# Supplementary material for: Broad-spectrum antibiotics disrupt homeostatic efferocytosis
Source: Nat Metab. Author manuscript; Available in PMC 2024 Sep 20. (PMC7616532; doi:10.1038/s42255-024-01107-7)
Supplement: Supplementary Table 1 [file EMS197952-supplement-Supplementary_Table_1.xlsx]

## Sheet: UpInButyrate
Hormone Metabolism/Signaling	Wound Healing	Cell Migration	Angiogenesis	Transcription Regulation	Proliferation	Type I Interferon Signaling	Pro-Inflammatory	Anti-Bacterial Immunity	Anti-Apoptotic	IL-1 Signaling	Amino Acid Metabolism	Type II Interferon Signaling	Oxidative Stress/Redox Biology	Pro-Apoptotic	MAPK Signaling	Exocytosis	Actin/Cytoskeleton	Translation Regulation	Histone Modification	TCA Cycle	Polyamine Metabolism	Integrin Signaling	IL-17 Signaling	Heme Metabolism
22	29	111	25	98	44	6	36	15	49	18	16	14	38	38	33	16	84	10	15	3	5	15	0	1
Cell Adhesion	Glutamate/Glutamine Metabolism	Glutathione Metabolism	Cysteine Metabolism	Chemotaxis	TNF Signaling	NFkB Signaling	Focal Adhesion	Phagocytosis	Endocytosis	Lipid Metabolism	Fatty Acid Metabolism	Lysosome Biology	Cholesterol Metabolism	Phospholipid Metabolism	Sphingolipid Metabolism	Ion Homeostasis	Cell Size	Autophagy	Hydrogen Peroxide Metabolism	Calcium Homeostasis	mTOR Signaling	Ras Signaling	Senescence	Pyruvate Metabolism
61	2	9	1	20	26	27	16	69	37	62	20	19	9	13	4	42	2	34	1	39	9	13	5	4
Membrane Ruffling	ER Stress Response/UPR	Triglyceride Metabolism	Cell Cycle	IL-6 Signaling	Mitochondrial Metabolism	Mitochondrial Biology	Glucose Metabolism	Glucose Transport	Insulin Signaling	Carbohydrate Metabolism	Electron Transport Chain	OXPHOS	FAO	Vesicular Transport	Circadian Rhythm	Ubiquitylation	Antigen Presentation	ROS Metabolism	Nucleotide Metabolism	Anti-Inflammatory	Stress Fiber Assembly	PI3K Signaling	TLR Signaling	Lamellipodium Assembly
3	9	3	36	14	27	29	17	9	11	35	8	10	2	41	3	33	9	2	12	45	8	8	6	6
Response to Hypoxia	ECM Biology	Glycolysis	Gluconeogenesis	Glycosylation	TGFbeta Signaling	IL-4/IL-12 Signaling	Chromatin Regulation	Lipoproten	Glycerolipid Metabolism	Efferocytosis	Antibody-Mediated Phagocytosis	mRNA Decay	Cell-Cell Interaction	-Redoxin Activity	Iron Metabolism/Homeostasis	Ion Transport	IL-8 Signaling	IL-2 Signaling	Filopodium Assembly	VEGF Signaling	Cellular Respiration	Vitamin Metabolism	Notch Signaling	Polyamine Metabolism
11	29	8	7	16	17	7	23	1	1	32	3	1	28	2	2	33	4	8	4	7	5	3	7	5
BMP Signaling	IL-10 Signaling	IL-23 Signaling	GTPase Activity	Rac Activity	GEF Activity	Arachidonic Acid Metabolism	Wnt Signaling	Cell-Matrix Adhesion	Rho Signaling	Leukotrienes Synthesis	Purine Metabolism	GPCR Signaling	cAMP Signaling	DNA Damage Response	Microtubules	Ciliogenesis	Growth Factor Signaling	Cell Volume Regulation	Mechanosensing	Arginine Metabolism	Intracellular pH Regulation	Bile Acid Metabolism	One-Carbon Metabolism	Proteolysis	Bacterial Phagocytosis
14	2	1	49	17	14	5	24	14	28	4	4	26	6	16	26	24	22	12	14	4	6	7	3	10	0
Symbol	Function
Apoc1	Lipid Metabolism	Lipid Transport	Cholesterol Efflux	Cholesterol Metabolism	Cholesterol Transport	High-Density Lipoprotein Remodeling	Lipoprotein Metabolism	Lipid Catabolism	Phosphatidylcholine Catabolism	Phosphatidylcholine Metabolism	Receptor-Mediated Endocytosis	Endocytosis	VLDL Clearance	Phospholipid Transport	Phospholipid Efflux	Triglyceride Metabolism	VLDL Assembly	Fatty Acid Metabolism	Fatty Acid Transport
Ighj4
Gstt1	Glutathione Metabolism	Oxidative Stress/Redox Biology
MF597746.1
Calb2	Calcium Homeostasis	Calcium Signaling	Ion Homeostasis
Plac8	Anti-Apoptotic	Proliferation-Up	Cold Response	Chromatin Regulation	Autophagy	Autophagosome Maturation
Lyz1	Anti-Bacterial Immunity	Phagocytosis	Glycosylation
Ptprcap	Protein Modification	Cell Adhesion	Cell-Cell Adhesion	ERK Signaling	MAPK Signaling	Phagocytosis	Antibody-Mediated Phagocytosis	Efferocytosis
Klrb1c	Anti-Inflammatory	Co-Stimulation	Type II Interferon Signaling
Spn	Cell Migration	Anti-Bacterial Immunity	Cell Adhesion	Proliferation	Protein Modification	TNF Signaling	Type II Interferon Signaling	IL4 Signaling	Phagocytosis	Complement-Mediated Phagocytosis
Ccr2	Angiogenesis	Phagocytosis	Efferocytosis	Cell Adhesion	Cell Migration	Chemotaxis	Calcium Homeostasis	Ion Homeostasis	Calcium Signaling	Chemokine Signaling	Wound Healing	Pro-Inflammatory	Anti-Inflammatory	Type II Interferon Signaling	IL2 Signaling	TNF Signaling	Response to Hypoxia	Response to Hyperoxia	Type 1 Immunity	VEGF Signaling	MAPK Signaling	Rac Activity	Pi3K Signaling
Card11	NFkB Signaling	IL2 Signaling	Proliferation	Anti-Apoptotic	MAPK Signaling	Protein Modification	mTOR Signaling	mTORC1 Signaling	PKC Signaling
Htra1	BMP Signaling	Growth Factor Signaling	Pro-Apoptotic	Proliferation	Proteolysis	TGF Signaling	ECM Biology	Insulin Signaling	Cell Migration
Eno3	Glycolysis	Glucose Metabolism	Carbohydrate Metabolism	Gluconeogenesis	Pyruvate Metabolism	Pyruvate Synthesis	Carbohydrate Catabolism
Cyp4f18	Anti-Inflammatory	Lipid Metabolism	Leukotriene B4 Catabolism	Arachidonic Acid Metabolism	Fatty Acid Omega-Oxidation	Leukotriene B4 Metabolism	Vitamin K Catabolism	Vitamin Metabolism	Eicosanoid Metabolism	Leukotrienes Synthesis	Eicosanoid Synthesis
Lamb2	Cell Adhesion	Basement Membrane Assembly	Cell Migration	Cell Spreading	Cell-Matrix Adhesion	ECM Biology	Phagocytosis
Clec2i	Membrane Raft Assembly	Receptor Clustering	Actin/Cytoskeleton	Actin Filament Polymerization	IL2 Signaling	Proliferation
Aldoc	Carbohydrate Metabolism	Glucose Metabolism	Glycolysis	Fructose Metabolism	Fructose 1,6-Bisphosphate Metabolism	Glyceraldehyde 3-Phosphate Synthesis	Glycerone Phosphate Synthesis	Carbohydrate Catabolism
Prtn3	Anti-Bacterial Immunity	Collagen Degradation	ECM Biology	Proteolysis	GTPase Activity	Proliferation	Phagocytosis	Cell Migration	Collagen Catabolism	Cell-Cell Junction Maintenance
Cavin1	Cell Migration	Transcription Regulation	Protein Secretion	rRNA Transcription	Transcription Termination	Anti-Inflammatory	Lipid Metabolism	Lipid Transport	Lipid Homeostasis
Atp2a3	Calcium Transport	Ion Transport	Ion Homeostasis	Calcium Homeostasis	ER Stress/UPR	Pro-Apoptotic
Gapt
Mylpf	Actin/Cytoskeleton	Actin-Myosin Filament Sliding	Phagocytosis	Anti-Inflammatory
Itm2a	Amyloid Precursor Protein Metabolism	Amyloid Precursor Protein Synthesis	Autophagy
Armcx2	Mitochondrial Biology	Mitochondrial Dynamics	Mitochondrial Localization
Scd2	Lipid Metabolism	Lipid Synthesis	Fatty Acid Metabolism	Fatty Acid Synthesis	Unsaturated Fatty Acid Synthesis	Monounsaturated Fatty Acid Synthesis	Phospholipid Synthesis	Phospholipid Metabolism	Triglyceride Synthesis	Triglyceride Metabolism
Ndrg1	Response to Hypoxia	DNA Damage Response	Integrated Stress Response	Proliferation-Down	Cell Migration	Vesicular Transport	Lipid Transport	Microtubules	Angiogenesis	Hormone Signaling
Urah	Purine Metabolism	Urate Catabolism	Urate Metabolism	Adenosine Catabolism	Allantoin Metabolism	AMP Catabolism	dAMP Catabolism	Deoxyadenosine Catabolism	Deoxyguanosine Catabolism	Deoxyinosine Catabolism	dGMP Catabolism	GMP Catabolism	Guanine Catabolism	Hypoxanthine Catabolism	IMP Catabolism	Inosine Catabolism	Purine Nucleobase Metabolism	Xanthine Catabolism
Raet1d	Anti-Inflammatory	Co-Stimulation
Thbd	Blood Coagulation	Hemostasis	Fibrinolysis	cAMP Signaling
Stk26	Cell Migration	Rho Signaling	Autophagy	Anti-Apoptotic	Golgi Localization	Microvillus Assembly	Protein Modification	Anti-Inflammatory
Ndrg4	Endocytosis	Vesicular Transport	Vesicle Docking	ERK Signaling	Cell Migration	Proliferation	PDGF Signaling	Growth Factor Signaling	FGF Signaling	Anti-Apoptotic
Gsta4	Glutathione Metabolism	Oxidative Stress/Redox Biology
Gm1673	Neuropeptide
Cyp39a1	Lipid Metabolism	Cholesterol Metabolism	Steroid Metabolism	Sterol Metabolism	Bile Acid Metabolism	Bile Acid Synthesis	Cholesterol Catabolism	Cholesterol Homeostasis
Edn1	GTPase Activity	Rho Signaling	Actin/Cytoskeleton	Cell Migration	Vasoconstriction	Wound Healing	Cell Size	Cell Shape	Phagocytosis	Efferocytosis	GPCR Signaling	Calcium Transport	Calcium Signaling	Calcium Homeostasis	Wnt Signaling	Hormone Signaling	Response to Hypoxia	Hydrogen Peroxide Signaling	Type II Interferon Signaling	IL1 Signaling	TGF Signaling	TNF Signaling	Endothelin Signaling	Membrane Polarization	Mitochondrial Organization	NOS Synthesis	Transcription Regulation	Nitric Oxide Transport	PI3K Signaling	MAPK Signaling	JNK Signaling	NFkB Signaling	Prostaglandin Synthesis	Glucose Transport	PKA Signaling	Superoxide Synthesis
Il1b	Pro-Inflammatory	Prostaglandin Signaling	Pro-Apoptotic	Hyaluronan Synthesis	IL1 Signaling	MAPK Signaling	Cell Migration	Proliferation-Down	Gap Junction Assembly	Glucose Transport	Insulin Signaling	Lipid Metabolism	Lipid Catabolism	Transcription Regulation	Angiogenesis	Calcium Homeostasis	Ion Homeostasis	NFkB Signaling	IL2 Signaling	IL6 Signaling	IL8 Production	Nitric Oxide Synthesis	Prostaglandin Synthesis	RNA Synthesis	Phagocytosis	VEGF Signaling
Catip	Ciliogenesis	Actin/Cytoskeleton	Cilium Organization	Actin Polymerization
2900026A02Rik
F11r	Tight Junction Assembly	Cell Migration	Integrin Signaling	Actin/Cytoskeleton	Cell Adhesion	Cell-Cell Adhesion	Mechanosensing	Pro-Inflammatory	GTPase Activity	Stress Fiber Assembly	Rho Signaling	Protein Localization	Cell Shape	Membrane Permeability
Igsf9	Cell Adhesion	Cell-Cell Adhesion
Ldhb	Fermentation	Pyruvate Metabolism	Lactate Metabolism	Carbohydrate Metabolism	Lactate Synthesis	NAD Metabolism	Glycolysis	Autophagy
H2-Ob	MHC Class II Presentation	Antigen Presentation
Uchl1	Ubiquitylation	Proliferation	MAPK Signaling	Protein Modification	Protein Catabolism	Protein Deubiquitylation	Autophagy	Macroautophagy	Mitochondrial Biology
Bcam	Cell Adhesion	Cell-Matrix Adhesion	Laminin Signaling
Gm7804
Tfr2	Iron Homeostasis	Ion Homeostasis	Iron Transport	Endocytosis	Hormone Signaling	Transcription Regulation	Receptor-Mediated Endocytosis	Transfferin Transport	Iron Metabolism
Acap1	Protein Transport	GTPase Activity	Integrin Signaling	Endocytosis	Recycling Endosomes	Endosome-to-Golgi Transport	Endosome-to-Plasma Membrane Transport	Cell Migration	Clathrin-Mediated Endocytosis	Phagocytosis	Efferocytosis
Ccr5	GPCR Signaling	Pro-Inflammatory	Calcium Transport	Calcium Signaling	Cell Migration	Chemotaxis	MAPK Signaling	Anti-Apoptotic	Calcium Homeostasis	Ion Transport	Ion Homeostasis
Tmem98	Protein Localization	Cell Adhesion	Cell Migration	Proliferation
Wwox	Pro-Apoptotic	TGF Signaling	Wnt Signaling	TNF Signaling	Transcription Regulation	Ras Signaling
Ddah2	Oxidative Stress/Redox Biology	Arginine Metabolism	Arginine Catabolism	Citrulline Metabolism	Anti-Apoptotic	Nitric Oxide Synthesis	Nitric Oxide Signaling	NOS Activity
BC035044
P2rx1	Calcium Homeostasis	Calcium Transport	Ion Transport	Ion Homeostasis	Pro-Apoptotic	Ceramide Synthesis	Exocytosis	ATP Signaling	Cell Migration
Arhgef25	GTPase Activity	Rac Activity	Rho Signaling	Actin/Cytoskeleton	Actin Stress Fiber Assembly
Palm	GPCR Signaling	Actin/Cytoskeleton	Filopodium Assembly	Protein Localization	Cell Shape	Adenylate Cyclase Activity
Hebp2	Mitochondrial Biology	Mitochondria Membrane Potential	Mitochondrial Membrane Permeability	Necrosis
Siglec5	Cell Adhesion	Phagocytosis
Spib	Transcription Regulation
Clip3	Microtubules	Microtubule Organization	Membrane Biogenesis	Microtubule Polymerization	Peptidyl-L-Cysteine S-Palmitoylation	Pro-Apoptotic	Endocytosis	Glucose Transport	Glucose Metabolism	Carbohydrate Metabolism	Protein Localization	Protein Modifcation
Gm20521	Anti-Apoptotic
Nipsnap1	Mitochondrial Biology	Autophagy	Mitophagy	Oxidative Stress/Redox Biology
Aplp1	Pro-Apoptotic	Cell Adhesion	Endocytosis	ECM Biology	GPCR Signaling	Hormone Signaling
Jup	Cell Adhesion	Cell-Cell Adhesion	Cell Migration	Desmosome Assembly	Mechanosensing	Angiogenesis	Wnt Signaling	Cell-Matrix Adhesion	Transcription Regulation	Protein Transport	Protein Localization	Proliferation	Actin/Cytoskeleton
Ccr1l1	GPCR Signaling	Cell Migration	Chemotaxis	Calcium Signaling	Calcium Homeostasis	Ion Homeostasis	Exocytosis	Pro-Inflammatory	Bone Mineralization	ERK Signaling
Ak1	AMP Metabolism	ATP Metabolism	ADP Synthesis	Inosine Synthesis	Nucleoside Diphosphate Phosphorylation	Nucleoside Triphosphate Synthesis	Glucose Transport	Adenine Nucleotide Metabolism
Mr1	MHC Class I Presentation	Anti-Bacterial Immunity	Antigen Presentation
Glipr2	Cell Migration	ERK Signaling	Response to Hypoxia	Autophagy
Plbd1	Lipid Metabolism	Lipid Catabolism	Phospholipid Metabolism	Phospholipid Catabolism
Sirpb1b	Phagocytosis	Efferocytosis
Gbgt1	Glycosylation	Protein Modification	Carbohydrate Metabolism	Glycolipid Metabolism	Glycoplipid Synthesis	Lipid Glycosylation	Glycosphingolipid Metabolism
Gcnt1	Glycosylation	Protein Modification	O-Linked Glycosylation	Carbohydrate Metabolism	Cell Adhesion	Glycoprotein Synthesis	Glycoprotein Metabolism	O-Glycan Processing	Insulin Signaling
Adrb3	GPCR Signaling	Carbohydrate Metabolism	MAPK Signaling	Adenylate Cyclase Activity	Anti-Inflammatory
Pdzk1ip1	TGF Signaling	Notch Signaling	BMP Signaling
Tubb2b	Microtubules	Microtubule Organization	Cell cycle	Cell Migration
Svip	Autophagy	Ubiquitylation	Protein Lipidation	Retrograde Transport	Protein Transport	ER-to-Cytosol Transport	Protein Catabolism	ERAD Pathway	Lysosome Biology	ER Stress/UPR
Abhd6	Lipid Metabolism	Arachidonic Acid Metabolism	Lysobisphosphatidic Acid Metabolism	Monoacylglycerol Catabolism	Cell Migration	Phospholipid Metabolism	Phospholipid Catabolism	Lipid Synthesis	Lysobisphosphatidic Acid Catabolism	Lysosome Biology	Multivesicular Body Formation	Eicosanoid Metabolism	Anti-Inflammatory
Upk3b	Actin/Cytoskeleton	Glycocalyx Biology
Bex3	Pro-Apoptotic
Tmsb10	Actin/Cytoskeleton	Cell Migration	Actin Filament Organization	Actin Monomer Sequestration	Phagocytosis	Autophagy
Tbc1d10c	Ras Signaling	GTPase Activity	Protein Transport	ERK Signaling	Retrograde Transport	Vesicular Transport	Endosome-to-Golgi Transport	Calcium Signaling	Cell Spreading	Phagocytosis	Actin/Cytoskeleton
Reck	Wnt Signaling	ECM Biology	Cell Migration	ECM Organization	Angiogenesis
Dnm1	Endocytosis	Receptor-Mediated Endocytosis	Vesicular Transport	Endosome Organization	GPCR Signaling	Receptor Internalization
Lpcat4	Lipid Metabolism	Phospholipid Metabolism	Lipid Synthesis	Phospholipid Synthesis	Phosphatidic Acid Synthesis	Phosphatidylcholine Acyl-Chain Remodeling	Phosphatidylethanolamine Acyl-Chain Remodeling	Phosphatidylglycerol Acyl-Chain Remodeling	Phosphatidylserine Acyl-Chain Remodeling
Tspan13	Calcium Transport	Calcium Homeostasis	Calcium Signaling
Best1	Chloride Homeostasis	Chloride Transport	Bicarbonate Transport	Bicarbonate Homeostasis	Ion Transport	Ion Homeostasis	Intracellular pH Regulation	Calcium Transport	Calcium Homeostasis	Cell Volume Regulation
Cyp2d22	Electron Transport Chain	Arachidonic Acid Metabolism	Eicosanoid Synthesis	Hormone Metabolism	C21-Steroid Metabolism	Dopamine Metabolism	Dopamine Synthesis	Organic Acid Metabolism	Serotonin Synthesis	Tryptophan Catabolism	Growth Factor Signaling
Ankdd1a
Sez6l2	PKC Signaling	Anti-Apoptotic	Lysosome Biology	Lysosome Maturation
Cd276	Anti-Inflammatory	Type II Interferon Signaling	IL2 Signaling	Bone Mineralization	Co-Stimulation	T Cell Activation
Serpinb1a	Anti-Inflammatory	IL1 Signaling	Protein Catabolism
Rin3	Ras Signaling	GEF Activity	Endocytosis	Cell Migration	Chemotaxis	Vesicle Size	Receptor Internalization	Phagocytosis
Hist3h2ba	Transcription Regulation	Nucleosome Assembly	DNA Repair	DNA Replication	Chromatin Regulation
Ppm1j	Protein Modification	Protein Dephosphorylation
Gchfr	Nitric Oxide Synthesis	Phenylalanine Catabolism	Serotonin Synthesis	Melatonin Synthesis	Dopamine Synthesis	Norepinephrine Synthesis	Epinephrine Synthesis
Map4k1	Proliferation	JNK Signaling	Peptidyl-Serine Phosphorylation	MAPK Signaling	Protein Modification	Anti-Inflammatory
Havcr2	Anti-Bacterial Immunity	Pro-Inflammatory	Anti-Inflammatory	GCSF Signaling	Type I Interferon Signaling	Type II Interferon Signaling	IL2 Signaling	IL3 Signaling	IL6 Signaling	NFkB Signaling	TNF Signaling	Chemokine Signaling	ERK Signaling	IL1 Signaling	IL4 Signaling	TLR Signaling
Ifi27	Pro-Apoptotic	Type I Interferon Signaling	Transcription Regulation	Ubiquitylation	Protein Modification	K48-Linked Ubiquitylation	Protein Transport	Mitochondrial Biology
Fcho1	Endocytosis	Clathrin-Mediated Endocytosis	Clathrin Coat Assembly	BMP Signaling
Gm17455
Car11	One-Carbon Metabolism	Intracellular pH Regulation
Adgrg1	Phagocytosis	Efferocytosis	Cell Adhesion	Adenylate Cycle Activity	Angiogenesis	GPCR Signaling	Cell Migration	Proliferation	Rho Signaling	PKC Signaling	VEGF Signaling	Growth Factor Signaling
Ctsc	Lysosome Biology	Lysosome Maturation	Proteolysis	Protein Catabolism	Pro-Apoptotic	Phagocytosis
Csrp2	Transcription Regulation	Histone Acetylation	Histone Modification	Cell Cycle	Histone H3 Acetylation	H3-K14 Acetylation	Histone H4 Acetylation
Mical1	Actin/Cytoskeleton	Actin Filament Bundle Assembly	Actin Filament Depolymerization	Cytoskeleton Organization	Anti-Apoptotic	Sulfur Oxidation	Oxidative Stress/Redox Biology	NADPH-Oxidase Activity	Vesicular Transport
Sipa1l1	GTPase Activity	Actin/Cytoskeleton	Ephrin Signaling	Wnt Signaling
Ecm1	ECM Biology	Bone Mineralization	Biomineralization	Angiogenesis	Pro-Inflammatory	NFkB Signaling	Proliferation	Cell Migration
Sv2a	Vesicular Transport	Calcium Homeostasis	Ion Homeostasis
Pecam1	Cell Adhesion	Cell-Cell Adhesion	Angiogenesis	Tight Junction Assembly	Diapedesis	Cell-Matrix Adhesion	Cell Migration	Actin/Cytoskeleton	Actin Filament Polymerization	GTPase Activity	Phagocytosis	Efferocytosis	Wound Healing	STAT Signaling	Rho Signaling	ERK Signaling	Cell Volume Regulation
Myl6b	Actin/Cytoskeleton
Cabp4	Calcium Transport	Calcium Homeostasis	Calcium Signaling
Fut7	Carbohydrate Metabolism	Glycosylation	Protein Modification	Ceramide Metabolism	Fucosylation	Cell Migration	Fucose Catabolism	Pro-Inflammatory	Oligosaccharide Synthesis	Cell Adhesion	Cell-Cell Adhesion	Insulin Signaling	Cell-Matrix Adhesion
Mansc1
Nectin2	Cell Adhesion	Ciliogenesis	Cilium Organization	Cell Morphogenesis	Actin/Cytoskeleton	Mitochondrial Localization	Mitochondrial Biology
Dhcr24	Cholesterol Metabolism	Cholesterol Synthesis	Steroid Metabolism	Steroid Synthesis	Oxidative Stress/Redox Biology	Lipid Metabolism	Lipid Synthesis	Sterol Metabolism	Sterol Synthesis	Anti-Apoptotic	Proliferation-Down	Membrane Organization	Protein Localization	Ras Signaling	Cell Cycle	Hormone Signaling	Amyloid Precursor Protein Catabolism
Kctd17	Calcium Homeostasis	Ion Homeostasis	ER Calcium Homeostasis	Ciliogenesis	Cilium Assembly	Ubiquitylation	Protein Modification	Protein Catabolism
S100a11	Proliferation	DNA Replication	Cell Migration	Pro-Inflammatory
Rasgrf1	GTPase Activity	Proliferation	Ras Signaling	Rac Activity	Rho Signaling	ER Stress/UPR	Phagocytosis
Scn3b	Ion Transport	Sodium Transport	Ion Homeostasis	Protein Localization	Membrane Depolarization
Cand2	Ubiquitylation	Transcription Regulation	SCF Complex Assembly	Cell Volume Regulation	mTOR Signaling	mTORC1 Signaling
Gm10134
Ttc21a	Intraflagellar Transport	Intraciliary Retrograde Transport	Ciliogenesis	Protein Localization
Gstk1	Glutathione Metabolism	Peroxisome Biology	Oxidative Stress/Redox Biology	Mitochondrial Metabolism
Tagap	GTPase Activity	Rho Signaling	Rac Activity	Cell Migration
Bhlhb9	Anti-Apoptotic
Gmpr	Purine Metabolism	Purine Nucleobase Metabolism	Purine Nucleotide Metabolism	IMP Synthesis
Dact3	Wnt Signaling
Fhad1
Arhgef40	GEF Activity	GTPase Activity	Rho Signaling	Actin/Cytoskeleton
Rhoc	Actin/Cytoskeleton	Actin Filament Organization	Apical Junction Assembly	Cell Migration	Cell Polarity	NFkB Signaling	Stress Fiber Assembly	Cell Shape	GTPase Signaling	Wound Healing	Rho Signaling	Phagocytosis	Efferocytosis	Antibody-Mediated Phagocytosis
Tnfsf14	Mechanosensing	Pro-Inflammatory	Pro-Apoptotic	NFkB Signaling	Cell Migration	Chemotaxis	Co-Stimulation	T Cell Stimulation
Tgfbi	Anti-Inflammatory	Wound Healing	ECM Biology	Cell Adhesion	Angiogenesis	Proliferation	Cell-Matrix Adhesion
Shc2	MAPK Signaling	VEGF Signaling	RAS Signaling	Growth Factor Signaling
BC064078
Car5b	One-Carbon Metabolism	Mitochondrial Metabolism	Intracellular pH Regulation	Urea Metabolism	Gluconeogenesis	Carbohydrate Metabolism	Glucose Metabolism
Syn1	Vesicular Transport	Vesicle Clustering	Vesicle Cycle	Nitric Oxide Signaling
Vcl	Actin/Cytoskeleton	Cell Adhesion	Cell-Cell Adhesion	Cell-Matrix Adhesion	Mechanosensing	Cell Shape	Adherens Junction Assembly	Apical Junction Assembly	Lamellipodium Assembly	Cell Migration	Protein Localization	Focal Adhesion Assembly
Lta	Pro-Inflammatory	Anti-Bacterial Immunity	Pro-Apoptotic	Proliferation-Up	Type II Interferon Signaling	Response to Hypoxia	TNF Signaling	NFkB Signaling
Cnn2	Actin/Cytoskeleton	Mechanosensing	Cytoskeleton Organization	Cell Migration	Phagocytosis	Proliferation	Wound Healing	ATPase Activity
Zcwpw1	Cell Cycle	DNA Repair	DNA Recombination	Double-Strand Break Repair
Fah	Amino Acid Metabolism	Amino Acid Catabolism	Phenylalanine Catabolism	Acetoacetate Synthesis	Fumarate Synthesis	Arginine Metabolism	Arginine Catabolism	Lipid Metabolism	Tyrosine Catabolism	Homogentisate Catabolism
Pxylp1	Carbohydrate Metabolism	Chondroitin Sulfate Proteoglycan Synthesis	Dephosphorylation	Glycosaminoglycan Synthesis	Heparan Sulfate Proteoglycan Synthesis
Fam171a2
Sall2	Transcription Regulation
Tpm2	Actin/Cytoskeleton	ATPase Activity
Cbx6	Transcription Regulation	Chromatin Organization	Chromatin Remodeling	Histone Modification	Ubiquitylation	Histone H2A Ubiquitylation	H2A-K119 Ubiquitylation	Chromatin Regulation
Nyap1	PI3K Signaling	WAVE1 Complex	Cell Migration
Sirpb1c	Phagocytosis
Sept6	Actin/Cytoskeleton	Cell Cycle	Ciliogenesis	Cilium Assembly	Cell Migration	GTPase Activity
Cox4i2	Mitochondrial Metabolism	Mitochondrial Respiration	OXPHOS	Electron Transport Chain	Hypoxia Response
Tnfsf13b	TNF Signaling	Co-Stimulation	T Cell Stimulation	Proliferation	Anti-Apoptotic
Sox12	Transcription Regulation	mTOR Signaling	mTORC1 Signaling
Bik	Pro-Apoptotic	Mitochondrial Biology	Mitochondrial Morphology
Clstn1	Cell Adhesion	Cell-Cell Adhesion	Vesicular Transport	Amyloid Precursor Protein Metabolism	Calcium Signaling
Mak	Ciliogenesis	Transcription Regulation	Intraciliary Transport	Protein Modification
Armcx6	Mitochondrial Biology	Mitochondrial Localization	Mitochondrial Dynamics
Sh2d1b1	Cell Adhesion	Anti-Inflammatory	Cell Migration	Phagocytosis	Peptidyl-Tyrosine Phosphorylation	Type II Interferon Signaling	SLAM Signaling
Fam102a	Hormone Signaling
Tubb4a	Microtubules	Microtubule Organization	Cell Cycle	Microtubule Polymerization
Rnase6	RNase Activity	Pyrimidine Metabolism	Pyrimidine Catabolism	Anti-Bacterial Immunity	RNA Catabolism
Shisa4
Tal2	Transcription Regulation
Nicn1
Stbd1	Glycogen Catabolism	Glycophagy	Autophagy	Carbohydrate Metabolism	Glycogen Metabolism	GTPase Activity
Loxl3	Collagen Fibril Organization	Transcription Regulation	Peptidyl-Lysine Oxidation	Integrin Signaling	ECM Biology	Anti-Inflammatory
Fbxl16	Ubiquitylation	Protein Modification	Protein Catabolism	Proliferation	Autophagy
Myadm	Actin/Cytoskeleton	Membrane Raft Organization	Cell Migration	Protein Localization	PKC Signaling	Cell-Matrix Adhesion	Cell-Cell Adhesion	Rac Activity
Cbarp	Exocytosis	Calcium Transport	Calcium Homeostasis	Ion Transport	Ion Homeostasis
Slamf9	Cell Adhesion	Phagocytosis	Efferocytosis	SLAM Signaling
Tnfrsf23	TNF Signaling	TRAIL Signaling	Anti-Apoptotic	Necroptosis	MAPK Signaling
Tspyl3	Nucleosome Assembly
Fam117a
Ccm2l	Wound Healing	FGF Signaling	Cell-Cell Adhesion
Pltp	Phospholipid Transfer	Ceramide Transport	Glycolipid Transport	Lipid Metabolism	Lipid Transport	Phospholipid Transport	Cholesterol Transport	Vitamin E Synthesis	Vitamin Metabolism	Glycolipid Metabolism	Ceramide Metabolism	Phospholipid Metabolism	HDL Remodeling
Stat4	IL12 Signaling	Hormone Signaling	STAT Signaling	JAK Signaling	Proliferation	Transcription Regulation	Anti-Bacterial Immunity
Strbp	Mechanosensing
Tnfrsf8	NFkB Signaling	Mechanosensing	Proliferation-Down	Pro-Apoptotic	TNF Signaling
Dtx3	Ubiquitylation	Protein Modification	Notch Signaling
Rnf144a	Protein Modification	Ubiquitylation	Protein Catabolism	DNA Damage Response
Rhod	Actin/Cytoskeleton	Actin Filament Bundle Assembly	Actin Filament Organization	Cell Migration	Cell Polarity	Focal Adhesion Assembly	Lamellipodium Assembly	Cell Adhesion	Cell Shape	GTPase Activity	Rho Signaling
Vdr	Vitamin Signaling	Vitamin D3 Signaling	Nuclear Receptor Signaling	Calcium Homeostasis	Pro-Apoptotic	Bile Acid Metabolism	Bile Acid Signaling	Calcium Transport	Cell Morphogenesis	Cell Shape	Transcription Regulation	Hormone Signaling
Stard10	Lipid Transport	Bile Acid Transport	Bile Acid Secretion	PPAR Signaling	Phospholipid Transfer
Glis2	Transcription Regulation	Wnt Signaling	Protein Localization
Gm9973
Syngap1	GTPase Activity	Ras Signaling	MAPK Signaling	Receptor Clustering	Membrane Trafficking
B4galt4	Glycosylation	Protein Modification	Glycolipid Metabolism	Glycolipid Synthesis	Carbohydrate Metabolism	Keratan Sulfate Synthesis	Lactosylceramide Synthesis	Lipid Metabolism	Protein Glycosylation	O-Linked Glycosylation	O-Glycan Processing
Acsf2	Lipid Metabolism	Fatty Acid Metabolism	Mitochondrial Metabolism	FAO
Col26a1	Collagen Synthesis	Cell Adhesion
Atrn	Cell Migration	Pro-Inflammatory	Oxidative Stress/Redox Biology	Cell-Matrix Adhesion	Chemotaxis
Rnd2	Rho Signaling	GTPase Activity	Actin/Cytoskeleton	Cell Migration	Actin Filament Organization	Cell Polarity	Cell Shape
Gsdme	Pyroptosis	Inflammasome	IL1 Signaling	Pro-Inflammatory	MAPK Signaling	Pro-Apoptotic	TNF Signaling	DNA Damage Response	Anti-Bacterial Immunity
Prrg1
Fam57a	Lipid Homeostasis
Jmjd7	Protein Hydroxylation	Histone Modification	Protein Synthesis	Protein Modification
Cacna1g	Calcium Signaling	Calcium Homeostasis	Ion Homeostasis	Ion Transport	Exocytosis	Membrane Potential
Mmd	Ras Signaling	Protein Localization
Gm10131
Klk8	Wound Healing	ECM Biology	Anti-Apoptotic
Pgam2	Gluconeogenesis	Glycolysis	Carbohydrate Metabolism	Notch Signaling
Satb1	Transcription Regulation	Chromatin Regulation	Chromatin Organization	Chromatin Remodeling
Adgrb2	Cell Adhesion	GPCR Signaling	NFAT Signaling
Ctsf	Proteolysis	MHC Class II Presentation	Protein Catabolism	Antigen Presentation
Znrf2	Ubiquitylation	Protein Modification	Protein Catabolism	mTORC Signaling	mTORC1 Signaling	Growth Factor Signaling	Autophagy
Pmm1	Nucleotide-Sugar Metabolism	Nucleotide-Sugar Synthesis	Glycosylation	N-Linked Glycosylation	GDP-Mannose Synthesis	Mannose Metabolism	Carbohydrate Metabolism	Fructose 6-Phosphate Catabolism	Alpha-D-Mannose 1-Phosphate Synthesis	Glucose-1,6-Bisphosphate Catabolism	Nucleotide Metabolism
Slc35g2	Nucleotide-Sugar Transporter	Glycosylation	Proliferation	Nucleotide Metabolism
Spocd1	DNA Methylation	Chromatin Remodeling	Transcription Regulation	RNA-Mediated Silencing	Chromatin Regulation
Pkp3	Cell Adhesion	Cell-Cell Adhesion	Cell-Cell Junction Assembly	mRNA Catabolism	Transcription Regulation	Protein Localization
4930402H24Rik
Fam161a	Ciliogenesis	Cilium Assembly	Cilium Organization	Protein Acetylation
Ppfia4	Focal Adhesion Assembly	Focal Adhesion Disassembly
Mpst	Cyanate Catabolism	Hydrogen Sulfide Synthesis	Sulfur Amino Acid Catabolism	Transsulfuration	Cysteine Metabolism	Cysteine Catabolism	Thiosulfate Synthesis
Tmed3	Vesicular Transport	ER-to-Golgi Transport	Golgi Organization	Protein Transport	Anterograde Transport	Retrograde Transport
Ltbp3	TGF Signaling	Integrin Signaling	Elastic Fiber Assembly	Growth Factor Signaling
Gnat3	GPCR Signaling	Glucose Transport	Sodium Transport	Calcium Transport	Calcium Signaling	Glucose Metabolism	Carbohydrate Metabolism
Tceal1	Transcription Regulation
Capsl	Calcium Homeostasis	Ion Homeostasis	Calcium Signaling	Ion Transport
Kif9	ECM Biology	ECM Disassembly	Microtubules	Organelle Disassembly	Cell Migration	Podosome Assembly	Golgi-to-ER Transport	Retrograde Transport	Microtubule-Based Movement
Hcn2	Cell Volume Regulation	Ion Transport	Ion Homeostasis	Potassium Transport	Potassium Homeostasis	Sodium Transport	Sodium Homeostasis	cAMP Signaling	cGMP Signaling	Membrane Polarization	Membrane Depolarization	Membrane Potential
Adgrl1	GPCR Signaling	Calcium Homeostasis	Ion Homeostasis	Cell Adhesion	Cell-Cell Adhesion	Exocytosis
Stx1a	Hormone Signaling	Exocytosis	Endocytosis	Calcium Signaling	Insulin Signaling	Protein Localization	SNARE Complex	Vesicular Transport	Vesicle Docking	Vesicle Fusion
Pla2g16	Lipid Metabolism	Lipid Catabolism	Ether Lipid Metabolism	Membrane Disassembly	N-Acylphosphatidylethanolamine Metabolism	Cell Cycle	Organelle Disassembly	Peroxisome Biology	Peroxisome Organization	Phospholipid Metabolism	Phospholipid Synthesis	Triglyceride Metabolism	N-Acylethanolamine Synthesis
Cd52	Calcium Homeostasis	Co-Stimulation	Cell Adhesion	Anti-Inflammatory	Ion Homeostasis
Ipcef1	GEF Activity	Oxidative Stress/Redox Biology	Oxygen Transport	Rac Activity	Cell Migration
9930022D16Rik
Pbxip1	Cell Adhesion	Cell Migration	ECM Biology	ECM Disassembly	Hemopoiesis	Histone Acetylation	H3-K56 Acetylation	Transcription Regulation	Wnt Signaling	Rho Signaling	GEF Activity	Hormone Signaling
Zfp239	Transcription Regulation
Slc18b1	Polyamine Metabolism	Polyamine Transport	Vesicular Transport	Vesicular Storage
Rcor2	Transcription Regulation	Histone Deacetylation
Tmem110	Calcium Homeostasis	Ion Homeostasis	Calcium Signaling	ER-Plasma Membrane Junctions
Ypel4	Membrane Integrity	ERK Signaling
Map3k12	MAPK Signaling	Histone Modification	Histone Phosphorylation	JNK Signaling	Protein Modification	Transcription Regulation	Anti-Apoptotic
Wdr54	EGF Signaling	MAPK Signaling	Receptor Internalization	Growth Factor Signaling
Rilpl1	Protein Transport	Ciliogenesis	Cilium Assembly	Anti-Apoptotic	Cell Shape	Cell Polarity	Lysosome Biology	Lysosome Distribution
Fstl3	Transcription Regulation	Cell-Cell Adhesion	BMP Signaling	Activin Signaling	TGF Signaling	Cell Adhesion
Lrrc20
Fkbp5	Protein Folding	Chaperone-Mediated Protein Folding	Protein Peptidyl-Prolyl Isomerization	Hormone Signaling
Ston2	Endocytosis	Clathrin-Mediated Endocytosis	Vesicular Transport
Nedd4	Ubiquitylation	IGF Signaling	FGF Signaling	Hormone Signaling	VEGF Signaling	Protein Modification	Lysosomal Transport	Sodium Ion Transport	K63-Linked Ubiquitylation	Receptor Internalization	Membrane Potential	Ion Homeostasis	Growth Factor Signaling	Lysosome Biology
Abhd3	Lipid Metabolism	Phospholipid Metabolism	Phosphatidylcholine Metabolism	Medium-Chain Fatty Acid Synthesis	Medium-Chain Fatty Acid Catabolism	Fatty Acid Metabolism
Rhof	GTPase Activity	Rho Signaling	Rac Activity	Actin/Cytoskeleton	Cell Migration	Cell Polarity	Cell Shape	Phagocytosis	Efferocytosis
Paqr4	Anti-Apoptotic	Proliferation	Cell Cycle
Hs6st1	Angiogenesis	Glycosaminoglycan Synthesis	Heparan Sulfate Proteoglycan Synthesis	ECM Biology	6-O-Sulfation
Anxa6	Anti-Apoptotic	Autophagy	Mitochondrial Biology	Mitochondrial Morphology	Calcium Homeostasis	Calcium Transport	Ion Transport	Ion Homeostasis	Mitochondrial Calcium Homeostasis	Plasma Membrane Repair	Cell Migration
Azin2	Arginine Metabolism	Ornithine Metabolism	Polyamine Metabolism	Polyamine Transport	Putrescine Metabolism	Putrescine Synthesis	Trans-Golgi Network Membrane Organization	Polyamine Synthesis	Protein Catabolism
Ang	Angiogenesis-Down	Thrombosis	NFkB Signaling	Angiotensin Signaling	Cell-Matrix Adhesion	Ion Homeostasis	Sodium Transport	Sodium Ion Homeostasis	Ion Transport	ECM Biology	Hormone Signaling	GPCR Signaling	Proliferation-Down	MAPK Signaling	Anti-Apoptotic	Calcium Homeostasis	Nitric Oxide Synthesis	Arginine Metabolism	Arginine Transport	Lysine Metabolism	Lysine Transport	Fatty Acid Metabolism	Fatty Acid Synthesis	Gap Junction Assembly	PI3K Signaling	Protein Transport	Superoxide Synthesis	Transcription Regulation	Calcium Transport	Anti-Inflammatory
Tnfrsf22	Anti-Apoptotic	TNF Signaling
Kctd12	GABA Signaling
Dab2ip	Angiogenesis	Pro-Apoptotic	Pro-Inflammatory	Cell Cycle	Integrated Stress Response	ER Stress/UPR	Protein Catabolism	EGF Signaling	Growth Factor Signaling	IL1 Signaling	TNF Signaling	VEGF Signaling	NFkB Signaling	Wnt Signaling	ERK Signaling	GTPase Activity	MAPK Signaling	PI3K Signaling	Protein Modification	Ras Signaling	TLR Signaling	IRE1-Mediated UPR	Transcription Regulation	Reelin-Mediated Signaling
Gale	Carbohydrate Metabolism	Galactose Metabolism	Galactose Catabolism	Glycoprotein Metabolism	Glycolipid Metabolism	Glycoprotein Synthesis	Glycolipid Synthesis
Cass4	Cell Adhesion	Actin/Cytoskeleton	Actin Filament Reorganization	Cell Migration	PKB Signaling	Cell Spreading	Focal Adhesion Integrity	Phagocytosis
Selenom	Oxidative Stress/Redox Biology	Hormone Metabolism
Kcp	BMP Signaling	TGF Signaling
Pcbp4	mRNA Stability	Translation Regulation	RNA Metabolism
Plekha7	Cell Adhesion	Cell-Cell Adhesion	Pore Complex Assembly	Adherence Junction Maintenance	Adherence Junction Synthesis	Actin/Cytoskeleton	ECM Biology
Hsdl2	Steroid Metabolism	Lipid Metabolism
Gstm4	Lipid Metabolism	Glutathione Metabolism	Long-Chain Fatty Acid Synthesis	Fatty Acid Metabolism	Fatty Acid Synthesis	Nitrobenzene Metabolism	Leukotrienes Synthesis	Eicosanoid Synthesis	Anti-Inflammatory	Oxidative Stress/Redox Biology	Lipid Signaling
Sult4a1	Steroid Metabolism	Lipid Metabolism	Sulfation	Oxidative Stress/Redox Biology	Mitochondrial Biology
Tpmt	Methylation	Nucleobase-Containing Compound Metabolism
Gm35315	Transcription Regulation
Txnip	Oxidative Stress/Redox Biology	Glucose Metabolism	mTORC1 Activity	Pro-Apoptotic	Transcription Regulation
Them6
Dab2	Endocytosis	Clathrin-Mediated Endocytosis	Anti-Apoptotic	EGF Signaling	TGF Signaling	Wnt Signaling	Cell Adhesion	Cell Migration	Integrin Signaling	Receptor Internalization	Transcription Regulation	Receptor-Mediated Endocytosis	Protein Transport
Bdh1	Lipid Metabolism	Ketone Body Metabolism	Mitochondrial Metabolism	Butyrate Metabolism	Acetyl-CoA Metabolism
Ulbp1	Pro-Inflammatory	Immune Cell Activation	Anti-Viral Immunity
Syt3	Calcium Homeostasis	Ion Homeostasis	Exocytosis	Vesicular Transport	Calcium Signaling
Apbb1	Transcription Regulation	DNA Damage Response	Chromatin Regulation	Pro-Apoptotic	Histone Modification	Histone Acetylation	Histone H4 Acetylation	Chromatin Organization
Slc6a13	Amino Acid Metabolism	GABA Metabolism	Taurine Metabolism	Creatine Metabolism	GABA Transport	Taurine Transport	Beta-Alanine Transport	Amino Acid Transport	Creatine Transport	Monocarboxylic Acid Transport	Nitrogen Compound Transport	Hypotaurine Transport
Cd300ld	Phagocytosis	Efferocytosis	IL6 Signaling	TNF Signaling
Adora3	GPCR Signaling	Adenosine Signaling	Adenylate Cyclase Activity	Anti-Inflammatory	Cell Migration	NFkB Signaling	Wound Healing
Cercam	Cell Adhesion	Cell-Cell Adhesion
Gcnt2	Glycosaminoglycan Synthesis	Glycosylation	Protein Modification	Cell-Matrix Adhesion	Cell Migration	Proliferation	ERK Signaling	Cell-Cell Adhesion	PKB Signaling	TGF Signaling
Nrm	Anti-Apoptotic
Acacb	Mitochondrial Metabolism	Fatty Acid Metabolism	Fatty Acid Synthesis	Lipid Metabolism	Lipid Storage	Lipid Synthesis	Malonyl-CoA Synthesis	Acetyl-CoA Catabolism	Acetyl-CoA Metabolism	FAO	Glucose Metabolism
Thsd1	Cell Adhesion	ECM Biology	Focal Adhesion	Endocytosis
Mboat1	Lipid Metabolism	Lipid Synthesis	Phospholipid Metabolism	Phospholipid Synthesis	Phosphatidylethanolamine Acyl-Chain Remodeling	Phosphatidylserine Acyl-Chain Remodeling	Lipid Modification
Asrgl1	Asparagine Catabolism	Asparagine Metabolism	Phenylalanine Metabolism	Amino Acid Metabolism
Tex9
Atp1a3	Ion Transport	Potassium Transport	Sodium Transport	Ion Homeostasis	Membrane Potential	Sodium Homeostasis	Hormone Signaling	Potassium Homeostasis
Snap47	Exocytosis	Vesicular Transport	Vesicle Fusion	SNARE Complex
Dync2li1	Ciliogenesis	Cilium Assembly	Retrograde Transport	Intraciliary Transport	Intraflagellar Transport System	Microtubulues
4930523C07Rik
Syp	Endocytosis	Vesicular Transport	Exocytosis
Itpr3	Calcium Transport	Ion Transport	GPCR Signaling	Calcium Homeostasis	Ion Homeostasis	Autophagy
Fndc7	ECM Biology
Zscan18	Transcription Regulation
Magee1	Ubiquitylation	Transcription Regulation
Hdac11	Chromatin Organization	Chromatin Regulation	Histone Modification	Histone Deacetylation	Transcription Regulation
Kif1a	Anterograde Transport	Vesicular Transport	Dense Core Vesicle Transport	Actin/Cytoskeleton	Microtubules	Microtubule-Based Movement
2610524H06Rik
Tmem9	Lysosome Biology	Lysosome Maturation	Lysosome Acidification	Protein Transport	Protein Catabolism	v-ATPase Complex Assembly	Wnt Signaling	Endocytosis	Endosome Acidification	Regeneration
Lrfn4	Cell Shape	Rac Activity	Actin/Cytoskeleton	Cell Migration
Tuba1a	Actin/Cytoskeleton	Microtubules	Cell Cycle
Bcl11a	Transcription Regulation	Chromatin Modification	Chromatin Regulation	Chromatin Remodeling	Protein Modification	Protein Sumoylation
Arhgef4	GTPase Signaling	Rac Activity	GEF Activity	Cell Migration	Phagocytosis	Efferocytosis	Cell Adhesion	Filopodium Assembly	Lamellipodium Assembly	Actin/Cytoskeleton
D330045A20Rik
Cd72	Cell Adhesion
Tmsb15l	Actin/Cytoskeleton	Cell Migration	Stress Fiber Assembly
Slc25a23	Mitochondrial Transport	Calcium Transport	Calcium Signaling	Mitochondrial Metabolism	OXPHOS	Urea Homeostasis	Cell Volume Regulation
Azin1	Polyamine Metabolism	Polyamine Synthesis	Putrescine Synthesis	Polyamine Transport	Protein Catabolism-Down
Vmac	Intermediate Filaments	Actin/Cytoskeleton
Fads6	Lipid Metabolism	Lipid Synthesis	Fatty Acid Metabolism	Fatty Acid Synthesis
Prrg4
Adamtsl4	Pro-Apoptotic	ECM Biology	ECM Organization
Mpzl1	Cell Migration
Gramd4	Pro-Apoptotic	TLR Signaling	Anti-Inflammatory
Cnn3	Actin/Cytoskeleton	ATPase Activity
Fam189b
Rad51c	DNA Damage Response	DNA Recombination	DNA Repair	Double-Strand Break Repair	Cell Cycle	Telomere Maintenance
AI467606
Spef1	Microtubules	Actin/Cytoskeleton	Cell Migration	Cilium Movement	Ciliogenesis	Cilium Degradation	Filopodium Assembly	Lamellipodium Assembly	Anti-Apoptotic	Wnt Signaling
Ap1s2	Protein Transport	Vesicular Transport	Endocytosis	Trans-Golgi Network	Clathrin-Mediated Endocytosis
Ppt1	Lysosome Biology	Fatty Acyl-CoA Synthesis	Fatty Acid Metabolism	Fatty Acid Synthesis	Lipid Metabolism	Lipid Catabolism	Lysosomal Lumen Acidification	Phagocytosis	Membrane Raft Organization	Anti-Apoptotic	Macropinocytosis	Endocytosis	Receptor-Mediated Endocytosis	Protein Catabolism	Protein Modification	Protein Depalmitoylation	Protein Transport	Sphingolipid Metabolism	Sphingolipid Catabolism
Star	Mitochondrial Metabolism	Lipid Metabolism	Lipid Transport	Cholesterol Metabolism	Steroid Metabolism	Steroid Synthesis	Bile Acid Synthesis	Bile Acid Metabolism	Biphenyl Metabolism	cAMP Signaling	FGF Signaling	Hormone Signaling	Growth Factor Signaling	Insulin Signaling	Type I Interferon Signaling	Type II Interferon Signaling	TGF Signaling	Cholesterol Transport	Anti-Apoptotic	Hydrogen Peroxide Signaling
Slc37a1	Carbohydrate Metabolism	Sugar-Phosphate Transport	Glucose Metabolism	Carbohydrate Transport	Glucose 6-Phosphate Transport	Phosphate Transport	Sugar Transport	Gluconeogenesis	Pentose Phosphate Pathway
Slc44a2	Choline Transport	Choline Metabolism	Phosphatidylcholine Synthesis	Phosphatidylcholine Metabolism	NFkB Signaling	Bile Acid Transport	Bile Acid Metabolism	Mitochondrial Metabolism
Gstp1	Oxidative Stress/Redox Biology	Glutathione Metabolism	Glutathione Synthesis	Anti-Inflammatory	NFkB Signaling-Down	Anti-Apoptotic	Hepoxilin Synthesis	Linoleic Acid Synthesis	IL1 Signaling-Down	MAPK Signaling-Down	MCP1 Signaling-Down	Nitric Oxide Synthesis-Down	TNF Signaling-Down	Superoxide Synthesis	Prostaglandin Metabolism	Lipid Metabolism
Rab26	GTPase Signaling	Membrane Trafficking	Vesicular Transport	Golgi-to-Plasma Membrane Transport	Exocytosis	Protein Transport
Gsn	Actin/Cytoskeleton	Actin Filament Capping	Actin Filament Polymerization	Actin Filament Depolymerization	Actin Filament Reorganization	Actin Filament Severing	Actin Nucleation	Cell Projection Assembly	Barbed-End Actin Filament Capping	Type II Interferon Signaling	Ciliogenesis	Cilium Assembly	Phagocytosis	Efferocytosis	Proteolysis	Lysosome Biology	Phagolysosome Maturation
Ydjc	Carbohydrate Metabolism	Oligosaccharide Catabolism	Carbohydrate Deacetylation
Rab27a	GTPase Activity	Endocytosis	Exocytosis	GEF Activity	Antigen Presentation	Multivesicular Body Biology	Multivesicular Body Organization	Multivesicular Body Sorting Pathway	Phagocytosis	ROS Synthesis	Protein Secretion	Vesicular Transport
Rasgrf2	GTPase Activity	ER Stress/UPR	Ras Signaling	Rac Activity	Cell Migration	Phagocytosis	Efferocytosis	Cell Adhesion	Actin/Cytoskeleton
Ccdc39	Cell Migration	Cilium Movement	Ciliogenesis	Cilium Assembly	Protein Localization	Dynein Regulatory Complex	Inner Dynein Arm Complex
Prune2	Anti-Apoptotic
C3ar1	Phagocytosis	GPCR Signaling	Cell Migration	Chemotaxis	Complement Signaling	Pro-Inflammatory	Superoxide Synthesis	Complement Receptor-Mediated Phagocytosis	VEGF Signaling	Calcium Homeostasis	Ion Homeostasis	Angiogenesis
Zcchc24
Elovl5	Lipid Metabolism	Lipid Synthesis	Polyunsaturated Fatty Acid Synthesis	Fatty Acid Metabolism	Fatty Acid Synthesis	Alpha-Linolenic Acid Metabolism	Fatty Acid Elongation	Linoleic Acid Metabolism	Long-Chain Fatty-Acyl-CoA Synthesis	Sphingolipid Synthesis	Sphingolipid Metabolism	Unsaturated Fatty Acid Synthesis	Very Long-Chain Fatty Acid Synthesis
Slc7a13	Amino Acid Metabolism	Amino Acid Transport	Aspartate Transport	Glutamate Transport	Cystine Transport
Tmem100	Angiogenesis	BMP Signaling	Notch Signaling	Vasculogenesis	PKB Signaling	Calcium Signaling	Activin Signaling	Wound Healing	Anti-Inflammatory	ECM Biology
Lrfn3	Cell Adhesion	Cell-Cell Adhesion
Tmeff1	BMP Signaling	Wound Healing	Regeneration	Differentiation
St6galnac6	Lipid Metabolism	Glycosylation	Protein Modification	Protein Glycosylation	Glycosphingolipid Metabolism	Glycoprotein Metabolism	Ganglioside Synthesis	Carbohydrate Metabolism	Glycosylceramide Metabolism	Oligosaccharide Synthesis	Oligosaccharide Metabolism
1700003E16Rik
Map4k2	MAPK Signaling	JNK Signaling	Protein Modification	Vesicular Transport	Pro-Inflammatory	Integrated Stress Response	Anti-Bacterial Immunity
Syt11	Autophagy	Exocytosis	Calcium Homeostasis	Calcium Signaling	Vesicular Transport	Lysosome Biology	Endocytosis	IL6 Signaling	Phagocytosis	TNF Signaling	Plasma Membrane Repair	Protein Localization	Vesicle Fusion	Phagosome Maturation	Clathrin-Mediated Endocytosis
B630019K06Rik
Aph1b	Amyloid Precursor Protein Metabolism	Amyloid Precursor Protein Catabolism	Notch Signaling	Protein Processing	Proteolysis
Gcm2	Transcription	Calcium Homeostasis	Ion Homeostasis	Phosphate Homeostasis	Phagocytosis	Efferocytosis
Eno2	Glycolysis	Glucose Metabolism	Carbohydrate Metabolism	Gluconeogenesis	Anti-Apoptotic	Pyruvate Metabolism	Pyruvate Synthesis
Rps6kl1	mTOR Signaling	mTORC1 Signaling	Amino Acid Metabolism	Autophagy
Cbx7	Chromatin Organization	Chromatin Regulation	Transcription Regulation	Histone Modification	Histone Methylation	H3-K27 Methylation	H3-K9 Methylation
Pea15a	Integrin Signaling	Ras Signaling	MAPK Signaling	Anti-Apoptotic	Glucose Transport	Carbohydrate Metabolism	Glucose Metabolism	Protein Localization	Anti-Inflammatory	Phagocytosis
Akt3	Mitochondrial Biology	Mitochondrial Genome Maintenance	Senescence	Angiogenesis	Cell Migration	Cell Size	mTOR Signaling	Proliferation-Up	Protein Modification	Growth Factor Signaling	Mitochondrial Biogenesis	Macropinocytosis	Wound Healing	Phagocytosis	Efferocytosis
Tom1l1	Endocytosis	Multivesicular Body Biology
Abcg2	Lipid Metabolism	Lipid Transport	Urate Metabolism	Riboflavin Transport	Vitamin Transport	Cellular Detoxification	Biotin Transport
Agfg2	GTPase Activity	Exocytosis	Amyloid Precursor Protein Metabolism
Ehhadh	Lipid Metabolism	Fatty Acid Oxidation	Fatty Acid Metabolism	Peroxisome Biology
Tmem156
Gpr35	GPCR Signaling	Cell Migration	Chemotaxis	Actin/Cytoskeleton	Calcium Transport	Calcium Homeostasis	Ion Transport	Ion Homeostasis	Rho Signaling	Phospholipase C Signaling	Kynurenic Acid Signaling	Tryptophan Metabolism	5-Hydroxyindoleacetic Acid Signaling	Lysophosphatidic Acid Signaling
Nup210	mRNA Transport	Protein Transport	Nuclear Pore Assembly
Mapk13	Actin/Cytoskeleton	Cell Cycle	Transcription Regulation	Oxidative Stress/Redox Biology	IL1 Signaling	Pro-Inflammatory	IL6 Signaling	Cell Volume Regulation	MAPK Signaling
Icam2	Cell Adhesion	Cell-Cell Adhesion	Immune Cell Maturation	Macrophage Maturation
Nxpe3
Fam107b
Copz2	Protein Transport	ER-to-Golgi Transport	Vesicular Transport	Intra-Golgi Transport	Retrograde Transport	Golgi-to-ER Transport	Anterograde Transport
Epb41l5	Tight Junction Assembly	TGF Signaling	Cell-Cell Adhesion	Cell Migration	Integrin Signaling	Focal Adhesion Assembly	Protein Localization	Cell-Matrix Adhesion	Cell Polarity	ECM Biology	Mechanosensing
Tkfc	Carbohydrate Metabolism	Glycerol Catabolism	Anti-Inflammatory	Carbohydrate Phosphorylation	Gluconeogenesis	Fructose Metabolism
Rtl6
Arhgef19	GEF Activity	GTPase Activity	Rho Signaling	Actin/Cytoskeleton	Wound Healing	Cell Polarity	Rac Activity
Arhgef17	GTPase Signaling	GEF Activity	Cell Migration	Phagocytosis	Efferocytosis	Cell Adhesion	Actin/Cytoskeleton
Dyrk3	Cell Cycle	Anti-Apoptotic	DNA Damage Response	Nuclear Speck Organization	Organelle Disassembly	mTOR Signaling	mTORC1 Signaling	Integrated Stress Response	Stress Granule Disassembly
Plcd1	Lipid Metabolism	Lipid Catabolism	Phospholipid Metabolism	Phosphatidylinositol-Mediated Signaling	Phosphatidylinositol Metabolism
Rab6b	Protein Transport	ER-Golgi Transport	Vesicular Transport	Retrograde Transport	Endosome-to-Golgi Transport	Intra-Golgi Transport	Golgi-to-ER Transport
St3gal2	Glycosylation	Protein Glycosylation	Protein Modification	O-Linked Glycosylation	Lipid Metabolism	Ganglioside Synthesis	Globoside Synthesis	Glycolipid Synthesis	Glycolipid Metabolism	Glycoprotein Synthesis	Glycoprotein Metabolism	Keratan Sulfate Synthesis	Lipid Glycoyslation	O-Glycan Processing	Oligosaccharide Synthesis	Sialylation	Protein Sialylation
Cd80	Pro-Inflammatory	T Cell Stimulation	Co-Stimulation
Wdr35	Ciliogenesis	Cilium Assembly	Retrograde Transport	Intraciliary Transport	Protein Localization	GPCR Signaling	Cell Migration
Gm8369
Metrn	Wound Healing	Regeneration	Anti-Inflammatory	Pro-Inflammatory	Differentiation	Glial Cell Differentiation	Neurogenesis
Snx32	Protein Transport	Macroautophagy	Autophagy	Retrograde Transport	Endosome-to-Golgi Transport
Zfp820	Transcription Regulation
Tle2	Transcription Regulation	Wnt Signaling
Prr5	mTOR Signaling	mTORC2 Biology	GTPase Activity	Rho Signaling	Cell Cycle	Protein Modification	PI3K Signaling	PDGF Signaling	Stress Fiber Assembly	Growth Factor Signaling	Actin/Cytoskeleton
Olfm1	Pro-Apoptotic	Wnt Signaling	Anti-Inflammatory
Lpp	Cell Adhesion	Cell Shape	Cell Migration	Cell-Cell Adhesion	Transcription Regulation
Gtf2ird1	Transcription Regulation
Itgam	Phagocytosis	Efferocytosis	Amyloid-Beta Clearance	Cell Adhesion	Cell-Cell Adhesion	Complement-Mediated Phagocytosis	Integrin Signaling	Pro-Apoptotic	Prostaglandin Synthesis	Superoxide Synthesis	Endocytosis	Receptor-Mediated Endocytosis
Ankrd13b	Receptor-Mediated Endocytosis
Nhsl2
Elmo2	Phagocytosis	Efferocytosis	Actin/Cytoskeleton	Actin Filament Organization	Cell Adhesion	Cell-Cell Adhesion	Cell Migration	Chemotaxis	GEF Activity	Rac Activity	Rho Signaling
Nt5dc2
Kidins220	MAPK Signaling	RAP1 Signaling	Growth Factor Signaling	ERK Signaling	Phagocytosis	Efferocytosis
Amot	Actin/Cytoskeleton	Angiogenesis	Cell Migration	Protein Localization	Cell Polarity	Hippo Signaling	GTPase Activity	Vasculogenesis	Tight Junction Maintenance	Tight Junction Assembly
Kif19a	Microtubules	Cilia Movement	Microtubule Depolymerization
Msrb3	Oxidative Stress/Redox Biology	Protein Repair	Thioredoxin Activity	Anti-Apoptotic
Pbx1	Transcription Regulation	cAMP Signaling	Phagocytosis	Efferocytosis	Anti-Inflammatory	Wound Healing
Rad9b	DNA Damage Response
Rab37	Protein Transport	GTPase Activity	Autophagy
Il16	IL16 Signaling	Cell Migration	Chemotaxis	Transcription Regulation	Pro-Inflammatory	IL12 Signaling	IL1 Signaling	IL6 Signaling	Calcium Transport	Ion Transport	Calcium Homeostasis	Ion Homeostasis
Nudt22	UDP-Glucose Catabolism	Nucleotide-Sugar Metabolism	UDP-Galactose Catabolism	Glycogen Metabolism	Carbohydrate Metabolism	Glycolysis	Glycogenolysis	Nucleotide Metabolism
Sgtb	ATPase Activity	ERAD Pathway	Ubiquitylation	Protein Modification	ER Stress/UPR
Ttll1	Microtubules	Microtubule Organization	Protein Polyglutamylation	Protein Modification
Cyp2u1	Lipid Metabolism	Fatty Acid Metabolism	Arachidonic Acid Metabolism	Wound Healing	Pro-Inflammatory	Eicosanoid Synthesis	Leukotrienes Synthesis	Polyunsaturated Fatty Acid Metabolism	Lipid Signaling
Lzts2	Microtubules	Wnt Signaling	Proliferation-Down	Protein Localization	Cell Cycle
Nr1d1	Circadian Rhythm	Transcription Regulation	Glucose Homeostasis	Cholesterol Homeostasis	IL1 Signaling-Down	TNF Signaling-Down	Anti-Inflammatory	Glycogen Synthesis	Glycogen Metabolism	Hormone Signaling	NFkB Signaling	TLR Signaling-Down	Bile Acid Synthesis	Insulin Signaling	Lipid Metabolism	Amino Acid Metabolism
Ckb	Chloride Homeostasis	Phosphocreatine Synthesis	Creatine Metabolism	Ion Homeostasis	Mitochondrial Metabolism	Futile Creatine Cycle	Actin/Cytoskeleton	Phagocytosis	Efferocytosis	Complement Receptor-Mediated Phagocytosis
Cd109	Anti-Proliferation	Wound Healing	Anti-Inflammatory
Zfp729a	Transcription Regulation
Plag1	Transcription Regulation	Proliferation
Cep72	Microtubules	Actin/Cytoskeleton	Cell Cycle
Carhsp1	mRNA Stability	Translation Regulation	RNA Metabolism
Gnb5	GTPase Activity	GPCR Signaling
Pnck	Calcium Signaling	Protein Modification
Kcnab3	Potassium Transport	Ion Transport	Ion Homeostasis
Acp6	Lipid Metabolism	Phospholipid Metabolism	Phosphatidic Acid Synthesis	Lysobisphosphatidic Acid Metabolism	Lysophosphatidic Acid Metabolism	Fatty Acid Metabolism
Uaca	NFkB Signaling-Down	Pro-Apoptotic	GTPase Activity
Rpl5	Ribosome Biogenesis	Ribosome Assembly	rRNA Maturation	Translation Regulation	Protein Modification	Neddylation	Ubiquitylation	Protein Catabolism
Gatm	Creatine Metabolism	Creatine Synthesis	Amine Metabolism	Polyamine Metabolism	Amine Synthesis	Polyamine Synthesis	Mitochondrial Metabolism
Dcaf1	Ubiquitination	Transcription Regulation
Zfp940	Transcription Regulation
Tnnt1	Calcium Signaling	Actin/Cytoskeleton
Pmvk	Lipid Metabolism	Cholesterol Metabolism	Lipid Synthesis	Cholesterol Synthesis	Steroid Metabolism	Steroid Synthesis	Sterol Metabolism	Sterol Synthesis	Mevalonate Metabolism	Isopentanyl Diphosphate Synthesis	Isoprenoid Synthesis
Fam149a
M1ap	Cell Cycle	Chromatin Assembly	RNA Processing	Chromatin Regulation
Tmem231	Ciliogenesis	Cilium Assembly
Fbxl2	Ubiquitylation	Protein Modification	Proteolysis	Autophagy	PI3K Signaling
Mpp7	Tight Junction Assembly	Cell Polarity	Protein Localization	GTPase Activity
Tmem50b	Endocytosis	Multivesicular Body Biology	Endosome-to-Vacuole Transport	Vesicular Transport
Tstd3	Mitochondrial Biology
Kdm5b	Transcription Regulation	Histone Modification	Histone Demethylation	Chromatin Regulation	Circadian Rhythm	Chromatin Remodeling	FGF Signaling	Growth Factor Signaling	H3-K4 Demethylation
Ston1	Endocytosis	Focal Adhesion Assembly	Focal Adhesion Disassembly	PDGF Signaling	Membrane Ruffling	Ruffle Assembly	Cell Migration	Vesicular Transport
Ap1s3	Protein Targeting	Vesicular Transport	Protein Transport
Ptpdc1	Ciliogenesis	Cilium Assembly
Cep97	Ciliogenesis	Cilium Degradation	Cell Projection Organization	Cilium Assembly-Down
Capn5	Proteolysis	ECM Biology
Celsr2	Cell Adhesion	Cell-Cell Adhesion	Ciliogenesis	Cilium Assembly	Cilium Movement	GPCR Signaling	Cell Migration	Protein Localization	Transcription Regulation	Wnt Signaling
Cd300lg	Cell Adhesion	Phagocytosis	Efferocytosis
Map2k6	Pro-Apoptotic	Integrated Stress Response	Senescence	DNA Damage Response	MAPK Signaling	NOS Synthesis	Prostaglandin Signaling	Cell Cycle	Transcription Regulation	IL12 Signaling	IL6 SignalingGTPase Activity	Rho Signaling	TNF Signaling	NFkB Signaling	Type II Interferon Signaling
Bcl6	Actin/Cytoskeleton	DNA Damage Response	Anti-Inflammatory	Cell-Matrix Adhesion	Proliferation	Senescence	Notch Signaling	Transcription Regulation	Pro-Apoptotitc	Histone Modification	Histone Deacetylation	Protein Localization	GTPase Activity	Rho Signaling	Wound Healing	Type 2 Immunity	Cell Shape	Cell Migration
Gpt	Gluconeogenesis	Alanine Catabolism	Pyruvate Metabolism	Amino Acid Metabolism	Amino Acid Catabolism	Pyruvate Synthesis	Glutamate Synthesis	Glutamine Metabolism	TCA Cycle
Svil	Actin/Cytoskeleton	Actin Filament Severing	Actin Polymerization	Barbed-End Actin Filament Capping	Cell Migration	Cell Shape	Focal Adhesion Assembly
Elk3	Transcription Regulation	Wound Healing	Angiogenesis	Differentiation
Bcl2l12	Anti-Apoptotic	Transcription Regulation
Plekha5
Pygb	Glycogen Metabolism	Carbohydrate Metabolism	Glycogen Catabolism
Cmc2	Mitochondrial Metabolism	Cellular Respiration	Electron Transport Chain	OXPHOS
Tubg2	Microtubules	Actin/Cytoskeleton
Dhtkd1	Glycolysis	Glucose Metabolism	TCA Cycle	2-oxoglutarate/aKG Metabolism
Acad11	Lipid Metabolism	Fatty Acid Oxidation	Fatty Acid Metabolism
Vps13c	Mitochondrial Biology	Mitochondrial Potential	Mitophagy	Autophagy	Golgi-to-Endosome Transport	Mitochondrial Organization	Protein Localization	Lipid Transport	ER-to-Lysosome Transport	Lysosome Biology
Dzip1	Cilium Assembly	Protein Localization	Ciliogenesis
Cryz	OXPHOS	Mitochondrial Metabolism	Cellular Respiration	Electron Transport Chain	Oxidative Stress/Redox Biology
Slc35e3	Nucleotide-Sugar Transport	Glycosylation	Bile Acid Metabolism	Bile Acid Secretion	Glucuronidation	Lipid Metabolism	Nucleotide Metabolism
Prps2	Nucleotide Metabolism	Nucleotide Synthesis	Purine Nucleotide Synthesis	Purine Nucleotide Metabolism	Nucleoside Metabolism	Nucleobase-Containing Compound Metabolism	AMP Synthesis	5-Phosphoribose 1-Diphosphate Synthesis	Metabolic Intermediate Synthesis	Phosphoribosylpyrophosphate Synthesis	Protein Synthesis	Purine Metabolism
Zmynd8	Transcription Regulation	Cell Migration	Chromatin Remodeling	Chromatin Regulation
Stk17b	Pro-Apoptotic	Protein Modification
Gm7972
Bend4
Zfp941	Transcription Regulation
Chaf1b	Cell Cycle	DNA Damage Response	DNA Repair	Transcription Regulation	Chromatin Organization	Chromatin Regulation
Tmem63a	Cell Volume Regulation	Ion Transport	Ion Homeostasis	Mechanosensing	Calcium Transport	Calcium Homeostasis
Fam134b	Autophagy	Autophagosome Maturation	Lysosome Targeting	Phagocytosis	ER-phagy	Lysosome Biology
Gstm5	Glutathione Metabolism	Oxidative Stress/Redox Biology
Rom1	Cell Adhesion	Protein Localization
Tmem198b	Wnt Signaling
Golm1	Nucleus Organization	Lipid Metabolism	IGF Signaling
Pm20d1	Amino Acid Metabolism	Lipid Metabolism	Fatty Acid Metabolism	Amide Synthesis	Amide Catabolism	Nitrogen Metabolism	OXPHOS	Mitochondrial Metabolism	Electron Transport Chain	Aerobic Respiration	N-Fatty Acyl Amino Acid Metabolism
Nfatc4	Calcium Signaling	Mitochondrial Metabolism	Transcription Regulation
Pkn3	Cell Migration	Protein Modification	GTPase Activity	Rho Signaling
Tspyl4	Nucleosome Assembly	Chromatin Regulation	Transcription Regulation
Mllt3	Chromatin Organization	Chromatin Regulation	Transcription Regulation	Wnt Signaling	Super-Elongation Complex Assembly
Bcr	Rac Activity	GEF Activity	GTPase Activity	Rho Signaling	Phagocytosis	Cell Migration	Focal Adhesion Assembly	Actin/Cytoskeleton	Protein Transport	Anti-Inflammatory	ROS Metabolism	Efferocytosis	Protein Modification	Cell Cycle	Nitrogen Compound Metabolism	Oxidative Stress/Redox Biology
Sptbn1	Actin/Cytoskeleton	Actin Filament Capping	Golgi-to-Plasma Membrane Transport	Protein Transport	Membrane Assembly	Plasma Membrane Organization	IL2 Signaling	Protein Localization	Wnt Signaling
Clec4a1	Phagocytosis	MHC Class I Presentation	TNF Signaling-Down	Antigen Presentation
Rbpms2	BMP Signaling
Twf2	Actin/Cytoskeleton	Phagocytosis	Actin Filament Depolymerization	Actin Filament Capping	Cell Project Organization	Retinoic Acid Signaling	Lamellipodium Assembly	Ciliogenesis	Endocytosis	Clathrin-Mediated Endocytosis	Cell Migration
Bcs1l	Mitochondrial Metabolism	OXPHOS	Mitochondrial Organization	Aerobic Respiration	Electron Transport Chain
Ppp1r14c	Protein Modification
Zfp286	Transcription Regulation
Ankrd34a
Prim1	DNA Replication	Transcription Regulation	DNA Synthesis	Cell Cycle
Ak4	Mitochondrial Biology	Oxidative Stress/Redox Biology	ADP Synthesis	Nucleotide Synthesis	AMP Metabolism	ATP Metabolism	Response to Hypoxia	GTP Metabolism	Nucleoside Triphosphate Synthesis	ATP Synthesis	OXPHOS	Mitochondrial Metabolism	Nucleotide Metabolism
Selenon	Calcium Homeostasis	Ion Homeostasis	Oxidative Stress/Redox Biology	Calcium Transport	Ion Transport	ER Stress/UPR
Dcaf4	Ubiquitination
Lefty1	BMP Signaling	Cell Migration	Proliferation-Down	Transcription Regulation	Retinoic Acid Signaling	Growth Factor Signaling
Srgap3	GTPase Activity	Rac Activity	Cell Migration
Cebpzos
Sord	Glucose Metabolism	Fructose Metabolism	Polyol Metabolism	Carbohydrate Metabolism	Sorbitol Metabolism	Cell Volume Regulation
Eng	Angiogenesis	Cell Adhesion	Cell Migration	Chemotaxis	Cell Shape	Integrin Signaling	Mechanosensing	Response to Hypoxia	ECM Biology	ECM Disassembly	ECM Constituent Secretion	NOS Activity	BMP Signaling	Collagen Synthesis	PKB Signaling	Protein Modification	TGF Signaling	Vasculogenesis	Wound Healing	Hormone Signaling
Ikbip	NFkB Signaling	Pro-Apoptotic
Wnk1	Cell Volume Regulation	Chloride Transport	Sodium Transport	Potassium Transport	Ion Transport	Ion Homeostasis	Chloride Homeostasis	Sodium Homeostasis	Potassium Homeostasis	Anti-Inflammatory	Actin/Cytoskeleton	Cell Migration	Phagocytosis	Efferocytosis	Wnt Signaling	Cell-Cell Adhesion	GTPase Activity	Integrin Signaling	Chemokine Signaling	Chemotaxis	Protein Modification
Map7d3	MAPK Signaling	Microtubules	Microtubule Organization	Microtobule Polymerization
Fam234b
Cdk19	Pro-Inflammatory	Pro-Apoptotic
Ddb2	DNA Repair	Protein Modification	Ubiquitylation	Histone Modification	DNA Damage Response
Cx3cl1	Cell Migration	Chemotaxis	Wound Healing	Angiogenesis	Cell Adhesion	Cell-Cell Adhesion	Type II Interferon Signaling	IL1 Signaling	TNF Signaling	Chemokine Signaling	GPCR Signaling	Pro-Inflammatory	Integrin Signaling	Anti-Apoptotic	IL6 Signaling	Actin/Cytoskeleton	NFkB Signaling	MAPK Signaling	GTPase Activity	PKB Signaling	Calcium Homeostasis	Transcription Regulation	TGF Signaling
Lynx1	Nicotinic Acetylcholine Signaling	Cholinergic Signaling
Plcd3	Lipid Metabolism	Lipid Catabolism	Angiogenesis	Phosphatidylinositol-Mediated Signaling	Proliferation	Rho Signaling
Prkcd	Pro-Apoptotic	Cell Migration	Oxidative Stress/Redox Biology	NADPH Oxidase Activity	Hydrogen Peroxide Metabolism	Senescence	Phagocytosis	Antibody-mediated Phagocytosis	Pro-Inflammatory	Histone Modification	Actin/Cytoskeleton	MAPK Signaling-Down	Ceramide Synthesis	Cell Cycle
Fancg	DNA Damage Response	Mitochondrial Biology	Mitochondrial Organization
Ccdc102a
Taf9b	Transcription Regulation	Protein Stabilization	Anti-Apoptotic
Acss1	Short-chain Fatty Acid Metabolism	Fatty Acid Metabolism	Acetate Synthesis	Acetyl-CoA Synthesis	Propionate Synthesis	Lipid Metabolism
Sfxn2	Mitochondrial Metabolism	Amino Acid Transport	Serine Metabolism	Oxidative Stress/Redox Biology	One-Carbon Metabolism	Iron Homeostasis	Iron Metabolism	Iron-Sulfur Cluster Formation	Heme Synthesis	Heme Metabolism	Cellular Respiration	OXPHOS
Sh3bgrl3	Glutaredoxin Activity	Glutathione Metabolism	Oxidative Stress/Redox Biology
Cers4	Lipid Metabolism	Sphingolipid Metabolism	Ceramide Metabolism	Ceramide Synthesis	Sphingolipid Synthesis	Lipid Synthesis
Slc17a7	Ion Transport	Glutamate Transport	Phosphate Transport	Vesicular Transport	Sodium Transport
Qsox1	ECM Biology	ECM Assembly	Macroautophagy	Autophagy	Protein Folding	Oxidative Stress/Redox Biology
Gm10644
Prelid3a	Lipid Transport	Phospholipid Transport	Lipid Metabolism	Phosphatidic Acid Transport	Cardiolipin Synthesis	Mitochondrial Metabolism
Mfsd9
Dbn1	Actin/Cytoskeleton	Protein Localization	Cell-Cell Adhesion	Actin Filament Organization	Actin Polymerization	Proliferation
Ndufv3	Mitochondrial Metabolism	Electron Transport Chain	OXPHOS	Cellular Respiration	Oxidative Stress/Redox Biology
Gdi1	GTPase Activity	Protein Localization	Protein Transport	Rab Signaling	Calcium Signaling	Calcium Homeostasis	Vesicular Transport
Rasgrp2	Calcium Signaling	GTPase Activity	Ras Signaling	Cell Adhesion	Integrin Signaling
Phactr2	Actin/Cytoskeleton
Gng7	GTPase Activity	GPCR Signaling	Adenylate Cyclase Activity
Selplg	Cell Adhesion	IL6 Signaling	Cell Migration
D3Ertd751e
Tlr5	Mechanosensing	Pro-Inflammatory	TLR Signaling	IL8 Signaling	TLR5 Signaling	Anti-Bacterial Immunity
Dhcr7	Cholesterol Metabolism	Cholesterol Synthesis	Steroid Metabolism	Steroid Synthesis	Lipid Metabolism	Lipid Synthesis	Sterol Metabolism	Sterol Synthesis	Vitamin Metabolism
Fgf11	FGF Signaling	Growth Factor Signaling	Sodium Transport	Ion Transport
Lrba	Autophagy	Mitophagy	Protein Localization	Vesicular Transport	Phagophore Assembly	Mitochondrial Biology
Mcub	Phagocytosis	Efferocytosis	Calcium Homeostasis	Ion Transport	Calcium Transport	Mitochondrial Calcium Homeostasis	Mitochondrial Biology	Mitochondrial Transport	Oxidative Stress/Redox Biology
Cd81	Co-Stimulation	T Cell Stimulation	LDL Signaling	Cell-Cell Adhesion	Cell Adhesion	Integrin Signaling	Proliferation-Up	MAPK Signaling	Protein Catabolism	Protein Transport	Antigen Presentation	Transcription Regulation	Lysosome Biology	Protein Localization	Cell Migration	Protein Stability	Choline Metabolism	Choline Transport	Mitochondrial Metabolism	Phosphatidylcholine Synthesis	Phosphatidylcholine Metabolism	NFkB Signaling	Bile Acid Transport	Bile Acid Metabolism
Kif5a	Protein Transport	Microtubules	Anterograde Transport	Actin/Cytoskeleton	Vesicular Transport
Coro1b	Cell Migration	Phagocytosis	Efferocytosis	Actin/Cytoskeleton	Actin Filament Branching	Actin Filament Bundle Assembly	Actin Filament Organization	PDGF Signaling	Chemotaxis	Lamellipodium Assembly	Protein Localization	Leading Edge Assembly	Membrane Ruffling	Wound Healing
As3mt	Arsonoacetate Metabolism	Methylation
Smim8
Kif21b	Microtubules	Microtubule-Based Movement
Prex1	Rac Activity	GEF Activity	GTPase Activity	Actin/Cytoskeleton	Actin Polymerization	GPCR Signaling	Phagocytosis	Cell Migration	Chemotaxis	Cell Spreading	Superoxide Metabolism
Slc4a3	Bicarbonate Transport	Ion Homeostasis	Intracellular pH Regulation	Ion Transport	Anion Exchange	Chloride Transport
Ebpl	Sterol Metabolism
Nat2
Sdccag8	Ciliogenesis	Cilium Assembly	Cell Projection Organization	Cell Polarity	Microtubules	Microtubule Organizing Center	Cell Migration
Mmp28	Wound Healing	Regeneration	Tissue Homeostasis	Tissue Repair	Anti-Inflammatory	Collagen Synthesis	ECM Biology	ECM Organization	Cell Migration-Down	Chemotaxis-Down
Fmnl1	Actin/Cytoskeleton	Cell Shape	Cell Migration	Cell Adhesion	Phagocytosis	Lipid Droplets	Triglyceride Storage
Necap1	Endocytosis	Protein Transport	Vesicular Transport	Clathrin-Mediated Endocytosis
Rin2	Endocytosis	GEF Activity	Cell Migration	Phagocytosis	GTPase Activity	Cell-Matrix Adhesion
Chsy1	Chondroitin Sulfate Synthesis	Carbohydrate Metabolism
Tecpr1	Autophagy	Autophagosome Maturation	Lysosome Targeting	Phagocytosis	Aggrephagy	Lysosome Biology
Ggta1	Carbohydrate Metabolism	Protein Modification	Glycosylation	Protein Glycosylation	Lipid Glycosylation	Glycolipid Synthesis
Ada	Adenosine Metabolism	Adenosine Catabolism	AMP Catabolism	AMP Salvage	Cell Adhesion	dAMP Catabolism	dATP Catabolism	Deoxyadenosine Catabolism	GMP Salvage	Hypoxanthine Salvage	Inosine Synthesis	Adenosine Signaling	Anti-Inflammatory	Anti-Apoptotic	Purine-Containing Compound Salvage	Purine Nucleotide Salvage	Response to Hypoxia	Xanthine Synthesis	Nucleotide Metabolism	Purine Metabolism
Rraga	GTPase Activity	Autophagy	Lysosome Biology	Phagocytosis	TNF Signaling	Cytolysis	mTOR Signaling	mTORC1 Signaling	Amino Acid Metabolism	Protein Localization	Pro-Apoptotic	Anti-Apoptotic
Kank2	Anti-Apoptotic	Vitamin D Signaling	Stress Fiber Assembly	Transcription Regulation	Rho Signaling	Proliferation-Down	Cell Migration	Cell Cycle	Hormone Signaling	Cell Adhesion	Actin/Cytoskeleton
Grk6	GPCR Signaling	Wnt Signaling	Cell Migration	Chemotaxis	Phagocytosis	Efferocytosis
Reep6	ER Membrane Organization	ER Organization	Intracellular Transport	Organelle Transport	Organelle Localization	Vesicular Transport
Tspan2	Cell Migration
Pip4k2a	Lipid Metabolism	Cholesterol Transport	Vesicular Cholesterol Transport	Autophagy	Insulin Signaling	Autophagosome-Lysosome Fusion	Lysosome Biology	1-Phosphatidyl-1D-Myo-Inositol 4,5-Bisphosphate Synthesis	Lysosome-Peroxisome Membrane Contact	Peroxisome Biology	Lysosome Biology
Mapre3	Microtubules	Actin/Cytoskeleton	Cell Cycle	Transcription Regulation	Microtubule Polymerization	Protein Localization	Cell Migration
Abhd8	Lipid Homeostasis	Phosphatidic Acid Synthesis	Lipid Metabolism	Lipid Synthesis
Mrgbp	Chromatin Regulation	Chromatin Organization	Transcription Regulation	Histone Acetylation	Histone H4 Acetylation	Histone H2A Acetylation	Double-Strand Break Repair	DNA Damage Response	Cell Cycle	Replicative Senescence
Aldh6a1	Valine Metabolism	Pyrimidine Metabolism	Fatty Acyl-CoA Metabolism	Branched-Chain Amino Acid Catabolism	Amino Acid Metabolism	Thymine Catabolism	Thymine Metabolism	Valine Metabolism	Mitochondrial Metabolism
Adcy6	GPCR Signaling	PKA Signaling	cAMP Synthesis	Prostaglandin E Signaling	Hormone Signaling	Mechanosensing
Lcmt1	Protein Modification	Cell Cycle	Protein Methylation	Anti-Apoptotic	Carbohydrate Metabolism	Glucose Metabolism
Nlrp10	Pro-Inflammatory	Anti-Bacterial Immunity	Anti-Inflammatory	IL1 Signaling	IL6 Signaling	IL8 Signaling	GTPase Activity	ATPase Activity	Pro-Apoptotic	Pyroptosis
Magi3	JNK Signaling	Growth Factor Signaling	PI3K Signaling	IGF Signaling	Anti-Apoptotic
St3gal5	Lipid Metabolism	Glycosylation	Protein Modification	Protein Glycosylation	Glycosphingolipid Synthesis	Ganglioside Synthesis	Carbohydrate Metabolism	Glycolipid Synthesis	Glycolipid Metabolism
Tbc1d1	GTPase Activity	Protein Localization	Protein Transport	Rab Signaling	Cell Cycle
Pfkm	Carbohydrate Metabolism	Glucose Metabolism	Glycolysis	Glycogen Metabolism	Glycogen Catabolism	Fructose 6-Phosphate Metabolism	Fructose 1,6-Bisphosphate Metabolism	Glucose Homeostasis
Limk2	Actin/Cytoskeleton	Microtubules	GTPase Activity	Rho Signaling	Ciliogenesis-Down	Protein Localization	Protein Modification
Tm7sf3	Integrated Stress Response	Insulin Signaling	Anti-Apoptotic	ER Stress/UPR	Insulin Secretion	Protein Homeostasis
Nostrin	Endocytosis	Vesicular Transport	Transcription Regulation	Nitric Oxide Metabolism	NOS Activity	Nitric Oxide Signaling
Egfl7	PDGF Signaling	Cell Migration	Cell Adhesion	ECM Biology	Angiogenesis	Cell Shape	Rho Signaling	Notch Signaling	Proliferation	Vasculogenesis	Focal Adhesion Localization
Hsd17b7	Cholesterol Metabolism	Steroid Synthesis	Estrogen Synthesis	Cholesterol Synthesis	Zymosterol Synthesis	Lipid Metabolism	Hormone Metabolism
Fam122b	Protein Modification
Acvrl1	Angiogenesis	TGF Signaling	BMP Signaling	Growth Factor Signaling	Cell Adhesion	Cell Migration	Proliferation	DNA Synthesis	Focal Adhesion Assembly	Transcription Regulation	DNA Replication	Response to Hypoxia	Wound Healing
Zc3hav1l
Clec4a2	Immune Cell Activation	Calcium Signaling	Endocytosis	Antigen Presentation	Lectin Receptor Signaling	Anti-Inflammatory
Sema4g	Cell Migration	Chemotaxis	Semaphorin-Plexin Signaling
Depdc5	mTOR Signaling	mTORC1 Signaling	Amino Acid Metabolism	Autophagy
Slc4a8	Bicarbonate Transport	Ion Homeostasis	Intracellular pH Regulation	Ion Transport	Anion Exchange	Chloride Transport
A430033K04Rik	Transcription Regulation
Sdhaf4	TCA Cycle	Electron Transport Chain	OXPHOS	Mitochondrial Metabolism	Oxidative Stress/Redox Biology	Cellular Respiration
Cd99l2	Cell Adhesion	Diapedesis
Rps10	Translation Regulation	Ribosomal Biogenesis
Plcb3	GPCR Signaling	Lipid Metabolism	Lipid Catabolism	Phosphatidylinositol-Mediated Signaling	Phosphatidylinositol Metabolism
Stxbp3	Insulin Signaling	Glucose Transport	Carbohydrate Metabolism	Glucose Metabolism	Glucose Homeostasis	Type II Interferon Signaling	Protein Transport	Protein Localization	Exocytosis-Down	Vesicular Transport
Dcaf6	Nuclear Receptor Signaling	Transcription Regulation	Ubiquitylation	Protein Modification
Inpp5j	Inositol Phosphate Metabolism	Microtubules	Phosphatidylinositol Synthesis
Rab11fip4	Endocytosis
Aldh5a1	Amino Acid Metabolism	Amino Acid Catabolism	4-Aminobutanoate Catabolism	GABA Catabolism	Glutamate Metabolism	Succinate Metabolism	Mitochondrial Metabolism
Clcn2	Cell Volume Regulation	Chloride Transport	Membrane Potential	Calcium Signaling	Ion Transport
Olfr1031
Uros	Porphyrin Metabolism	Protoporphyrin-IX Synthesis	Heme Synthesis	Methionine Synthesis
E130308A19Rik
Ermp1	Oxidative Stress/Redox Biology	ER Stress/UPR	Proteolysis
Ncs1	Calcium Signaling	Exocytosis	Phosphatidylinositol Signaling	Phagocytosis
Lta4h	Lipid Metabolism	Leukotriene B4 Synthesis	Protein Metabolism	Leukotrienes Synthesis	Eicosanoid Synthesis	Peptide Catabolism	Hormone Signaling	Lipid Signaling	Anti-Inflammatory	Wound Healing	Pro-Inflammatory
Gba2	Sphingolipid Metabolism	Steroid Metabolism	Sterol Metabolism	Cholesterol Metabolism	Lipid Metabolism	Bile Acid Metabolism	Carbohydrate Metabolism	Glucosylceramide Catabolism	Glycoside Catabolism	Glycospingolipid Metabolism	Lipid Glycosylation	Actin/Cytoskeleton	Microtubules	Membrane Lipid Distribution
Dffa	Anti-Apoptotic	Protein Folding	Protein Stabilization	DNA Metabolism	DNA Catabolism
Hykk	Lysine Catabolism	Lysine Metabolism	Amino Acid Metabolism	Collagen Synthesis	ECM Biology
Pycard	Pro-Inflammatory	Inflammasome	Pro-Apoptotic	IL1 Signaling	TNF Signaling	Anti-Bacterial Immunity	Macropinocytosis	NFkB Signaling	Actin/Cytoskeleton	Actin Filament Polymerization	MHC Class II Presentation	Chemokine Signaling	ERK Signaling	Type II Interferon Signaling	IL10 Signaling	IL1 Signaling	IL6 Signaling	IL8 Signaling	Phagocytosis	Efferocytosis	Mitochondrial Biology	Autophagy	GTPase Activity	Protein Stability	Antigen Presentation
Bbs1	Ciliogenesis	Cilium Assembly	Golgi-to-Plasma Membrane Transport	Protein Localization	Protein Transport	BBSome Complex	GTPase Activity	GEF Activity	Rab Signaling
Rbm11	Oxidative Stress/Redox Biology	mRNA Processing	mRNA Splicing
Lbp	Cholesterol Metabolism	Cholesterol Homeostasis	Anti-Apoptotic	TNF Signaling	Chemotaxis	Cell Migration	IL6 Signaling	IL8 Signaling	Phagocytosis	Pro-Inflammatory	Lipid Transport	Lipid Metabolism
Ptpn3	MAPK Signaling	EGFR Signaling	Protein Modification	Ion Transport	Sodium Transport
Nit1	Cellular Amide Catabolism	Anti-Apoptotic	2-Oxoglutarate Synthesis	Cysteinylglycine Synthesis	Oxidative Stress/Redox Biology	Glutathione Metabolism	Glutathione Catabolism
Zfp947	Transcription Regulation
Ctif	Translation Regulation	mRNA Catabolism	Nonsense-Mediated mRNA Decay
Zfp512b
Tacc1	Cell Cycle	Microtubule Organization	Actin/Cytoskeleton	Microtubules
Zfp354c	Transcription Regulation
Lrsam1	Ubiquitylation	Protein Modification	Autophagy	Endocytosis-Down	Autophagosome Assembly	Xenophagy	Protein Catabolism	Endocytosis	Protein Transport
Akap3	Protein Localization	Cell Migration
Lpcat1	Lipid Metabolism	Lipid Synthesis	Lipid Droplet	Plasmalogen Metabolism	Phospholipid Synthesis	Phospholipid Metabolism	Phosphatidylcholine Synthesis	Phosphatidic Acid Synthesis	Surfactant Homeostasis
Crebl2	Transcription Regulation	Glucose Transport	Lipid Metabolism	Cell Cycle	Lipid Synthesis	Carbohydrate Metabolism
Il1rap	IL36 Signaling	IL1 Signaling	NFkB Signaling	IL33 Signaling	Pro-Inflammatory	IL13 Signaling	IL4 Signaling	IL5 Signaling	IL6 Signaling
Mettl15	Methylation	rRNA Methylation	Mitochondrial Biology	Translation Regulation	Ribosome Biogenesis	Mitochondrial Protein Synthesis
Vangl2	Rho Signaling	Cell Migration	Heparan Sulfate Proteoglycan Synthesis	Wnt Signaling	Non-Motile Cilium Assembly	Ciliogenesis	Actin/Cytoskeleton	Wound Healing
Kcnh7	Potassium Transport	Ion Transport	Ion Homeostasis	Circadian Rhythm	Membrane Polarization	Membrane Potential
Bach1	Transcription Regulation	Oxidative Stress/Redox Biology	DNA Repair	Response to Hypoxia	Cell Cycle	Mitochondrial Biology	Anti-Inflammatory
Plekhg6	Actin/Cytoskeleton	Membrane Ruffling	Macropinocytosis	GTPase Signaling	Cell Migration	Rac Activity
Aim2	Inflammasome	Pyroptosis	Necroptosis	Anti-Bacterial Immunity	IL1 Signaling	Pro-Inflammatory	NFkB Signaling	Pro-Apoptotic	TNF Signaling	Type I Interferon Signaling
Ccdc28a
Inafm1	Calcium Signaling
Ap3m2	Endocytosis	Protein Transport	Vesicular Transport	Anterograde Transport	Golgi-to-Lysosome Transport	Lysosome Biology
Cchcr1	Protein Transport
Anxa2	Calcium Signaling	Exocytosis	Phosphatidylinositol Signaling	Phagocytosis	Phosphatidylserine Signaling	Receptor-Mediated Endocytosis
Lrrfip1	Transcription Regulation
Cnst	Gap Junction Assembly	Golgi-to-Plasma Membrane Transport
Dars2	Mitochondrial Biology	Aspartyl-tRNA Aminoacylation	Mitochondrial Asparaginyl-tRNA Aminoacylation	tRNA Aminoacylation	Protein Synthesis
Pxn	Actin/Cytoskeleton	Cell Adhesion	ECM Biology	Focal Adhesion	Cell Shape	Integrin Signaling	Phagocytosis
Agps	Lipid Metabolism	Glycerolipid Metabolism	Ether Lipid Synthesis	Lipid Synthesis	Peroxisome Biology
Sdc4	Exosome Biogenesis	Cell Migration	Exosome Secretion	Focal Adhesion Assembly	Stress Fiber Assembly	Wound Healing
Tmbim1	Anti-Apoptotic	Anti-Inflammatory	Endocytosis	Multivesicular Bodies
Tmc4	Mechanosensing	Calcium Signaling	Ion Transport
BC024063	Transcription Regulation
Spint1	BMP Signaling	ECM Biology
Pdgfrb	PDGF Signaling	Angiogenesis	Growth Factor Signaling	Cell Migration	Chemotaxis	Glycosaminoglycan Synthesis	Anti-Apoptotic	Pro-Apoptotic	Phosphatidylinositol-Mediated Signaling	Phosphatidylinositol Metabolism	Calcium Transport	Calcium Homeostasis	Ion Transport	Collagen Synthesis	ERK Signaling	MAPK Signaling	Proliferation-Up	ROS Metabolism	Rho Signaling	Actin/Cytoskeleton	Hydrogen Peroxide Signaling	Retinoic Acid Signaling	Response to Hyperoxia	Fluid Sheer Stress Response	Wound Healing
Adcy7	cAMP Signaling	Anti-Inflammatory	cAMP Synthesis
Mccc2	Coenzyme A Metabolism	Leucine Catabolism	Isovaleric Acid Catabolism	Amino Acid Metabolism	Amino Acid Catabolism	Mitochondrial Biology	Mitochondrial Metabolism
Gpr152	GPCR Signaling
Zfp827	Transcription Regulation	Chromatin Remodeling	Protein Localization	Telomere Maintenance	Nucleosome Remodeling	Histone Deacetylation	Hostone Modification	Chromatin Regulation
Dtd2	tRNA Metabolism	Translation
Acbd5	Autophagy	Pexophagy	Fatty Acid Metabolism	Peroxisome Biology	Very Long-Chain Fatty Acid Metabolism
Lrrc8c	Cell Volume Regulation	Chloride Transport	Ion Transport	Taurine Transport	Cyclic-GMP-AMP Transport	Aspartate Transport	Anion Transport
Snhg11	Wnt Signaling	Cell Migration	Proliferation
Hmgn5	Transcription Regulation	Chromatin Regulation	Glutathione Metabolism	Oxidative Stress/Redox Biology
Aifm2	Oxidative Stress/Redox Biology	Anti-Apoptotic	Anti-Ferroptosis	Ubiquinone Metabolism	Mitochondrial Metabolism
Rnf141	Ubiquitylation	Transcription Regulation
Gatb	Protein Synthesis	Glutaminyl-tRNA(Gln) Synthesis	Mitochonrial Translation	Mitochondrial Biology
Atp2b1	Calcium Transport	Calcium Homeostasis	Calcium Signaling
Map1lc3b	Autophagy	Autophagosome Assembly	Autophagosome Maturation	Mitophagy	Macroautophagy	Ubiquitylation	Phagocytosis	ER-phagy	Mitochondrial Biology
Msh3	DNA Damage Response
Got2	Mitochondrial Metabolism	Lipid Transport	2-Oxoglutarate Metabolism	Aspartate Metabolism	Aspartate Synthesis	Aspartate Catabolism	Amino Acid Metabolism	Dicarboxylic Acid Metabolism	Fatty Acid Transport	Glutamate Catabolism	Glutamate Metabolism	Oxaloacetate Metabolism	Long-Chain Fatty Acid Transport	Kynurenic Acid Synthesis	Oxidative Stress/Redox Biology
Fam92a	Cilium Assembly	Mitochondrial Membrane Organization	Membrane Organization	Membrane Tubulation	Ciliogenesis
Casp7	Pro-Apoptotic	Pro-Inflammatory	Lipid Metabolism	Cholesterol Synthesis	Fatty Acid Synthesis	Transcription Regulation
Stxbp4	Vesicular Transport	DNA Damage Response	Insulin Signaling	Glucose Metabolism	Glucose Transport	Phagocytosis
Slc35e2	Nucleotide-Sugar Transporter	Glycosylation	Nucleotide Metabolism
Tle6	Transcription Regulation	Cell Cycle	Wnt Signaling	Mitochondrial Localization	Mitochondrial Biology	ER Localization	Actin/Cytoskeleton
Helz	Transcription Regulation	Nuclear Receptor Signaling
Cep164	Transcription Regulation
Mrpl33	Mitochondrial Biology	Translation Regulation	Ribosome Biogenesis
AI597479
Igf2bp3	mRNA Transport	Translation Regulation	RNA Metabolism	Protein-RNA Complexes	Cell Adhesion	Actin/Cytoskeleton
March2	Endocytosis	Autophagy	Ubiquitylation	Protein Modification	Protein Ubiquitylation	Anti-Inflammatory	NFkB Signaling	Type I Interferon Signaling	Multivesicular Body Biology	Lysosomal Biology
Chst12	Carbohydrate Metabolism	Carbohydrate Synthesis	Chondroitin Sulfate Synthesis	Dermatan Sulfate Synthesis	Proteoglycan Synthesis	ECM Biology
Ganc	Carbohydrate Metabolism	N-Glycan Processing	Glycogen Metabolism	Glycogen Catabolism	Glucose Metabolism
Fbxo40	Ubiquitination
Plcg2	Calcium Homeostasis	Ion Homeostasis	Calcium Signaling	Lipid Metabolism	Lipid Catabolism	Inositol Triphosphate Synthesis	Anti-Apoptotic	Pro-Inflammatory	IL10 Signaling	IL12 Signaling	IL23 Signaling	IL2 Signaling	IL6 Signaling	MAPK Signaling	NFkB Signaling	Inflammasome	Pro-Inflammatory	Phagocytosis	Efferocytosis	ROS Synthesis	TNF Signaling	Type I Interferon Signaling	TLR Signaling
9330182L06Rik
Tatdn3	Deoxyribonuclease	DNA Metabolism	DNA Catabolism	Mitochondrial Biology
Men1	Chromatin Regulation	Histone Modification	Histone Methylation	Lysine Methylation	Transcription Regulation	TGF Signaling	NFkB Signaling	DNA Damage Response
Mettl8	Histone Modification	Histone Acetylation	mRNA Methylation	Transcription Regulation	Chromatin Regulation	Chromatin Organization
Cdk18	Protein Modification	Cell Cycle
Tmx2	Oxidative Stress/Redox Biology	Protein Modification	Protein Folding	Cell Migration	Mitochondrial Biology
Prkra	Oxidative Stress/Redox Biology	Pro-Apoptotic	Anti-Viral Immunity	RNA Silencing
Ltbp4	TGF Signaling	Integrin Signaling	Elastic Fiber Assembly	Growth Factor Signaling	Protein Folding	Hormone Signaling
Mapk3	MAPK Signaling	BMP Signaling	Arachidonic Acid Metabolism	Endocytosis	Mechanosensing	Anti-Apoptotic	IL1 Signaling	TNF Signaling	ROS Signaling	Histone Acetylation	Histone Modification	Telomere Maintenance	Actin/Cytoskeleton	Cell Cycle	Endocytosis	Intracellular pH Regulation	Cell Migration
5031439G07Rik
Lnpep	Hormone Metabolism	Ubiquitylation	Protein Modification	Protein Catabolism	Peptide Catabolism	Proteolysis	MHC Class I Presentation	Antigen Presentation
Pcyt1b	Lipid Metabolism	Lipid Synthesis	Phospholipid Metabolism	Phospholipid Synthesis	Phosphatidylcholine Synthesis	CDP-Choline Pathway
Klhl20	Actin/Cytoskeleton	Golgi-to-Endosome Transport	Anti-Apoptotic	Ubiquitylation	Protein Modification	K33-Linked Ubiquitination	Protein Transport	Protein Degradation	GTPase Activity	Cell Migration	Response to Hypoxia
Ttc26	Microtubules	Actin/Cytoskeleton
Klc1	Actin/Cytoskeleton	Microtubules	Stress Granule Disassembly	Organelle Transport
Ephb2	Angiogenesis	Ephrin Signaling	Cell Adhesion	Anti-Inflammatory	ERK Signaling	Protein Modification	Ras Signaling	Phosphorylation	Cell Migration	Protein Localization	TNF Signaling	Filopodium Assembly	Tight Junction Assembly	Vesicular Transport
Ppm1e	Stress Fiber Assembly	Protein Modification
Cnih1	TGF Signaling	ER-Golgi Transport	Vesicular Transport
Prkar1b	cAMP Signaling	Anti-Inflammatory	Protein Modification	Vesicular Transport
Wipi1	Autophagy	Autophagosome Assembly	Autophagosome Maturation	Mitophagy	Mitochondrial Biology	Protein Lipidation	Protein Localization	Vesicular Transport	Trans-Golgi-to-Endosome Transport
Rps20	Translation Regulation	Ribosomal Biogenesis
Dock8	Phagocytosis	Efferocytosis	GTPase Signaling	Actin/Cytoskeleton	Cell Migration	Rac Activity	GEF Activity
Ube2d1	Ubiquitylation	BMP Signaling-Down	K48-Linked Ubiquitylation	Protein Modification
Acvr1b	Activin Signaling	Wound Healing	ECM Biology	Anti-Inflammatory
Aldh7a1	Amine Metabolism	Polyamine Metabolism	Amine Synthesis	Polyamine Synthesis	Aldehyde Metabolism	Choline Catabolism	Glycine Betaine Synthesis	Choline Metabolism	Lysine Metabolism	Lysine Catabolism	Oxidative Stress/Redox Biology	Cell Volume Regulation
Slc35f5	Nucleotide-Sugar Transporter	Glycosylation	Chromatin Regulation	Chromatin Modification	Nucleotide Metabolism
Smim14
Ext2	Glycosylation	Protein Glycosylation	N-linked Glycosylation	Heparin Synthesis	Heparan Sulfate Synthesis	Glycosaminoglycan Synthesis	FGF Signaling	Polysaccharide Synthesis
Plekhb2	Endocytosis	Phagocytosis
Kctd7	Potassium Homeostasis	Ion Homeostasis	Glutamate Homeostasis	Membrane Polarization	Ubiquitylation	Autophagy	Lysosome Biology	Potassium Transport
Nlrc4	Inflammasome	Pyroptosis	IL1 Signaling	Pro-Inflammatory	Anti-Bacterial Immunity	NFkB Signaling
Zik1	Transcription Regulation
Zfp217	Transcription Regulation
Top2b	DNA Topology	Cell Cycle
Paqr8	Steroid Metabolism	Steroid Signaling	Hormone Signaling
Camk2g	Phagocytosis	Efferocytosis	Calcium Homeostasis	Calcium Signaling	Ion Homeostasis
Trmt2b	Methylation	tRNA Processing	tRNA Stability	tRNA Maturation
Reep5	ER Membrane Organization	ER Organization	Intracellular Transport	Organelle Transport	Organelle Localization	Vesicular Transport
Hexim2	Transcription Regulation
Satb2	Transcription Regulation	Chromatin Regulation	Histone Acetylation
Ckap5	Actin/Cytoskeletin	Microtubules
Arvcf	Cell Adhesion	Cell-Cell Adhesion	Cell-Cell Junction Assembly
Chd4	Chromatin Regulation	Histone Modification	Histone Deacetylation	Transcription Regulation
Mapre2	Cell Cycle	Microtubules	Focal Adhesion Disassembly	GTPase Activity	Microtubule Polymerization	Cell Migration	Actin/Cytoskeleton
Eif3h	Translation Regulation	Translation Initiation	Ubiquitination
Zmym3	Actin/Cytoskeleton
Sugt1	Ubiquitylation	Protein Modification	Protein Catabolism	Cell Cycle	Protein Stability
Tbc1d19	GTPase Activity
Tns4	Cell Migration	Pro-Apoptotic	Protein Localization	Actin/Cytoskeleton
Homez	Transcription Regulation
Plcg1	Lipid Metabolism	Lipid Catabolism	Calcium Transport	Calcium Signaling	Ion Transport	Cell Migration	EGF Signaling	Growth Factor Signaling	Inositol Triphosphate Synthesis	Phosphatidylinositol Metabolism	Phospholipid Metabolism	Phospholipid Catabolism	Angiogenesis	Pro-Apoptotic	Calcium Homeostasis	Ion Homeostasis	Proliferation	Actin/Cytoskeleton

## Sheet: DownInButyrate
Hormone Metabolism/Signaling	Wound Healing	Cell Migration	Angiogenesis	Transcription Regulation	Proliferation	Type I Interferon Signaling	Pro-Inflammatory	Anti-Bacterial Immunity	Anti-Apoptotic	IL-1 Signaling	Amino Acid Metabolism	Type II Interferon Signaling	Oxidative Stress/Redox Biology	Pro-Apoptotic	MAPK Signaling	Exocytosis	Actin/Cytoskeleton	Translation Regulation	Histone Modification	TCA Cycle	Polyamine Metabolism	Integrin Signaling	IL-17 Signaling	Heme Metabolism
24	16	61	21	118	36	11	90	16	43	14	16	16	49	63	18	8	44	23	29	5	5	13	4	5
Cell Adhesion	Glutamate/Glutamine Metabolism	Glutathione Metabolism	Cysteine Metabolism	Chemotaxis	TNF Signaling	NFkB Signaling	Focal Adhesion	Phagocytosis	Endocytosis	Lipid Metabolism	Fatty Acid Metabolism	Lysosome Biology	Cholesterol Metabolism	Phospholipid Metabolism	Sphingolipid Metabolism	Ion Homeostasis	Cell Size	Autophagy	Hydrogen Peroxide Metabolism	Calcium Homeostasis	mTOR Signaling	Ras Signaling	Senescence	Pyruvate Metabolism
40	5	10	6	13	24	31	4	21	37	46	14	20	6	11	4	38	1	38	4	25	9	6	9	4
Membrane Ruffling	ER Stress Response/UPR	Triglyceride Metabolism	Cell Cycle	IL-6 Signaling	Mitochondrial Metabolism	Mitochondrial Biology	Glucose Metabolism	Glucose Transport	Insulin Signaling	Carbohydrate Metabolism	Electron Transport Chain	OXPHOS	FAO	Vesicular Transport	Circadian Rhythm	Ubiquitylation	Antigen Presentation	ROS Metabolism	Nucleotide Metabolism	Anti-Inflammatory	Stress Fiber Assembly	PI3K Signaling	TLR Signaling	Lamellipodium Assembly
5	29	3	36	14	23	23	10	6	17	21	4	15	4	30	11	58	19	5	3	6	4	8	16	4
Response to Hypoxia	ECM Biology	Glycolysis	Gluconeogenesis	Glycosylation	TGFbeta Signaling	IL-4/IL-12 Signaling	Chromatin Regulation	Lipoproten	Glycerolipid Metabolism	Efferocytosis	Antibody-Mediated Phagocytosis	mRNA Decay	Cell-Cell Interaction	-Redoxin Activity	Iron Metabolism/Homeostasis	Ion Transport	IL-8 Signaling	IL-2 Signaling	Filopodium Assembly	VEGF Signaling	Cellular Respiration	Vitamin Metabolism	Notch Signaling	Polyamine Metabolism
12	11	6	6	9	10	6	28	1	0	5	3	2	16	2	4	32	9	0	2	5	7	3	10	5
BMP Signaling	IL-10 Signaling	IL-23 Signaling	GTPase Activity	Rac Activity	GEF Activity	Arachidonic Acid Metabolism	Wnt Signaling	Cell-Matrix Adhesion	Rho Signaling	Leukotrienes Synthesis	Purine Metabolism	GPCR Signaling	cAMP Signaling	DNA Damage Response	Microtubules	Ciliogenesis	Growth Factor Signaling	Cell Volume Regulation	Mechanosensing	Arginine Metabolism	Intracellular pH Regulation	Bile Acid Metabolism	One-Carbon Metabolism	Proteolysis	Bacterial Phagocytosis
3	3	2	19	4	7	0	16	11	9	0	1	16	3	31	12	9	19	6	6	3	7	2	4	8	11
Symbol	Function
Agtrap	Hypoxia Response	Angiotensis Signaling
Zfp236	Transcription Regulation
Mast2	Microtubules	Actin/Cytoskeleton	Pro-Inflammatory	NFkB Signaling
Heca	Cell Cycle
Mtmr2	Endocytosis-Down	Receptor Internalization	Phosphatidylinositol Synthesis	Receptor-Mediated Endocytosis
Rgs19	GTPase Activity	GPCR Signaling	Autophagy	Wnt Signaling	Ras Signaling
Dhx37	Ribosome Biogenesis
Ing5	Histone Modification	Histone Acetylation	Histone H3 Acetylation	Histone H3-K14 Acetylation	Histone H4 Acetylation	Chromatin Regulation	Transcription Regulation	Chromatin Organization	H4-K12 Acetylation	H4-K5 Acetylation	H4-K8 Acetylation	Pro-Apoptotic	Cell Cycle	DNA Synthesis	Proliferation
Gas2l3	Microtubulues	Actin/Cytoskeleton
Spg21
Fbxl3	Ubiquitylation	Protein Modification: Circadian Rhythm	Cell Cycle	Protein Stability
Zbtb1	Transcription Regulation	DNA Damage Response	Chromatin Regulation
Actl6a	Transcription Regulation	Chromatin Regulation	Histone Modification	Histone Acetylation	DNA Damage Response	Senescence	Anti-Proliferation	Pro-Apoptotic
Rheb	GTPase Signaling	mTOR Signaling	Cell Cycle	Macroautophagy	mTORC1 Signaling	Autophagy	Amino Acid Metabolism	Anti-Apoptotic
Phf10	Transcription Regulation	Chromatin Regulation
Abhd12	Lipid Metabolism	Glycerophospholipid Metabolism	Lysophosphatidylserine Metabolism	Phospholipid Metabolism	Phosphatidylserine Metabolism	Monoacylglycerol Metabolism	Acylglycerol Metabolism	Anti-Inflammatory
Med8	Transcription Regulation	Ubiquitylation	Protein Modification
Poldip2	DNA Damage Response	Macroautophagy-Down	Mitochondrial Metabolism	Pyruvate Metabolism	TCA Cycle	Acetyl CoA Synthesis	OXPHOS	Response to Hypoxia
Akap10	Protein Localization	Mitochondrial Biology
Ctsa	Autophagy-Down	Chaperone-Mediated Autophagy-Down	Proteolysis	Protein Stability	Protein Transport	Lysosome Biology
2610507B11Rik
Mcur1	Mitochondrial Metabolism	Calcium Signaling	Ion Transport
Uspl1	Protein Modification	Proliferation	Sumoylation
Jade3	Histone Modification	Histone Acetylation	Histone H3 Acetylation	H4-K12 Acetylation	H4-K5 Acetylation	H4-K8 Acetylation	Cell Cycle	DNA Synthesis	DNA Replication	Chromatin Modification	Chromatin Regulation
Baz1a	Transcription Regulation	Chromatin Organization	Chromatin Remodeling	Nucleosome Assembly	Nucleosome Mobilization	Nucleosome Positioning
Arel1	Ubiquitylation	Protein Modification	Anti-Apoptotic	Protein Catabolism	Pro-Inflammatory	K11-Linked Ubiquitylation	K33-Linked Ubiquitylation
Sned1	Cell-Matrix Adhesion
Col4a2	Angiogenesis-Down	TGF Signaling	Pro-Apoptotic	ECM Biology	Mitochondrial Biology	Membrane Potential
Trmt1	tRNA Metabolism	Translation	tRNA Modification	tRNA Processing
Ints12	Small Nuclear RNAs	Translation Regulation
Gab2	Phosphatidylinositol Signaling	Proliferation	TNF Signaling	Growth Factor Signaling	Hormone Signaling	PI3K Signaling
Wdr61	Wnt Signaling	Histone Methylation	Chromatin Modification	Transcription Regulation	H3-K4 Methylation	H3-K79 Methylation
Nmnat3	NAD Synthesis	Cofactor Synthesis	Pyridine Nucleotide Synthesis	Nucleotide Synthesis	Nucleotide Metabolism
Stag1	Cell Cycle	Pro-Apoptotic
Psmd1	Protein Catabolism	Ubiquitylation	Pro-Apoptotic	DNA Damage Response	Protein Homeostasis
Tbrg4	Mitochondrial Biology	Mitochondrial mRNA Processing	Cell Cycle
Nbas	Retrograde Transport	Golgi-to-ER Retrograde Transport	SNARE Complex	Nonsense-Mediated mRNA Decay
Polg	DNA Metabolism	Mitochondrial Biology	Mitochondrial DNA Replication	DNA Replication	Base-Excision Repair
Ndufs7	Aerobic Respiration	OXPHOS	Mitochondrial Metabolism	Electron Transport Chain
Aldoa	Glycolysis	Glucose Metabolism	Carbohydrate Metabolism	Gluconeogenesis	Actin/Cytoskeleton	Actin Filament Organization	ATP Synthesis	Fructose 1,6-Bisphosphate Metabolism	Fructose Metabolism	Cell Shape
Rock1	Actin/Cytoskeleton	Phagocytosis	Efferocytosis	Rho Signaling	Pro-Apoptotic	Cell Migration	NFkB Signaling	Cell-Cell Adhesion	Angiogenesis	Tight Junction Assembly	Autophagy	Amyloid-Beta Clearance	Amyloid Precursor Protein Catabolism	Focal Adhesion Assembly	MAPK Signaling	Protein Localization	Cell Adhesion	Endocytosis	Vesicular Transport
Aup1	Ubiquitylation	Lipid Droplet Formation	Lipid Droplet Organization	Protein Catabolism	Lipophagy	Protein Localization	Retrograde Transport	ER-to-Cytosol Transport	ERAD Pathway	ER Stress/UPR
Trp53bp2	Pro-Apoptotic	Cell Cycle
Gabpb2	Transcription Regulation
Htra2	Pro-Apoptotic	Protein Catabolism	Growth Factor Signaling	Type I Interferon Signaling	Oxidative Stress/Redox Biology	Retinoic Acid Signaling	Ceramide Metabolism	Mitochondrial Organization	Mitochondrial Biology	Cell Cycle	Mitophagy	Protein Localization	Proteolysis	Autophagy
Prdm2	Transcription Regulation	Histone Modification	Histone Methylation	H3-K9 Methylation
Src	Cell Adhesion	Cell Cycle	Hypoxia Response	Hydrogen Peroxide Metabolism	Oxidative Stress/Redox Biology	Phagocytosis	Antibody-Mediated Phagocytosis	Anti-Apoptotic	Autophagy	Macroautophagy	Pro-Inflammatory	IL6 Signaling	Pro-Apoptotic	Wnt Signaling	Glucose Metabolism	Glycolysis	Integrin Signaling	Notch Signaling	IL1 Signaling	Stress Fiber Assembly	Mechanosensing	Endocytosis	Insulin Signaling	Hormone Signaling	Growth Factor Signaling	EGF Signaling	PDGF Signaling
Mcrs1	Protein Modification	Chromatin Modification	Chromatin Regulation	Chromatin Remodeling	DNA Repair	Histone Modification	Histone Acetylation	H4-K16 Acetylation	H4-K5 Acetylation	H4-K8 Acetylation	Telomere Maintenance	Protein Localization	Transcription Regulation	Cell Cycle	DNA Damage Response
Hdgf	Transcription Regulation	IL7 Signaling	HDGF Signaling	Nuclear Receptor Signaling	Anti-Apoptotic	Protein Localization	Growth Factor Signaling
Tmem140	Cell Migration	Pro-Apoptotic
Gmeb2	Transcription Regulation	Hormone Signaling
Gm17131
App	Cell Adhesion	MAPK Signaling	GPCR Signaling	Pro-Apoptotic	Endocytosis	Notch Signaling	Oxidative Stress/Redox Biology	IL1 Signaling	TLR Signaling	Pro-Inflammatory	TNF Signaling	ER Stress/UPR	Nitric Oxide Synthesis	NFkB Signaling	Cell Migration	IL6 Signaling	Type II Interferon Signaling	Histone Modification	Histone Acetylation	Glycolysis	ECM Biology	Cholesterol Metabolism	Copper Ion Homeostasis
Tmem55a	Phagocytosis-Down	Phagosome Biology	Lipid Metabolism
Pikfyve	Lipid Metabolism	Endocytosis	Cell Migration	Phagosome Maturation	Lysosome Biology	Phagosome-Lysosome Fusion	Phospholipid Metabolism	Phosphatidylinositol Synthesis	Phosphatidylinositol 5-Phosphate Metabolism	Protein Localization	Receptor-Mediated Endocytosis	Autophagy	Autophagosome Assembly	ROS Synthesis	ROS Metabolism	Oxidative Stress/Redox Biology	Endosome-to-Golgi Transport	Retrograde Transport	MHC Class II Presentation	Antigen Presentation
Ubxn8	ER Stress/UPR	ERAD Pathway	ER-Associated Misfolded Protein Catabolism
Vps37c	Macroautophagy	Autophagy	Multivesicular Body Assembly	Protein Localization	Ubiquitylation	Endocytosis	Vesicular Transport
Tmed5	Vesicular Transport	ER-to-Golgi Transport	Golgi Organization	Protien Transport	Retrograde Transport
Pbrm1	Transcription Regulation	Chromatin Remodeling	Cell Cycle	Proliferation-Down	Chromatin Organization
Map2k7	Pro-Apoptotic	Cell Volume Regulation	Osmotic Stress	Stress Response
Cebpz	Transcription Regulation
Cpeb4	ER Stress/UPR	Response to Hypoxia	Translation Regulation	Pro-Inflammatory
Ncoa1	Nuclear Receptor Signaling	Hormone Signaling	Transcription Regulation	Chromatin Remodeling	Histone H4 Acetylation	Pro-Apoptotic
Epb41	Mechanosensing	Actin/Cytoskeleton	Cell Cycle	Cell Shape	Calcium Transport	Ion Transport
Smap1	Endocytosis	Clathrin-Mediated Endocytosis	Receptor-Mediated Endocytosis	Receptor Internalization
Anxa7	Exocytosis	Autophagy	Differentiation	Endocytosis
Sumo3	Ubiquitylation	Protein Modification	Protein Sumoylation	Protein Localization	Nuclear Transport	DNA Repair	DNA Replication	Cell Cycle	Sumoylation
Cpsf7	mRNA Processing	mRNA Splicing
Noc3l	DNA Replication
Scaf11	mRNA Processing	mRNA Splicing	Spliceosome Assembly
Spata5	Protein Complex Disassembly	Mitochondrial Biology
Tada2b	Transcription Regulation	Histone Acetylation	Deubiquitination	Chromatin Regulation
Zxdc	Transcription Regulation	MHC Class I Presentation	MHC Class II Presentation	Antigen Presentation
Wls	NFkB Signaling	Wnt Signaling
Atp6v0b	Hydrogen Transport	Ion Transport	ATPase Activity	Intracellular pH Regulation	ROS Synthesis	Endocytosis	Insuling Signaling	mTOR Signaling	mTORC1 Signaling
Dhps	Protein Modification	eIF5A Hypusination	Spermidine Metabolism	Spermidine Catabolism	Polyamine Metabolism	Hypusine Synthesis	Glucose Homeostasis
Eif4a1	Translation Regulation	Protein Synthesis
Erap1	Angiogenesis	MHC Class I Presentation	Peptide Catabolism	Proteolysis	Pro-Inflammatory	Antigen Presentation
Scfd1	Golgi-to-ER Retrograde Transport	Vesicular Transport	ER-to-Golgi Transport	Autophagy-Down	Response to Hypoxia	Protein Transport
Srsf7	mRNA Processing	mRNA Splicing	mRNA Transport	Spliceosome Assembly	RNA Splicing
Scyl1	ER-Golgi Transport	Transcription Regulation	Protein Localization	Pro-Inflammatory	Vesicular Transport	Golgi-to-ER Transport	Retrograde Transport	Golgi Morphology
Slc16a10	Intracellular pH Regulation	Monocarboxylate Transport	Amino Acid Metabolism	Amino Acid Transport	Thyroid Hormone Transport	Hormone Signaling	Aromatic Amino Acid Transport	Amino Acid Homeostasis
Urb1	Ribosome Biogenesis
Naa50	Histone Modification	Histone Acetylation	Transcription Regulation	Cell Cycle	Protein Modification
Cers2	Lipid Metabolism	Sphingolipid Metabolism	Ceramide Metabolism	Ceramide Synthesis	Sphingolipid Synthesis
Gsdmd	Pyroptosis	Inflammasome	IL1 Signaling	Pro-Inflammatory	Anti-Bacterial Immunity
Ncstn	Notch Signaling	Proteolysis	Amyloid-Beta Formation	Amyloid Precursor Protein Synthesis	Amyloid Precursor Protein Catabolism	Amyloid Precursor Protein Metabolism	Calcium Signaling	Pro-Apoptotic	Wnt Signaling
Prmt7	Chromatin Organization	Chromatin Regulation	Transcription Regulation	Histone Modification	Histone Methylation	H3-R3 Methylation	Arginine Methylation
Akr1a1	Aldehyde Catabolism	Aldehyde Metabolism	Glucose Metabolism	Glutathione Metabolism	Glucuronate Catabolism	Oxidative Stress/Redox Biology
Trp53	Anti-Apoptotic	Autophagy	DNA Damage Response	Chromatin Regulation	Anti-Proliferation	Mitophagy-Down	Cell Cycle-Down	Pro-Apoptotic	Cell Migration	Histone Deacetylation	ROS Metabolism	Transcription Regulation	Response to Hypoxia	Oxidative Stress/Redox Biology	TNF Signaling	Wound Healing	Circadian Rhythm	Mitochondrial Biology
Vat1	Mitochondrial Metabolism	Pro-Apoptotic	OXPHOS	TCA Cycle	Fatty Acid Oxidation
C2cd2	Lipid Transport	Lipid Metabolism	Insulin Signaling	Calcium Signaling	Calcium Homeostasis	Calcium Transport	Phosphatidylinositol Transport	PLC Signaling
Elf2	Transcription Regulation
Sema6d	Cell Migration	Chemotaxis	Semaphorin-Plexin Signaling
Bfar	Anti-Apoptotic	ER Stress/UPR	Ubiquitination
Adh7	Lipid Metabolism	Ethanol Oxidation	Fatty Acid Omega-Oxidation	Retinoic Acid Metabolism	Retinoid Metabolism	Retinol Metabolism	Aldehyde Metabolism	Oxidative Stress/Redox Biology
Spns1	Sphingolipid Metabolism	Sphingolipid Transport	Lipid Transport	Lipid Metabolism	Autophagic Cell Death
Eif6	Protein Synthesis	Ribosome Biogenesis	Insulin Signaling	ROS Metabolism	Oxidative Stress/Redox Biology	Glycolysis	Carbohydrate Metabolism	Fatty Acid Metabolism	Fatty Acid Synthesis	Translation Regulation	RISC Complex	Mitochondrial Metabolism	OXPHOS
Mcu	Mitochondrial Biology	Calcium Homeostasis	Mitochondrial Calcium Homeostasis	Actin/Cytoskeleton	Calcium Signaling	Glucose Homeostasis	Insulin Signaling	Mitochondrial Dynamics	Ion Homeostasis
Rnf146	Ubiquitylation	Wnt Signaling	K48 Ubiquitylation	Protein Catabolism	Protein Modification
Nfkb1	Pro-Inflammatory	Pro-Apoptotic	Transcription Regulation	Proliferation-Up	TLR Signaling	IL1 Signaling	TNF Signaling
Rpn2	Glycosylation	Protein Glycosylation	Protein Modification	N-Linked Glycosylation
Zfp653	Transcription Regulation
Ncf4	Phagocytosis	Bacterial Phagocytosis	Respiratory Burst	NADPH-Oxidase Activity	Superoxide Synthesis	Pro-Inflammatory	Oxidative Stress/Redox Biology	GTPase Activity	ROS Synthesis	Anti-Bacterial Immunity
Bag1	Anti-Apoptotic	Protein Folding	Protein Stabilization
Idua	Chondroitin Sulfate Catabolism	Dermatan Sulfate Catabolism	Disaccharide Metabolism	Glycosaminoglycan Metabolism	Heparin Catabolism	Glycosidase
Avl9	Cell Migration
Fndc3a	Cell-Cell Adhesion	Cell Adhesion
Ubqln4	Ubiquitylation	Autophagy-Down	DNA Damage Response	DNA Repair	Autophagosome Maturation	Double-Strand Break Repair	Protein Catabolism	Protein Modification
Atad2b	Transcription Regulation
M6pr	Lysosome Biology	Endosome-to-Lysosome Transport	Lysosome Transport	Protein Localization	Protein Transport	Endocytosis	Receptor-Mediated Endocytosis	Lysosomal Enzyme Secretion
Akt1s1	Cell Size	mTOR Signaling	Pro-Apoptotic	Amino Acid Metabolism	Growth Factor Signaling	mTORC1 Signaling
Timm23	Mitochondrial Biology	Mitochondrial Protein Localization	Protein Transport	Mitochondrial Matrix Protein Localization
Klhl12	Ubiquitylation	Wnt Signaling	ER-to-Golgi Transport	Protein Modification
Kdm4a	Chromatin Organization	Chromatin Regulation	Transcription Regulation	Histone Modification	Histone Demethylation	H3-K36 Demethylation	H3-K9 Demethylation	Autophagy-Down	Anti-Apoptotic
Klc2	Microtubule	Actin/Cytoskeleton	Lysosome Localization	Organelle Localization	MHC Class II Presentation	Golgi-to-ER Retrograde Trafficking	Retrograde Transport	Vesicular Transport	Antigen Presentation	Lysosome Biology
Arhgap35	GTPase Activity	Rac Activity	Actin/Cytoskeleton	Cell Migration	Ciliogenesis	Actin Polymerization	Wound Healing	Transcription Regulation	Cell Shape	Rho Signaling
Ten1	Telomere Maintenance	DNA Damage Response	CST Complex
Atp6v1h	Endocytosis	Ion Transport	Clathrin-Mediated Endocytosis	Vacuolar Acidification	Autophagy	Macroautophagy	Hydrogen Transport
Ranbp9	Actin/Cytoskeleton	Cytoskeleton Organization	Amyloid Precursor Protein Catabolism	ERK Signaling	Microtubules	Microtubule Nucleation	MAPK Signaling	Ras Signaling	Ubiquitylation	Protein Modification	Pro-Apoptotic	Integrin Signaling
AI314180	Proteolysis	Proteosome Assembly
Npm3	Ribosome Biogenesis	Chromatin Remodeling	Chromatin Organization	rRNA Processing	Histone Chaperone
Ankrd50	Protein Transport	Endocytosis	Endosome-to-Plasma Membrane Transport	Vesicular Transport
Ngly1	Carbohydrate Metabolism	ER-Associated Misfolded Protein Catabolism	Glycoprotein Catabolism	Protein Modification	Glycosylation	Protein Folding	Protein Quality Control	Mitochondrial Biology
Noc2l	Histone Acetylation-Down	Transcription Regulation	Anti-Apoptotic	Chromatin Regulation	Chromatin Assembly	Ribosome Biogenesis
Stk35	Oxidative Stress/Redox Biology	Amino Acid Metabolism	Amino Acid Transport	Amino Acid Synthesis	Glucose Metabolism	Glycolysis	Anti-Apoptotic
Mink1	Actin/Cytoskeleton	JNK Signaling	MAPK Signaling	Protein Modification	Cell-Cell Adhesion	Cell-Matrix Adhesion	Cell Migration
Patl1	P-Body Assembly	mRNA Decapping	mRNA Deadenylation
Txnl1	Thioredoxin Activity	Oxidative Stress/Redox Biology
Abcb6	Copper Homeostasis	Iron Homeostasis	Ion Homeostasis	Heme Metabolism	Heme Transport	Porphyrin-Containing Compound Synthesis	Porphyrin-Containing Compound Metabolism	Mitochondrial Biology
Ywhaz	ERK Signaling	Angiogenesis	Protein Localization	Golgi Localization	Golgi Reassembly	Anti-Apoptotic	Transcription Regulation	Protein Modification	GTPase Activity	Rac Activity	GEF Activity	Lamellipodium Assembly	Membrane Ruffling
Ncoa7	Transcription Regulation	Oxidative Stress/Redox Biology	Nuclear Receptor Signaling
Nab1	Transcription Regulation
Dmxl1	Vacuolar Acidification
Smim10l1
Nipsnap2	Mitochondrial Organization	Mitochondrial Metabolism	OXPHOS	Calcium Signaling	GTPase Activity
Smarcad1	DNA Damage Response	Chromatin Regulation	Histone Modification	Transcription Regulation	Histone Deacetylation
Hpf1	DNA Damage Response	Chromatin Regulation	Histone Modification	Transcription Regulation
Ankrd28	Pro-Inflammatory	TNF Signaling	Vesicular Transport	NFkB Signaling
Anxa5	Blood Coagulation	Anti-Apoptotic	Hemostasis
Mdfic	Transcription Regulation	Protein Transport	Protein Localization	JNK Signaling	Wnt Signaling
Tbce	Actin/Cytoskeleton	Microtubule
Rbm19	mRNA Splicing	Translation Regulation
Homer1	Circadian Rhythm	GPCR Signaling	Calcium Transport	Calcium Signaling	Calcium Homeostasis	Ion Homeostasis	Ion Transport
Prr5l	Oxidative Stress/Redox Biology	mTORC2 Biology	Actin/Cytoskeleton	Cell Migration	mRNA Decay	Stress Granule/P-Body
Sash1	NFkB Signaling	Pro-Inflammatory	Angiogenesis	Cell Migration	Ubiquitination
Pcdh19	Cell Adhesion
Zfp319	Transcription Regulation
Usp6nl	Endocytosis	Receptor-Mediated Endocytosis
Lrp12	Endocytosis	LDL Receptor	Retinoid Metabolism	Lipid Metabolism
Kdelr2	ER-Golgi Transport	Protein Transport	Vesicular Transport	Retrograde Transport	Golgi-to-ER Transport	COPI-mediated Transport
Smurf1	Ubiquitylation	Protein Modification	BMP Signaling	Autophagy	Protein Catabolism	Wnt Signaling	Protein Localization	TGF Signaling
Txnrd1	Oxidative Stress/Redox Biology	Thioredoxin Activity
Smyd2	Chromatin Organization	Chromatin Regulation	Transcription Regulation	Histone Modification	Histone Methylation	DNA Damage Response	H3-K4 Methylation
Brap	Ubiquitylation	Protein Modification	MAPK Signaling	RAS Signaling
Zbtb2	Transcription Regulation
Clptm1l	Pro-Apoptotic
Nr1d2	Transcription Regulation	Circadian Rhythm	Hormone Signaling	Lipid Homeostasis	Pro-Inflammatory	Lipid Metabolism
Rdh14	Retinol Metabolism	Cofactor Metabolism	Lipid Metabolism
Comtd1	Methylation
Sin3b	Transcription Regulation	Histone Deacetylation	Cell Cycle	Senescence	Pro-Inflammatory
Pwp2	Ribosome Biogenesis	Ribosome Assembly	rRNA Maturation
Tapt1	Ciliogenesis	Cilium Assembly	Chondrogenesis	Cell Projection Organization	Protein Localization
Myof	Plasma Membrane Organization	Plasma Membrane Repair	Membrane Fusion	Endocytosis
Atf6b	ER Stress/UPR	ATF6-Mediated UPR	Transcription Regulation
Utp20	rRNA Processing	Proliferation-Down
Tlr4	TLR Signaling	Pro-Inflammatory	Anti-Bacterial Immunity	NFkB Signaling	Type II Interferon Signaling	Mechanosensing	oxLDL Signaling	PDGF Signaling	IL17 Signaling	IL23 Signaling	IL6 Signaling	TNF Signaling	Nitric Oxide Synthesis	Phagocytosis	Bacterial Phagocytosis	ERK Signaling	Chemokine Signaling	Type I Interferon Signaling	IL10 Signaling	IL12 Signaling	IL1 Signaling	IL8 Signaling	MAPK Signaling	JNK Signaling	ECM Biology	MHC Class II Presentation	NOS Synthesis	Inflammasome	ROS Synthesis	Oxidative Stress/Redox Biology	Wound Healing	Antigen Presentation
Strn	Tight Junction Assembly	Proliferation-Down	Wnt Signaling	PI3K Signaling	Cell Adhesion
Syncrip	Translation Regulation	mRNA Splicing	mRNA Processing	Type II Interferon Signaling	CRD-Mediated mRNA Stabilization	mRNA Modification	mRNA Catabolism	Deadenylation-Dependent Decay	Nonsense-Mediated Decay	RNA Processing	RNA Splicing	Oxidative Stress/Redox Biology	ROS Activity	Pro-Inflammatory
St18	IL1 Signaling	IL6 Signaling	Proliferation-Down	Pro-Apoptotic	Pro-Inflammatory	Transcription Regulation	TNF Signaling
Whamm	Actin/Cytoskeleton	Arp2/3 Complex	ER-Golgi Transport	Focal Adhesion Assembly	Lamellipodium Assembly	Membrane Tubulation	Plasma Mebrane Tubulation	Cell Cycle	Cell Adhesion	Cell Migration	Vesicular Transport
Otub1	DNA Damage Response	DNA Repair	Ubiquitylation	Pro-Inflammatory	Double-Strand Break Repair	Histone Modification	K63-Linked Ubiquitylation	K48-Linked Deubiquitulation
Cbfb	Transcription Regulation	Ubiquitylation	Protein Modification
Pdzd8	Mitochondrial Biology	Actin/Cytoskeleton	Lipid Transport	Calcium Homeostasis	Ion Homeostasis	Mitochondrial Calcium Homeostasis	Mitochondria-ER Membrane Tethering	Calcium Transport	Cell Shape
Tmem251
Dlg2	Protein Transport	Cell-Cell Adhesion	Cell Polarity	Receptor Clustering	Retrograde Transport	Potassium Transport	Potassium Signaling	Ion Homeostasis
Itpripl2	Pro-Apoptotic
Fbxo7	Ubiquitylation	Protein Modification	Mitochondrial Biology	Mitophagy	Autophagy
Dph3	Protein Modification	Petidyl-Diphthamide Synthesis	tRNA Wobble Uridine Modification
Fchsd2	Endocytosis	Clathrin-Mediated Endocytosis	Receptor-Mediated Endocytosis	Receptor Internalization	Actin/Cytoskeleton	Actin Polymerization	Protein Transport
Tmem117	ER Stress/UPR	Pro-Apoptotic
Mitf	Transcription Regulation	Wnt Signaling	Cell Migration	Cell Cycle	Differentiation
Srd5a3	Protein Modification	Glycosylation	Androgen Synthesis	Dolichol Synthesis	Dolichol-Linked Oligosaccharide Synthesis	Dolichol Metabolism	Dolichyl Diphosphate Synthesis	Polyprenol Catabolism	Lipid Metabolism	N-Linked Glycosylation
Flii	Actin/Cytoskeleton	Cell Migration	Transcription Regulation
Gpr68	Intracellular pH Regulation	GPCR Signaling	Pro-Inflammatory	Insulin Signaling	Glucose Metabolism
Rcc2	GTPase Activity	Cell Cycle	Protein Localization	Focal Adhesion Assembly	Cell Migration	Membrane Ruffling	Integrin Signaling	Cell-Matrix Adhesion	ECM Biology
Esd	Formaldehyde Catabolism	Glutathione Metabolism	Glutathione Synthesis	Oxidative Stress/Redox Biology
Gla	Lipid Metabolism	Lysosome Biology	Oligosaccharide Metabolism	Nitric Oxide Synthesis	Glycoside Catabolism	Glycosphingolipid Catabolism	Glycosylceramide Catabolism
Gsr	Oxidative Stress/Redox Biology	Glutathione Metabolism	Mitochondrial Biology
Ubn1	Senescence	Chromatin Regulation	Chromatin Assembly
Snx10	Endocytosis	Calcium Homeostasis	Bacterial Phagocytosis	Phagolysome Maturation	Lipid Metabolism	Anti-Bacterial Immunity	Phagocytosis
Apex1	Pro-Apoptotic	Oxidative Stress/Redox Biology	DNA Damage Response	Transcription Regulation	Telomere Maintenance	Hydrogen Peroxide Metabolism
Plekhm3
Met	Cell Migration	Glucose Homeostasis	Growth Factor Signaling	HGF Signaling	Differentiation	Anti-Apoptotic	GEF Activity	Rho Signaling	Stress Fiber Assembly	TGF Signaling	Transcription Regulation	Phagocytosis	Bacterial Phagocytosis	PI3K Signaling	Wound Healing	Glucose Transport	MAPK Signaling	Protein Modification	PKB SIgnaling	Microtubules	Microtubule Polymerization	ROS Metabolism	Pro-Inflammatory	Oxidative Stress/Redox Biology	IL6 Signaling	Semaphorin-Plexin Signaling	Anti-Bacterial Immunity
Erbin	NFkB Signaling	Pro-Inflammatory	Cell Adhesion	TNF Signaling	EGF Signaling	Integrin Signaling	Actin/Cytoskeleton	Intermediate Filament Organization	Ras Signaling	GTPase Signaling	Rho Signaling	Rac Activity	Protein Localization
Sept11	Actin/Cytoskeleton
Sp2	Transcription Regulation
Mob3c	Protein Modification
Cutc	Copper Ion Homeostasis	Copper Ion Transport
Ipo5	Protein Transport	Nuclear Pore Complex	Protein Localization
Got1	Amino Acid Metabolism	Amino Acid Synthesis	Oxaloacetate Metabolism	Glycerol Synthesis	Notch Signaling	Glutamate Metabolism	Glutamate Catabolism	Fatty Acid Metabolism	Fatty Acid Homeostasis	Insulin Signaling	Aspartate Metabolism	Aspartate Catabolism	Aspartate Synthesis	2-Oxyglutarate Metabolism	Cysteine Metabolism	Cysteine Catabolism
Sh3pxd2b	ECM Biology	ECM Disassembly	Podosome Assembly	Protein Localization	Superoxide Synthesis	Superoxide Metabolism	Oxidative Stress/Redox Biology
Mettl25	Methylation
Tmem120a	Mechanosensing	Calcium Signaling	Ion Transport	Triacylglycerol Metabolism	Lipid Metabolism	Fatty Acid Metabolism	Type I Interferon Signaling
Polr3e	Pro-Inflammatory	Transcription Regulation	Type I Interferon Signaling	NFkB Signaling
Ccbe1	Angiogenesis	Cell Migration	Protein Processing	VEGF Signaling
Tulp4	Ubiquitylation	Protein Modification	Protein Catabolism
Ssfa2
Dtnbp1	Actin/Cytoskeleton	Vesicular Transport	Ciliogenesis	Anterograde Transport	Exocytosis	Receptor Internalization	Dense Core Granules
Mfsd14a	Mitochondrial Biology	Mitochondrial Organization
Ctbp1	Transcription Regulation	Heterochromatin Assembly	Proliferation-Down	Histone Acetylation	Histone H4 Acetylation	Histone Deacetylation	Protein Modification	Cell Cycle
Kdm3a	Transcription Regulation	Hormone Signaling	Chromatin Organization	Histone Modification	Histone Demethylation	H3-K9 Demethylation	Histone Methylation	H3-K9 Methylation	Formaldehyde Synthesis
Taf5l	Transcription Regulation	Histone Acetylation	Histone Modification	Histone H3 Acetylation	Histone Deubiquitylation	Histone H2A Deubiquitylation	H3-K9 Acetylation
Atxn7	Transcription Regulation	Actin/Cytoskeleton	Microtubules	Microtubule Polymerization	Nucleus Organization	Histone Deubiquitylation	Histone Acetylation	Histone H3 Acetylation	Histone H2A Deubiquitylation
Slc14a1	Urea Transport	Urea Metabolism	Polyamine Metabolism	Arginine Metabolism	Arginine Catabolism	Ornithine Metabolism	Ornithine Synthesis
Grwd1	DNA Replication	Nucleosome Assembly	Nucleosome Disassembly	Histone Modification	Chromatin Regulation	Chromatin Organization
Hspd1	ER Stress/UPR	Mitochondrial UPR	Mitochondrial Biology	Protein Folding	Pro-Apoptotic	Pro-Inflammatory	IL10 Signaling	IL12 Signaling	IL6 Signaling	Type I Interferon Signaling	Type II Interferon Signaling	TLR Signaling
Mtrr	Methione Metabolism	Methionine Synthesis	Folic Acid Metabolism	Folic Acid Synthesis	Amino Acid Metabolism	Amino Acid Synthesis	DNA Methylation	Homocysteine Metabolism	Homocysteine Catabolism	S-Adenosylmethionine Cycle	Vitamin Metabolism
Eif3c	Translation Regulation	Protein Synthesis	Translation Initiation	Translation Initiation Complex
Tesk1	Ciliogenesis	Actin/Cytoskeleton	Vesicular Transport	Vesicle Localization	Cell Migration	Cilium Assembly	Protein Modification	Stress Fiber Assembly	Protein Localization	Cell Spreading	Cell-Matrix Adhesion
Arhgef37	GEF Activity
Cstb	Proteolysis-Down	Peptidase Activity-Down	Cathepsin Inhibition	Thiol Proteinase Inhibitor
March5	Ubiquitylation	Mitochondrial Biology	Mitochondrial Morphology	Mitochondrial Dynamics	Senescence	Mitochondrial Quality Control	Protein Modification	Protein Localization to Mitochondria
Slc16a12	Creatine Transport	Creatine Metabolism	Intracellular pH Regulation	Monocarboxylate Transport
Mgat2	Carbohydrate Metabolism	Glycosylation	Protein Modification	N-Linked Glcyosylation	Oligosaccharide Synthesis
Fbxo4	Ubiquitylation	Protein Modification	Proliferation	Protein Localization	Telomere Maintenance	Protein Stability	Protein Ubiquitylation	DNA Damage Response	Protein Catabolism	Neddylation
Srcap	Transcription Regulation	Chromatin Regulation	Histone Exchange	Chromatin Remodeling
Jpt2	Microtubules	Calcium Signaling	Calcium Homeostasis	Calcium Transport	Endocytosis	Lysosome Biology
Hvcn1	Hydrogen Ion Transport	Ion Transport	Ion Homeostasis	Oxidative Stress/Redox Biology	Intracellular pH Regulation	Superoxide Synthesis	ROS Signaling
Eif2s2	Protein Synthesis	Translation Regulation	Translation Initiation Complex
Wnk2	Chloride Homeostasis	Chloride Transport	Ion Transport	Ion Homeostasis	Cell Volume Regulation	Sodium Transport	Sodium Homeostasis	Potassium Transport	Potassium Homeostasis	Protein Modification	Wnt Signaling	Proliferation	ERK Signaling	RHO Signaling	Rac Activity
Elk4	Transcription Regulation	Chromatin Modification	Chromatin Regulation	Histone Modification	Histone H3 Deacetylation
Pum3	Translation Regulation	Protein ADP-Ribosylation
Tars	Protein Synthesis	Threonyl-tRNA Aminoacylation
Emp3	Pro-Apoptotic	Proliferation	Cell-Cell Adhesion
Aven	Anti-Apoptotic	Cell Cycle
Ube2q2	Ubiquitylation	Protein Modification	K48-Linked Ubiquitylation	Protein Catabolism
N4bp2	DNA Repair	DNA Recombination	Nucleotide Metabolism	Nucleotide Catabolism
Rap2a	Actin/Cytoskeleton	Protein Localization	Microvillus Assembly	Cell Adhesion	Cell Migration	Protein Modification	Protein Localization to Plasma Membrane	JNK Signaling	MAPK Signaling
Chd3	Transcription Regulation	Chromatin Remodeling	Chromatin Assembly	Chromatin Disassembly	Histone Deacetylation
Dnase2a	Pro-Apoptotic	DNA Catabolism	DNA Fragmentation	Lysosome Biology
Sfmbt1	Chromatin Organization	Transcription Regulation	Chromatin Modification
Srek1	mRNA Processing	mRNA Splicing
Tor1aip1	Nuclear Membrane Organization	Membrane Organization	Protein Localization	Nuclear Membrane Integrity
Borcs6	Microtubules	Lysosome Biology	Lysosome Localization	BORC Complex
Jak2	Growth Factor Signaling	Actin/Cytoskeleton	Actin Filament Polymerization	Pro-Apoptotic	JAK Signaling	Pro-Inflammatory	IL3 Signaling	Chromatin Organization	Collagen Signaling	GPCR Signaling	GMCSF Signaling	Histone Phosphorylation	H3-Y41 Phosphorylation	Type II Interferon Signaling	IL12 Signaling	IL35 Signaling	IL6 Signaling	Cell Adhesion	Cell-Cell Adhesion	Cell Migration	Cell-Matrix Adhesion	Calcium Homeostasis	Ion Homeostasis	Insulin Signaling	IL1 Signaling	MAPL Signaling	MHC Class II Presentation	Nitric Oxide Synthesis	NOS Synthesis	PI3K Signaling	Protein Modification	Protein Transport	TNF Signaling	Transcription Regulation	Antigen Presentation
Akap9	Cell Cycle	Cell Migration	Cell Egress	cAMP Signaling	Microtubule Polymerization
Mbd3	Transcription Regulation	Chromatin Remodeling	Chromatin Regulation	Heterochromatin Assembly	Histone Acetylation	Histone Deacetylation	DNA Methylation
Cpq	Proteolysis	Peptide Catabolism	Hormone Synthesis	Hormone Metabolism	Tissue Regeneration	Wound Healing
Lrp8	Endocytosis	Receptor-Mediated Endocytosis	Lipid Metabolism	Cholesterol Metabolism
Tns3	Actin/Cytoskeletin	Actin Remodeling	Integrin Signaling	Cell Migration
Blvrb	Heme Metabolism	Heme Catabolism	Vitamin Metabolism	Flavin Metabolism	Riboflavin Metabolism	Oxidaitve Stress/Redox Biology
Trmt61a	tRNA Processing	mRNA Methylation	tRNA Methylation
Myh10	Cell Adhesion	Cell Shape	Actin/Cytoskeleton
Alkbh1	DNA Damage Response	DNA Repair	RNA Repair	Translation Regulation	tRNA Demethylation	tRNA Wobble Cytosine Modification	Mitochondrial Biology	Mitochondrial Translation	Translation Elongation	Translation Initiation	Transcription Regulation	DNA Alkylation	Cell Migration	Oxidative Demethylation	Oxidative RNA Demethylation	Oxidative ssDNA Demethylation	Anti-Apoptotic
Zfp746	Transcription Regulation	Pro-Apoptotic
Tigd2
Wdr41	Autophagy-Down	GTPase Activity	GEF Activity	Lysosome Biology
Slc20a2	Phosphate Transport	Ion Transport	Ion Homeostasis	Sodium Transport	Carbohydrate Metabolism	ECM Biology	Lipid Metabolism
Nrip1	Circadian Rhythm	Transcription Regulation	Lipid Storage	Hormone Signaling	Nuclear Receptor Signaling	Autophagy-Down	Senescence
Epc1	Chromatin Regulation	Transcription Regulation	Histone Modification	Histone Acetylation	Histone H2A Acetylation	Histone H4 Acetylation	Double-Strand Break Repair	Cell Cycle
Nbn	DNA Damage Response	Double-Strand Break Repair	Cell Cycle
Ppa1	Protein Modification
Sirt1	Pro-Apoptotic	Circadian Rhythm	Transcription Regulation	Pro-Inflammatory	Glucose Homeostasis	DNA Damage Response	Hydrogen Peroxide Signaling	Response to Hypoxia	TNF Signaling	Triglyceride Homeostasis	Cholesterol Homeostasis	Chromatin Regulation	Fatty Acid Homeostasis	Cell Cycle	Senescence	NFkB Signaling	Oxidative Stress/Redox Biology	Prostaglandin Synthesis	TGF Signaling	Cholesterol Transport	Gluconeogenesis	Insulin Signaling	Macroautophagy	Autophagy	Antigen Presentation	PI3K Signaling	Protein Modification	Ubiquitylation	Protein Catabolism	Bile Acid Synthesis	Bile Acid Metabolism	Glucose Metabolism	Lipid Storage	Lipid Metabolism	Nuclear Receptor Signaling	Oxidative Stress/Redox Biology	H3-K14 Acetylation	H3-K9 Acetylation	H4-K16 Acetylation	Heterochromatin Assembly	Histone Deacetylation	Histone H3 Deacetylation	Leptin Signaling	Protein Deacetylation	Protein Depropionylation	Protein Stability	DNA Methylation	DNA Synthesis	Chromatin Organization
Sphk2	Lipid Metabolism	Lipid Signaling	Lipid Synthesis	Transcription Regulation	Histone Modification	Histone Acetylation	H2A-K5 Acetylation	H2B-K12 Acetylation	Histone Deacetylation-Down	Protein Modification	Pro-Apoptotic	Calcium Transport	Calcium Homeostasis	Ion Homeostasis	Ion Transport	Proliferation-Up	Ceramide Synthesis	H3-K9 Acetylation	IL13 Signaling	IL6 Signaling	PKC Signaling	TNF Signaling	Pro-Inflammatory	ATP Synthesis	NFkB Signaling	ROS Synthesis	Sphinganine-1-Phosphate Synthesis	Sphingolipid Synthesis	Sphingolipid Metabolism	Sphingosine Synthesis	Sphingosine Metabolism	Mitochondrial Metabolism	OXPHOS	Cellular Respiration
Gnl3	Proliferation	Transcription Regulation	Protein Stability	Protein Modification	Sumoylation	Protein Sumoylation	Protein Localization
Iars	Protein Synthesis	Isoleucyl-tRNA Aminoacylation
Unc5b	Angiogenesis	Filipodia	Pro-Apoptotic	Anti-Apoptotic	PI3K Signaling
Arhgef12	GTPase Activity	Rho Signaling	GPCR Signaling	Actin/Cytoskeleton	GEF Activity
Pogk	Transcription Regulation
Heatr1	rRNA Processing	Transcription Regulation	Ribosome Biogenesis
Tbc1d23	GTPase Activity	Vesicular Transport	Retrograde Transport	Endosome-to-Golgi Transport	TLR Signaling	Pro-Inflammatory
Chil3	Chitin Catabolism	Chitin Metabolism	Pro-Inflammatory	Polysaccharide Catabolism	Cell Migration	Carbohydrate Metabolism
Ptger3	GPCR Signaling	Pro-Apoptotic	Pro-Inflammatory	Calcium Homeostasis	Ion Homeostasis	Hormone Signaling
Kmt5b	Chromatin Organization	Chromatin Regulation	DNA Repair	Histone Modification	H4-K20 Methylation	Double-Strand Break Repair
Hras	GTPase Activity	Senescence	Cell Migration	Chemotaxis	Endocytosis	Pro-Apoptotic	Proliferation-Down	Actin/Cytoskeleton	ERK Signaling	Type II Interferon Signaling	JNK Signaling	MAPK Signaling	Membrane Ruffling	Wound Healing	Transcription Regulation	Pro-Inflammatory
Lmf1	Chylomicron Remnant Clearance	ER-to-Golgi Transport	Vesicular Transport	LPL Activity	Glycosylation	Protein Modification	Protein Maturation	Protein Secretion	Cholesterol Metabolism	Triglyceride Metabolism
H2-Q5	MHC Class I Presentation	Antigen Presentation
Sqor	Hydrogen Sulfide Metabolism	Sulfide Oxidation	Mitochondrial Metabolism	Oxidative Stress/Redox Biology	Electron Transport Chain	Cellular Respiration	OXPHOS
Tmem86b	Lipid Metabolism	Ether Lipid Metabolism	Glycerophospholipid Metabolism	Phospholipid Metabolism	Plasmologen Metabolism	Lysoplasmologen Metabolism
Tgif1	Transcription Regulation	Nuclear Receptor Signaling	Retinoic Acid Signaling
Pld3	Pro-Inflammatory	Lysosome Biology	Endocytosis	TLR Signaling	DNA Metabolism	DNA Catabolism
Sars	Selenocysteinyl-tRNA(Sec) Synthesis	Aminoacyl-tRNA Synthesis	Angiogenesis-Down	VEGF Signaling	Seryl-tRNA Aminoacylation	Transcription Regulation	Protein Synthesis	Histone H4-Deacetylation	Histone Modification
Chd1l	Chromatin Remodeling	DNA Damage Response	DNA Repair
Pdp1	Mitochondrial Metabolism	OXPHOS	Pyruvate Metabolism	Acetyl CoA Synthesis	TCA Cycle
Lonp1	Oxidative Stress/Redox Biology	Chaperone-Mediated Protein Complex Assembly	Mitochondrial DNA Metabolism	Mitochondrial Genome Maintenance	Mitochondrial Organization	Organelle Organization	Protein Catabolism	Protein Quality Control	Response to Hypoxia
Clcn4	Ion Transport	Ion Homeostasis	Chloride Transport	Proton Transport	Ciliogenesis	Non-Motile Cilium Assembly	Chloride Homeostasis
St3gal1	Glycosylation	O-Linked Glycosylation	N-Linked Glycosylation	Protein Glycosylation	Protein Modification	Lipid Glycosylation	Oligosaccharide Synthesis	Protein Sialylation	Sialylation	Keratan Sulfate Synthesis	Glycoprotein Synthesis	Glycolipid Synthesis	Globoside Synthesis	Ganglioside Synthesis	Lipid Metabolism	Carbohydrate Metabolism
Ptpmt1	Mitochondrial Biology	Lipid Metabolism	Lipid Synthesis	Phospholipid Metabolism	Phospholipid Synthesis	Phosphatidylinositol Metabolic	Cardiolipin Synthesis	Insulin Signaling	Phosphatidylglycerol Synthesis
Esr1	Nuclear Receptor Signaling	Transcription Regulation	Hormone Signaling	NFkB Signaling	Growth Factor Signaling	Glucose Transport	Anti-Apoptotic	Triglyceride Metabolism	GPCR Signaling	EGFR Signaling	ERK Signaling	Nitric Oxide Synthesis	NOS Activity	Protein Localization	Pro-Inflammatory
Nrp2	Angiogenesis	Cell Adhesion	Hormone Signaling	Cell Migration	Chemotaxis	Proliferation-Up	Semaphorin-Plexin Signaling
Bend6	Notch Signaling	Transcription Regulation
Lcorl	Transcription Regulation
Flcn	GTPase Signaling	Cell-Cell Adhesion	Amino Acid Metabolism	Energy Homeostasis	Lysosome Localization	ATP Synthesis-Down	Cell Migration-Down	Oxidative Phosphorylation-Down	Mitochondrial DNA Metabolism	Mitochondrial Biology	Mitochondrial Metabolism	Mitochondrial Organization	Protein Localization	Protein Modification	Pro-Apoptotic	Autophagy	Cell Adhesion	mTOR Signaling	mTORC1 Signaling	Transcription Regulation	TGF Signaling	Histone Modification	Histone Acetylation	Lysosome Biology
Dnajc2	Chromatin Regulation	Chromatin Organization	Transcription Regulation
Sec24d	Vesicular Transport	ER-to-Golgi Transport	Golgi Organization	Protien Transport
Ahsa1	Integrated Stress Response	ATPase Activity	Protein Folding
Ciita	Transcription Regulation	Type II Interferon Signaling	MHC Class I Presentation	MHC Class II Presentation	Pro-Inflammatory	Antigen Presentation
Myo10	Actin/Cytoskeleton	Cell Adhesion	Cell-Cell Adhesion	Cell Shape	Filopodium Assembly	Phagocytosis	Antibody-Mediated Phagocytosis
Fkrp	Carbohydrate Metabolism	Glycosylation	Protein Modification	O-Linked Mannosylation
Ptpn12	EGF Signaling	PDGF Signaling	Protein Modification	Protein Dephosphorylation	Tissue Regeneration	Oxidative Stress/Redox Biology
Cpne2	Calcium Signaling	Calcium Homeostasis	Ion Homeostasis
Ltf	Pro-Inflammatory	NFkB Signaling	TLR Signaling	TNF Signaling	Anti-Apoptotic	Ion Transport	Iron Transport	Transcription Regulation
Anxa4	Exocytosis	Anti-Apoptotic	IL8 Signaling	NFkB Signaling	Notch Signaling	Transcription Regulation	Membrane Fusion
Zfp90	Transcription Regulation
Irak1	Pro-Inflammatory	NFkB Signaling	Response to Hypoxia	IL1 Signaling	JNK Signaling	MAPK Signaling	Cell Adhesion	TLR Signaling	Type I Interferon Signaling	Protein Modification
4931440P22Rik
Kansl1l	Chromatin Remodeling	Chromatin Regulation	Chromatin Organization
Epc2	DNA Damage Response	DNA Repair	Transcription Regulation	Chromatin Regulation	Chromatin Organization	Histone Acetylation	Histone H2A Acetylation	Histone H4 Acetylation	Double-Strand Break Repair	Cell Cycle
Sema6b	Cell Migration
Eef1e1	Pro-Apoptotic	DNA Damage Response	Senescence	Translation	Anti-Proliferation
Yrdc	Translation Regulation	Mitochondrial Biology
Hmgb1	Pro-Inflammatory	Cell Migration	DNA Damage Response	Wound Healing	IL1 Signaling	Inflammasome	Pyroptosis	Endocytosis	Pro-Apoptotic	Autophagy
Lrrc4	Autophagy
Cipc	Ciliogenesis	Cell Cycle	DNA Damage Response	DNA Repair	Cilium Assembly	Microtubules	Microtubule Organization
Hsph1	Integrated Stress Response	MHC Class I Presentation	ER Stress/UPR	Antigen Presentation
Slc24a3	Ion Transport	Calcium Transport	Potassium Transport	Sodium Transport	Ion Homeostasis	Calcium Homeostasis
Iah1	Lipid Metabolism	Lipid Catabolism
Csf2ra	GM-CSF Signaling	Cytokine Signaling	Proliferation
Ly9	Immune Cell Activation	Cell Adhesion	Pro-Inflammatory	Anti-Viral Immunity
Chdh	Amine Metabolism	Polyamine Metabolism	Amine Synthesis	Polyamine Synthesis	Glycine Synthesis	Choline Catabolism	Glycine Betaine Synthesis	Choline Metabolism	Mitochondrial Metabolism
Cxcl16	Cell Migration	Chemotaxis	Endocytosis	Receptor-Mediated Endocytosis	TNF Signaling	Type II Interferon Signaling	Pro-Inflammatory
Rnls	NAD Salvage	Anti-Apoptotic
Tmem65	Gap Junction Assembly	Mitochondrial Metabolism	Cellular Respiration	OXPHOS
Ppt2	Lysosome Biology	Fatty Acyl-CoA Synthesis	Fatty Acid Metabolism	Fatty Acid Synthesis	Lipid Metabolism	FAO
Tmed1	Vesicular Transport	IL33 Signaling	IL8 Signaling	IL6 Signaling	Pro-Inflammatory	ER-to-Golgi Transport	Golgi Organization	Protein Transport
Ago3	Translation Regulation	RNA Silencing
Srxn1	Oxidative Stress/Redox Biology
Gpc1	Cell Migration	Heparan Sulfate Proteoglycan Catabolism	FGF Signaling-Down	Heparan Sulfate Catabolism	Protein Localization
Cd37	Integrin Signaling
Plxdc2	Angiogenesis
Tcea1	Transcription Regulation
Srm	Spermidine Metabolism	Spermidine Synthesis	Amine Metabolism	Polyamine Metabolism	Polyamine Synthesis
Dnaja1	Anti-Apoptotic	ER Stress/UPR	Protein Localization	Protein Transport	Mitochondrial Protein Localization	Ubiquitylation
Mia2	ECM Biology	Vesicular Transport	Protein Localization	Protein Secretion	Lipoprotein Transport	ER-to-Golgi Transport	Cholesterol Homeostasis	Triglyceride Homeostasis	Collagen Secretion
Smyd5	Transcription Regulation	Histone Modification	Histone Methylation	H4-K20 Methylation	Pro-Inflammatory
Atp2a2	Autophagy	Autophagosome Assembly	Autophagosome Membrane Docking	Calcium Transport	Ion Transport	Calcium Homeostasis	Ion Homeostasis	Cell Adhesion	Oxidative Stress/Redox Biology	Calcium Signaling	ER Calcium Homeostasis	ER-Nucleus Signaling	Mitochondria-ER Membrane Tethering	Exocytosis	Membrane Potential	ER Stress/UPR	ER-Endosome Membrane Tethering	ER-Lipid Droplet Tethering
Tmem150a	Protein Localization	Lipid Metabolism	Phospholipid Metabolism	Phosphatidylinositol Phosphate Synthesis
Nars	Protein Synthesis	Cell Migration	Asparaginyl-tRNA Aminoacylation	Alanine Metabolism	Aspartate Metabolism
Plxna2	Actin/Cytoskeleton	Cell Adhesion-Down	Cell Migration	Cell Shape	GTPase Activity	Semaphorin-Plexin Signaling
Sdad1	Actin/Cytoskeleton	Protein Transport	Ribosome Biogenesis	Translation Regulation
Gss	Glutathione Metabolism	Oxidative Stress/Redox Biology	Glutathione Synthesis	Sulfur Metabolism	Amino Acid Metabolism	Cysteine Metabolism	Glutamate Metabolism
Kcnk13	Ion Transport	Potassium Transport	Ion Homeostasis	Membrane Potential
Mcf2l	Pro-Apoptotic	Rho Signaling
Arhgap21	Rho Signaling	GTPase Activity	Organelle Transport	Golgi Localization	Golgi Organization
Mafg	Intracellular pH Regulation	Proliferation	Transcription Regulation	Oxidative Stress/Redox Biology	Bile Acid Metabolism	Bile Acid Synthesis
Man2b2	Mannose Metabolism
Dnaaf5	Cilium Assembly	Ciliogenesis	Cilium Degradation
Jade1	Histone Modification	Histone Acetylation	Histone H3 Acetylation	Histone H4-K12 Acetylation	Histone H4-K5 Acetylation	Histone H4-K8 Acetylation	Wnt Signaling-Down	Cell Cycle	DNA Synthesis	Transcription Regulation	Pro-Apoptotic	Chromatin Remodeling	Chromatin Organization
Plxnc1	Cell Adhesion	Cell Migration	Cell Shape	Actin/Cytoskeleton
Epn2	Endocytosis	Clathrin-Mediated Endocytosis	VEGF Signaling	Notch Signaling
Dennd1b	Protein Transport	GTPase Activity	Endocytosis	Endocytic Recycling	GEF Activity	Clathrin-Mediated Endocytosis
Tlr7	Pro-Inflammatory	NFkB Signaling	TLR Signaling	JNK Signaling	Chemokine Signaling	Type I Interferon Signaling	Type II Interferon Signaling	IL6 Signaling	IL8 Signaling	Protein Modification	Mechanosensing	Endocytosis
Senp6	Protein Modification	Sumoylation	Ubiquitination	DNA Damage Response
Rbbp8	Cell Cycle	DNA Damage Response	DNA Repair	Transcription Regulation	Double-Strand Break Repair
Capg	Actin/Cytoskeleton	Actin Filament Severing	Actin Polymerization	Barbed-End Actin Filament Capping	Cell Projection Assembly	Phagocytosis	Membrane Ruffling	Vesicular Transport	Cell Migration	Bacterial Phagocytosis	Complement Receptor-Mediated Phagocytosis	Antibody-Mediated Phagocytosis	Anti-Bacterial Immunity
Zscan29	Transcription Regulation
Aldh16a1	Aldehyde Catabolism	Aldehyde Metabolism
Adra1a	GPCR Signaling	ERK Signaling	Hormone Signaling	Pro-Aoptotic	Calcium Transport	Calcium Signaling	Autophagy-Down	Proliferation-Down	Rho Signaling	Calcium Homeostasis	Ion Homeostasis	Ion Transport	MAPK Signaling	PKC Signaling	Exocytosis
Ahcyl1	One-Carbon Metabolism	Angiotensin Signaling	Pro-Apoptotic	Mitochondria-ER Tethering	mRNA Polyadenylation	Sodium Transport	Sodium Homeostasis	Ion Transport	Ion Homeostasis	Protein Transport	Anion Transport	mRNA 3'-End Processing	S-Adenosylmethionine Cycle	Calcium Transport	Calcium Homeostasis	Bicarbonate Transport	Intracellular pH Regulation
Yars	Protein Synthesis	Pro-Apoptotic	Tyrosyl-tRNA Aminoacylation	tRNA Aminoacylation
Mrpl54	Ribosome Biogenesis	Translation Regulation	Mitochondrial Biology
Morc4	Histone Modification	Histone Methylation	Transcription Regulation
Hspa9	Mitochondrial Biology	ER Stress/UPR	Protein Folding	Mitochondrial Membrane Organization	Iron-Sulfur Cluster Assembly	Anti-Apoptotic	Protein Transport	Protein Refolding
Rchy1	Ubiquitylation	Protein Modification	Protein Catabolism
Gadd45a	Pro-Apoptotic	DNA Damage Response	ROS Metabolism	Anti-Proliferation
2810474O19Rik	DNA Methylation	Chromatin Remodeling	Transcription Regulation
Pcgf5	Transcription Regulation	Histone Modification	Histone Ubiquitylation	Chromatin Remodeling	H2A-K119 Ubiquitylation
Cd164	Cell Adhesion	Hemopoiesis	Cell Adhesion	Cell-Cell Adhesion	Proliferation	Pro-Inflammatory	Cell Migration
Selenos	Oxidative Stress/Redox Biology	Insulin Signaling	ERAD Pathway	ER Overload Response	Protein Localization	Anti-Apoptotic	Glucose Transport	Glycogen Synthesis	Anti-Inflammatory	IL6 Signaling	NOS Synthesis	TNF Signaling	Nitric Oxide Metabolism	Gluconeogenesis	Glucose Metabolism	Carbohydrate Metabolism	Protein Transport	Retrograde Transport	ER-to-Cytosol Transport	ER Stress/UPR
Nod1	Pro-Inflammatory	RIPK Signaling	NFkB Signaling	Pro-Apoptotic	IL1 Signaling	IL6 Signaling	IL8 Signaling	Nitric Oxide Synthesis	TNF Signaling
Eprs	Insulin Signaling	Type II Interferon Signaling	Glutamyl-tRNA Aminoacylation	Translation Regulation	Prolyl-tRNA Aminoacylation	Long-Chain Fatty Acid Transport	Protein Synthesis	tRNA Aminoacylation	mTOR Signaling	mTORC1 Signaling
H2-M2	MHC Class II Presentation	Antigen Presentation
Cask	Calcium Transport	Ion Transport	Cell-Matrix Adhesion	Growth Factor Signaling	Proliferation-Down	Wound Healing	Transcription Regulation	Exocytosis	Vesicular Transport	ECM Biology	Actin/Cytoskeleton
Ankrd33b
Eif4ebp1	Cell Cycle	Translation Regulation	Translation Initiation	mTOR Signaling	mTORC1 Signaling	MAPK Signaling	Hormone Signaling	Growth Factor Signaling
Ifrd1	Differentiation	Regeneration	Transcription Regulation	NFKB Signaling	Pro-Inflammatory
P3h3	Collagen Metabolism	Collagen Synthesis	Proliferation-Down	Peptidyl-Lysine Hydroxylation
Ugt1a6a	Glucuronate Metabolism	Carbohydrate Metabolism
Lad1	Cell Migration
Ccdc88a	GTPase Activity	GEF Activity	EGF Signaling	PI3K Signaling	PKB Signaling	mTOR Signaling	mTORC1 Signaling	Actin/Cytoskeleton	Endocytosis	Lamellipodium Assembly	Ciliogenesis	Cilium Morphology	Cilium Positioning	Cell Migration	Membrane Organization	Protein Localization	Stress Fiber Assembly	Proliferation	DNA Replication
Eea1	Endocytosis	Early-to-Late Endosome Transport	Vesicular Transport
Wars	tRNA Metabolism	Translation
Rab20	Endocytosis	Lysosome Targeting	Phagolysosome Maturation	Bacterial Phagocytosis	Anti-Bacterial Immunity	Lysosome Biology	Phagocytosis
Rnf19a	Ubiquitylation	Protein Modification	Microtubules	Microtubule Organization	Protein Catabolism
Plppr4	GPCR Signaling	Lipid Metabolism	Lipid Transport	Phospholipid Metabolism	Lysophosphatidic Acid Signaling
Enc1	Ubiquitylation	Translation Regulation
Cry1	Circadian Rhythm	Transcription Regulation	DNA Damage Response	Gluconeogenesis	Glucose Homeostasis	Lipid Storage	Hormone Signaling	GPCR Signaling	Ubiquitylation	Protein Modification	Insulin Signaling
Calcrl	GPCR Signaling	Calcium Homeostasis	Ion Homeostasis	Anti-Inflammatory	Receptor Internalization	Protein Transport
Pdia3	IL7 Signaling	MHC Class I Presentation	Pro-Apoptotic	Protein Folding	ER Stress/UPR	Antigen Presentation
Lgals8	Autophagy	Cell Migration	Anti-Bacterial Immunity	Membrane Integrity	Membrane Damage Sensing	Vesicular Transport	Vesicle Recycling
Arl5c	Protein Transport	Protein Localization	Vesicular Transport
Lipo3	Lipid Metabolism	Lipid Catabolism
Ifitm3	Pro-Inflammatory	Type I Interferon Signaling	Type II Interferon Signaling	Cholesterol Homeostasis	v-ATPase Activity	Endocytosis	Clathrin-Mediated Endocytosis	Lysosome Biology	Lysosome Maturation
Pcx	Mitochondrial Metabolism	Carbohydrate Metabolism	Gluconeogenesis	Pyruvate Metabolism	Lipid Metabolism	Oxaloacetate Metabolism	Phospholipid Metabolism	Phospholipid Synthesis
Nampt	NAD Synthesis	Cofactor Synthesis	Nicotinamide Riboside Salvage Pathway	Circadian Rhythm	Proliferation	Pyridine Nucleotide Synthesis	Nucleotide Synthesis	Nucleotide Metabolism	Transcription Regulation	NOS Synthesis
Surf6	Ribosomal Biogenesis	Ribosome Assembly
Relb	Circadian Rhythm	Transcription Regulation	Antigen Presentation	Cell Volume Regulation	NFkB Signaling	Pro-Inflammatory	Type I Interferon Signaling	Pro-Apoptotic
Kdelc2	Notch Signaling	Carbohydrate Metabolism	Glycosylation	O-Linked Glycosylation	Protein Modification
Vldlr	Cholesterol Metabolism	Glycoprotein Transport	Lipid Transport	Lipid Metabolism	Receptor-Mediated Endocytosis	Reelin-Mediated Signaling	Very-Low-Density Lipoprotein Transport	Endocytosis	Steroid Metabolism	Sterol Metabolism	Clathrin-Mediated Endocytosis
Gsto1	Glutathione Metabolism	Oxidative Stress/Redox Biology	Ascorbic Acid Metabolism
Tanc2	Dense Core Granules	Actin/Cytoskeleton	Dense Core Granule Transport
Dnmt3a	Transcription Regulation	Chromatin Regulation	Histone Modification	DNA Methylation	Histone Deacetylation
Aars	Alanyl-tRNA Aminoacylation	Protein Synthesis	Translation Regulation	tRNA Modification	Anti-Apoptotic
Il1rn	IL1 Signaling	Anti-Apoptotic	Pro-Inflammatory	Insulin Signaling	Lipid Metabolism	Cell Migration	Glutamate Transport	Membrane Potential	Hormone Signaling
Tmem202
Atf4	Integrated Stress Response	ER Stress/UPR	Calcium Homeostasis	Oxidative Stress/Redox Biology	Gluconeogenesis	Asparagine Metabolism	DDIT3/CHOP	PERK-Mediated UPR	Pro-Apoptotic	Transcription Regulation	VEGF Signaling	Circadian Rhythm	Pro-Inflammatory	Inflammasome	Ion Homeostasis
Gm28035
Dapk1	Pro-Apoptotic	Hydrogen Peroxide Metabolism	Response to Hydrogen Peroxide	Type II Interferon Signaling	Autophagy
Colec12	Scavenger Receptor	Phagocytosis	Bacterial Phagocytosis	Oxidized LDL Internalization	Carbohydrate Metabolism	Carbohydrate Signaling	Cell Adhesion	TLR Signaling	Pro-Inflammatory	Anti-Bacterial Immunity
Endog	Pro-Apoptotic	Autophagy	DNA Damage Response	Mechanotransduction	TNF Signaling	Response to Hypoxia	Calcium Ion Signaling	Mitochondrial DNA Catabolism	DNA Fragmentation
Lrrc49
B430306N03Rik
Rassf8	Cell Adhesion
Mex3b	Protein Modification	TLR Signaling	Pro-Inflammatory
Tapbpl	MHC Class I Presentation	Antigen Presentation
Impact	Translation Regulation	Integrated Stress Response	Response to Acidifc pH	Hydrogen Peroxide Signaling	Anti-Apoptotic	Protein Modification	Transcription Regulation	Translation Initiation
Me1	Carbohydrate Metabolism	Malate Metabolism	Nucleotide Synthesis	Pyruvate Metabolism	NADP Metabolism	Hormone Signaling	Oxidative Stress/Redox Biology	Lipid Metabolism	Lipid Synthesis	Fatty Acid Metabolism	Fatty Acid Synthesis	Mitochondrial Metabolism	TCA Cycle	OXPHOS	Cellular Respiration
Panx1	Calcium Transport	Calcium Homeostasis	IL1 Signaling	Pro-Inflammatory	ATP Signaling	Ion Transport	Ion Homeostasis
Sqstm1	Autophagy	Aggrephagy	Pro-Apoptotic	Mitophagy	Endocytosis	Endosome Organization	Macroautophagy	Protein Modification	Ubiquitylation	Transcription Regulation	Protein Transport	Protein Localization	Pro-Inflammatory	NFkB Signaling	TNF Signaling	IL1 Signaling	NGF Signaling	Oxidative Stress/Redox Biology	Selective Autophagy	Differentiation	Temperature Homeostasis	Mitochondrial Organization	Protein Complex Stability	Ras Signaling
Psmb10	Protein Catabolism	Proteasome	MHC Class I Presentation	Antigen Presentation
Slc48a1	Heme Transport	Heme Metabolism	Iron Metabolism	Endocytosis	Lysosome Biology	Iron Homeostasis
Csf1	Pro-Inflammatory	Proliferation	MCSF Signaling	Cell-Matrix Adhesion	Cell Migration	Chemotaxis	Ras Signaling	Macropinocytosis	Membrane Ruffling	Actin/Cytoskeleton
Fcna	GPCR Signaling	IL8 Signaling	Carbohydrate Metabolism	Pro-Inflammatory	Complement Activation	Complement Signaling	Lectin Signaling
Slc7a1	Amino Acid Metabolism	Amino Acid Transport	Cationic Amino Acid Transport	Arginine Transport	Histidine Transport	Ornithine Transport	Lysine Transport	Basic Amino Acid Transpor
Prmt3	Protein Ubiquitylation	Retinoic Acid Synthesis	Retinoic Acid Metabolism	Protein Methylation	Ribosome Biogenesis
Hmox1	Pro-Apoptotic	Iron Homeostasis	Hypoxia Response	Heme Metabolism	Anti-Apoptotic	Macroautophagy	Autophagy	Cell Migration	NFkB Signaling	Angiogenesis-Up	Oxidative Stress/Redox Biology	Hydrogen Peroxide Metabolism	Pro-Inflammatory	Wound Healing
Calr	Calcium Homeostasis	Senescence	Actin/Cytoskeleton	Hormone Signaling	Retinoic Acid Signaling	Transcription Regulation	Translation Regulation	Cell Migration	Chemotaxis	NFkB Signaling	Pro-Inflammatory	Phagocytosis	Cell-Matrix Adhesion	Protein Transport	Protein Localization	Protein Folding	Protein Stability	Pro-Apoptotic	Calcium Homeostasis	ERAD Pathway	MHC Class I Presentation	Antigen Presentation	ER Stress/UPR
Tmem80	Ciliogenesis	Cilium Assembly
Dio2	Thyroid Hormone Synthesis	Hormone Metabolism	Lipid Metabolism	Hormone Synthesis	Thyroid Hormone Catabolism	Thyroid Hormone Metabolism	Selenocysteine Incorporation
Bcat1	Amino Acid Metabolism	Amino Acid Catabolism	BCAA Catabolism	Pro-Inflammatory	TCA Cycle
Pcdhac2	Cell Adhesion
Ext1	Glycosylation	Protein Modification	Antigen Presentation	Basement Membrane Organization	BMP Signaling	Bone Resorption	Wnt Signaling	Cell Adhesion	Integrin Signaling	Polysaccharide Synthesis	Chondroitin Sulfate Metabolism	Collagen Fibril Organization	ECM Biology	FGF Signaling	Growth Factor Signaling	Glycosaminoglycan Synthesis	Heparan Sulfate Proteoglycan Synthesis	Heparin Synthesis	Protein Catabolism	Ion Homeostasis	Sodium Homeostasis	Tight Junction Organization	TNF Signaling	Vacuole Organization	Vasodilation	Wound Healing
Wdsub1	Ubiquitylation
Btbd19	Transcription Regulation	Actin/Cytoskeleton	Ion Homeostasis	Ion Transport	Ubiquitylation
Gm27021
Ptk2	Angiogenesis	Cell Migration	Chloride Homeostasis	TGF Signaling	Ephrin Signaling	EGF Signaling	ECM Biology	Hormone Signaling	Growth Factor Signaling	Pro-Inflammatory	Integrin Signaling	Actin/Cytoskeleton	Microtubules	JNK Signaling	MAPK Signaling	Anti-Apoptotic	Autophagy-Down	Cell-Cell Adhesion	Cell Adhesion	Phagocytosis	Chemotaxis	PI3K Signaling	Protein Modification	PKB Signaling	Ubiquitylation	Wound Healing	Focal Adhesion Assembly	Cell Shape	Cell-Matrix Adhesion	Vasodilation
Slc3a2	Amino Acid Metabolism	Amino Acid Transport	Calcium Transport	Ion Transport	Carbohydrate Metabolism	Alanine Transport	Leucine Transport	Phenylalanine Transport	Tryptophan Transport	Nitric Oxide Synthesis	NOS Activity	Arginine Metabolism	Arginine Transport	mTOR Signaling	mTORC1 Signaling	Large Neutral Amino Acid Transport	Dibasic Amino Acid Transport	Integrin Signaling	Branched-Chain Amino Acid Transport	ER Stress/UPR	Pro-Inflammatory
Nupr1	Pro-Inflammatory	Pro-Apoptotic	Autophagy	DNA Damage Response	Transcription Regulation	Cell Cycle	Glycolysis	OXPHOS	Protein Acetylation	Protein Modification	ER Stress/UPR
Plxna1	Actin/Cytoskeleton	Cell Adhesion-Down	Cell Migration	Cell Shape	GTPase Activity	Semaphorin-Plexin Signaling
Cd177	Cell Adhesion	Integrin Signaling	Pro-Inflammatory	Angiogenesis	Cell Migration	Cell-Cell Adhesion	Superoxide Synthesis	Cell-Cell Junction	Protein Localization	Endocytosis
Nqo1	Oxidative Stress/Redox Biology	Hydrogen Peroxide Signaling	NADH Oxidation	NADPH Oxidation	Anti-Apoptotic	Nitric Oxide Synthesis	Nitric Oxide Metabolism	Hormone Signaling	Vitamin Metabolism	Vitamin E Metabolism
Polm	DNA Damage Response	DNA Repair	Double-Strand Break Repair	DNA Recombination
Asns	Amino Acid Metabolism	Amino Acid Synthesis	Asparagine Synthesis	Glutamine Metabolism	Asparagine Metabolism	Anti-Apoptotic	Cell Cycle
Eif5	mRNA Transport	Protein Synthesis	Protein Transport	Pro-Apoptotic	Translation Regulation	Translational Elongation	Translational Termination	TNF Signaling	Pro-Inflammatory	Hypusination	Polyamine Metabolism	Spermidine Metabolism	Spermidine Catabolism	Mitochondrial Metabolism	Cellular Respiration	OXPHOS	Anti-Bacterial Immunity
Tm4sf19
Gm8145
Gm15542
Arl11	Pro-Apoptotic	Vesicular Transport	Protein Transport
Acyp2	Phosphate-Containing Compound Metabolism
Gclm	Glutathione Metabolism	Glutathione Synthesis	Sulfur Metabolism	Mitochondrial Metabolism	Pro-Apoptotic	FGF Signaling	FSH Signaling	Growth Factor Signaling	Cysteine Metabolism	Glutamate Metabolism	Anti-Apoptotic	Mitochondrial Depolarization	Oxidative Stress/Redox Biology
Slc5a3	Myo-Inositol Transport	Sodium Transport	Ion Transport	Cell Volume Regulation	Ion Homeostasis	Fucose Transport	Glucose Transport	Inositol Metabolism	Pentose Transport	Polyol Transport	Protein Localization	ROS Synthesis
Shmt2	Mitochondrial Metabolism	One-Carbon Metabolism	Purine Metabolism	Folate Metabolism	Glycine Synthesis	Serine Synthesis Pathway	Serine Metabolism	Glycine Metabolism	Serine Catabolism	Protein Modification	K63-Linked Deubiquitylation	Protein Tetramerization	Purine Nucleobase Synthesis	Mitochondrial Translation Regulation	OXPHOS	Type I Interferon Signaling	Tetrahydrofolate Metabolism
Nav2	Sodium Transport	Ion Transport	Sodium Homeostasis	Ion Homeostasis	Actin/Cytoskeleton	Cell Migration
Ikbkg	Pro-Inflammatory	NFkB Signaling	TLR Signaling	Type I Intereron Signaling	Pro-Apoptotic	DNA Damage Response	Autophagy	Macroautophagy	Transcription Regulation
Acss2	Acetyl-CoA Synthesis	Acetyl-CoA Metabolism	Short-Chain Fatty Acid Metabolism	Fatty Acid Metabolism	Ethanol Oxidation	Lipid Metabolism	Lipid Synthesis	Acetate Metabolism	Acetate Catabolism	Mitochondrial Metabolism
Stab1	Cell Adhesion	Cell-Cell Signaling	Pro-Inflammatory	Anti-Inflammatory	Angiogenesis-Down	Endocytosis	Receptor-Mediated Endocytosis	LDL Receptor	Scavenger Receptor	Efferocytosis	Phagocytosis
Slc40a1	Iron Transport	Iron Ion Homeostasis	Iron Export	Anti-Apoptotic	Transcription Regulation	Ion Homeostasis
Phgdh	Serine Synthesis Pathway	One-Carbon Metabolism	Amino Acid Metabolism	Amino Acid Synthesis	GABA Metabolism	Glutamine Metabolism	Glycine Metabolism	Serine Synthesis	Serine Metabolism	Taurine Metabolism	Threonine Metabolism
Maff	Stress Response	Transcription Regulation
Slc39a10	Zinc Transport	Ion Transport	Zinc Ion Homeostasis
Lancl2	Abscisic Acid Signaling	Carbohydrate Metabolism	Transcription Regulation	Pro-Inflammatory
Bmi1	Transcription Regulation	Chromatin Regulation	Heterochromatin Assembly	Histone Acetylation	Histone Ubiquitylation	Ubiquitylation	H2A-K119 Ubiquitylation	Anti-Apoptotic	Pro-Inflammatory
Sco2	Mitochondrial Metabolism	Ion Homeostasis	Copper Homeostasis	Cellular Respiration	Electron Transport Chain	OXPHOS	Oxidative Stress/Redox Biology
Gramd1b	Cholesterol Metabolism	Cholesterol Homeostasis	Lipid Metabolism	Lipid Transport	Plasma Membrane-to-ER Transport	Cholesterol Transport	Cell Migration
Slc7a11	Amino Acid Metabolism	Amino Acid Transport	Oxidative Stress/Redox Biology	Glutamate Homeostasis	Glutathione Metabolism	Glutathione Transport	Cystine Metabolism	Cystine Transport	Glutamate Transport	Ferroptosis	Anti-Apoptotic	Proliferation	Glutamate Metabolism	Glutathione Synthesis	Protein Transport
Marcksl1	Actin/Cytoskeleton	Cell Migration	Filopodium Assembly	Lamellipodium Assembly	Proliferation
Sdf2l1	ERAD Pathway	Pro-Apoptotic	Protein Folding	ER Stress/UPR
Jade2	Ubiquitylation	Protein Ubiquitylation	Protein Modification	Histone Modification	Cell Cycle	DNA Synthesis	DNA Replication	Histone H3 Acetylation	Histone H4 Acetylation	H4-K12 Acetylation	H4-K5 Acetylation	H4-K8 Acetylation
H2-Q7	Antigen Presentation	Pro-Inflammatory	Anti-Viral Immunity	Immune Cell Activation
Rusc2	Protein Transport	Vesicular Transport	GTPase Activity
Nfxl1	Transcription Regulation
Il21r	IL21 Signaling	Pro-Inflammatory
Fxyd2	Ion Transport	Potassium Transport	Sodium Transport	Ion Homeostasis
Cd274	Immune Tolerance	Anti-Inflammatory	Type II Interferon Signaling-Down	IL10 Signaling	TNF Signaling-Down
Gclc	Glutathione Metabolism	Glutathione Synthesis	Sulfur Metabolism	Mitochondrial Metabolism	Oxidative Stress/Redox Biology	FGF Signaling	Growth Factor Signaling	Hormone Signaling	Insulin Signaling	Mechanosensing	Cysteine Metabolism	Glutamate Metabolism	Ascorbic Acid Metabolism	Anti-Apoptotic	Transcription Regulation	Mitochondrial Depolarization	IL1 Signaling
Mcoln2	Calcium Transport	Ion Transport	Protein Transport	Cell Migration	Chemotaxis	Pro-Inflammatory	Lysosomal Biology
Brpf3	Chromatin Organization	Chromatin Regulation	Histone Modification	Histone H3 Acetylation	H3-K14 Acetylation	Transcription Regulation	DNA Replication
Gbe1	Carbohydrate Metabolism	Glycogen Metabolism	Glycogen Synthesis	Anti-Apoptotic	Glycan Synthesis	Response to Hypoxia
Ap4s1	Protein Transport	Protein Localization	Vesicular Transport	Lysosome Biology	Golgi-to-Endosome Transport	Golgi-to-Lysosome Transport
Tox2	Transcription Regulation
Jag1	Angiogenesis	FGF Signaling	Notch Signaling	Hemopoiesis	Cell Adhesion	Cell-Cell Adhesion	Cell-Matrix Adhesion	Cell Migration	Transcription Regulation
Phyhd1	2-Oxoglutarate Metabolism	Fatty Acid Metabolism	Lipid Metabolism	FAO	Alpha-Oxidation	Peroxisome Biology
Mfge8	Angiogenesis	Phagocytosis	Efferocytosis	Cell Adhesion
Syt7	Exocytosis	Calcium Signaling	Calcium Homeostasis	Vesicular Transport	Phagocytosis	Bacterial Phagocytosis	Phagosome-Lysosome Fusion	Plasma Membrane Repair	Insulin Signaling	Endocytosis	Cholesterol Homeostasis	Cholesterol Transport	Peroxisome Biology	Anti-Bacterial Immunity	Lysosome Biology
Degs2	Lipid Metabolism	Membrane Lipid Metabolism	Sphingolipid Metabolism	Sphingolipid Synthesis	Sphinganine Metabolism	Ceramide Synthesis	Ceramide Metabolism	Lipid Synthesis
Fam46c	mRNA Stability	Translation Regulation	RNA Metabolism
Il17ra	IL17 Signaling	Pro-Inflammatory	Cell Migration	Chemotaxis	Chemokine Signaling	IL13 Signaling	IL23 Signaling	IL5 Signaling	IL6 Signaling	Protein Catabolism	NFkB Signaling
Kctd6	Ubiquitylation	Protein Modification	Protein Catabolism
Plk3	Cell Cycle	Pro-Apoptotic	DNA Damage Response	Microtubules	Microtubule Organization	Golgi Disassembly	Anti-Apoptotic	Autophagy	Chaperone-Mediated Autophagy	Protein Transport	Ubiquitylation	Protein Modification	Protein Catabolism	PKB Signaling	Cell Volume Regulation	ROS Signaling	Response to Hypoxia
Mlkl	Pro-Inflammatory	Necroptosis	TNF Signaling	RIPK Signaling
Fam20c	Lipid Metabolism	Lipid Homeostasis	Cell Migration	Wound Healing	Cell Adhesion	Protein Metabolism	FGF Signaling	Growth Factor Signaling	Phosphorus Metabolism	Bone Mineralization	Biomineralization
Plpp3	Lipid Metabolism	Phospholipid Metabolism	Wnt Signaling	Cell Adhesion	Cell-Cell Adhesion	Integrin Signaling	Ceramide Metabolism	Transcription Regulation	Protein Stability	Sphingolipid Signaling	Vesicular Transport	Retrograde Transport	Golgi-to-ER Transport	Sphingosine Metabolism	Pro-Inflammatory	Proliferation
Slamf8	Pro-Inflammatory	Cell Migration	Chemotaxis	Phagocytosis	Bacterial Phagocytosis	Phagosome Acidification	NADPH-Oxidase Activity	SLAM Signaling	Anti-Bacterial Immunity		Oxidative Stress/Redox Biology
Tgm2	Phagocytosis	Efferocytosis	Calcium Homeostasis	Ion Homeostasis	Pro-Apoptotic	GPCR Signaling	Phospholipase C Signaling	Cell Adhesion	GTPase Activity	Mitochondrial Calcium Homeostasis	Protein Deamination	ECM Biology	Actin/Cytoskeleton	Angiogenesis	Wound Healing	Chromatin Modification
Gm19410	Endocytosis	Elastic Fiber Assembly
Slc24a5	Sodium Transport	Calcium Transport	Potassium Transport	Ion Transport	Ion Homeostasis	Sodium Homeostasis	Calcium Homeostasis	Potassium Homeostasis
Gm15931
A530064D06Rik
Acot2	Mitochondrial Metabolism	FAO	Fatty Acid Metabolism	Lipid Metabolism	Acyl-CoA Metabolism	Long-Chain Fatty Acid Metabolism	Very Long-Chain Fatty Acid Metabolism	Coenzyme A Metabolism	Coenzyme A Synthesis
Hsp90b1	Actin/Cytoskeleton	Actin Rod Assembly	ATP Signaling	ATPase Activity	Pro-Inflammatory	Anti-Apoptotic	Protein Folding	Protein Transport	ER Stress/UPR	Response to Hypoxia	Retrograde Transport	ER-to-Cytosol Transport	Calcium Homeostasis	Ion Homeostasis	ERAD Pathway	ERGIC Biology
Dusp4	MAPK Signaling	ERK Signaling	Protein Modification
Gdf15	BMP Signaling	Hormone Signaling	GDNF Signaling	MAPK Signaling	Protein Modification	PKB Signaling	TGF Signaling
Csad	Taurine Metabolism	Taurine Synthesis	Hypotaurine Synthesis	Beta-Alanine Synthesis	Organosulfur Synthesis	Cysteine Catabolism	Cysteine Metabolism	Oxidative Stress/Redox Biology	Cell Volume Regulation
Slc6a9	Glycine Metabolism	Amino Acid Transport	Glycine Transport	Heme Metabolism	Heme Synthesis	Iron Transport	Iron Homeostasis	Sodium Transport	Chloride Transport	Ion Homeostasis	Ion Transport
Soat2	Cholesterol Metabolism	Lipid Metabolism	Steroid Metabolism	Sterol Metabolism	Cholesterol Efflux	Cholesterol Esterification	Cholesterol Homeostasis	VLDL Particle Assembly	LDL Particle Clearance	Lipoprotein Metabolism	Lipoprotein Synthesis	Fatty Acid-Cholesterol Ester Synthesis
Gsta3	Glutathione Metabolism	Oxidative Stress/Redox Biology	Lipid Metabolism	Hormone Metabolism
4933430I17Rik
Creld2	ER Stress/UPR	PERK-Mediated UPR
Tarm1	Pro-Inflammatory
Akr1b7	Retinoid Metabolism	Lipid Metabolism	Aldehyde Metabolism	Aldehyde Detoxification
Angptl6	Wound Healing	Angiogenesis	Proliferation	Cell Migration	Chemotaxis
Hyou1	Response to Hypoxia	Vesicular Transport	ER-to-Golgi Transport	Anti-Apoptotic	ER Stress/UPR	Integrated Stress Response	Protein Folding
Cd200	Cell-Cell Adhesion	Cell Adhesion	Proliferation-Down	IL6 Signaling	Cell Migration	NFkB Signaling	TGF Signaling	Co-Stimulation	T Cell Stimulation	Pro-Inflammatory	Anti-Apoptotic
Igfbp4	IGF Signaling	Glucose Metabolism	Carbohydrate Metabolism	Growth Factor Signaling	MAPK Signaling	Pro-Inflammatory
Isg20	Pro-Inflammatory	Type I Interferon Signaling	DNA Catabolism	RNA Catabolism
Gm6061
Vwf	Blood Coagulation	Cell Adhesion	Hemostasis	Cell-Matrix Adhesion	Wound Healing
Trim30c	Pro-Inflammatory	Autophagy	NFkB Signaling	Ubiquitylation	Protein Modification	Protein Localization
Chac1	Pro-Apoptotic	ER Stress/UPR	Notch Signaling	Protein Processing	Glutathione Metabolism	Glutathione Catabolism	Glutathione Synthesis
Hspa5	Calcium Homeostasis	Ion Homeostasis	cAMP Signaling	IL4 Signaling	Growth Factor Signaling	ER Stress/UPR	Protein Folding	ER Overload Response	Chaperone Cofactor-Dependent Protein Refolding	Anti-Apoptotic	IRE1-Mediated UPR	TGF Signaling	Cell Migration	Protein Modification	Ubiquitylation	Transcription Regulation	Protein Localization	Protein Refolding	ATF6-Mediated UPR	PERK-Mediated UPR	ERAD Pathway
Plpp5	Lipid Metabolism	Phospholipid Metabolism	Phospholipid Dephosphorylation
Il18bp	IL18 Signaling	IL37 Signaling	Hydrogen Peroxide Signaling	TNF Signaling	Pro-Inflammatory
Flrt2	Cell Adhesion	Cell-Cell Adhesion	Cell Migration	Basement Membrane Organization	FGF Signaling	Growth Factor Signaling
Slc1a4	Amino Acid Metabolism	Amino Acid Transport	Glutamine Transport	Glutamine Metabolism	Hydroxyproline Transport	Alanine Transport	Aspartate Transport	Cystine Transport	Glutamate Transport	Serine Transport	Proline Transport	Threonine Transport	Cysteine Transport	Neutral Amino Acid Transport
Grb10	Growth Factor Signaling	Insulin Signaling	ERK Signaling	Glucose Transport	Glycogen Synthesis	Glucose Metabolism	Carbohydrate Metabolism	Wnt Signaling	VEGF Signaling	Ubiquitylation	Protein Catabolism	Protein Modification	Lysosome Biology
Nr1h3	Nuclear Receptor Signaling	Retinoic Acid Signaling	Cholesterol Homeostasis	Cholesterol Transport	Phagocytosis	Efferocytosis	Hormone Signaling	Lipid Homeostasis	Anti-Inflammatory	Type II Interferon Signaling	Lipid Transport	ER Stress/UPR	Macropinocytosis	Lysosome Biology	Proteolysis	Phosphatidylcholine Acyl-Chain Remodeling	Protein Metabolism	Fatty Acid Metabolism	Lipid Metabolism	Fatty Acid Synthesis	LPL Activity	TLR Signaling	Pro-Inflammatory	Transcription Regulation	Circadian Rhythm	Triglyceride Metabolism	Triglyceride Synthesis	Triglyceride Homeostasis	Sterol Homeostasis
Rasd2	GTPase Activity	Ubiquitylation	Protein Modification	PKB Signaling	Sumoylation	cAMP Signaling	GPCR Signaling	Protein Sumoylation
Aldh1l2	Mitochondrial Metabolism	One-Carbon Metabolism	10-Formyltetrahydrofolate Catabolism	FAO	Fatty Acid Metabolism	Lipid Metabolism	Folic Acid Metabolism	NADPH Synthesis
Slc7a5	Amino Acid Metabolism	Amino Acid Transport	Thyroid Hormone Transport	Leucine Transport	Tryptophan Transport	Neutral Amino Acid Transport	Phenylalanine Transport	Pro-Inflammatory	Type II Interferon Signaling	IL17 Signaling	IL4 Signaling	Nitric Oxide Synthesis	NOS Activity	Arginine Metabolism	Arginine Transport	mTOR Signaling	mTORC1 Signaling
Itgax	Cell Adhesion	Integrin Signaling	Pro-Inflammatory	Angiogenesis	Cell Migration	Proliferation-Up	Fibrinogen Signaling	Cell-Cell Adhesion
Ddit3	ER Stress/UPR	CHOP Pathway	Oxidative Stress/Redox Biology	ER Overload Response	Pro-Apoptotic	Type II Interferon Signaling	IL17 Signaling	IL4 Signaling	NFkB Signaling	PKB Signaling	Transcription Regulation	Autophagy	ER-phagy	IL8 Signaling
Cdkn1c	Cell Cycle	Transcription Regulation	TGF Signaling	Prolfieration-Down
1810049J17Rik
Sh2d6	RTK Signaling
Cox6a2	Mitochondrial Metabolism	OXPHOS	Electron Transport Chain	Cellular Respiration
Trib3	Integrated Stress Response	ER Stress/UPR	Insulin Signaling	Pro-Apoptotic	Fatty Acid Synthesis	Fatty Acid Metabolism	Transcription Regulation	Ubiquitylation	Protein Modification	Protein Catabolism	Autophagy	Glucose Transport	Glucose Metabolism	Carbohydrate Metabolism	MAPK Signaling	NFkB Signaling	CHOP Pathway
Hspa1a	Integrated Stress Response	ATP Metabolism	Oxidative Stress/Redox Biology	Hormone Signaling	ER Stress/UPR	Lysosome Biology	Lysosomal Transport	mRNA Catabolism	Protein Folding	Protein Assembly	Anti-Apoptotic	Proliferation-Down	Inclusion Body Assembly	Protein Modification	Ubiquitylation	IL8 Signaling	Microtubules	NFkB Signaling	Pro-Inflammatory	TNF Signaling	Vesicular Transport
Hspa1b	ATP Metabolism	Oxidative Stress/Redox Biology	ER Stress/UPR	Hormone Signaling	mRNA Catabolism	Anti-Apoptotic	Ubiquitylation	Protein Modification	IL8 Signaling	Microtubules	NFkB Signaling	Protein Catabolism	TNF Signaling	Pro-Inflammatory	Vesicular Transport	Integrated Stress Response	Protein Stabilization	Protein Folding
Ccl8	Pro-Inflammatory	Cell Migration	Chemotaxis	GPCR Signaling	Calcium Transport	Ion Transport	Angiogenesis	Anti-Bacterial Immunity	Calcium Homeostasis	Ion Homeostasis	Exocytosis	ERK Signaling	GTPase Activity
Cd209g	Phagocytosis	Bacterial Phagocytosis	Cell Adhesion	TLR Signaling	Pro-Inflammatory	Anti-Bacterial Immunity
S100a9	Pro-Inflammatory	Pro-Apoptotic	Autophagy	Cell Migration	Chemotaxis	Cell Adhesion	Anti-Bacterial Immunity	Integrin Signaling	Integrin Synthesis	Actin/Cytoskeleton	NFkB Signaling	Peptidyl-Cysteine S-Nitrosylation	NADPH-Oxidase Activity	Oxidative Stress/Redox Biology	TLR Signaling	MAPK Signaling
Fgl2	Pro-Inflammatory	Antigen Presentation	Thrombosis	Wound Healing	Angiogenesis	Vascularization
Cd209f	Phagocytosis	Bacterial Phagocytosis	Fungal Phagocytosis	Pro-Inflammatory	TLR Signaling	Anti-Bacterial Immunity
[truncated: 3 more columns]

## Sheet: Phagocytosis-Specific
Up
Ptprcap	Protein Modification	Cell Adhesion	Cell-Cell Adhesion	ERK Signaling	MAPK Signaling	Phagocytosis	Antibody-Mediated Phagocytosis	Efferocytosis
Lyz1	Anti-Bacterial Immunity	Phagocytosis	Glycosylation
Spn	Cell Migration	Anti-Bacterial Immunity	Cell Adhesion	Proliferation	Protein Modification	TNF Signaling	Type II Interferon Signaling	IL4 Signaling	Phagocytosis	Complement-Mediated Phagocytosis
Ccr2	Angiogenesis	Phagocytosis	Efferocytosis	Cell Adhesion	Cell Migration	Chemotaxis	Calcium Homeostasis	Ion Homeostasis	Calcium Signaling	Chemokine Signaling	Wound Healing	Pro-Inflammatory	Anti-Inflammatory	Type II Interferon Signaling	IL2 Signaling	TNF Signaling	Response to Hypoxia	Response to Hyperoxia	Type 1 Immunity	VEGF Signaling	MAPK Signaling	Rac Activity	Pi3K Signaling
Lamb2	Cell Adhesion	Basement Membrane Assembly	Cell Migration	Cell Spreading	Cell-Matrix Adhesion	ECM Biology	Phagocytosis
Prtn3	Anti-Bacterial Immunity	Collagen Degradation	ECM Biology	Proteolysis	GTPase Activity	Proliferation	Phagocytosis	Cell Migration	Collagen Catabolism	Cell-Cell Junction Maintenance
Mylpf	Actin/Cytoskeleton	Actin-Myosin Filament Sliding	Phagocytosis	Anti-Inflammatory
Edn1	GTPase Activity	Rho Signaling	Actin/Cytoskeleton	Cell Migration	Vasoconstriction	Wound Healing	Cell Size	Cell Shape	Phagocytosis	Efferocytosis	GPCR Signaling	Calcium Transport	Calcium Signaling	Calcium Homeostasis	Wnt Signaling	Hormone Signaling	Response to Hypoxia	Hydrogen Peroxide Signaling	Type II Interferon Signaling	IL1 Signaling	TGF Signaling	TNF Signaling	Endothelin Signaling	Membrane Polarization	Mitochondrial Organization	NOS Synthesis	Transcription Regulation	Nitric Oxide Transport	PI3K Signaling	MAPK Signaling	JNK Signaling	NFkB Signaling	Prostaglandin Synthesis	Glucose Transport	PKA Signaling	Superoxide Synthesis
Il1b	Pro-Inflammatory	Prostaglandin Signaling	Pro-Apoptotic	Hyaluronan Synthesis	IL1 Signaling	MAPK Signaling	Cell Migration	Proliferation-Down	Gap Junction Assembly	Glucose Transport	Insulin Signaling	Lipid Metabolism	Lipid Catabolism	Transcription Regulation	Angiogenesis	Calcium Homeostasis	Ion Homeostasis	NFkB Signaling	IL2 Signaling	IL6 Signaling	IL8 Production	Nitric Oxide Synthesis	Prostaglandin Synthesis	RNA Synthesis	Phagocytosis	VEGF Signaling
Acap1	Protein Transport	GTPase Activity	Integrin Signaling	Endocytosis	Recycling Endosomes	Endosome-to-Golgi Transport	Endosome-to-Plasma Membrane Transport	Cell Migration	Clathrin-Mediated Endocytosis	Phagocytosis	Efferocytosis
Siglec5	Cell Adhesion	Phagocytosis
Sirpb1b	Phagocytosis	Efferocytosis
Tmsb10	Actin/Cytoskeleton	Cell Migration	Actin Filament Organization	Actin Monomer Sequestration	Phagocytosis	Autophagy
Tbc1d10c	Ras Signaling	GTPase Activity	Protein Transport	ERK Signaling	Retrograde Transport	Vesicular Transport	Endosome-to-Golgi Transport	Calcium Signaling	Cell Spreading	Phagocytosis	Actin/Cytoskeleton
Rin3	Ras Signaling	GEF Activity	Endocytosis	Cell Migration	Chemotaxis	Vesicle Size	Receptor Internalization	Phagocytosis
Adgrg1	Phagocytosis	Efferocytosis	Cell Adhesion	Adenylate Cycle Activity	Angiogenesis	GPCR Signaling	Cell Migration	Proliferation	Rho Signaling	PKC Signaling	VEGF Signaling	Growth Factor Signaling
Ctsc	Lysosome Biology	Lysosome Maturation	Proteolysis	Protein Catabolism	Pro-Apoptotic	Phagocytosis
Pecam1	Cell Adhesion	Cell-Cell Adhesion	Angiogenesis	Tight Junction Assembly	Diapedesis	Cell-Matrix Adhesion	Cell Migration	Actin/Cytoskeleton	Actin Filament Polymerization	GTPase Activity	Phagocytosis	Efferocytosis	Wound Healing	STAT Signaling	Rho Signaling	ERK Signaling	Cell Volume Regulation
Rasgrf1	GTPase Activity	Proliferation	Ras Signaling	Rac Activity	Rho Signaling	ER Stress/UPR	Phagocytosis
Rhoc	Actin/Cytoskeleton	Actin Filament Organization	Apical Junction Assembly	Cell Migration	Cell Polarity	NFkB Signaling	Stress Fiber Assembly	Cell Shape	GTPase Signaling	Wound Healing	Rho Signaling	Phagocytosis	Efferocytosis	Antibody-Mediated Phagocytosis
Cnn2	Actin/Cytoskeleton	Mechanosensing	Cytoskeleton Organization	Cell Migration	Phagocytosis	Proliferation	Wound Healing	ATPase Activity
Sirpb1c	Phagocytosis
Sh2d1b1	Cell Adhesion	Anti-Inflammatory	Cell Migration	Phagocytosis	Peptidyl-Tyrosine Phosphorylation	Type II Interferon Signaling	SLAM Signaling
Slamf9	Cell Adhesion	Phagocytosis	Efferocytosis	SLAM Signaling
Rhof	GTPase Activity	Rho Signaling	Rac Activity	Actin/Cytoskeleton	Cell Migration	Cell Polarity	Cell Shape	Phagocytosis	Efferocytosis
Cass4	Cell Adhesion	Actin/Cytoskeleton	Actin Filament Reorganization	Cell Migration	PKB Signaling	Cell Spreading	Focal Adhesion Integrity	Phagocytosis
Cd300ld	Phagocytosis	Efferocytosis	IL6 Signaling	TNF Signaling
Arhgef4	GTPase Signaling	Rac Activity	GEF Activity	Cell Migration	Phagocytosis	Efferocytosis	Cell Adhesion	Filopodium Assembly	Lamellipodium Assembly	Actin/Cytoskeleton
Ppt1	Lysosome Biology	Fatty Acyl-CoA Synthesis	Fatty Acid Metabolism	Fatty Acid Synthesis	Lipid Metabolism	Lipid Catabolism	Lysosomal Lumen Acidification	Phagocytosis	Membrane Raft Organization	Anti-Apoptotic	Macropinocytosis	Endocytosis	Receptor-Mediated Endocytosis	Protein Catabolism	Protein Modification	Protein Depalmitoylation	Protein Transport	Sphingolipid Metabolism	Sphingolipid Catabolism
Gsn	Actin/Cytoskeleton	Actin Filament Capping	Actin Filament Polymerization	Actin Filament Depolymerization	Actin Filament Reorganization	Actin Filament Severing	Actin Nucleation	Cell Projection Assembly	Barbed-End Actin Filament Capping	Type II Interferon Signaling	Ciliogenesis	Cilium Assembly	Phagocytosis	Efferocytosis	Proteolysis	Lysosome Biology	Phagolysosome Maturation
Rab27a	GTPase Activity	Endocytosis	Exocytosis	GEF Activity	Antigen Presentation	Multivesicular Body Biology	Multivesicular Body Organization	Multivesicular Body Sorting Pathway	Phagocytosis	ROS Synthesis	Protein Secretion	Vesicular Transport
Rasgrf2	GTPase Activity	ER Stress/UPR	Ras Signaling	Rac Activity	Cell Migration	Phagocytosis	Efferocytosis	Cell Adhesion	Actin/Cytoskeleton
C3ar1	Phagocytosis	GPCR Signaling	Cell Migration	Chemotaxis	Complement Signaling	Pro-Inflammatory	Superoxide Synthesis	Complement Receptor-Mediated Phagocytosis	VEGF Signaling	Calcium Homeostasis	Ion Homeostasis	Angiogenesis
Syt11	Autophagy	Exocytosis	Calcium Homeostasis	Calcium Signaling	Vesicular Transport	Lysosome Biology	Endocytosis	IL6 Signaling	Phagocytosis	TNF Signaling	Plasma Membrane Repair	Protein Localization	Vesicle Fusion	Phagosome Maturation	Clathrin-Mediated Endocytosis
Gcm2	Transcription	Calcium Homeostasis	Ion Homeostasis	Phosphate Homeostasis	Phagocytosis	Efferocytosis
Pea15a	Integrin Signaling	Ras Signaling	MAPK Signaling	Anti-Apoptotic	Glucose Transport	Carbohydrate Metabolism	Glucose Metabolism	Protein Localization	Anti-Inflammatory	Phagocytosis
Akt3	Mitochondrial Biology	Mitochondrial Genome Maintenance	Senescence	Angiogenesis	Cell Migration	Cell Size	mTOR Signaling	Proliferation-Up	Protein Modification	Growth Factor Signaling	Mitochondrial Biogenesis	Macropinocytosis	Wound Healing	Phagocytosis	Efferocytosis
Arhgef17	GTPase Signaling	GEF Activity	Cell Migration	Phagocytosis	Efferocytosis	Cell Adhesion	Actin/Cytoskeleton
Itgam	Phagocytosis	Efferocytosis	Amyloid-Beta Clearance	Cell Adhesion	Cell-Cell Adhesion	Complement-Mediated Phagocytosis	Integrin Signaling	Pro-Apoptotic	Prostaglandin Synthesis	Superoxide Synthesis	Endocytosis	Receptor-Mediated Endocytosis
Elmo2	Phagocytosis	Efferocytosis	Actin/Cytoskeleton	Actin Filament Organization	Cell Adhesion	Cell-Cell Adhesion	Cell Migration	Chemotaxis	GEF Activity	Rac Activity	Rho Signaling
Kidins220	MAPK Signaling	RAP1 Signaling	Growth Factor Signaling	ERK Signaling	Phagocytosis	Efferocytosis
Pbx1	Transcription Regulation	cAMP Signaling	Phagocytosis	Efferocytosis	Anti-Inflammatory	Wound Healing
Ckb	Chloride Homeostasis	Phosphocreatine Synthesis	Creatine Metabolism	Ion Homeostasis	Mitochondrial Metabolism	Futile Creatine Cycle	Actin/Cytoskeleton	Phagocytosis	Efferocytosis	Complement Receptor-Mediated Phagocytosis
Cd300lg	Cell Adhesion	Phagocytosis	Efferocytosis
Fam134b	Autophagy	Autophagosome Maturation	Lysosome Targeting	Phagocytosis	ER-phagy	Lysosome Biology
Bcr	Rac Activity	GEF Activity	GTPase Activity	Rho Signaling	Phagocytosis	Cell Migration	Focal Adhesion Assembly	Actin/Cytoskeleton	Protein Transport	Anti-Inflammatory	ROS Metabolism	Efferocytosis	Protein Modification	Cell Cycle	Nitrogen Compound Metabolism	Oxidative Stress/Redox Biology
Clec4a1	Phagocytosis	MHC Class I Presentation	TNF Signaling-Down	Antigen Presentation
Twf2	Actin/Cytoskeleton	Phagocytosis	Actin Filament Depolymerization	Actin Filament Capping	Cell Project Organization	Retinoic Acid Signaling	Lamellipodium Assembly	Ciliogenesis	Endocytosis	Clathrin-Mediated Endocytosis	Cell Migration
Wnk1	Cell Volume Regulation	Chloride Transport	Sodium Transport	Potassium Transport	Ion Transport	Ion Homeostasis	Chloride Homeostasis	Sodium Homeostasis	Potassium Homeostasis	Anti-Inflammatory	Actin/Cytoskeleton	Cell Migration	Phagocytosis	Efferocytosis	Wnt Signaling	Cell-Cell Adhesion	GTPase Activity	Integrin Signaling	Chemokine Signaling	Chemotaxis	Protein Modification
Prkcd	Pro-Apoptotic	Cell Migration	Oxidative Stress/Redox Biology	NADPH Oxidase Activity	Hydrogen Peroxide Metabolism	Senescence	Phagocytosis	Antibody-mediated Phagocytosis	Pro-Inflammatory	Histone Modification	Actin/Cytoskeleton	MAPK Signaling-Down	Ceramide Synthesis	Cell Cycle
Mcub	Phagocytosis	Efferocytosis	Calcium Homeostasis	Ion Transport	Calcium Transport	Mitochondrial Calcium Homeostasis	Mitochondrial Biology	Mitochondrial Transport	Oxidative Stress/Redox Biology
Coro1b	Cell Migration	Phagocytosis	Efferocytosis	Actin/Cytoskeleton	Actin Filament Branching	Actin Filament Bundle Assembly	Actin Filament Organization	PDGF Signaling	Chemotaxis	Lamellipodium Assembly	Protein Localization	Leading Edge Assembly	Membrane Ruffling	Wound Healing
Prex1	Rac Activity	GEF Activity	GTPase Activity	Actin/Cytoskeleton	Actin Polymerization	GPCR Signaling	Phagocytosis	Cell Migration	Chemotaxis	Cell Spreading	Superoxide Metabolism
Fmnl1	Actin/Cytoskeleton	Cell Shape	Cell Migration	Cell Adhesion	Phagocytosis	Lipid Droplets	Triglyceride Storage
Rin2	Endocytosis	GEF Activity	Cell Migration	Phagocytosis	GTPase Activity	Cell-Matrix Adhesion
Tecpr1	Autophagy	Autophagosome Maturation	Lysosome Targeting	Phagocytosis	Aggrephagy	Lysosome Biology
Rraga	GTPase Activity	Autophagy	Lysosome Biology	Phagocytosis	TNF Signaling	Cytolysis	mTOR Signaling	mTORC1 Signaling	Amino Acid Metabolism	Protein Localization	Pro-Apoptotic	Anti-Apoptotic
Grk6	GPCR Signaling	Wnt Signaling	Cell Migration	Chemotaxis	Phagocytosis	Efferocytosis
Ncs1	Calcium Signaling	Exocytosis	Phosphatidylinositol Signaling	Phagocytosis
Pycard	Pro-Inflammatory	Inflammasome	Pro-Apoptotic	IL1 Signaling	TNF Signaling	Anti-Bacterial Immunity	Macropinocytosis	NFkB Signaling	Actin/Cytoskeleton	Actin Filament Polymerization	MHC Class II Presentation	Chemokine Signaling	ERK Signaling	Type II Interferon Signaling	IL10 Signaling	IL1 Signaling	IL6 Signaling	IL8 Signaling	Phagocytosis	Efferocytosis	Mitochondrial Biology	Autophagy	GTPase Activity	Protein Stability	Antigen Presentation
Lbp	Cholesterol Metabolism	Cholesterol Homeostasis	Anti-Apoptotic	TNF Signaling	Chemotaxis	Cell Migration	IL6 Signaling	IL8 Signaling	Phagocytosis	Pro-Inflammatory	Lipid Transport	Lipid Metabolism
Anxa2	Calcium Signaling	Exocytosis	Phosphatidylinositol Signaling	Phagocytosis	Phosphatidylserine Signaling	Receptor-Mediated Endocytosis
Pxn	Actin/Cytoskeleton	Cell Adhesion	ECM Biology	Focal Adhesion	Cell Shape	Integrin Signaling	Phagocytosis
Map1lc3b	Autophagy	Autophagosome Assembly	Autophagosome Maturation	Mitophagy	Macroautophagy	Ubiquitylation	Phagocytosis	ER-phagy	Mitochondrial Biology
Stxbp4	Vesicular Transport	DNA Damage Response	Insulin Signaling	Glucose Metabolism	Glucose Transport	Phagocytosis
Plcg2	Calcium Homeostasis	Ion Homeostasis	Calcium Signaling	Lipid Metabolism	Lipid Catabolism	Inositol Triphosphate Synthesis	Anti-Apoptotic	Pro-Inflammatory	IL10 Signaling	IL12 Signaling	IL23 Signaling	IL2 Signaling	IL6 Signaling	MAPK Signaling	NFkB Signaling	Inflammasome	Pro-Inflammatory	Phagocytosis	Efferocytosis	ROS Synthesis	TNF Signaling	Type I Interferon Signaling	TLR Signaling
Dock8	Phagocytosis	Efferocytosis	GTPase Signaling	Actin/Cytoskeleton	Cell Migration	Rac Activity	GEF Activity
Plekhb2	Endocytosis	Phagocytosis
Camk2g	Phagocytosis	Efferocytosis	Calcium Homeostasis	Calcium Signaling	Ion Homeostasis
Down
Rock1	Actin/Cytoskeleton	Phagocytosis	Efferocytosis	Rho Signaling	Pro-Apoptotic	Cell Migration	NFkB Signaling	Cell-Cell Adhesion	Angiogenesis	Tight Junction Assembly	Autophagy	Amyloid-Beta Clearance	Amyloid Precursor Protein Catabolism	Focal Adhesion Assembly	MAPK Signaling	Protein Localization	Cell Adhesion	Endocytosis	Vesicular Transport
Src	Cell Adhesion	Cell Cycle	Hypoxia Response	Hydrogen Peroxide Metabolism	Oxidative Stress/Redox Biology	Phagocytosis	Antibody-Mediated Phagocytosis	Anti-Apoptotic	Autophagy	Macroautophagy	Pro-Inflammatory	IL6 Signaling	Pro-Apoptotic	Wnt Signaling	Glucose Metabolism	Glycolysis	Integrin Signaling	Notch Signaling	IL1 Signaling	Stress Fiber Assembly	Mechanosensing	Endocytosis	Insulin Signaling	Hormone Signaling	Growth Factor Signaling	EGF Signaling	PDGF Signaling
Tmem55a	Phagocytosis-Down	Phagosome Biology	Lipid Metabolism
Ncf4	Phagocytosis	Bacterial Phagocytosis	Respiratory Burst	NADPH-Oxidase Activity	Superoxide Synthesis	Pro-Inflammatory	Oxidative Stress/Redox Biology	GTPase Activity	ROS Synthesis	Anti-Bacterial Immunity
Tlr4	TLR Signaling	Pro-Inflammatory	Anti-Bacterial Immunity	NFkB Signaling	Type II Interferon Signaling	Mechanosensing	oxLDL Signaling	PDGF Signaling	IL17 Signaling	IL23 Signaling	IL6 Signaling	TNF Signaling	Nitric Oxide Synthesis	Phagocytosis	Bacterial Phagocytosis	ERK Signaling	Chemokine Signaling	Type I Interferon Signaling	IL10 Signaling	IL12 Signaling	IL1 Signaling	IL8 Signaling	MAPK Signaling	JNK Signaling	ECM Biology	MHC Class II Presentation	NOS Synthesis	Inflammasome	ROS Synthesis	Oxidative Stress/Redox Biology	Wound Healing	Antigen Presentation
Snx10	Endocytosis	Calcium Homeostasis	Bacterial Phagocytosis	Phagolysome Maturation	Lipid Metabolism	Anti-Bacterial Immunity	Phagocytosis
Met	Cell Migration	Glucose Homeostasis	Growth Factor Signaling	HGF Signaling	Differentiation	Anti-Apoptotic	GEF Activity	Rho Signaling	Stress Fiber Assembly	TGF Signaling	Transcription Regulation	Phagocytosis	Bacterial Phagocytosis	PI3K Signaling	Wound Healing	Glucose Transport	MAPK Signaling	Protein Modification	PKB SIgnaling	Microtubules	Microtubule Polymerization	ROS Metabolism	Pro-Inflammatory	Oxidative Stress/Redox Biology	IL6 Signaling	Semaphorin-Plexin Signaling	Anti-Bacterial Immunity
Myo10	Actin/Cytoskeleton	Cell Adhesion	Cell-Cell Adhesion	Cell Shape	Filopodium Assembly	Phagocytosis	Antibody-Mediated Phagocytosis
Capg	Actin/Cytoskeleton	Actin Filament Severing	Actin Polymerization	Barbed-End Actin Filament Capping	Cell Projection Assembly	Phagocytosis	Membrane Ruffling	Vesicular Transport	Cell Migration	Bacterial Phagocytosis	Complement Receptor-Mediated Phagocytosis	Antibody-Mediated Phagocytosis	Anti-Bacterial Immunity
Rab20	Endocytosis	Lysosome Targeting	Phagolysosome Maturation	Bacterial Phagocytosis	Anti-Bacterial Immunity	Lysosome Biology	Phagocytosis
Colec12	Scavenger Receptor	Phagocytosis	Bacterial Phagocytosis	Oxidized LDL Internalization	Carbohydrate Metabolism	Carbohydrate Signaling	Cell Adhesion	TLR Signaling	Pro-Inflammatory	Anti-Bacterial Immunity
Calr	Calcium Homeostasis	Senescence	Actin/Cytoskeleton	Hormone Signaling	Retinoic Acid Signaling	Transcription Regulation	Translation Regulation	Cell Migration	Chemotaxis	NFkB Signaling	Pro-Inflammatory	Phagocytosis	Cell-Matrix Adhesion	Protein Transport	Protein Localization	Protein Folding	Protein Stability	Pro-Apoptotic	Calcium Homeostasis	ERAD Pathway	MHC Class I Presentation	Antigen Presentation	ER Stress/UPR
Ptk2	Angiogenesis	Cell Migration	Chloride Homeostasis	TGF Signaling	Ephrin Signaling	EGF Signaling	ECM Biology	Hormone Signaling	Growth Factor Signaling	Pro-Inflammatory	Integrin Signaling	Actin/Cytoskeleton	Microtubules	JNK Signaling	MAPK Signaling	Anti-Apoptotic	Autophagy-Down	Cell-Cell Adhesion	Cell Adhesion	Phagocytosis	Chemotaxis	PI3K Signaling	Protein Modification	PKB Signaling	Ubiquitylation	Wound Healing	Focal Adhesion Assembly	Cell Shape	Cell-Matrix Adhesion	Vasodilation
Stab1	Cell Adhesion	Cell-Cell Signaling	Pro-Inflammatory	Anti-Inflammatory	Angiogenesis-Down	Endocytosis	Receptor-Mediated Endocytosis	LDL Receptor	Scavenger Receptor	Efferocytosis	Phagocytosis
Mfge8	Angiogenesis	Phagocytosis	Efferocytosis	Cell Adhesion
Syt7	Exocytosis	Calcium Signaling	Calcium Homeostasis	Vesicular Transport	Phagocytosis	Bacterial Phagocytosis	Phagosome-Lysosome Fusion	Plasma Membrane Repair	Insulin Signaling	Endocytosis	Cholesterol Homeostasis	Cholesterol Transport	Peroxisome Biology	Anti-Bacterial Immunity	Lysosome Biology
Slamf8	Pro-Inflammatory	Cell Migration	Chemotaxis	Phagocytosis	Bacterial Phagocytosis	Phagosome Acidification	NADPH-Oxidase Activity	SLAM Signaling	Anti-Bacterial Immunity		Oxidative Stress/Redox Biology
Tgm2	Phagocytosis	Efferocytosis	Calcium Homeostasis	Ion Homeostasis	Pro-Apoptotic	GPCR Signaling	Phospholipase C Signaling	Cell Adhesion	GTPase Activity	Mitochondrial Calcium Homeostasis	Protein Deamination	ECM Biology	Actin/Cytoskeleton	Angiogenesis	Wound Healing	Chromatin Modification
Nr1h3	Nuclear Receptor Signaling	Retinoic Acid Signaling	Cholesterol Homeostasis	Cholesterol Transport	Phagocytosis	Efferocytosis	Hormone Signaling	Lipid Homeostasis	Anti-Inflammatory	Type II Interferon Signaling	Lipid Transport	ER Stress/UPR	Macropinocytosis	Lysosome Biology	Proteolysis	Phosphatidylcholine Acyl-Chain Remodeling	Protein Metabolism	Fatty Acid Metabolism	Lipid Metabolism	Fatty Acid Synthesis	LPL Activity	TLR Signaling	Pro-Inflammatory	Transcription Regulation	Circadian Rhythm	Triglyceride Metabolism	Triglyceride Synthesis	Triglyceride Homeostasis	Sterol Homeostasis
Cd209g	Phagocytosis	Bacterial Phagocytosis	Cell Adhesion	TLR Signaling	Pro-Inflammatory	Anti-Bacterial Immunity
Cd209f	Phagocytosis	Bacterial Phagocytosis	Fungal Phagocytosis	Pro-Inflammatory	TLR Signaling	Anti-Bacterial Immunity

## Sheet: Tabulations
Program	Up	Down	Sum		# of DiffEq	Scale
Transcription Regulation	98	118	216		180-219	1
Pro-Inflammatory	36	90	126		130-179	0.9
Pro-Apoptotic	38	63	101		90-129	0.8
Cell Migration	111	61	172		60-89	0.7
Ubiquitylation	33	58	91		30-59	0.6
Oxidative Stress/Redox Biology	38	49	87		0-29	0.5
Lipid Metabolism	62	46	108
Actin/Cytoskeleton	84	44	128
Anti-Apoptotic	49	43	92
Cell Adhesion	61	40	101
Autophagy	34	38	72
Ion Homeostasis	42	38	80
Endocytosis	37	37	74
Phagocytosis	69	21	90
Cell Cycle	36	36	72
Proliferation	44	36	80
Ion Transport	33	32	65
DNA Damage Response	16	31	47
NFkB Signaling	27	31	58
Vesicular Transport	41	30	71
ER Stress Response/UPR	9	29	38
Histone Modification	15	29	44
Chromatin Regulation	23	28	51
Calcium Homeostasis	39	25	64
Hormone Metabolism/Signaling	22	24	46
TNF Signaling	26	24	50
Translation Regulation	10	23	33
Mitochondrial Metabolism	27	23	50
Mitochondrial Biology	29	23	52
Angiogenesis	25	21	46
Carbohydrate Metabolism	35	21	56
Lysosome Biology	19	20	39
Antigen Presentation	9	19	28
Growth Factor Signaling	22	19	41
GTPase Activity	49	19	68
MAPK Signaling	33	18	51
Insulin Signaling	11	17	28
TLR Signaling	6	16	22
Type II Interferon Signaling	14	16	30
Anti-Bacterial Immunity	15	16	31
Amino Acid Metabolism	16	16	32
Wnt Signaling	24	16	40
GPCR Signaling	26	16	42
Cell-Cell Interaction	28	16	44
Wound Healing	29	16	45
OXPHOS	10	15	25
IL-6 Signaling	14	14	28
IL-1 Signaling	18	14	32
Fatty Acid Metabolism	20	14	34
Integrin Signaling	15	13	28
Chemotaxis	20	13	33
Response to Hypoxia	11	12	23
Microtubules	26	12	38
Circadian Rhythm	3	11	14
Type I Interferon Signaling	6	11	17
Phospholipid Metabolism	13	11	24
Cell-Matrix Adhesion	14	11	25
ECM Biology	29	11	40
Notch Signaling	7	10	17
Glutathione Metabolism	9	10	19
Glucose Metabolism	17	10	27
TGFbeta Signaling	17	10	27
IL-8 Signaling	4	9	13
Senescence	5	9	14
mTOR Signaling	9	9	18
Glycosylation	16	9	25
Ciliogenesis	24	9	33
Rho Signaling	28	9	37
PI3K Signaling	8	8	16
Proteolysis	10	8	18
Exocytosis	16	8	24
Cellular Respiration	5	7	12
Intracellular pH Regulation	6	7	13
GEF Activity	14	7	21
Cysteine Metabolism	1	6	7
Gluconeogenesis	7	6	13
IL-4/IL-12 Signaling	7	6	13
Glycolysis	8	6	14
Cholesterol Metabolism	9	6	15
Glucose Transport	9	6	15
Cell Volume Regulation	12	6	18
Ras Signaling	13	6	19
Mechanosensing	14	6	20
Anti-Inflammatory	45	6	51
Heme Metabolism	1	5	6
Glutamate/Glutamine Metabolism	2	5	7
ROS Metabolism	2	5	7
TCA Cycle	3	5	8
Membrane Ruffling	3	5	8
Polyamine Metabolism	5	5	10
Polyamine Metabolism	5	5	10
VEGF Signaling	7	5	12
Efferocytosis	32	5	37
IL-17 Signaling	0	4	4
Hydrogen Peroxide Metabolism	1	4	5
FAO	2	4	6
Iron Metabolism/Homeostasis	2	4	6
One-Carbon Metabolism	3	4	7
Sphingolipid Metabolism	4	4	8
Pyruvate Metabolism	4	4	8
Lamellipodium Assembly	6	4	10
Electron Transport Chain	8	4	12
Stress Fiber Assembly	8	4	12
Focal Adhesion	16	4	20
Rac Activity	17	4	21
IL-10 Signaling	2	3	5
Triglyceride Metabolism	3	3	6
Antibody-Mediated Phagocytosis	3	3	6
Vitamin Metabolism	3	3	6
Arginine Metabolism	4	3	7
cAMP Signaling	6	3	9
Nucleotide Metabolism	12	3	15
BMP Signaling	14	3	17
mRNA Decay	1	2	3
IL-23 Signaling	1	2	3
-Redoxin Activity	2	2	4
Filopodium Assembly	4	2	6
Bile Acid Metabolism	7	2	9
Lipoproten	1	1	2
Cell Size	2	1	3
Purine Metabolism	4	1	5
Glycerolipid Metabolism	1	0	1
Leukotrienes Synthesis	4	0	4
Arachidonic Acid Metabolism	5	0	5
IL-2 Signaling	8	0	8
