# Supplementary material for: Broad-spectrum antibiotics disrupt homeostatic efferocytosis
Source: Nat Metab. Author manuscript; Available in PMC 2024 Sep 20. (PMC7616532; doi:10.1038/s42255-024-01107-7)
Supplement: Supplementary Table 2 [file EMS197952-supplement-Supplementary_Table_2.xlsx]

## Sheet: Cluster Markers - Control-NoAC
Gene	p_val	avg_logFC	pct.1	pct.2	p_val_adj	cluster
MS4A1	3.76467e-98	1.80318	0.94	0.128	5.26451e-94	0
IGLC2	2.22478e-90	1.78439	0.964	0.145	3.11114e-86	0
IGHM	2.46968e-84	1.95716	0.994	0.292	3.45359e-80	0
CD79B	1.06552e-82	1.54094	0.994	0.2	1.49002e-78	0
LY6D	6.11193e-82	1.58848	0.964	0.167	8.54692e-78	0
MZB1	9.71088e-82	1.3664	0.867	0.109	1.35797e-77	0
LY6A	1.82207e-81	1.45166	0.873	0.128	2.54798e-77	0
CD79A	3.25128e-81	1.56791	0.994	0.218	4.54659e-77	0
PLAC8	1.27631e-80	1.59911	0.928	0.17	1.78479e-76	0
IGLC1	6.54556e-79	2.09274	0.837	0.117	9.15331e-75	0
EBF1	1.92307e-77	1.36375	0.867	0.129	2.68922e-73	0
IGLC3	2.10123e-77	1.31688	0.898	0.129	2.93835e-73	0
SIGLECG	1.48274e-70	1.14816	0.747	0.089	2.07347e-66	0
RALGPS2	7.43699e-67	1.09939	0.699	0.084	1.03999e-62	0
CD19	2.63327e-66	1.01753	0.602	0.045	3.68236e-62	0
FCRLA	1.42753e-64	1.03513	0.608	0.053	1.99626e-60	0
PAX5	1.06079e-61	0.873613	0.584	0.048	1.4834e-57	0
NAPSA	6.87992e-61	1.2443	0.843	0.198	9.62088e-57	0
POU2AF1	2.6567e-60	1.00838	0.59	0.053	3.71513e-56	0
IGKC	2.09623e-57	1.54746	0.916	0.295	2.93137e-53	0
POU2F2	3.76735e-56	1.20727	0.904	0.367	5.26827e-52	0
LYZ2	5.85505e-55	-3.41129	0.825	0.938	8.1877e-51	0
FCMR	4.9854e-54	0.893164	0.693	0.1	6.97158e-50	0
BANK1	4.58559e-53	1.26438	0.843	0.329	6.41248e-49	0
SPIB	7.84407e-53	0.844833	0.47	0.031	1.09691e-48	0
GIMAP6	1.06768e-52	1.01533	0.801	0.197	1.49305e-48	0
CD22	2.25309e-52	0.736994	0.458	0.028	3.15073e-48	0
BLK	1.41471e-51	0.805579	0.5	0.044	1.97833e-47	0
LTB	4.09536e-51	0.945198	0.904	0.223	5.72695e-47	0
CXCR5	7.84598e-51	0.791521	0.494	0.041	1.09718e-46	0
LAPTM5	8.19915e-51	-1.91579	0.404	0.852	1.14657e-46	0
SCD1	2.54598e-50	0.788548	0.5	0.047	3.5603e-46	0
H2.DMB2	2.83005e-50	0.920343	0.741	0.154	3.95755e-46	0
FCER1G	6.54519e-50	-2.11873	0.096	0.76	9.1528e-46	0
CD37	5.67564e-48	0.867692	0.982	0.755	7.93682e-44	0
WFDC17	8.53183e-48	-2.62292	0.265	0.794	1.19309e-43	0
IFITM3	1.96555e-47	-2.53034	0.157	0.757	2.74863e-43	0
ABLIM1	3.11712e-47	0.816429	0.608	0.094	4.35898e-43	0
BE692007	2.10609e-46	0.954493	0.578	0.084	2.94516e-42	0
FTL1	3.35035e-46	-1.43615	0.849	0.924	4.68513e-42	0
CD2	4.3827e-46	0.93259	0.777	0.192	6.12876e-42	0
X4930523C07RIK	5.87448e-46	0.979622	0.807	0.246	8.21488e-42	0
GM15987	1.00925e-45	0.894806	0.548	0.087	1.41134e-41	0
ALOX5AP	1.01747e-45	-1.87969	0.084	0.732	1.42282e-41	0
IFITM2	1.37617e-45	-1.867	0.102	0.73	1.92444e-41	0
FOXP1	3.03807e-45	1.01286	0.928	0.532	4.24843e-41	0
C1QB	8.06696e-45	-2.79427	0.181	0.754	1.12808e-40	0
FCGR3	8.97516e-45	-1.72017	0.036	0.696	1.25509e-40	0
BCL11A	1.29709e-44	0.892522	0.482	0.053	1.81385e-40	0
CACNA1E	2.51078e-44	0.602439	0.325	0.008	3.51107e-40	0
CTSD	3.29249e-44	-1.8413	0.205	0.766	4.60422e-40	0
CORO1A	8.77652e-44	0.898931	0.982	0.384	1.22731e-39	0
H2.OB	1.29749e-43	0.85223	0.56	0.094	1.81441e-39	0
CCL6	1.82207e-43	-2.03098	0.114	0.736	2.54799e-39	0
CD55	2.70992e-43	0.844289	0.596	0.106	3.78956e-39	0
ZBTB32	3.665e-43	0.665094	0.373	0.022	5.12513e-39	0
SNN	3.78805e-43	0.691323	0.428	0.037	5.29721e-39	0
TYROBP	1.03568e-42	-2.15104	0.536	0.811	1.4483e-38	0
C1QA	1.52977e-42	-2.59446	0.175	0.738	2.13923e-38	0
LY6E	1.60721e-42	0.744653	0.994	0.849	2.24752e-38	0
ITM2B	1.6584e-42	-1.04997	0.861	0.913	2.3191e-38	0
APOBEC3	2.25147e-42	0.847053	0.783	0.256	3.14845e-38	0
CEBPB	3.05055e-42	-1.86291	0.139	0.716	4.26589e-38	0
FAM46A	3.29442e-42	-1.727	0.175	0.754	4.60692e-38	0
CST3	3.86966e-42	-1.81651	0.633	0.835	5.41133e-38	0
GIMAP4	4.35036e-42	0.837392	0.729	0.165	6.08355e-38	0
FXYD5	4.53399e-42	-1.16591	0.669	0.874	6.34033e-38	0
PKIG	4.96758e-42	0.95328	0.759	0.276	6.94666e-38	0
TRF	7.35359e-42	-2.00469	0.084	0.699	1.02833e-37	0
RDH12	8.28585e-42	0.704479	0.337	0.014	1.15869e-37	0
PDGFRL.IGHD	9.18939e-42	0.839378	0.554	0.084	1.28504e-37	0
CFP	1.00289e-41	-1.90236	0.199	0.732	1.40244e-37	0
ECM1	1.25167e-41	-1.82831	0.09	0.7	1.75034e-37	0
PTPRCAP	1.51091e-41	0.819359	0.723	0.167	2.11285e-37	0
RPS12	1.64328e-41	0.505404	0.976	0.991	2.29796e-37	0
GDA	2.20773e-41	-1.67862	0.06	0.691	3.08729e-37	0
EMILIN2	2.48549e-41	-1.90947	0.048	0.68	3.47571e-37	0
FN1	9.65242e-41	-2.74261	0.289	0.757	1.34979e-36	0
PRDX5	1.79972e-40	-1.56565	0.349	0.783	2.51674e-36	0
RPS20.1	2.03631e-40	0.574395	0.988	0.98	2.84757e-36	0
CTSB	2.27106e-40	-1.62181	0.295	0.771	3.17585e-36	0
SDC3	2.57849e-40	-1.65328	0.054	0.676	3.60575e-36	0
C1QC	2.84972e-40	-2.60975	0.175	0.708	3.98504e-36	0
IKZF3	3.43185e-40	0.724426	0.434	0.044	4.7991e-36	0
GM43603	3.54733e-40	0.848791	0.633	0.147	4.96058e-36	0
CCL9	3.63611e-40	-1.58823	0.054	0.677	5.08474e-36	0
LTC4S	3.79181e-40	-2.01232	0.066	0.666	5.30246e-36	0
RGS10	4.03783e-40	-1.41709	0.048	0.671	5.6465e-36	0
GM15228	1.49438e-39	0.724585	0.313	0.012	2.08975e-35	0
TIMP2	2.17796e-39	-1.98885	0.181	0.711	3.04565e-35	0
RABGAP1L	2.72982e-39	0.926416	0.651	0.17	3.81738e-35	0
ITGAM	3.31859e-39	-1.68762	0.157	0.713	4.64071e-35	0
ITGB2	4.32047e-39	-1.53992	0.283	0.755	6.04175e-35	0
APP	6.52803e-39	-1.47938	0.078	0.676	9.1288e-35	0
SMPDL3A	6.85124e-39	-1.46815	0.331	0.769	9.58078e-35	0
NPC2	7.56601e-39	-1.11946	0.578	0.825	1.05803e-34	0
SYK	8.68055e-39	0.999715	0.831	0.426	1.21389e-34	0
APOE	5.11656e-38	-2.95617	0.723	0.861	7.155e-34	0
GIMAP1	5.37183e-38	0.759187	0.771	0.232	7.51196e-34	0
ADGRE1	6.50605e-38	-1.68959	0.054	0.643	9.09806e-34	0
SELPLG	7.09842e-38	-1.14417	0.271	0.774	9.92643e-34	0
LYZ1	1.45286e-37	-2.14462	0.145	0.693	2.03168e-33	0
MAFB	1.79851e-37	-1.6378	0.048	0.641	2.51504e-33	0
CSF1R	1.90292e-37	-1.25497	0.054	0.651	2.66104e-33	0
GRN.1	1.92925e-37	-1.62618	0.247	0.727	2.69787e-33	0
GIMAP3	2.20376e-37	0.636588	0.705	0.156	3.08174e-33	0
RPS27	4.34212e-37	0.613503	0.994	0.98	6.07202e-33	0
TNFRSF13B	5.81167e-37	0.835584	0.584	0.148	8.12704e-33	0
ALOX15	1.1221e-36	-2.27447	0.096	0.657	1.56914e-32	0
PRG4	1.30874e-36	-2.79807	0.205	0.696	1.83014e-32	0
FGFR1	2.06453e-36	-1.30531	0.048	0.627	2.88704e-32	0
MALAT1	3.56463e-36	0.676452	1	0.981	4.98478e-32	0
RPS24	3.836e-36	0.474564	0.988	0.992	5.36427e-32	0
PTGS1	3.99134e-36	-1.18972	0.018	0.599	5.5815e-32	0
S100A6	6.12185e-36	1.25788	0.934	0.708	8.56079e-32	0
LPL.RGPD5	7.07626e-36	-1.77179	0.036	0.612	9.89544e-32	0
PLTP	8.83723e-36	-1.4234	0.108	0.677	1.2358e-31	0
LRP1	9.81633e-36	-1.23816	0.042	0.61	1.37272e-31	0
PLXDC2	9.84358e-36	-1.48402	0.042	0.612	1.37653e-31	0
ANXA3	1.43381e-35	-1.15985	0.036	0.607	2.00504e-31	0
MT.ND2	1.84475e-35	0.495298	1	0.98	2.5797e-31	0
RPL13	2.02081e-35	0.515835	0.988	0.963	2.8259e-31	0
RPS18	5.20071e-35	0.509442	1	0.986	7.27267e-31	0
PF4	5.97356e-35	-2.81908	0.265	0.705	8.35342e-31	0
EDNRB	7.37629e-35	-1.76127	0.078	0.624	1.0315e-30	0
DHRS3	1.00207e-34	-1.13615	0.036	0.602	1.4013e-30	0
COTL1	1.04689e-34	-1.1572	0.536	0.814	1.46397e-30	0
CYP4F18	1.07305e-34	0.683842	0.524	0.103	1.50056e-30	0
FABP4	1.1315e-34	-2.09806	0.072	0.616	1.58229e-30	0
SEPT1	2.02476e-34	0.670963	0.548	0.105	2.83143e-30	0
CD5L	2.10761e-34	-1.81707	0.072	0.621	2.94728e-30	0
MSR1	2.11388e-34	-1.35056	0.03	0.591	2.95605e-30	0
GM43291	2.87514e-34	0.742371	0.398	0.045	4.0206e-30	0
RPS13	3.12838e-34	0.515299	0.994	0.972	4.37473e-30	0
MT.CO1	3.67101e-34	0.514556	1	0.966	5.13354e-30	0
NID1	5.58787e-34	0.556534	0.265	0.009	7.81407e-30	0
SEPP1	6.70001e-34	-1.33197	0.078	0.63	9.3693e-30	0
RPS21	7.88772e-34	0.409722	0.982	0.991	1.10302e-29	0
PLIN2	8.59903e-34	-1.14478	0.072	0.626	1.20249e-29	0
CD74	1.36651e-33	0.716656	1	0.808	1.91092e-29	0
HACD4	1.54705e-33	-1.12619	0.036	0.59	2.1634e-29	0
ST3GAL5	2.02982e-33	-1.24163	0.042	0.591	2.8385e-29	0
RPL19	2.08764e-33	0.483652	0.982	0.969	2.91936e-29	0
CAMK2D	2.45601e-33	0.830507	0.681	0.275	3.43449e-29	0
H2.EB1	2.47629e-33	0.57007	0.988	0.632	3.46284e-29	0
ICAM2	3.27186e-33	-1.5624	0.211	0.68	4.57537e-29	0
TMEM123	3.38426e-33	0.779438	0.59	0.172	4.73255e-29	0
BHLHE41	3.43168e-33	0.675075	0.331	0.03	4.79886e-29	0
H2.AA	4.24207e-33	0.515025	0.994	0.729	5.93211e-29	0
LMO7	4.4698e-33	0.51639	0.253	0.008	6.25057e-29	0
PAFAH1B3	5.20331e-33	0.661414	0.494	0.095	7.27631e-29	0
CD68	5.5127e-33	-1.13207	0.102	0.637	7.70896e-29	0
H2.D1	5.60303e-33	-0.631165	0.994	0.972	7.83527e-29	0
RPL12	6.22776e-33	0.454647	0.988	0.973	8.7089e-29	0
MEF2C	6.29369e-33	0.913768	0.735	0.331	8.8011e-29	0
SAA3	6.36193e-33	-2.72342	0.205	0.674	8.89652e-29	0
FLNB	6.44172e-33	-1.32186	0.06	0.605	9.0081e-29	0
FYB	6.68769e-33	-1.01267	0.048	0.615	9.35207e-29	0
ACP5	8.2199e-33	0.592425	0.476	0.083	1.14947e-28	0
DNAJC7	8.54324e-33	0.915659	0.807	0.446	1.19469e-28	0
C4B	9.0734e-33	-1.7811	0.072	0.599	1.26882e-28	0
MCEMP1	1.07156e-32	-1.19296	0.024	0.566	1.49846e-28	0
HEXA	1.32844e-32	-1.13574	0.247	0.708	1.85769e-28	0
RPL21	1.40331e-32	0.485492	0.988	0.963	1.96239e-28	0
LAMP1	1.46147e-32	-1.24355	0.319	0.725	2.04372e-28	0
GPX1	1.56104e-32	-1.22479	0.789	0.822	2.18295e-28	0
FGD2	1.59365e-32	0.691738	0.476	0.095	2.22856e-28	0
PLP2	1.66882e-32	0.593246	0.452	0.076	2.33368e-28	0
RPL18A	1.71531e-32	0.46878	0.994	0.978	2.3987e-28	0
THBS1	1.73208e-32	-1.60215	0.09	0.627	2.42214e-28	0
RPL32	1.73524e-32	0.432579	0.988	0.991	2.42656e-28	0
RPL9	1.78991e-32	0.436693	0.994	0.981	2.50301e-28	0
RPS9	1.83083e-32	0.380925	1	0.994	2.56024e-28	0
FCNA	2.07168e-32	-1.52038	0.06	0.599	2.89704e-28	0
ITGA6	2.32674e-32	-1.74332	0.133	0.633	3.25371e-28	0
COMT	2.99978e-32	-1.22842	0.127	0.643	4.1949e-28	0
NINJ1	3.53965e-32	-1.27706	0.066	0.599	4.94984e-28	0
RPS26	5.28363e-32	0.479673	0.982	0.961	7.38863e-28	0
RPSA	6.56699e-32	0.428186	1	0.983	9.18328e-28	0
PYGL	7.25686e-32	-1.11303	0.054	0.596	1.0148e-27	0
TCN2	7.40173e-32	-1.23967	0.108	0.63	1.03506e-27	0
IFITM6	8.11424e-32	-1.10457	0.048	0.593	1.13469e-27	0
SWAP70	1.08622e-31	0.757648	0.578	0.168	1.51897e-27	0
GGA2	1.24367e-31	0.430912	0.337	0.033	1.73915e-27	0
RPL39	1.29828e-31	0.487178	0.988	0.981	1.81552e-27	0
ACTB	1.64323e-31	-0.542237	0.994	0.991	2.2979e-27	0
F5	1.78892e-31	-1.39334	0.054	0.583	2.50163e-27	0
BLNK	1.82913e-31	0.670968	0.5	0.115	2.55786e-27	0
ETS1	2.1625e-31	0.686801	0.657	0.172	3.02404e-27	0
MS4A8A	2.43403e-31	-0.970903	0.036	0.56	3.40375e-27	0
DENND5B	2.65072e-31	0.437778	0.265	0.014	3.70677e-27	0
ADAM15	2.9732e-31	-1.03817	0.03	0.555	4.15772e-27	0
DPEP2	3.10641e-31	-1.03524	0.036	0.562	4.344e-27	0
PADI4	3.43755e-31	-1.14736	0.024	0.551	4.80707e-27	0
LAMP2	3.77475e-31	-1.11454	0.205	0.688	5.27861e-27	0
FCHSD2	3.94599e-31	0.751841	0.41	0.066	5.51807e-27	0
YIPF1.NAP1L1	6.31829e-31	0.850455	0.813	0.498	8.83549e-27	0
F10	6.44728e-31	-1.25484	0.036	0.555	9.01587e-27	0
HGSNAT	6.88685e-31	-1.2368	0.066	0.588	9.63058e-27	0
KCTD14	7.08901e-31	0.508903	0.283	0.019	9.91327e-27	0
RPS15A	8.94178e-31	0.46042	0.982	0.978	1.25042e-26	0
RPL8	1.13071e-30	0.406642	0.988	0.988	1.58119e-26	0
TNFRSF13C	1.21043e-30	0.643154	0.325	0.033	1.69266e-26	0
RPS7	1.66304e-30	0.490376	0.97	0.959	2.3256e-26	0
TCF4	1.77051e-30	0.90433	0.717	0.346	2.47588e-26	0
PYCARD	1.90381e-30	-1.23911	0.518	0.785	2.66228e-26	0
RPLP0	2.14557e-30	0.507959	0.964	0.973	3.00037e-26	0
MIRT1	2.35435e-30	0.441457	0.289	0.02	3.29232e-26	0
MT.CYTB	2.68799e-30	0.416292	1	0.981	3.75889e-26	0
PID1	3.72169e-30	-1.05248	0.03	0.554	5.20442e-26	0
ARPC1B	4.89892e-30	-0.698449	0.837	0.897	6.85064e-26	0
CGNL1	6.95119e-30	-0.974885	0.018	0.535	9.72055e-26	0
JUND	7.88795e-30	0.748419	0.886	0.644	1.10305e-25	0
GIMAP7	8.76346e-30	0.565936	0.464	0.083	1.22548e-25	0
RPL18	9.28859e-30	0.505064	0.994	0.956	1.29892e-25	0
H2.AB1	9.96186e-30	0.421608	0.982	0.705	1.39307e-25	0
SERINC3	1.29747e-29	0.70929	0.916	0.732	1.81438e-25	0
SERPINB2	1.36558e-29	-1.47791	0.06	0.557	1.90962e-25	0
CCND1	3.08384e-29	-1.21498	0.024	0.535	4.31245e-25	0
CCL24	3.16626e-29	-1.2936	0.108	0.607	4.42769e-25	0
DBI	3.56993e-29	-1.04204	0.416	0.758	4.99219e-25	0
RPS19	4.47078e-29	0.404028	1	0.978	6.25194e-25	0
CFH	4.4843e-29	-1.11882	0.048	0.549	6.27084e-25	0
PILRA	6.34237e-29	-0.868818	0.03	0.544	8.86917e-25	0
NUPR1	7.3703e-29	-1.03908	0.036	0.535	1.03066e-24	0
TRP53I11	7.71866e-29	0.49808	0.295	0.027	1.07938e-24	0
VSIR	1.00619e-28	-0.959217	0.108	0.616	1.40706e-24	0
TXN1	1.02847e-28	-1.03238	0.554	0.808	1.43821e-24	0
RPS5	1.64725e-28	0.379741	0.994	0.988	2.30351e-24	0
PHGDH	1.76313e-28	0.473374	0.325	0.036	2.46557e-24	0
RPL36	3.27847e-28	0.463198	0.988	0.961	4.58462e-24	0
TGFBI	3.37449e-28	-0.978781	0.03	0.53	4.71889e-24	0
TBC1D10C	3.5275e-28	0.537338	0.41	0.067	4.93286e-24	0
RPL11	3.97464e-28	0.386869	0.988	0.98	5.55814e-24	0
PMP22	4.79779e-28	-0.941226	0.03	0.516	6.70923e-24	0
EZR	5.27619e-28	0.750936	0.669	0.265	7.37823e-24	0
RPS3	5.46687e-28	0.425383	0.988	0.988	7.64488e-24	0
DIRAS2	7.91456e-28	0.505678	0.265	0.02	1.10677e-23	0
IDH1	8.33453e-28	-0.946824	0.06	0.566	1.1655e-23	0
CD36	8.95456e-28	-1.03402	0.072	0.573	1.25221e-23	0
TRIM7	9.08544e-28	0.59308	0.253	0.017	1.27051e-23	0
ID2	9.19745e-28	-1.21573	0.072	0.563	1.28617e-23	0
PMF1	1.053e-27	0.547587	0.518	0.14	1.47252e-23	0
SELP	1.16697e-27	-1.19832	0.048	0.535	1.63189e-23	0
LGALS3	1.23978e-27	-1.07716	0.181	0.657	1.73371e-23	0
EMP3	1.24792e-27	-0.86929	0.663	0.856	1.74509e-23	0
FAU.MAT2B	1.45569e-27	0.343576	1	0.992	2.03563e-23	0
GNGT2	3.13797e-27	-1.19074	0.295	0.688	4.38813e-23	0
RPL41	3.20869e-27	0.311113	0.994	0.995	4.48703e-23	0
RAP1B	3.68354e-27	-0.971512	0.446	0.761	5.15106e-23	0
H2.OA	3.7253e-27	0.506831	0.392	0.064	5.20946e-23	0
BTLA	5.29306e-27	0.448446	0.265	0.022	7.40182e-23	0
BSG	5.42319e-27	-0.967514	0.343	0.711	7.58379e-23	0
GAPDH	5.7639e-27	-0.829786	0.687	0.833	8.06023e-23	0
STAP1	6.21904e-27	0.692511	0.452	0.105	8.6967e-23	0
MAN2B1	6.68098e-27	-1.00662	0.331	0.716	9.34268e-23	0
CREG1	6.75814e-27	-0.967432	0.223	0.666	9.45059e-23	0
GBP2B	7.58898e-27	-0.965413	0.036	0.52	1.06124e-22	0
C3AR1	9.84537e-27	-0.839019	0.03	0.515	1.37678e-22	0
TMEM163	1.0359e-26	0.428616	0.253	0.019	1.44861e-22	0
CKB	1.16619e-26	-0.983648	0.066	0.543	1.6308e-22	0
PTGIS	1.20891e-26	-1.29236	0.024	0.499	1.69054e-22	0
CD14	2.15189e-26	-0.918657	0.078	0.563	3.00921e-22	0
S100A1	2.71344e-26	-0.944509	0.084	0.552	3.79447e-22	0
MT.ND5	2.75235e-26	0.604547	0.952	0.849	3.84889e-22	0
CAMK1	2.94832e-26	-0.745904	0.018	0.488	4.12293e-22	0
CLNK.RP23.106I21.6	3.32623e-26	0.524431	0.259	0.022	4.6514e-22	0
RPS14	4.29904e-26	0.303889	0.994	0.989	6.01178e-22	0
TMCC1	5.50087e-26	-0.984644	0.145	0.604	7.69242e-22	0
EVI5	7.75851e-26	-0.980985	0.102	0.568	1.08495e-21	0
SHFM1	8.28244e-26	-0.701881	0.717	0.846	1.15822e-21	0
LTBP1	8.50381e-26	-1.1444	0.036	0.502	1.18917e-21	0
GM11478	9.00807e-26	0.460864	0.982	0.95	1.25969e-21	0
RPLP2	9.11923e-26	0.316619	0.976	0.988	1.27523e-21	0
RPS27A	9.28369e-26	0.320491	0.982	0.989	1.29823e-21	0
CCND2	1.09129e-25	0.840237	0.608	0.201	1.52606e-21	0
LGALS3BP	1.35735e-25	-0.857166	0.048	0.51	1.89812e-21	0
MT.ND1	1.40743e-25	0.380088	1	0.973	1.96816e-21	0
ABHD17B	1.4263e-25	0.72491	0.494	0.153	1.99454e-21	0
SLPI	1.43879e-25	-3.30679	0.56	0.797	2.01201e-21	0
RPL37A	1.46763e-25	0.295953	0.994	0.998	2.05234e-21	0
METRNL	1.50833e-25	-0.821961	0.03	0.495	2.10925e-21	0
CD38	1.70426e-25	0.72134	0.669	0.301	2.38323e-21	0
TAGLN2	2.02244e-25	-0.676521	0.801	0.899	2.82817e-21	0
TLN1	3.25931e-25	-0.839596	0.518	0.782	4.55782e-21	0
RPS10	3.47951e-25	0.354722	0.988	0.994	4.86574e-21	0
RPL38	3.53628e-25	0.404448	0.982	0.955	4.94513e-21	0
TMEM176B	4.14771e-25	-1.14223	0.096	0.548	5.80016e-21	0
RASGRP1	4.39509e-25	0.463349	0.38	0.067	6.1461e-21	0
RPL3	5.26767e-25	0.422108	0.994	0.97	7.3663e-21	0
RPL37	5.65305e-25	0.341427	0.988	0.981	7.90522e-21	0
GM4332	5.79486e-25	0.544034	0.94	0.832	8.10353e-21	0
CTSA	5.86905e-25	-0.890775	0.175	0.622	8.20727e-21	0
CTSL	6.05644e-25	-0.823026	0.024	0.474	8.46932e-21	0
DSTN	6.09257e-25	-0.815105	0.108	0.577	8.51985e-21	0
SLAMF6	1.08304e-24	0.555531	0.428	0.086	1.51452e-20	0
MT.RNR2	1.08513e-24	0.459541	1	0.994	1.51745e-20	0
GM8369	1.14441e-24	0.46099	0.47	0.101	1.60034e-20	0
MAP4K1	1.25947e-24	0.61307	0.428	0.101	1.76124e-20	0
CYBB	1.38472e-24	-1.13427	0.548	0.755	1.93639e-20	0
RPL17	1.40897e-24	0.375524	0.988	0.964	1.9703e-20	0
RPS11	1.65813e-24	0.413957	0.976	0.977	2.31874e-20	0
PLOD3.ABCB5	1.67404e-24	-0.77221	0.042	0.49	2.34098e-20	0
SLC11A1	1.79139e-24	-0.717566	0.012	0.451	2.50508e-20	0
CD52	2.25141e-24	0.595265	0.97	0.853	3.14837e-20	0
GARNL3	2.55085e-24	-1.03225	0.024	0.463	3.56711e-20	0
RPS16	2.71876e-24	0.339914	0.988	0.984	3.80192e-20	0
VARS	3.324e-24	0.670138	0.494	0.154	4.64828e-20	0
LAMTOR4	3.64804e-24	-0.916923	0.367	0.711	5.10141e-20	0
SFN	3.9708e-24	0.45323	0.277	0.031	5.55276e-20	0
PLEK	3.99784e-24	-1.05411	0.295	0.679	5.59058e-20	0
ANK	4.07605e-24	-0.697691	0.018	0.452	5.69995e-20	0
ATP1A1	4.55031e-24	-0.882086	0.229	0.658	6.36315e-20	0
CD9	5.18461e-24	-1.33939	0.313	0.651	7.25016e-20	0
GIMAP5	5.78526e-24	0.471409	0.428	0.09	8.0901e-20	0
RPLP1	6.68387e-24	0.293097	0.988	0.994	9.34673e-20	0
SMAP2	7.26529e-24	0.778635	0.669	0.363	1.01598e-19	0
ATP1A3	9.26609e-24	-0.707336	0.03	0.465	1.29577e-19	0
PIK3IP1	1.30688e-23	0.412828	0.277	0.033	1.82754e-19	0
GSR	1.54105e-23	-0.733017	0.018	0.448	2.15501e-19	0
RPL22	2.09829e-23	0.360417	0.982	0.963	2.93424e-19	0
MT.RNR1	3.10608e-23	0.452587	1	0.991	4.34354e-19	0
RPL23	3.42371e-23	0.285303	0.994	0.994	4.78772e-19	0
BST1	4.4273e-23	-0.813524	0.03	0.456	6.19113e-19	0
X4930455G09RIK	5.0542e-23	-0.693169	0.018	0.438	7.06779e-19	0
PROS1	6.96918e-23	-0.74384	0.024	0.446	9.7457e-19	0
CYBA	7.02645e-23	-0.593106	0.958	0.947	9.82579e-19	0
FAM65B	7.37249e-23	0.694957	0.608	0.245	1.03097e-18	0
TRIM34A	7.51159e-23	0.602202	0.422	0.109	1.05042e-18	0
CALML4	7.79272e-23	-0.742807	0.012	0.431	1.08973e-18	0
EEF1G	8.40645e-23	0.495254	0.922	0.825	1.17556e-18	0
GUSB	1.00845e-22	-0.732059	0.108	0.56	1.41021e-18	0
MPEG1	1.82067e-22	-0.822021	0.06	0.498	2.54602e-18	0
FILIP1L	1.94689e-22	0.717317	0.488	0.154	2.72253e-18	0
SELL	2.20513e-22	0.644335	0.56	0.197	3.08365e-18	0
CD300A	2.26164e-22	-0.622316	0.012	0.421	3.16268e-18	0
GPR18	2.47007e-22	0.411414	0.325	0.055	3.45415e-18	0
ZEB2	2.63476e-22	-1.00733	0.349	0.691	3.68444e-18	0
LCP2	2.67042e-22	-0.685537	0.036	0.459	3.73432e-18	0
KHK	2.7114e-22	-0.856986	0.09	0.523	3.79163e-18	0
TMEM176A	2.87203e-22	-1.03281	0.078	0.507	4.01625e-18	0
TIMD4	4.53892e-22	-1.2379	0.048	0.457	6.34722e-18	0
ZYX	4.75731e-22	-0.767867	0.096	0.548	6.65263e-18	0
POLR3E.RPL30	4.80061e-22	0.38793	0.988	0.949	6.71317e-18	0
PTP4A3	5.14401e-22	0.593107	0.56	0.212	7.19338e-18	0
DDX5	5.4631e-22	0.577082	0.958	0.855	7.6396e-18	0
CLEC4D	5.65407e-22	-0.74813	0.036	0.457	7.90665e-18	0
FABP7	6.36225e-22	-0.975172	0.03	0.437	8.89697e-18	0
PTPN22	6.73274e-22	0.585841	0.47	0.142	9.41507e-18	0
ARRB2	7.42468e-22	-0.716686	0.108	0.54	1.03827e-17	0
BRI3	7.59938e-22	-0.80196	0.434	0.752	1.0627e-17	0
MCL1	8.24907e-22	0.540987	0.928	0.794	1.15355e-17	0
RPS3A1	9.18052e-22	0.314426	0.988	0.986	1.2838e-17	0
DAB2	9.26557e-22	-0.690701	0.018	0.426	1.2957e-17	0
MT1	1.02703e-21	-0.862421	0.163	0.591	1.4362e-17	0
MT.ND4	1.04629e-21	0.369564	0.994	0.963	1.46313e-17	0
DOK2	1.64326e-21	-0.714054	0.024	0.427	2.29794e-17	0
FABP5	1.72998e-21	-1.12056	0.03	0.432	2.41921e-17	0
CARD11	1.76862e-21	0.411131	0.283	0.041	2.47324e-17	0
RAB32	2.09214e-21	-0.673504	0.024	0.426	2.92565e-17	0
LGMN	2.1343e-21	-0.793228	0.084	0.505	2.98461e-17	0
CMKLR1	2.19106e-21	-0.691658	0.024	0.429	3.06398e-17	0
BTG1	2.20646e-21	0.568928	0.88	0.633	3.08551e-17	0
TNFRSF1A	2.83781e-21	-0.618644	0.024	0.42	3.96839e-17	0
ITSN1	2.90473e-21	-0.716139	0.072	0.496	4.06197e-17	0
TMED3	2.98483e-21	-0.749515	0.157	0.58	4.17399e-17	0
MSRB1	3.95703e-21	-0.746487	0.163	0.591	5.53351e-17	0
RPL34	4.22013e-21	0.339063	0.988	0.975	5.90143e-17	0
SERPINB6A	4.94052e-21	-0.911823	0.066	0.476	6.90882e-17	0
MYO1E	5.28866e-21	0.652417	0.452	0.153	7.39566e-17	0
ENGASE	6.23298e-21	-0.68467	0.018	0.41	8.7162e-17	0
RPL10A	9.17371e-21	0.406273	0.982	0.941	1.28285e-16	0
H3F3A	9.54268e-21	0.339568	0.994	0.959	1.33445e-16	0
CD300LD	1.12028e-20	-0.660438	0.03	0.426	1.5666e-16	0
CD302	1.22143e-20	-0.602761	0.018	0.406	1.70805e-16	0
TGFB2	1.3672e-20	-1.27202	0.03	0.424	1.91189e-16	0
GM8730	1.41571e-20	0.511358	0.867	0.688	1.97973e-16	0
B2M	1.52726e-20	-0.462113	0.958	0.959	2.13572e-16	0
ALOX5	1.53365e-20	-0.662256	0.012	0.398	2.14466e-16	0
AFP.GM15427	1.80473e-20	0.437708	0.94	0.867	2.52373e-16	0
RPS24.PS3	1.84938e-20	0.486059	0.91	0.81	2.58617e-16	0
GPX4	1.8848e-20	-0.714793	0.62	0.803	2.6357e-16	0
GATA6	2.05343e-20	-0.727671	0.018	0.404	2.87152e-16	0
PECAM1	2.65401e-20	0.510581	0.277	0.044	3.71136e-16	0
LIPE.RPL36A	2.86874e-20	0.359152	0.988	0.956	4.01165e-16	0
CSF2RA	3.09803e-20	-0.658868	0.108	0.523	4.33229e-16	0
PRTN3	3.48553e-20	-0.91496	0.006	0.382	4.87416e-16	0
MGST1	4.05639e-20	-0.841465	0.133	0.526	5.67246e-16	0
MYOF	4.76362e-20	-0.616	0.036	0.42	6.66145e-16	0
DAPK1	5.13375e-20	-0.647464	0.024	0.402	7.17904e-16	0
ZFP36L2	5.52337e-20	-0.808304	0.289	0.68	7.72387e-16	0
SBK1	7.7888e-20	0.4367	0.301	0.061	1.08919e-15	0
CALD1	9.056e-20	-0.80053	0.012	0.385	1.26639e-15	0
RPS4X	9.90693e-20	0.269305	0.976	0.991	1.38538e-15	0
DDOST	1.03523e-19	-0.719324	0.193	0.585	1.44767e-15	0
ACLY	1.07284e-19	-0.787893	0.175	0.574	1.50026e-15	0
H2AFZ	1.18752e-19	-0.771733	0.572	0.808	1.66063e-15	0
RNPEP	1.31813e-19	-0.617692	0.09	0.484	1.84328e-15	0
RPS28	1.32268e-19	0.335275	0.958	0.922	1.84964e-15	0
SRGN	1.38272e-19	-0.59666	0.88	0.906	1.9336e-15	0
NFIC	1.39112e-19	-0.673969	0.145	0.551	1.94534e-15	0
GGH	1.47082e-19	-0.651177	0.072	0.462	2.05679e-15	0
CYFIP2	1.68555e-19	0.369353	0.325	0.062	2.35707e-15	0
BLVRB	1.75814e-19	-0.792771	0.349	0.66	2.45858e-15	0
GM7536	1.80242e-19	0.504911	0.88	0.71	2.52051e-15	0
PILRB2	1.9602e-19	-0.6034	0.03	0.41	2.74114e-15	0
PRKCB	2.02891e-19	0.573445	0.566	0.253	2.83723e-15	0
F630028O10RIK	2.18784e-19	-0.70516	0.036	0.413	3.05947e-15	0
RPS2	2.26529e-19	0.332012	0.976	0.977	3.16778e-15	0
NUCB1	2.67812e-19	-0.664459	0.151	0.549	3.74508e-15	0
MLXIPL	2.74777e-19	-0.645169	0.03	0.401	3.84248e-15	0
ANXA1	3.01819e-19	-0.719705	0.139	0.541	4.22064e-15	0
GLUL	4.71106e-19	-0.846	0.169	0.573	6.58795e-15	0
MTUS1	4.81303e-19	-0.637241	0.012	0.37	6.73054e-15	0
TMEM141	5.36996e-19	-0.585154	0.03	0.404	7.50935e-15	0
PDIA3	5.71814e-19	-0.796177	0.404	0.705	7.99625e-15	0
LAPTM4A	7.29921e-19	-0.703479	0.259	0.627	1.02072e-14	0
LILRB4A	8.02954e-19	-0.588641	0.03	0.396	1.12285e-14	0
RPL26	9.45292e-19	0.310107	0.982	0.973	1.3219e-14	0
MAP3K1	1.06846e-18	0.65275	0.476	0.184	1.49413e-14	0
MAF	1.08356e-18	-0.806411	0.03	0.401	1.51525e-14	0
CCR1	1.50142e-18	-0.703834	0.139	0.527	2.09959e-14	0
SH3BP5	1.63075e-18	0.588259	0.633	0.334	2.28044e-14	0
SDF2L1	1.71923e-18	-0.627034	0.09	0.476	2.40417e-14	0
RPN2	1.79434e-18	-0.694823	0.313	0.668	2.50921e-14	0
FKBP2	1.97605e-18	-0.730824	0.181	0.551	2.7633e-14	0
MIR142HG	1.98511e-18	0.45849	0.476	0.162	2.77597e-14	0
SCN1B	2.32224e-18	-0.651974	0.012	0.365	3.24742e-14	0
IGSF6	2.52228e-18	-0.584683	0.018	0.368	3.52715e-14	0
EHD1	2.81247e-18	-0.662096	0.187	0.577	3.93295e-14	0
ITPRIPL2	3.84025e-18	-0.564096	0.024	0.378	5.3702e-14	0
TMSB10.1	4.3883e-18	0.300024	0.916	0.56	6.1366e-14	0
TBXAS1	4.8042e-18	-0.589532	0.036	0.396	6.7182e-14	0
ASAH1	5.3421e-18	-0.60027	0.114	0.51	7.47039e-14	0
RHOC	5.83272e-18	-0.585944	0.012	0.36	8.15648e-14	0
SULT1A1	5.9161e-18	-0.552514	0.024	0.376	8.27307e-14	0
GM11808	6.20252e-18	0.355601	0.952	0.914	8.67361e-14	0
PTMS	7.47762e-18	0.417874	0.392	0.109	1.04567e-13	0
GPR183	7.80125e-18	0.646178	0.458	0.165	1.09093e-13	0
PCMTD1	9.20451e-18	0.627755	0.59	0.303	1.28716e-13	0
GM45050	1.04105e-17	-0.596691	0	0.335	1.4558e-13	0
CALR	1.05718e-17	-0.671115	0.548	0.777	1.47836e-13	0
ARPC5L	1.05793e-17	0.471926	0.645	0.367	1.47941e-13	0
XDH	1.10696e-17	-0.511335	0.03	0.387	1.54797e-13	0
NAV1	1.25209e-17	-0.542355	0.024	0.37	1.75093e-13	0
SPI1	1.29263e-17	-0.677309	0.271	0.652	1.80762e-13	0
CERS6	1.4543e-17	-0.532389	0.012	0.348	2.0337e-13	0
CRYL1	2.18205e-17	-0.579823	0.078	0.454	3.05138e-13	0
AU020206	2.61626e-17	0.480807	0.331	0.084	3.65858e-13	0
DHRS7	2.75577e-17	-0.655032	0.193	0.56	3.85367e-13	0
SERPINA3G	2.97462e-17	0.328366	0.295	0.061	4.15971e-13	0
LDHA	3.09884e-17	-0.653229	0.422	0.732	4.33342e-13	0
ATP1B3	3.62696e-17	-0.672852	0.241	0.621	5.07194e-13	0
MYO1F	3.66314e-17	-0.478452	0.018	0.348	5.12253e-13	0
ATOX1	3.66674e-17	-0.69585	0.458	0.743	5.12757e-13	0
CNP	3.74265e-17	0.606448	0.651	0.368	5.23373e-13	0
PEAK1	3.82176e-17	-0.56427	0.054	0.417	5.34434e-13	0
CTSS	4.09375e-17	-0.589706	0.819	0.803	5.72471e-13	0
LSP1	4.21376e-17	0.478769	0.904	0.803	5.89252e-13	0
CEBPA	4.57184e-17	-0.491207	0.018	0.346	6.39327e-13	0
KMT2A	5.56116e-17	0.656652	0.608	0.335	7.77673e-13	0
ADIPOR2.1	6.19917e-17	-0.610141	0.139	0.501	8.66892e-13	0
PRPS2	6.24203e-17	0.518925	0.307	0.078	8.72886e-13	0
UCHL3	6.58711e-17	0.516212	0.536	0.246	9.21141e-13	0
RPL14	6.61047e-17	0.307149	0.976	0.961	9.24408e-13	0
DERL1	6.92015e-17	-0.713559	0.247	0.594	9.67714e-13	0
GUCA1A	7.30836e-17	-0.523581	0.012	0.337	1.022e-12	0
PPCDC	8.69832e-17	0.425862	0.253	0.048	1.21637e-12	0
RNASE6	9.24457e-17	0.508067	0.446	0.165	1.29276e-12	0
KLF13	1.10011e-16	-0.608456	0.325	0.677	1.53839e-12	0
LRG1	1.11005e-16	-0.68297	0.012	0.342	1.5523e-12	0
HPCAL1	1.13967e-16	-0.542701	0.042	0.384	1.59372e-12	0
FGD4	1.5987e-16	-0.506319	0.024	0.353	2.23562e-12	0
GNG5	1.61493e-16	-0.532994	0.795	0.819	2.25832e-12	0
TSPO	1.69674e-16	-0.59192	0.572	0.786	2.37272e-12	0
P4HB	1.7089e-16	-0.662907	0.235	0.596	2.38973e-12	0
ARL5C	1.80188e-16	0.424678	0.259	0.05	2.51975e-12	0
MRPL33	1.90738e-16	-0.620398	0.428	0.729	2.66728e-12	0
BAIAP2	1.92958e-16	-0.511328	0.024	0.353	2.69833e-12	0
PLXNB2	2.03549e-16	-0.541453	0.03	0.356	2.84643e-12	0
PKP3	2.15593e-16	0.374665	0.277	0.056	3.01485e-12	0
TRIM5	2.21097e-16	0.530207	0.319	0.087	3.09183e-12	0
SH3BGRL	2.5506e-16	-0.656604	0.331	0.666	3.56676e-12	0
PDIA6	2.60576e-16	-0.67246	0.313	0.657	3.64389e-12	0
PRDX4	2.61876e-16	-0.664181	0.09	0.44	3.66207e-12	0
GRAP	3.92758e-16	0.458529	0.464	0.172	5.49232e-12	0
IQGAP2	4.39596e-16	-0.503299	0.024	0.345	6.1473e-12	0
PTMA	4.55931e-16	0.353858	0.958	0.908	6.37573e-12	0
CLEC7A	5.59516e-16	-0.607606	0.024	0.345	7.82427e-12	0
ADAP1	5.67882e-16	-0.480351	0.018	0.339	7.94126e-12	0
SDCBP	6.53987e-16	-0.634985	0.271	0.63	9.14535e-12	0
CCDC109B.1	6.63375e-16	-0.557907	0.03	0.354	9.27664e-12	0
SCARB2	7.66702e-16	-0.551685	0.084	0.423	1.07216e-11	0
PSAP	7.79006e-16	-0.827738	0.717	0.785	1.08936e-11	0
ITM2C	8.42423e-16	-0.587959	0.12	0.477	1.17804e-11	0
CNIH4	8.97262e-16	-0.595716	0.205	0.551	1.25473e-11	0
EFNB2	9.84437e-16	-0.561701	0.012	0.318	1.37664e-11	0
PLA2G7	1.19619e-15	-0.673982	0.012	0.317	1.67275e-11	0
2024-09-06	1.38124e-15	0.362323	0.355	0.101	1.93153e-11	0
LRPAP1	1.42396e-15	-0.546327	0.102	0.457	1.99127e-11	0
RALB	1.47817e-15	-0.483648	0.03	0.349	2.06707e-11	0
SP140.SCT	1.59816e-15	0.589191	0.566	0.31	2.23486e-11	0
RPS27RT	1.59898e-15	0.414044	0.892	0.785	2.23602e-11	0
CD93	1.59984e-15	-0.519637	0.012	0.32	2.23721e-11	0
PSMA7	1.60421e-15	-0.508294	0.596	0.796	2.24332e-11	0
NDUFB8	1.63419e-15	-0.622342	0.295	0.644	2.28525e-11	0
ITGB1	1.67301e-15	-0.695789	0.53	0.747	2.33953e-11	0
FES	1.71436e-15	-0.485001	0.048	0.379	2.39736e-11	0
LAMTOR1	1.75202e-15	-0.580171	0.277	0.615	2.45002e-11	0
TRAF3IP3.1	1.75916e-15	0.403038	0.446	0.162	2.46002e-11	0
LPGAT1	1.79727e-15	0.540952	0.41	0.161	2.5133e-11	0
PARVB	1.84751e-15	-0.497401	0.03	0.346	2.58356e-11	0
GM9843	1.99001e-15	0.324445	0.976	0.927	2.78283e-11	0
ABI3	2.23918e-15	-0.556506	0.096	0.437	3.13127e-11	0
CMTM3	2.32268e-15	-0.475071	0.012	0.317	3.24804e-11	0
CNN2	2.68256e-15	0.391878	0.602	0.267	3.7513e-11	0
CXCL13	2.72528e-15	-1.62674	0.036	0.345	3.81103e-11	0
PTPRE	2.75816e-15	-0.627445	0.163	0.504	3.85701e-11	0
MEF2A	3.12159e-15	-0.615333	0.175	0.523	4.36523e-11	0
CARD19	4.14297e-15	-0.466081	0.114	0.479	5.79353e-11	0
PILRB1	4.25974e-15	-0.452025	0.006	0.303	5.95683e-11	0
AGTRAP	4.49215e-15	-0.460761	0.048	0.376	6.28182e-11	0
MIF4GD	4.90085e-15	0.482734	0.386	0.139	6.85335e-11	0
CAPNS1	5.63284e-15	-0.542908	0.373	0.688	7.87696e-11	0
HMOX1	5.86577e-15	-0.449196	0.018	0.321	8.20269e-11	0
REEP3	5.95006e-15	-0.608337	0.199	0.538	8.32056e-11	0
RPL23A	6.5213e-15	0.321604	0.97	0.897	9.11938e-11	0
NFIX	6.95598e-15	-0.482713	0.042	0.351	9.72724e-11	0
GM1673	7.36862e-15	-0.504376	0.006	0.301	1.03043e-10	0
NDUFA1	7.84008e-15	-0.571425	0.452	0.707	1.09636e-10	0
ST3GAL4	8.98239e-15	-0.516347	0.054	0.36	1.2561e-10	0
GM16104	9.11218e-15	-0.465838	0.006	0.295	1.27425e-10	0
RPL39.PS	9.3143e-15	0.440754	0.771	0.551	1.30251e-10	0
S100A13	1.00692e-14	-0.545195	0.44	0.741	1.40808e-10	0
PRDX6	1.04289e-14	-0.62939	0.259	0.582	1.45838e-10	0
RGS2	1.12521e-14	-0.63586	0.054	0.367	1.5735e-10	0
RAC2	1.23658e-14	0.337191	0.91	0.819	1.72923e-10	0
GBE1	1.25897e-14	-0.526395	0.03	0.334	1.76054e-10	0
CORO1C	1.32322e-14	-0.453881	0.078	0.406	1.85039e-10	0
CPQ	1.37594e-14	-0.429651	0.018	0.318	1.92412e-10	0
SQRDL	1.40486e-14	-0.39574	0.012	0.303	1.96455e-10	0
CNDP2	1.4925e-14	-0.463705	0.078	0.412	2.08711e-10	0
X1110008F13RIK	1.67738e-14	-0.586421	0.319	0.635	2.34565e-10	0
GM4759	1.69231e-14	0.31593	0.277	0.062	2.36652e-10	0
KITLG.C5AR1	1.69922e-14	-0.470575	0.024	0.317	2.37619e-10	0
GLB1	1.71315e-14	-0.506118	0.06	0.373	2.39566e-10	0
FRMD4B	2.23238e-14	-0.444464	0.018	0.306	3.12176e-10	0
ATPIF1	2.25514e-14	-0.642272	0.476	0.71	3.15358e-10	0
MERTK	2.33664e-14	-0.46905	0.018	0.307	3.26756e-10	0
LIMD2	2.42299e-14	0.490571	0.608	0.332	3.38831e-10	0
HSP90B1	2.42816e-14	-0.632194	0.572	0.769	3.39554e-10	0
RAB11FIP5	2.44116e-14	-0.442759	0.012	0.3	3.41372e-10	0
APLP2	2.48574e-14	-0.626993	0.169	0.501	3.47605e-10	0
ALCAM	2.87071e-14	-0.442959	0.066	0.393	4.01441e-10	0
LMAN1	2.94083e-14	-0.473807	0.102	0.432	4.11246e-10	0
PKM	3.04361e-14	-0.588462	0.44	0.7	4.25619e-10	0
TNFSF12	3.11216e-14	-0.455644	0.024	0.307	4.35205e-10	0
PFKL	3.13002e-14	-0.500331	0.036	0.339	4.37701e-10	0
ARHGAP15	3.17203e-14	0.602016	0.614	0.388	4.43577e-10	0
RHOH	3.17354e-14	0.501025	0.44	0.173	4.43788e-10	0
DUSP1	3.27472e-14	-0.556199	0.036	0.337	4.57936e-10	0
PIRB	3.28968e-14	-0.576534	0.229	0.566	4.60029e-10	0
FERMT3	4.23361e-14	-0.61758	0.343	0.638	5.92028e-10	0
RAB8B	4.41623e-14	-0.487589	0.096	0.424	6.17565e-10	0
FCGRT	4.55273e-14	-0.549788	0.084	0.393	6.36653e-10	0
SERPINB8	4.64827e-14	-0.444646	0.024	0.312	6.50013e-10	0
ACACA	4.79203e-14	-0.457008	0.072	0.388	6.70118e-10	0
RPL27	5.51636e-14	0.351611	0.904	0.805	7.71407e-10	0
TNFAIP2	5.65656e-14	-0.53003	0.03	0.323	7.91013e-10	0
RIN2	7.1146e-14	-0.475483	0.03	0.321	9.94906e-10	0
SMIM14	7.83584e-14	0.512277	0.651	0.418	1.09576e-09	0
ZMIZ2	9.68043e-14	0.427753	0.361	0.129	1.35371e-09	0
FNDC3B	9.72154e-14	-0.465055	0.024	0.304	1.35946e-09	0
HIPK2	1.02497e-13	-0.423341	0.102	0.424	1.43331e-09	0
ABCA9	1.10727e-13	-0.456415	0.03	0.315	1.54841e-09	0
RAB27A	1.17603e-13	-0.511112	0.06	0.365	1.64456e-09	0
ZCCHC11	1.41616e-13	0.539825	0.584	0.353	1.98035e-09	0
ATP6V1E1	1.47904e-13	-0.560772	0.319	0.629	2.06829e-09	0
SHTN1	1.51224e-13	-0.44595	0.024	0.301	2.11471e-09	0
MAN2A1	1.59228e-13	-0.698911	0.265	0.576	2.22664e-09	0
DUSP3	1.78532e-13	-0.481552	0.133	0.473	2.49658e-09	0
NFE2	1.79553e-13	-0.404286	0.006	0.271	2.51086e-09	0
IQSEC1	1.81999e-13	0.452058	0.325	0.109	2.54508e-09	0
FAM20C	1.99932e-13	-0.469752	0.018	0.29	2.79585e-09	0
IFI204	2.06821e-13	-0.430235	0.018	0.29	2.89218e-09	0
ERO1LB	2.27444e-13	0.418392	0.277	0.078	3.18058e-09	0
ENO1	2.45456e-13	-0.535747	0.235	0.562	3.43246e-09	0
RPL35	2.46044e-13	0.368249	0.952	0.902	3.44069e-09	0
GM4951	2.69352e-13	-0.466256	0.006	0.268	3.76662e-09	0
CDC42EP3	2.77006e-13	-0.452346	0.03	0.303	3.87365e-09	0
CXCL16	2.77827e-13	-0.409202	0.006	0.268	3.88513e-09	0
SAP30	3.02064e-13	-0.424372	0.018	0.29	4.22406e-09	0
BHLHE40	3.14573e-13	-0.488947	0.042	0.318	4.39898e-09	0
TMEM37	3.1709e-13	-0.475819	0.018	0.293	4.43418e-09	0
CANX	3.7598e-13	-0.536533	0.325	0.651	5.2577e-09	0
FNBP1.SLC25A3	4.26633e-13	0.525436	0.506	0.24	5.96604e-09	0
CTSZ	4.32781e-13	-0.516328	0.669	0.763	6.05201e-09	0
X2610507B11RIK	4.54168e-13	-0.500573	0.181	0.507	6.35109e-09	0
EEF1B2	5.10383e-13	0.29541	0.964	0.936	7.1372e-09	0
DUSP6	5.19205e-13	-0.444507	0.012	0.271	7.26057e-09	0
PSD4	5.31805e-13	0.300839	0.253	0.064	7.43676e-09	0
KLF10	5.75196e-13	-0.48719	0.024	0.296	8.04354e-09	0
CDKN1A	5.85113e-13	-0.5698	0.036	0.307	8.18222e-09	0
MNDAL	6.26455e-13	0.546464	0.723	0.569	8.76035e-09	0
VIM.1	6.31785e-13	0.443558	0.934	0.836	8.83489e-09	0
CTNNA1	6.56263e-13	-0.427262	0.054	0.346	9.17718e-09	0
NFIA	6.60506e-13	-0.431611	0.018	0.284	9.23652e-09	0
HAL	6.76051e-13	-0.483957	0.018	0.285	9.4539e-09	0
ATP6AP1	7.18011e-13	-0.482889	0.133	0.449	1.00407e-08	0
CRLF2	7.85099e-13	-0.551384	0.259	0.599	1.09788e-08	0
EMILIN1	7.90576e-13	-0.456154	0.012	0.275	1.10554e-08	0
SAMSN1	7.93921e-13	-0.502053	0.12	0.437	1.11022e-08	0
ASPA	8.59733e-13	-0.452958	0.024	0.289	1.20225e-08	0
FAM234A	8.98815e-13	-0.344109	0.03	0.307	1.2569e-08	0
S1PR4	9.16642e-13	0.288777	0.259	0.064	1.28183e-08	0
ACER3	9.58227e-13	-0.431999	0.024	0.282	1.33998e-08	0
TMEM154	1.03209e-12	0.452376	0.301	0.097	1.44328e-08	0
FAM107B	1.04616e-12	0.311368	0.313	0.094	1.46295e-08	0
AKNA	1.20448e-12	0.532638	0.404	0.168	1.68434e-08	0
CD300LB	1.26882e-12	-0.367584	0.012	0.268	1.77432e-08	0
TMEM243	1.34238e-12	0.411026	0.392	0.161	1.87718e-08	0
RRAS	1.43263e-12	-0.422696	0.108	0.407	2.00339e-08	0
RBPMS	1.51566e-12	-0.413383	0.042	0.312	2.1195e-08	0
CCDC50	1.57976e-12	-0.591822	0.331	0.621	2.20913e-08	0
RAC1	1.6328e-12	-0.518102	0.404	0.691	2.28331e-08	0
KLHL6	1.63492e-12	-0.43215	0.127	0.441	2.28628e-08	0
SHISA5	1.67278e-12	0.322994	0.886	0.733	2.33921e-08	0
PDLIM4	1.79171e-12	-0.377293	0.018	0.276	2.50553e-08	0
CLEC4E	1.89481e-12	-0.461894	0.024	0.292	2.64971e-08	0
MAFG	1.90032e-12	-0.40029	0.066	0.348	2.6574e-08	0
CAMKK2	1.91442e-12	-0.404389	0.096	0.407	2.67713e-08	0
FCGR4	2.02814e-12	-0.487834	0.048	0.324	2.83615e-08	0
MALT1	2.12211e-12	0.341945	0.253	0.07	2.96756e-08	0
APOBR	2.12621e-12	-0.397239	0.024	0.289	2.9733e-08	0
NCF2	2.16485e-12	-0.501374	0.313	0.622	3.02732e-08	0
PLXNA4OS1	2.38848e-12	-0.374195	0.006	0.256	3.34005e-08	0
X1110059E24RIK	2.70557e-12	0.581333	0.386	0.167	3.78347e-08	0
MAN1A	2.71456e-12	0.478959	0.741	0.516	3.79604e-08	0
CD84	2.79514e-12	-0.536116	0.295	0.61	3.90872e-08	0
C3	2.81249e-12	-0.433884	0.006	0.254	3.93299e-08	0
TMED10	2.88567e-12	-0.532741	0.452	0.704	4.03532e-08	0
IFI203	3.08824e-12	0.490053	0.687	0.488	4.31859e-08	0
CSF3R	3.13775e-12	-0.454523	0.012	0.259	4.38783e-08	0
KLF4	3.17229e-12	-0.551132	0.09	0.379	4.43613e-08	0
NHSL2	3.39315e-12	-0.36579	0.054	0.328	4.74498e-08	0
GM1966	3.65179e-12	0.67225	0.596	0.41	5.10666e-08	0
ZFHX3	3.81537e-12	-0.464824	0.042	0.303	5.33541e-08	0
RPS15A.PS7.OSTM1	4.01297e-12	0.41652	0.596	0.388	5.61174e-08	0
TPP1	4.1411e-12	-0.405262	0.09	0.392	5.79092e-08	0
ARHGAP17	4.80165e-12	0.479851	0.464	0.232	6.71463e-08	0
AP2A2	4.8098e-12	-0.407844	0.09	0.382	6.72603e-08	0
CARHSP1	5.52387e-12	-0.419033	0.048	0.323	7.72458e-08	0
CCDC88A	5.82202e-12	-0.438468	0.018	0.267	8.14152e-08	0
GNAQ	6.74271e-12	-0.414416	0.096	0.39	9.42901e-08	0
ARG1	7.6705e-12	-0.869861	0.018	0.265	1.07264e-07	0
BST2	8.08653e-12	-0.491706	0.235	0.557	1.13082e-07	0
NCF4	8.15423e-12	0.39586	0.602	0.387	1.14029e-07	0
HIP1	8.74771e-12	-0.387378	0.048	0.32	1.22328e-07	0
LITAF	9.45315e-12	-0.452741	0.078	0.362	1.32193e-07	0
BCAM	1.02206e-11	-0.43154	0.048	0.314	1.42925e-07	0
UAP1	1.09669e-11	-0.388897	0.09	0.368	1.53362e-07	0
ARPC5	1.10116e-11	-0.431937	0.596	0.802	1.53987e-07	0
ZCCHC7	1.17159e-11	0.521322	0.524	0.306	1.63835e-07	0
GM12254	1.17166e-11	0.379422	0.867	0.797	1.63845e-07	0
MFSD5	1.21429e-11	-0.462663	0.133	0.431	1.69807e-07	0
PPIB	1.22771e-11	-0.439393	0.747	0.819	1.71683e-07	0
X6430548M08RIK	1.28381e-11	-0.375134	0.024	0.265	1.79527e-07	0
RNF141	1.53443e-11	-0.345424	0.072	0.346	2.14575e-07	0
AP1S2	1.64389e-11	-0.403376	0.096	0.381	2.29881e-07	0
DGKD	1.71799e-11	0.475161	0.38	0.165	2.40244e-07	0
BLVRA	1.76031e-11	-0.43052	0.048	0.298	2.46161e-07	0
ATP6V0B	1.77014e-11	-0.488687	0.572	0.744	2.47537e-07	0
DNAJC15	1.84554e-11	-0.52275	0.108	0.387	2.5808e-07	0
CD47	1.89865e-11	0.372916	0.831	0.718	2.65507e-07	0
FAM20A	1.9711e-11	-0.325265	0.024	0.27	2.75639e-07	0
ACAA2	1.99856e-11	-0.442514	0.102	0.388	2.79479e-07	0
MARCO	2.1202e-11	-1.29796	0.048	0.292	2.96489e-07	0
SSR4	2.21371e-11	-0.519147	0.759	0.777	3.09565e-07	0
EPS8	2.43345e-11	-0.4037	0.06	0.329	3.40294e-07	0
PGD	2.49121e-11	-0.414079	0.145	0.441	3.4837e-07	0
KLF9	2.52356e-11	-0.429119	0.096	0.368	3.52894e-07	0
HSPA5	2.62055e-11	-0.545679	0.434	0.713	3.66458e-07	0
DNAJC3	2.91823e-11	-0.479674	0.205	0.504	4.08086e-07	0
UQCRB	3.06011e-11	-0.475814	0.494	0.715	4.27926e-07	0
RPS27L	3.07653e-11	-0.494081	0.542	0.743	4.30222e-07	0
CYB5A	3.17261e-11	-0.461331	0.259	0.574	4.43658e-07	0
NRP1	3.25581e-11	-0.445669	0.03	0.27	4.55293e-07	0
RPL19.PS11	3.26844e-11	0.334575	0.837	0.724	4.57059e-07	0
UBASH3B	3.33322e-11	-0.373074	0.096	0.381	4.66118e-07	0
FARSB	3.43072e-11	0.422398	0.392	0.176	4.79751e-07	0
ABHD12	3.56006e-11	-0.405796	0.145	0.431	4.97839e-07	0
RBPJ	3.64129e-11	-0.499446	0.199	0.498	5.09197e-07	0
TALDO1	4.13548e-11	-0.49951	0.554	0.741	5.78306e-07	0
CYB5R1	4.72116e-11	-0.340292	0.03	0.267	6.60207e-07	0
IER5	4.74118e-11	0.425514	0.542	0.306	6.63007e-07	0
STOM	5.49399e-11	-0.365906	0.024	0.259	7.6828e-07	0
GM10116	5.58263e-11	-0.396678	0.12	0.406	7.80675e-07	0
SSH2	5.84828e-11	-0.51725	0.337	0.608	8.17824e-07	0
RPS16.PS2	6.29826e-11	0.279785	0.94	0.875	8.80749e-07	0
RPL29	6.42884e-11	0.257103	0.976	0.938	8.99009e-07	0
H2.DMA	6.93013e-11	0.293987	0.831	0.599	9.6911e-07	0
CHD1	7.0797e-11	0.563945	0.47	0.264	9.90026e-07	0
TMEM106A	7.26051e-11	-0.392751	0.036	0.273	1.01531e-06	0
TMCO1	7.60739e-11	-0.334908	0.259	0.573	1.06382e-06	0
SNX10	7.60812e-11	-0.380315	0.12	0.412	1.06392e-06	0
CPT1A	7.93618e-11	-0.381458	0.066	0.32	1.10979e-06	0
RPN1	8.15712e-11	-0.432523	0.217	0.516	1.14069e-06	0
FAM212A	8.59064e-11	-0.336657	0.018	0.251	1.20132e-06	0
CRLF3	9.61857e-11	0.322878	0.578	0.354	1.34506e-06	0
RGS18	1.127e-10	-0.323611	0.066	0.326	1.576e-06	0
MAP1LC3A	1.21569e-10	-0.378939	0.072	0.335	1.70001e-06	0
CNPY2	1.36545e-10	-0.405882	0.211	0.507	1.90945e-06	0
TRPS1	1.3826e-10	-0.411511	0.108	0.382	1.93342e-06	0
TMEM59	1.46055e-10	-0.490752	0.404	0.668	2.04243e-06	0
NOTCH1	1.50166e-10	-0.304503	0.03	0.267	2.09991e-06	0
SLC38A2	1.5296e-10	0.42937	0.542	0.332	2.13899e-06	0
MAPKAPK2	1.57932e-10	-0.379191	0.139	0.417	2.20852e-06	0
BACH1	1.58455e-10	-0.392531	0.102	0.378	2.21584e-06	0
SIRPA	1.6212e-10	-0.403414	0.096	0.36	2.26708e-06	0
ENO1.GM4149	1.69682e-10	0.251432	0.958	0.93	2.37283e-06	0
MPP1	1.70549e-10	-0.445219	0.229	0.518	2.38496e-06	0
VAMP8	1.76712e-10	-0.418105	0.476	0.732	2.47114e-06	0
RPS17	1.79175e-10	0.279035	0.976	0.936	2.50558e-06	0
ETNK1	2.00831e-10	0.520038	0.5	0.289	2.80843e-06	0
ANKRD12	2.01967e-10	0.489858	0.38	0.17	2.82431e-06	0
CLEC2I	2.23258e-10	0.363472	0.337	0.136	3.12205e-06	0
IFNGR1	2.34097e-10	-0.619861	0.187	0.476	3.27361e-06	0
PITPNA	2.51205e-10	-0.440956	0.506	0.721	3.51285e-06	0
ELOVL5.1	2.57851e-10	-0.309815	0.114	0.395	3.60579e-06	0
GM20559	2.62559e-10	0.417166	0.325	0.133	3.67163e-06	0
AP3S1	2.69666e-10	-0.327973	0.036	0.268	3.77101e-06	0
GM10925	3.12907e-10	0.531606	0.446	0.253	4.37569e-06	0
CYSLTR1	3.16097e-10	-0.348856	0.03	0.254	4.4203e-06	0
ITPR1	3.38008e-10	0.382406	0.343	0.15	4.72671e-06	0
GM10288	3.49735e-10	0.35176	0.789	0.663	4.89069e-06	0
TMSB4X	3.62651e-10	-0.272327	1	0.995	5.07132e-06	0
UQCR11	3.69717e-10	-0.411228	0.56	0.752	5.17012e-06	0
NADK.1	3.7369e-10	-0.386627	0.133	0.399	5.22568e-06	0
TNFAIP8	3.78483e-10	-0.46832	0.512	0.721	5.2927e-06	0
RPSA.PS10	4.01724e-10	0.363544	0.801	0.711	5.6177e-06	0
CRTAP	4.25534e-10	-0.345167	0.042	0.278	5.95066e-06	0
TMOD3	4.4324e-10	0.507407	0.542	0.356	6.19827e-06	0
CLEC2D	4.61028e-10	0.369067	0.56	0.34	6.44702e-06	0
NPTN	5.01083e-10	-0.385129	0.145	0.417	7.00714e-06	0
ANXA4	5.71186e-10	-0.32529	0.06	0.296	7.98747e-06	0
ARPC2	5.87308e-10	-0.357529	0.861	0.858	8.21292e-06	0
MTDH	5.9924e-10	0.442085	0.723	0.571	8.37977e-06	0
CYTIP	6.39993e-10	0.277964	0.578	0.343	8.94967e-06	0
PPDPF	6.47438e-10	0.419345	0.602	0.429	9.05377e-06	0
GM4204	6.7341e-10	0.404125	0.271	0.101	9.41697e-06	0
AKR1A1	6.74337e-10	-0.479841	0.458	0.677	9.42993e-06	0
RBMS1	6.81255e-10	-0.434931	0.229	0.502	9.52667e-06	0
GNA15	6.83136e-10	-0.301335	0.036	0.264	9.55298e-06	0
RPS13.PS2	7.59995e-10	0.370428	0.675	0.518	1.06278e-05	0
PDIA4	7.63338e-10	0.499896	0.518	0.332	1.06745e-05	0
TPP2	8.0288e-10	-0.303931	0.108	0.378	1.12275e-05	0
IDH2	8.19577e-10	-0.327004	0.054	0.292	1.1461e-05	0
RPL4	8.63274e-10	0.251568	0.964	0.928	1.2072e-05	0
FRRS1	8.68755e-10	-0.386044	0.09	0.34	1.21487e-05	0
GMFG	8.89999e-10	-0.345475	0.699	0.836	1.24457e-05	0
KMT2E	1.01698e-09	0.434854	0.675	0.526	1.42214e-05	0
DEGS1	1.11222e-09	-0.434591	0.223	0.499	1.55532e-05	0
EML4	1.36236e-09	0.36123	0.38	0.189	1.90513e-05	0
RPL34.PS1	1.38493e-09	0.349069	0.825	0.76	1.93668e-05	0
PARP1	1.40283e-09	0.338242	0.38	0.175	1.96172e-05	0
H2.DMB1	1.42839e-09	-0.577557	0.139	0.392	1.99746e-05	0
LEPROTL1	1.4529e-09	-0.449841	0.072	0.307	2.03173e-05	0
NFATC1	1.51358e-09	0.482836	0.367	0.183	2.11659e-05	0
NENF	1.52097e-09	-0.414792	0.193	0.468	2.12692e-05	0
PDLIM5	1.53846e-09	-0.343036	0.06	0.29	2.15138e-05	0
CKAP4	1.5826e-09	0.368879	0.386	0.192	2.21311e-05	0
GM9794	1.63989e-09	0.266443	0.94	0.891	2.29323e-05	0
G6PDX	1.65179e-09	-0.338461	0.072	0.32	2.30987e-05	0
POLD4	1.68544e-09	0.400825	0.645	0.473	2.35693e-05	0
EID1	1.76526e-09	-0.391203	0.114	0.378	2.46854e-05	0
ALDH2	1.91662e-09	-0.503013	0.723	0.752	2.6802e-05	0
DAP	1.96921e-09	-0.336712	0.108	0.363	2.75374e-05	0
VAMP3	1.99269e-09	-0.316662	0.108	0.365	2.78658e-05	0
USP3	2.07755e-09	-0.365472	0.217	0.499	2.90525e-05	0
MYL6	2.09769e-09	-0.359858	0.801	0.875	2.93341e-05	0
RPS10.PS1	2.22337e-09	0.279375	0.843	0.764	3.10916e-05	0
MPP6	2.24176e-09	-0.431874	0.133	0.387	3.13488e-05	0
RPSA.PS12	2.26883e-09	0.274279	0.771	0.627	3.17274e-05	0
SRGAP2	2.32268e-09	-0.319177	0.072	0.306	3.24804e-05	0
ERGIC3	2.44476e-09	-0.417176	0.235	0.491	3.41875e-05	0
GSTO1	2.47072e-09	-0.352978	0.108	0.365	3.45505e-05	0
TCP11L2	2.51551e-09	0.343323	0.404	0.206	3.51769e-05	0
LGALS9	2.5485e-09	-0.358892	0.127	0.393	3.56383e-05	0
UGP2	2.77678e-09	-0.27011	0.108	0.365	3.88304e-05	0
MRPL52	2.81804e-09	0.365849	0.747	0.626	3.94075e-05	0
RHOA	2.85706e-09	-0.313188	0.801	0.861	3.99531e-05	0
CREBRF	2.86148e-09	0.422857	0.367	0.175	4.00149e-05	0
ADD3	3.02848e-09	-0.440247	0.542	0.721	4.23503e-05	0
SERP1	3.03008e-09	0.327428	0.765	0.622	4.23727e-05	0
LGALS1	3.06658e-09	0.415051	0.566	0.357	4.2883e-05	0
FAM91A1	3.07211e-09	-0.314717	0.066	0.292	4.29604e-05	0
GYG	3.22796e-09	-0.335967	0.09	0.331	4.51398e-05	0
SIVA1	3.36273e-09	-0.375341	0.102	0.337	4.70244e-05	0
ARHGAP12	3.4412e-09	-0.334787	0.096	0.335	4.81217e-05	0
SUB1	3.44287e-09	0.279191	0.88	0.805	4.81451e-05	0
SP100	3.50764e-09	0.368776	0.602	0.417	4.90509e-05	0
CALU	3.80253e-09	-0.278949	0.084	0.324	5.31746e-05	0
COLGALT1	3.8259e-09	-0.408805	0.175	0.441	5.35014e-05	0
RPL37RT	3.87746e-09	0.289362	0.916	0.852	5.42224e-05	0
RPS26.PS1	4.26922e-09	0.343818	0.729	0.608	5.97008e-05	0
CBLB	4.63126e-09	0.356787	0.265	0.1	6.47635e-05	0
SRSF11	4.70012e-09	0.42817	0.59	0.432	6.57264e-05	0
SGPP1	4.74481e-09	-0.396567	0.102	0.343	6.63514e-05	0
COX5A	4.89789e-09	-0.424081	0.554	0.736	6.84921e-05	0
UNC119	5.02199e-09	-0.411308	0.259	0.532	7.02275e-05	0
NOL7	5.02796e-09	0.359974	0.687	0.573	7.0311e-05	0
RCSD1	5.17992e-09	0.390867	0.488	0.3	7.24361e-05	0
LRRFIP1	5.35438e-09	0.373985	0.367	0.175	7.48757e-05	0
TSC22D3	5.57343e-09	0.372803	0.627	0.437	7.79389e-05	0
EXT2	6.13674e-09	-0.301515	0.06	0.281	8.58162e-05	0
ADSSL1	6.16043e-09	-0.331214	0.127	0.371	8.61474e-05	0
SLC25A4	6.36953e-09	0.391382	0.675	0.505	8.90716e-05	0
CYFIP1	6.72124e-09	-0.392301	0.289	0.568	9.39898e-05	0
ALDH3B1	6.78044e-09	-0.395506	0.09	0.32	9.48176e-05	0
MID1IP1	6.81655e-09	-0.309307	0.072	0.303	9.53227e-05	0
PPP1R11	7.33393e-09	0.361328	0.494	0.32	0.000102558	0
SLC6A6	7.82853e-09	-0.371281	0.163	0.42	0.000109474	0
RNASET2B	7.92688e-09	-0.299289	0.054	0.268	0.000110849	0
CALM2	8.38632e-09	-0.395585	0.62	0.785	0.000117274	0
ARHGEF12	9.03517e-09	-0.361475	0.078	0.31	0.000126348	0
TXNDC17	9.75911e-09	-0.408573	0.41	0.661	0.000136471	0
NPM1	1.02651e-08	0.266456	0.94	0.906	0.000143547	0
PCBD2	1.05753e-08	-0.356838	0.163	0.413	0.000147885	0
IFI30	1.1207e-08	0.351597	0.819	0.663	0.000156719	0
SARAF	1.13872e-08	-0.375983	0.066	0.287	0.000159238	0
PIM1	1.14398e-08	0.376482	0.482	0.281	0.000159975	0
VKORC1	1.16878e-08	-0.355589	0.133	0.379	0.000163443	0
RRBP1	1.19446e-08	-0.368166	0.404	0.641	0.000167033	0
D930015E06RIK	1.23408e-08	0.472644	0.325	0.154	0.000172573	0
TRIM12A	1.23851e-08	0.413233	0.416	0.236	0.000173193	0
TUBB2A	1.24056e-08	-0.346827	0.084	0.312	0.00017348	0
SAT1	1.24592e-08	-0.391692	0.367	0.64	0.00017423	0
S100A11	1.28115e-08	0.302741	0.771	0.616	0.000179155	0
OSTF1	1.3158e-08	-0.381912	0.53	0.722	0.000184002	0
RAB5C	1.31869e-08	-0.375739	0.337	0.605	0.000184405	0
CPNE3	1.32139e-08	-0.323217	0.114	0.354	0.000184783	0
XBP1	1.37282e-08	-0.35274	0.235	0.505	0.000191975	0
BCL2A1B	1.50935e-08	-0.411526	0.145	0.387	0.000211068	0
SLK	1.51441e-08	-0.337815	0.114	0.351	0.000211774	0
NDUFA4	1.56516e-08	-0.371191	0.777	0.816	0.000218871	0
WDFY4	1.5739e-08	0.408038	0.422	0.24	0.000220095	0
GAS5	1.77013e-08	0.291558	0.886	0.824	0.000247535	0
SURF4	1.77029e-08	-0.318081	0.151	0.398	0.000247557	0
ARHGAP30	1.77348e-08	0.509401	0.59	0.459	0.000248003	0
COX4I1	1.9274e-08	-0.252031	0.916	0.914	0.000269528	0
ZFP706	1.92767e-08	0.363758	0.699	0.566	0.000269565	0
BC005537	2.01925e-08	-0.44566	0.265	0.529	0.000282373	0
GNG2	2.06545e-08	0.267454	0.38	0.187	0.000288832	0
TFE3	2.10498e-08	-0.301361	0.09	0.31	0.000294361	0
GM9385	2.23586e-08	0.27264	0.91	0.833	0.000312663	0
CTCF	2.31017e-08	0.362054	0.566	0.395	0.000323054	0
PON2	2.35812e-08	-0.299609	0.145	0.395	0.00032976	0
VCP	2.36986e-08	-0.420428	0.295	0.548	0.000331401	0
PNISR	2.38037e-08	0.361658	0.506	0.331	0.000332872	0
RPL21.PS8	2.38568e-08	0.349003	0.651	0.491	0.000333614	0
HCST	2.47971e-08	-0.477204	0.343	0.608	0.000346763	0
NIN	2.54388e-08	-0.390707	0.151	0.371	0.000355736	0
PELP1	2.64565e-08	-0.317238	0.078	0.298	0.000369968	0
SLC43A2	2.77445e-08	-0.334645	0.12	0.351	0.00038798	0
NFAM1	2.777e-08	-0.337698	0.127	0.357	0.000388336	0
GM6472	2.7822e-08	0.290509	0.711	0.588	0.000389063	0
ZSWIM6	2.89031e-08	-0.293315	0.072	0.282	0.000404181	0
HEXB	2.96517e-08	-0.33941	0.199	0.474	0.000414649	0
SMAGP	3.46e-08	-0.279268	0.133	0.37	0.000483846	0
EIF4EBP1	3.74858e-08	-0.319872	0.145	0.39	0.000524202	0
ATP6V1A	3.8119e-08	-0.326911	0.157	0.407	0.000533056	0
PGAP1	3.92859e-08	0.318369	0.277	0.117	0.000549374	0
SYNJ1	4.09316e-08	-0.299258	0.084	0.304	0.000572387	0
RPL10A.PS1	4.2209e-08	0.333405	0.735	0.618	0.000590251	0
GRINA	4.47192e-08	-0.318199	0.09	0.307	0.000625353	0
ANO6	4.5546e-08	-0.316727	0.108	0.332	0.000636915	0
PTPRC	4.58726e-08	0.276551	0.783	0.644	0.000641483	0
PRDX1	4.64762e-08	-0.399804	0.584	0.741	0.000649924	0
RSU1	4.81346e-08	-0.341231	0.181	0.418	0.000673115	0
ATP2A3	4.84309e-08	0.381476	0.392	0.212	0.000677257	0
TBL1X	4.96832e-08	-0.322298	0.145	0.385	0.00069477	0
RNASET2A	4.97109e-08	-0.354408	0.127	0.357	0.000695158	0
IL2RG	5.2365e-08	0.290254	0.506	0.324	0.000732272	0
UBE2E3	5.47622e-08	-0.270097	0.054	0.257	0.000765794	0
SDF4	5.61624e-08	-0.357234	0.386	0.637	0.000785375	0
MBNL2	6.34779e-08	-0.356193	0.259	0.521	0.000887675	0
WARS	6.58064e-08	-0.281863	0.066	0.273	0.000920237	0
IFNAR2	6.96442e-08	-0.259081	0.072	0.276	0.000973904	0
ZFP36L1	7.23354e-08	0.402478	0.639	0.487	0.00101154	0
EIF4A1	7.30797e-08	-0.428641	0.452	0.663	0.00102195	0
POLR3GL	7.44901e-08	-0.317292	0.102	0.32	0.00104167	0
CAPZB	7.54027e-08	-0.3661	0.663	0.778	0.00105443	0
VAPB	7.60622e-08	-0.316099	0.127	0.356	0.00106365	0
NAIP2	7.97113e-08	-0.263193	0.054	0.251	0.00111468	0
ARHGEF18	8.35577e-08	0.344288	0.277	0.112	0.00116847	0
SON	8.6026e-08	0.373851	0.807	0.744	0.00120299	0
LBH	8.6724e-08	0.370926	0.452	0.279	0.00121275	0
NCK1	9.86366e-08	-0.322512	0.181	0.418	0.00137933	0
ST13	9.91644e-08	-0.372854	0.337	0.593	0.00138671	0
TEP1	9.91877e-08	-0.315263	0.247	0.49	0.00138704	0
CD24A	1.06635e-07	0.485665	0.614	0.454	0.00149118	0
TRP53	1.07385e-07	0.344496	0.458	0.281	0.00150167	0
NKIRAS2	1.07553e-07	-0.287386	0.078	0.279	0.00150403	0
PPT1	1.07784e-07	-0.285684	0.193	0.445	0.00150725	0
2024-09-09	1.11406e-07	-0.346717	0.102	0.31	0.0015579	0
ARF5.1	1.12833e-07	-0.33733	0.56	0.749	0.00157785	0
PGLS	1.16731e-07	0.341922	0.729	0.613	0.00163237	0
PDCD6IP	1.18852e-07	-0.337009	0.205	0.457	0.00166202	0
REL	1.20023e-07	0.362702	0.367	0.204	0.00167841	0
SUPT20	1.21527e-07	0.315346	0.355	0.186	0.00169944	0
GM10275	1.28101e-07	0.325621	0.512	0.365	0.00179136	0
PSMD14	1.34973e-07	0.363563	0.398	0.231	0.00188746	0
SEC14L1	1.36742e-07	-0.267645	0.078	0.285	0.0019122	0
NCL	1.37231e-07	0.331368	0.807	0.718	0.00191903	0
S1PR1	1.37749e-07	0.308532	0.56	0.381	0.00192628	0
RRAS2	1.39747e-07	-0.283954	0.072	0.27	0.00195422	0
SNAP23	1.47651e-07	-0.359382	0.193	0.423	0.00206475	0
HDLBP	1.5335e-07	-0.359453	0.229	0.474	0.00214445	0
ZFP292	1.5958e-07	0.462095	0.392	0.229	0.00223157	0
ARPC1A	1.71456e-07	-0.346151	0.139	0.362	0.00239764	0
STK17B	1.73119e-07	0.364291	0.506	0.329	0.0024209	0
NFE2L2	1.73534e-07	-0.36193	0.145	0.356	0.00242669	0
ATP6V1B2	1.96613e-07	-0.253768	0.151	0.384	0.00274943	0
YWHAG	1.98692e-07	-0.332965	0.169	0.407	0.0027785	0
GM20417	1.99205e-07	0.514415	0.452	0.301	0.00278569	0
IFI27	2.04736e-07	-0.436563	0.355	0.591	0.00286302	0
ZNHIT1	2.10079e-07	-0.299627	0.157	0.393	0.00293774	0
SOAT1	2.11065e-07	-0.28447	0.09	0.29	0.00295153	0
MT.ND3	2.12442e-07	0.398946	0.578	0.435	0.00297079	0
PITPNC1	2.15861e-07	-0.397081	0.145	0.354	0.0030186	0
VPS35	2.17628e-07	-0.260434	0.175	0.41	0.00304331	0
PNP	2.38376e-07	-0.33999	0.211	0.443	0.00333346	0
EFHD2	2.38836e-07	-0.382689	0.139	0.363	0.00333988	0
NUCB2	2.47214e-07	-0.309343	0.187	0.42	0.00345704	0
GLMP	2.49896e-07	-0.345324	0.169	0.401	0.00349454	0
RBM25	2.73063e-07	0.34572	0.639	0.504	0.00381851	0
RFX7	3.01128e-07	0.357913	0.265	0.119	0.00421098	0
MFSD4A	3.04825e-07	0.365535	0.271	0.123	0.00426267	0
SKAP2	3.08455e-07	-0.317657	0.199	0.435	0.00431343	0
ZFP710	3.13034e-07	-0.257812	0.114	0.34	0.00437747	0
ATG101	3.13831e-07	-0.323974	0.084	0.279	0.00438861	0
ARHGAP25	3.15029e-07	0.322422	0.283	0.131	0.00440537	0
RTN4	3.15083e-07	-0.373238	0.277	0.509	0.00440613	0
SMDT1	3.22465e-07	-0.382403	0.524	0.699	0.00450934	0
ARF1	3.2566e-07	-0.397815	0.452	0.665	0.00455403	0
PDLIM2	3.26997e-07	-0.30604	0.181	0.41	0.00457273	0
GM8430	3.45966e-07	0.325132	0.711	0.622	0.004838	0
CD53	3.6902e-07	-0.292775	0.639	0.78	0.00516038	0
POMP	3.78906e-07	-0.343961	0.512	0.715	0.00529862	0
RAB31	3.83667e-07	-0.260998	0.078	0.278	0.0053652	0
CMAS	3.94356e-07	-0.271358	0.102	0.31	0.00551467	0
TCOF1	3.94983e-07	0.354457	0.44	0.287	0.00552344	0
SLFN1	3.98186e-07	-0.347033	0.09	0.285	0.00556824	0
RNF130	4.06347e-07	-0.254636	0.235	0.487	0.00568236	0
ETF1	4.06806e-07	-0.261803	0.163	0.388	0.00568878	0
CCDC12	4.10414e-07	-0.401518	0.512	0.676	0.00573923	0
SERPINB1A	4.35345e-07	-0.434955	0.319	0.562	0.00608786	0
BIN1	4.35773e-07	-0.315806	0.343	0.574	0.00609385	0
LRRFIP2	4.40501e-07	-0.263945	0.078	0.275	0.00615996	0
SPCS1	4.53161e-07	-0.353922	0.283	0.52	0.006337	0
X2410016O06RIK	4.77736e-07	-0.281451	0.072	0.257	0.00668066	0
TSPAN14	4.86165e-07	-0.261723	0.102	0.307	0.00679854	0
NEURL3	5.00166e-07	-0.254108	0.078	0.278	0.00699431	0
RBM39	5.14591e-07	0.275148	0.813	0.729	0.00719604	0
ACO2	5.2447e-07	-0.275945	0.151	0.376	0.00733419	0
MFSD1	5.45458e-07	-0.283911	0.102	0.293	0.00762768	0
RBM3	5.9648e-07	0.261875	0.795	0.757	0.00834117	0
AHNAK	6.63892e-07	-0.412743	0.771	0.8	0.00928387	0
LCP1	6.83401e-07	0.352064	0.699	0.607	0.00955668	0
BIRC3.1	7.35463e-07	0.323504	0.337	0.181	0.0102847	0
IER2	7.73997e-07	-0.296447	0.277	0.529	0.0108236	0
PTPN1	8.09026e-07	0.311724	0.633	0.496	0.0113134	0
CDK2AP2	8.35157e-07	-0.367282	0.331	0.566	0.0116788	0
NME1	8.47884e-07	0.329831	0.681	0.559	0.0118568	0
HMGN1	8.96308e-07	0.277788	0.608	0.466	0.012534	0
EHBP1L1	9.32089e-07	-0.30302	0.145	0.357	0.0130343	0
DYNLL2	9.48709e-07	-0.286243	0.09	0.27	0.0132667	0
GM12918	9.61872e-07	0.335934	0.584	0.474	0.0134508	0
IQGAP1	1.03518e-06	0.274391	0.795	0.705	0.0144759	0
ST6GAL1	1.04574e-06	0.389491	0.337	0.187	0.0146237	0
MFSD14B	1.06595e-06	-0.273095	0.084	0.259	0.0149063	0
GM26740	1.11847e-06	0.334724	0.458	0.309	0.0156406	0
DDX21	1.14571e-06	0.349462	0.506	0.37	0.0160216	0
NAGK	1.15699e-06	-0.259453	0.096	0.281	0.0161794	0
KLHL9	1.27169e-06	-0.282363	0.078	0.256	0.0177833	0
FGR	1.29448e-06	-0.299147	0.09	0.276	0.018102	0
SNAP29	1.30304e-06	0.282439	0.283	0.144	0.0182217	0
MYLIP	1.34699e-06	0.310256	0.307	0.159	0.0188363	0
STXBP3	1.40433e-06	-0.26352	0.151	0.362	0.0196381	0
CYB5R3	1.43417e-06	-0.261795	0.151	0.357	0.0200554	0
CEACAM1	1.4351e-06	-0.262535	0.078	0.257	0.0200685	0
CMIP	1.44408e-06	-0.298982	0.235	0.468	0.020194	0
GABARAP	1.46822e-06	-0.307211	0.777	0.814	0.0205316	0
METTL23.NDUFB2	1.48552e-06	0.280943	0.5	0.335	0.0207735	0
PHIP	1.53539e-06	0.312344	0.5	0.343	0.0214708	0
COX6B1	1.54242e-06	-0.306674	0.735	0.803	0.0215691	0
NANS	1.54869e-06	-0.322395	0.169	0.379	0.0216569	0
TUBA1B	1.54887e-06	-0.513123	0.518	0.696	0.0216594	0
ANXA2	1.57859e-06	-0.423474	0.349	0.576	0.022075	0
GLTP	1.60538e-06	-0.31548	0.229	0.463	0.0224496	0
LAMTOR2	1.60958e-06	-0.305022	0.542	0.736	0.0225083	0
STT3B	1.63978e-06	0.557396	0.416	0.282	0.0229307	0
GNB2	1.71951e-06	-0.354378	0.681	0.761	0.0240457	0
NUCKS1	1.74348e-06	0.253926	0.663	0.53	0.0243808	0
GM4366	1.7439e-06	0.25552	0.301	0.158	0.0243867	0
SPOP	1.81309e-06	-0.296349	0.223	0.441	0.0253542	0
JUNB	1.856e-06	-0.446099	0.446	0.644	0.0259543	0
S100A4	1.9212e-06	-0.347865	0.229	0.452	0.0268661	0
MAP7D1	1.96009e-06	-0.268067	0.133	0.332	0.02741	0
IKZF1	1.96972e-06	0.344909	0.512	0.356	0.0275445	0
GRB2	2.14824e-06	0.312737	0.657	0.546	0.0300409	0
NFATC3	2.18004e-06	0.310772	0.307	0.167	0.0304857	0
ZFAS1	2.18728e-06	0.365049	0.518	0.398	0.0305869	0
MSN	2.53509e-06	0.287561	0.855	0.749	0.0354508	0
MRFAP1	2.6814e-06	-0.321183	0.416	0.621	0.0374967	0
MT.ATP8	2.68987e-06	0.323765	0.663	0.605	0.0376152	0
AP2S1	2.70052e-06	-0.315092	0.319	0.538	0.0377641	0
STK38	2.72806e-06	0.398999	0.554	0.437	0.0381491	0
HSBP1	2.74401e-06	-0.284073	0.295	0.534	0.0383723	0
HNRNPR	2.86481e-06	0.407692	0.422	0.29	0.0400615	0
ATP6V0D1	2.8673e-06	-0.307182	0.211	0.42	0.0400963	0
MINOS1	2.87669e-06	-0.337008	0.446	0.655	0.0402277	0
ZFAND5	3.16583e-06	-0.266396	0.235	0.468	0.044271	0
NRIP1	3.37852e-06	-0.30227	0.145	0.345	0.0472452	0
PLBD2	3.39218e-06	-0.263749	0.084	0.256	0.0474362	0
RPL28.PS1	3.43297e-06	0.321026	0.566	0.456	0.0480067	0
ARID4B	3.66022e-06	0.334369	0.398	0.253	0.0511845	0
RAP2B	3.66367e-06	-0.252847	0.157	0.359	0.0512327	0
PIGX	3.69404e-06	-0.295378	0.084	0.253	0.0516575	0
LRRC8C	3.70145e-06	0.307564	0.283	0.144	0.0517611	0
CSTB	3.87719e-06	-0.296268	0.217	0.434	0.0542186	0
HIST1H1E	3.88128e-06	0.261062	0.416	0.253	0.0542759	0
LIMD1	3.97596e-06	0.393518	0.44	0.293	0.0555998	0
ARHGEF1	4.00429e-06	0.304604	0.663	0.577	0.0559959	0
RPL18.PS1	4.27848e-06	0.282555	0.512	0.376	0.0598303	0
YBX3	4.33542e-06	-0.331317	0.265	0.466	0.0606264	0
UCP2	4.65825e-06	-0.289414	0.813	0.856	0.065141	0
CYTH4	4.71294e-06	-0.311974	0.235	0.448	0.0659058	0
TMBIM6	4.89619e-06	-0.297571	0.476	0.668	0.0684684	0
GATAD1	4.91503e-06	-0.256939	0.127	0.312	0.0687318	0
ATP6AP2	4.98665e-06	-0.259272	0.127	0.323	0.0697334	0
TMEM14C	5.0076e-06	-0.320576	0.361	0.59	0.0700263	0
CBX1	5.14669e-06	0.313927	0.416	0.268	0.0719714	0
PRKAR1A	5.32413e-06	-0.285746	0.331	0.577	0.0744526	0
RPL3.PS1	5.36315e-06	0.289527	0.705	0.646	0.0749983	0
TGFB1	5.39397e-06	-0.365016	0.319	0.551	0.0754292	0
LIPA	5.40096e-06	-0.281003	0.241	0.451	0.075527	0
AKT1	5.43115e-06	-0.275645	0.199	0.417	0.0759491	0
FAM49B	5.46643e-06	-0.289384	0.416	0.621	0.0764426	0
TSPAN32	5.66237e-06	0.317064	0.512	0.392	0.0791825	0
SNRNP25	6.00146e-06	0.271985	0.301	0.165	0.0839245	0
AI662270	6.03212e-06	-0.256974	0.211	0.432	0.0843531	0
RPL18.PS2	6.3931e-06	0.278299	0.404	0.259	0.0894011	0
MATR3.1	6.44389e-06	0.324652	0.458	0.329	0.0901114	0
DDX6	6.44401e-06	0.341078	0.572	0.451	0.090113	0
PLA2G16	6.49502e-06	-0.283314	0.181	0.376	0.0908264	0
BAK1	7.06285e-06	-0.260096	0.145	0.324	0.0987669	0
AP1S1	7.12123e-06	-0.254091	0.096	0.273	0.0995833	0
EIF4G2	7.18649e-06	-0.355282	0.428	0.615	0.100496	0
D8ERTD738E	7.24604e-06	-0.315404	0.506	0.727	0.101329	0
WDR26	8.1168e-06	-0.292978	0.283	0.507	0.113505	0
CDC42SE2	8.28862e-06	0.300585	0.464	0.323	0.115908	0
TUBB4B	9.35727e-06	0.257138	0.518	0.373	0.130852	0
MTSS1	9.40033e-06	0.323154	0.392	0.261	0.131454	0
GLUD1	9.49501e-06	-0.285286	0.319	0.541	0.132778	0
HPRT	9.77883e-06	-0.282017	0.289	0.502	0.136747	0
TOR1A	1.0239e-05	-0.252703	0.108	0.282	0.143182	0
COX6A1	1.04329e-05	-0.311087	0.5	0.694	0.145894	0
ATP5J	1.04335e-05	-0.289576	0.699	0.785	0.145902	0
MPC2	1.06059e-05	-0.289444	0.349	0.562	0.148313	0
SENP7	1.13224e-05	0.363407	0.283	0.156	0.158332	0
TRIM44	1.13755e-05	0.333773	0.265	0.139	0.159075	0
ZNFX1	1.16978e-05	-0.253143	0.133	0.31	0.163582	0
GNAI3	1.19857e-05	-0.281902	0.247	0.459	0.167608	0
DNAJC9	1.20899e-05	0.284453	0.283	0.148	0.169065	0
ARID1A	1.22397e-05	0.326484	0.458	0.337	0.17116	0
KLF6	1.24897e-05	-0.316909	0.343	0.552	0.174656	0
NDUFV3	1.27353e-05	-0.313753	0.361	0.591	0.17809	0
CSNK1G3	1.38218e-05	0.280966	0.337	0.201	0.193285	0
ST3GAL1	1.38843e-05	0.357937	0.277	0.154	0.194158	0
SYNGR2	1.4022e-05	-0.366058	0.217	0.406	0.196083	0
IL16	1.42366e-05	0.266699	0.392	0.246	0.199084	0
X9930111J21RIK2	1.42402e-05	0.392096	0.584	0.515	0.199135	0
MYCBP2.1	1.52683e-05	0.370035	0.53	0.417	0.213511	0
VDAC3	1.54258e-05	-0.262473	0.199	0.398	0.215715	0
PSMB4	1.58736e-05	-0.308107	0.47	0.671	0.221976	0
IRF2BP2	1.66036e-05	-0.316556	0.271	0.476	0.232185	0
COX7A2	1.67168e-05	-0.305788	0.62	0.761	0.233767	0
2024-09-15	1.72214e-05	-0.307775	0.458	0.654	0.240824	0
LIMS1	1.81794e-05	-0.266959	0.229	0.426	0.254221	0
SCP2	1.88364e-05	-0.30707	0.548	0.697	0.263408	0
MAGT1	2.05466e-05	-0.2661	0.181	0.367	0.287324	0
TAPBP	2.17996e-05	-0.355457	0.38	0.582	0.304846	0
BAZ1A	2.3398e-05	0.35158	0.482	0.374	0.327198	0
ELF1	2.38788e-05	0.310935	0.494	0.378	0.333921	0
OST4	2.39222e-05	-0.301873	0.608	0.718	0.334528	0
MDH1.1	2.55783e-05	0.250526	0.62	0.552	0.357687	0
BAG1	2.55879e-05	-0.290776	0.367	0.574	0.357822	0
PSMB10	2.58827e-05	-0.323217	0.416	0.629	0.361943	0
CAPZA2	2.78245e-05	-0.325865	0.608	0.725	0.389097	0
LUC7L2	2.78945e-05	0.257654	0.699	0.608	0.390077	0
SNX20	2.83296e-05	0.321974	0.512	0.404	0.396161	0
SMAP1	2.92647e-05	-0.291098	0.283	0.48	0.409237	0
GM13436	2.98321e-05	0.255924	0.59	0.498	0.417172	0
DDX24	3.01378e-05	0.301703	0.56	0.456	0.421448	0
SWI5	3.08006e-05	-0.313794	0.458	0.621	0.430715	0
TUBA1C	3.12035e-05	-0.373249	0.205	0.378	0.43635	0
PTGER3.UBALD2	3.35611e-05	-0.268908	0.187	0.362	0.469318	0
SPPL2A	3.41605e-05	-0.321903	0.295	0.49	0.477701	0
GM13611	3.6133e-05	0.25492	0.512	0.404	0.505285	0
PDCD4	4.03541e-05	0.289662	0.633	0.571	0.564312	0
ACIN1	4.8584e-05	0.255633	0.494	0.381	0.679399	0
MRPL20	4.89344e-05	-0.309036	0.331	0.523	0.684299	0
R3HDM1.1	5.01528e-05	0.331375	0.38	0.261	0.701337	0
CIB1	5.04128e-05	0.290531	0.416	0.3	0.704973	0
RP23.179K7.3	5.0475e-05	0.250991	0.669	0.616	0.705843	0
X1500011K16RIK	5.30553e-05	-0.250546	0.181	0.349	0.741925	0
X0610012G03RIK	5.4403e-05	-0.25485	0.271	0.465	0.760772	0
BPTF	5.55713e-05	0.379179	0.44	0.343	0.777109	0
DIP2B	5.56089e-05	0.286156	0.253	0.142	0.777634	0
MRPL42	5.59868e-05	-0.278253	0.271	0.46	0.78292	0
PLGRKT	5.75922e-05	0.286887	0.373	0.259	0.805369	0
KCTD12	6.0351e-05	-0.363964	0.259	0.443	0.843948	0
ST8SIA4	6.10153e-05	0.338274	0.398	0.282	0.853237	0
RPS11.PS1	6.87588e-05	0.256935	0.506	0.406	0.961524	0
GM43712	7.3065e-05	0.250891	0.602	0.51	1	0
HMGB1.PS8	7.32071e-05	0.333526	0.355	0.245	1	0
TAF1D	7.54033e-05	0.340049	0.325	0.211	1	0
RAB14	7.76571e-05	-0.265849	0.488	0.669	1	0
IER3IP1	7.79797e-05	-0.259228	0.199	0.368	1	0
NDUFC1	8.07103e-05	-0.282058	0.392	0.583	1	0
YWHAB	8.45772e-05	-0.269656	0.56	0.694	1	0
RETNLA	8.93833e-05	-2.01733	0.199	0.334	1	0
MAK16	9.21863e-05	0.280131	0.289	0.172	1	0
MOB1A	0.000100141	-0.256685	0.325	0.524	1	0
PSMA4	0.000101001	-0.258535	0.386	0.574	1	0
ANKRD44	0.000107527	0.290694	0.494	0.39	1	0
PNN	0.000113369	0.28881	0.386	0.273	1	0
PRRC2C	0.00011363	0.364171	0.645	0.594	1	0
SLC38A1	0.000118391	0.294259	0.343	0.223	1	0
CYLD	0.000140943	0.285405	0.343	0.228	1	0
RAPGEF6	0.000143947	0.257322	0.373	0.245	1	0
TMEM50A	0.000144784	-0.275872	0.524	0.679	1	0
ITSN2	0.000146831	0.319988	0.331	0.223	1	0
VAPA	0.000148684	-0.250126	0.361	0.549	1	0
MSI2	0.000148918	0.280547	0.253	0.144	1	0
DLEU2	0.000153558	-0.293822	0.247	0.42	1	0
DRAP1	0.00017147	-0.281544	0.464	0.649	1	0
DDRGK1	0.000205778	-0.266676	0.271	0.459	1	0
SAMD9L	0.000213082	0.255679	0.386	0.275	1	0
RPL36A.PS2.CEACAM5	0.000215855	0.255907	0.53	0.449	1	0
DOCK10	0.000217732	0.25685	0.428	0.317	1	0
SIPA1	0.000220208	0.299882	0.38	0.271	1	0
RHOG	0.0002203	-0.255928	0.265	0.451	1	0
AP2M1	0.000251219	-0.253465	0.277	0.457	1	0
SNX5	0.000327021	0.296388	0.494	0.412	1	0
TKT	0.00033255	-0.286435	0.446	0.605	1	0
NT5C	0.00033541	0.262792	0.47	0.371	1	0
PML	0.000373185	0.35146	0.301	0.203	1	0
HIPK1	0.000395524	0.297629	0.434	0.339	1	0
TNRC6B	0.000395982	0.257464	0.277	0.173	1	0
EIF3G	0.000404714	0.253051	0.482	0.398	1	0
RASSF2	0.000404736	0.275235	0.271	0.165	1	0
BTK	0.000442114	0.298029	0.392	0.31	1	0
RBBP6	0.000492858	0.284962	0.392	0.292	1	0
WNK1	0.000518621	-0.281864	0.518	0.641	1	0
CSK	0.000594216	0.263212	0.524	0.449	1	0
POLR2A	0.000624648	0.282462	0.38	0.279	1	0
TNFAIP8L2	0.000735507	-0.254403	0.367	0.538	1	0
NCOR1	0.000824469	0.253918	0.578	0.513	1	0
RSBN1L	0.000912957	0.303695	0.41	0.32	1	0
TRA2A	0.00105679	0.314811	0.434	0.363	1	0
KDM2A.TBC1D22A	0.00116252	0.25421	0.38	0.287	1	0
ODC1	0.00119067	0.273038	0.259	0.167	1	0
WDR43	0.0016663	0.259998	0.343	0.254	1	0
MYO1C	0.00177567	0.260028	0.301	0.218	1	0
ZBTB20	0.00184656	0.365569	0.416	0.351	1	0
CLK1.1	0.00197812	0.306305	0.47	0.404	1	0
MAP1LC3B	0.00199965	-0.255688	0.494	0.64	1	0
SRI	0.00215108	-0.254282	0.47	0.626	1	0
CEBPZ	0.00235682	0.303269	0.452	0.388	1	0
DOK3	0.00249301	0.253757	0.361	0.287	1	0
PSMD4	0.00250033	0.260968	0.506	0.451	1	0
SPTBN1	0.00259897	-0.275732	0.494	0.599	1	0
MYADM	0.00290981	0.257187	0.476	0.413	1	0
N4BP2L2	0.00297556	0.268881	0.367	0.287	1	0
GM9800	0.00317585	0.321802	0.271	0.189	1	0
C1GALT1	0.00352405	0.371184	0.295	0.218	1	0
CTSC	0.00360831	-0.252303	0.446	0.576	1	0
MEF2D	0.00389021	0.281412	0.301	0.228	1	0
AKAP13	0.0044198	0.253626	0.819	0.746	1	0
BAZ2B	0.00497352	0.282533	0.41	0.354	1	0
BOD1L	0.0064	0.265808	0.416	0.357	1	0
AC149090.1	0.00660071	0.283548	0.681	0.643	1	0
POLR2L	0.00797447	-0.268287	0.247	0.367	1	0
RSF1	0.00806581	0.299462	0.295	0.231	1	0
CMAH	0.00955961	0.260162	0.38	0.31	1	0
FN1.1	9.25358e-50	1.1992	0.972	0.593	1.29402e-45	1
RPS24.1	3.35769e-48	-0.802285	0.979	0.994	4.6954e-44	1
ITGAM.1	9.43021e-48	1.14522	0.979	0.516	1.31872e-43	1
RPL32.1	3.38011e-45	-0.772239	0.972	0.994	4.72675e-41	1
GDA.1	4.11243e-45	1.03803	0.972	0.472	5.75082e-41	1
SDC3.1	6.95107e-45	1.2479	0.951	0.46	9.72037e-41	1
RPL9.1	1.01136e-43	-0.773894	0.931	0.995	1.41429e-39	1
EMILIN2.1	3.0861e-43	1.03432	0.965	0.46	4.3156e-39	1
MSR1.1	9.08892e-43	1.02148	0.924	0.379	1.27099e-38	1
RPL39.1	1.00654e-42	-0.844411	0.938	0.992	1.40755e-38	1
CYBB.1	4.94992e-42	1.01604	0.965	0.658	6.92196e-38	1
RPL18A.1	1.3664e-41	-0.84444	0.931	0.992	1.91078e-37	1
RPL19.1	8.46967e-41	-0.806976	0.931	0.98	1.1844e-36	1
CTSB.1	8.51526e-41	1.07198	0.972	0.608	1.19077e-36	1
RPL34.1	8.98821e-41	-0.724888	0.938	0.986	1.25691e-36	1
RPS18.1	2.36163e-40	-0.806229	0.944	0.998	3.3025e-36	1
FAU.MAT2B.1	2.69859e-39	-0.633308	0.972	0.998	3.7737e-35	1
RPS16.1	3.2196e-39	-0.669447	0.972	0.988	4.50229e-35	1
MAFB.1	8.23104e-39	1.10131	0.91	0.434	1.15103e-34	1
RPL21.1	3.32879e-38	-0.762864	0.917	0.979	4.65497e-34	1
RPS27.1	4.29985e-38	-1.00421	0.938	0.992	6.01291e-34	1
CGNL1.1	4.30144e-38	0.846624	0.854	0.336	6.01513e-34	1
RPL23.1	5.41523e-38	-0.59336	0.979	0.997	7.57266e-34	1
C3AR1.1	6.78093e-38	0.841062	0.847	0.321	9.48245e-34	1
RPL8.1	9.51687e-38	-0.675583	0.979	0.989	1.33084e-33	1
RPL37.1	1.17531e-37	-0.644548	0.931	0.994	1.64355e-33	1
RPL11.1	1.37941e-37	-0.664897	0.944	0.989	1.92897e-33	1
RPS15A.1	1.61029e-37	-0.796663	0.938	0.988	2.25184e-33	1
RPLP0.1	2.09958e-37	-0.789671	0.944	0.977	2.93605e-33	1
PLXDC2.1	2.71236e-37	0.969561	0.896	0.407	3.79296e-33	1
APP.1	3.42133e-37	0.921788	0.944	0.468	4.78439e-33	1
RPS13.1	5.46464e-37	-0.793906	0.924	0.988	7.64175e-33	1
RPSA.1	5.78116e-37	-0.664982	0.951	0.994	8.08437e-33	1
EDNRB.1	7.24675e-37	1.02148	0.917	0.424	1.01339e-32	1
RPS5.1	8.86908e-37	-0.650748	0.958	0.995	1.24025e-32	1
GRN.1.1	2.35297e-36	1.01449	0.951	0.558	3.2904e-32	1
RPL18.1	2.88211e-36	-0.904761	0.903	0.977	4.03034e-32	1
RPS3.1	8.76834e-36	-0.688074	0.972	0.991	1.22617e-31	1
RPS3A1.1	2.12382e-35	-0.607017	0.951	0.994	2.96994e-31	1
RPL36.1	2.50426e-35	-0.772641	0.903	0.98	3.50196e-31	1
FLNB.1	3.04848e-35	0.871851	0.903	0.404	4.26299e-31	1
RPS7.1	3.18222e-35	-0.767954	0.903	0.974	4.45001e-31	1
LAPTM5.1	3.4619e-35	0.870643	0.972	0.713	4.84112e-31	1
ZEB2.1	3.64703e-35	0.924638	0.958	0.548	5.1e-31	1
RPL3.1	3.96267e-35	-0.68532	0.944	0.982	5.5414e-31	1
RPS19.1	8.983e-35	-0.63175	0.944	0.991	1.25618e-30	1
RPL26.1	9.75289e-35	-0.622865	0.944	0.982	1.36384e-30	1
CMKLR1.1	1.09919e-34	0.814203	0.729	0.262	1.53711e-30	1
RPS21.1	4.172e-34	-0.608866	0.979	0.991	5.83413e-30	1
RPL13.1	6.39592e-34	-0.727001	0.951	0.971	8.94406e-30	1
MLXIPL.1	7.29031e-34	0.758447	0.722	0.238	1.01948e-29	1
TIMD4.1	7.4248e-34	0.96555	0.792	0.282	1.03828e-29	1
RPS10.1	7.96355e-34	-0.64262	0.979	0.995	1.11362e-29	1
POLR3E.RPL30.1	1.53961e-33	-0.765765	0.882	0.973	2.153e-29	1
PYGL.1	2.47648e-33	0.782357	0.917	0.391	3.46311e-29	1
ATP1A1.1	3.09639e-33	0.840858	0.917	0.495	4.32999e-29	1
GLUL.1	4.35359e-33	1.00735	0.861	0.409	6.08806e-29	1
RPS20.1.1	6.45843e-33	-0.717336	0.965	0.985	9.03148e-29	1
IDH1.1	1.46197e-32	0.733091	0.882	0.371	2.04442e-28	1
LRP1.1	5.12926e-32	0.821748	0.882	0.409	7.17276e-28	1
CTSD.1	8.80879e-32	0.836095	0.958	0.584	1.23182e-27	1
RPS11.1	2.06437e-31	-0.646974	0.931	0.986	2.88682e-27	1
GM11808.1	2.75249e-31	-0.784381	0.847	0.938	3.84908e-27	1
CSF1R.1	1.05989e-30	0.759049	0.91	0.445	1.48215e-26	1
RPL14.1	1.57895e-30	-0.640516	0.924	0.973	2.208e-26	1
RPL12.1	1.83947e-30	-0.697406	0.931	0.986	2.57232e-26	1
RPS23	2.76935e-30	-0.543507	0.931	0.982	3.87266e-26	1
CCDC50.1	3.62274e-30	0.78483	0.889	0.49	5.06604e-26	1
ECM1.1	4.98189e-30	0.817477	0.944	0.495	6.96668e-26	1
PADI4.1	5.31032e-30	0.731632	0.868	0.35	7.42595e-26	1
ADGRE1.1	5.8964e-30	0.866711	0.924	0.434	8.24553e-26	1
RPS14.1	6.79803e-30	-0.519552	0.965	0.995	9.50637e-26	1
LAMP2.1	9.73732e-30	0.71957	0.931	0.514	1.36167e-25	1
TCN2.1	1.67845e-29	0.705534	0.924	0.436	2.34715e-25	1
RPL41.1	2.0131e-29	-0.419013	0.986	0.997	2.81512e-25	1
ST3GAL5.1	2.26421e-29	0.888663	0.847	0.398	3.16628e-25	1
PRG4.1	2.86501e-29	0.884453	0.958	0.516	4.00643e-25	1
FCNA.1	4.58055e-29	0.934894	0.896	0.4	6.40545e-25	1
C4B.1	8.92297e-29	0.843237	0.903	0.401	1.24779e-24	1
CD36.1	1.58491e-28	0.835424	0.854	0.386	2.21633e-24	1
TIMP2.1	1.62533e-28	0.767338	0.951	0.526	2.27286e-24	1
PTGS1.1	2.87637e-28	0.694769	0.861	0.397	4.02231e-24	1
RPL37A.1	2.95555e-28	-0.443192	1	0.997	4.13304e-24	1
AHNAK.1	4.95467e-28	0.697024	0.958	0.759	6.92861e-24	1
FAM46A.1	5.23136e-28	0.832026	0.944	0.567	7.31554e-24	1
RPS4X.1	6.30701e-28	-0.477032	0.972	0.991	8.81972e-24	1
ACLY.1	8.5373e-28	0.782151	0.84	0.416	1.19386e-23	1
MARCO.1	1.1735e-27	1.40199	0.576	0.169	1.64102e-23	1
RPS27A.1	2.04197e-27	-0.479343	0.979	0.989	2.85549e-23	1
RPLP2.1	2.61601e-27	-0.472112	0.979	0.986	3.65823e-23	1
WNK1.1	6.98008e-27	0.748592	0.889	0.557	9.76095e-23	1
CD5L.1	9.27786e-27	0.850132	0.875	0.428	1.29742e-22	1
TMCC1.1	1.14014e-26	0.818248	0.847	0.436	1.59438e-22	1
RPL17.1	1.3635e-26	-0.611805	0.944	0.974	1.90672e-22	1
F5.1	1.75239e-26	0.79809	0.847	0.394	2.45054e-22	1
CD52.1	2.16406e-26	-1.12505	0.729	0.91	3.02622e-22	1
THBS1.1	2.65276e-26	0.940776	0.861	0.442	3.70962e-22	1
ITSN1.1	5.11414e-26	0.611347	0.764	0.332	7.15161e-22	1
PLEK.1	5.26186e-26	0.754336	0.91	0.532	7.35818e-22	1
ITGA6.1	5.84386e-26	0.958288	0.826	0.466	8.17205e-22	1
MERTK.1	6.0717e-26	0.575763	0.576	0.176	8.49066e-22	1
RIN2.1	6.28513e-26	0.63791	0.583	0.192	8.78912e-22	1
ADAM15.1	9.50417e-26	0.751335	0.799	0.371	1.32906e-21	1
MAN2A1.1	9.83034e-26	0.846575	0.833	0.442	1.37467e-21	1
TGFB2.1	1.10903e-25	1.14489	0.667	0.273	1.55087e-21	1
RPS2.1	1.30226e-25	-0.492467	0.938	0.985	1.82108e-21	1
SMPDL3A.1	1.99617e-25	0.691381	0.951	0.62	2.79144e-21	1
HSPA5.1	4.09448e-25	0.754837	0.938	0.594	5.72573e-21	1
CFH.1	4.28524e-25	0.699971	0.799	0.37	5.99248e-21	1
GBP2B.1	5.26527e-25	0.699171	0.778	0.342	7.36296e-21	1
RPL28	5.56664e-25	-0.512678	0.917	0.979	7.78439e-21	1
LAMP1.1	5.59864e-25	0.660358	0.951	0.575	7.82914e-21	1
SEPP1.1	8.93536e-25	0.867443	0.833	0.448	1.24952e-20	1
PSAP.1	9.35239e-25	0.67058	0.965	0.729	1.30784e-20	1
GM9843.1	1.01317e-24	-0.570056	0.917	0.941	1.41681e-20	1
ADIPOR2.1.1	1.3525e-24	0.665482	0.75	0.356	1.89133e-20	1
HGSNAT.1	1.84795e-24	0.674046	0.868	0.397	2.58417e-20	1
ALOX5.1	1.86157e-24	0.5986	0.653	0.246	2.60323e-20	1
RPL22.1	2.20329e-24	-0.520983	0.931	0.974	3.08108e-20	1
GUSB.1	2.29428e-24	0.64668	0.812	0.392	3.20832e-20	1
GPX1.1	2.62485e-24	0.60594	0.979	0.78	3.67059e-20	1
DAB2.1	2.65893e-24	0.550586	0.694	0.265	3.71825e-20	1
MAN2B1.1	2.97901e-24	0.663369	0.965	0.566	4.16585e-20	1
SELP.1	4.19451e-24	0.753264	0.771	0.362	5.86561e-20	1
EHD1.1	4.20148e-24	0.659625	0.847	0.421	5.87536e-20	1
MAF.1	5.87277e-24	0.804381	0.66	0.252	8.21248e-20	1
RPS12.1	6.36892e-24	-0.451288	0.979	0.989	8.9063e-20	1
ITGB1.1	6.44625e-24	0.699192	0.931	0.653	9.01444e-20	1
ANXA3.1	7.22916e-24	0.628271	0.854	0.41	1.01093e-19	1
BST1.1	7.26975e-24	0.686597	0.708	0.294	1.0166e-19	1
TMSB10.1.1	7.40435e-24	-1.36061	0.326	0.7	1.03542e-19	1
RPS8	1.3733e-23	-0.375258	0.979	0.994	1.92042e-19	1
SPPL2A.1	1.65558e-23	0.637998	0.785	0.377	2.31517e-19	1
LGMN.1	1.65949e-23	0.718817	0.771	0.342	2.32063e-19	1
DHRS3.1	2.02887e-23	0.604783	0.854	0.406	2.83717e-19	1
HEXA.1	2.65749e-23	0.608666	0.924	0.546	3.71623e-19	1
RAP1B.1	3.15334e-23	0.659586	0.931	0.646	4.40963e-19	1
CCL6.1	3.26237e-23	0.769326	0.965	0.531	4.5621e-19	1
MEF2A.1	3.44133e-23	0.678546	0.785	0.379	4.81236e-19	1
SERPINB6A.1	3.47204e-23	0.708453	0.75	0.314	4.8553e-19	1
X2610507B11RIK.1	3.54696e-23	0.617082	0.785	0.365	4.96008e-19	1
HAL.1	3.77103e-23	0.638801	0.528	0.166	5.2734e-19	1
TGFBI.1	4.32559e-23	0.703853	0.771	0.353	6.0489e-19	1
APLP2.1	4.87957e-23	0.707495	0.764	0.36	6.82358e-19	1
MS4A8A.1	5.14823e-23	0.562043	0.799	0.377	7.19928e-19	1
FGFR1.1	5.17395e-23	0.712989	0.847	0.434	7.23525e-19	1
CALD1.1	6.0286e-23	0.692555	0.625	0.24	8.43039e-19	1
MPEG1.1	6.21263e-23	0.744662	0.729	0.338	8.68774e-19	1
PROS1.1	6.35177e-23	0.653963	0.681	0.29	8.88231e-19	1
NFIC.1	7.07998e-23	0.629599	0.812	0.392	9.90064e-19	1
LIPE.RPL36A.1	7.64782e-23	-0.559088	0.944	0.967	1.06947e-18	1
CERS6.1	9.32701e-23	0.550299	0.59	0.211	1.30429e-18	1
ITGB2.1	1.15186e-22	0.624415	0.958	0.593	1.61076e-18	1
NFIA.1	2.47064e-22	0.505789	0.521	0.166	3.45494e-18	1
CD33	2.54414e-22	0.506119	0.438	0.118	3.55773e-18	1
RPL38.1	2.87812e-22	-0.556055	0.924	0.968	4.02477e-18	1
RPL29.1	3.04732e-22	-0.522655	0.896	0.956	4.26137e-18	1
ARHGEF12.1	3.06056e-22	0.568999	0.569	0.196	4.27989e-18	1
CORO1A.1	3.22762e-22	-1.42957	0.146	0.585	4.51351e-18	1
LPL.RGPD5.1	3.53819e-22	0.803221	0.84	0.418	4.94781e-18	1
TRF.1	4.19912e-22	0.650601	0.931	0.495	5.87205e-18	1
MTUS1.1	4.21919e-22	0.570947	0.604	0.229	5.90012e-18	1
GM11478.1	4.62179e-22	-0.672989	0.91	0.967	6.46311e-18	1
SERPINB2.1	4.90619e-22	0.778214	0.785	0.383	6.86082e-18	1
SSH2.1	5.32215e-22	0.628626	0.868	0.484	7.44249e-18	1
MT.RNR1.1	1.00244e-21	-0.855042	0.993	0.992	1.40182e-17	1
TLN1.1	1.09234e-21	0.548264	0.958	0.677	1.52753e-17	1
VSIR.1	1.20053e-21	0.623906	0.833	0.442	1.67882e-17	1
PLTP.1	1.2214e-21	0.616199	0.917	0.483	1.708e-17	1
PLOD3.ABCB5.1	1.33041e-21	0.605781	0.722	0.327	1.86044e-17	1
EVI5.1	1.33088e-21	0.662838	0.799	0.401	1.8611e-17	1
RPLP1.1	6.54582e-21	-0.374043	0.972	0.997	9.15367e-17	1
LTC4S.1	7.52773e-21	0.621178	0.951	0.454	1.05268e-16	1
SH3BGRL.1	8.03781e-21	0.586853	0.875	0.537	1.12401e-16	1
WFDC17.1	1.02108e-20	0.672437	0.972	0.623	1.42788e-16	1
RPS26.1	1.25451e-20	-0.537115	0.951	0.968	1.75431e-16	1
DAPK1.1	1.28089e-20	0.56193	0.632	0.258	1.7912e-16	1
RPL10A.1	1.29209e-20	-0.54413	0.931	0.953	1.80685e-16	1
BC005537.1	1.38868e-20	0.624365	0.792	0.406	1.94193e-16	1
DPEP2.1	1.44176e-20	0.643534	0.764	0.386	2.01615e-16	1
C1QA.1	1.89207e-20	0.661585	0.972	0.546	2.64587e-16	1
CFP.1	2.98778e-20	0.605706	0.965	0.548	4.17811e-16	1
BACH1.1	3.41841e-20	0.54262	0.611	0.258	4.7803e-16	1
C1QC.1	3.5474e-20	0.658878	0.965	0.519	4.96069e-16	1
HIPK2.1	3.79539e-20	0.536048	0.653	0.294	5.30748e-16	1
RPL6	4.09466e-20	-0.539885	0.924	0.965	5.72598e-16	1
CALML4.1	5.81327e-20	0.525599	0.66	0.276	8.12928e-16	1
MT.RNR2.1	6.87621e-20	-0.656363	0.993	0.995	9.6157e-16	1
CANX.1	7.99846e-20	0.644258	0.868	0.522	1.11851e-15	1
RAB11FIP5.1	9.98709e-20	0.46807	0.521	0.179	1.39659e-15	1
CEBPB.1	1.3153e-19	0.583971	0.944	0.522	1.83932e-15	1
CTSA.1	1.67997e-19	0.563377	0.84	0.463	2.34927e-15	1
HSP90B1.1	2.01523e-19	0.596806	0.944	0.682	2.81809e-15	1
FERMT3.1	2.16433e-19	0.561225	0.868	0.514	3.0266e-15	1
CD300LD.1	2.17273e-19	0.617438	0.646	0.279	3.03834e-15	1
RPL35A	2.22767e-19	-0.395393	0.958	0.983	3.11517e-15	1
SELPLG.1	2.31262e-19	0.543517	0.931	0.614	3.23397e-15	1
TBXAS1.1	2.55207e-19	0.547822	0.618	0.258	3.56882e-15	1
PMP22.1	3.2051e-19	0.546521	0.736	0.347	4.48201e-15	1
TPT1	3.99465e-19	-0.297116	0.979	0.997	5.58611e-15	1
CXCL13.1	4.19949e-19	0.859842	0.583	0.216	5.87256e-15	1
EFNB2.1	4.23506e-19	0.578644	0.528	0.196	5.92231e-15	1
IGHM.1	4.46313e-19	-2.61965	0.125	0.504	6.24124e-15	1
TAPBP.1	4.59042e-19	0.623102	0.826	0.478	6.41924e-15	1
FGD4.1	4.78435e-19	0.538555	0.562	0.225	6.69043e-15	1
CD79B.1	5.51959e-19	-2.1213	0.042	0.433	7.71859e-15	1
CTSL.1	5.59306e-19	0.516138	0.708	0.311	7.82134e-15	1
MIB1	5.78622e-19	0.500145	0.396	0.11	8.09144e-15	1
H3F3A.1	6.52838e-19	-0.513747	0.986	0.962	9.12929e-15	1
ADD3.1	6.77531e-19	0.569064	0.91	0.635	9.4746e-15	1
ANK.1	7.17029e-19	0.514885	0.653	0.3	1.00269e-14	1
ACACA.1	7.86278e-19	0.423384	0.625	0.258	1.09953e-14	1
FCGR3.1	8.21396e-19	0.525365	0.938	0.478	1.14864e-14	1
LTBP1.1	8.28017e-19	0.780134	0.681	0.347	1.1579e-14	1
KLF9.1	8.48819e-19	0.551634	0.59	0.252	1.18699e-14	1
IFITM6.1	1.03735e-18	0.570003	0.819	0.407	1.45063e-14	1
RBMS1.1	1.21517e-18	0.503617	0.75	0.38	1.69929e-14	1
P4HB.1	1.37171e-18	0.619686	0.819	0.457	1.9182e-14	1
PIRB.1	1.7266e-18	0.548417	0.785	0.434	2.41448e-14	1
SLC7A2	1.74896e-18	0.563772	0.41	0.121	2.44574e-14	1
COTL1.1	2.25787e-18	0.530336	0.972	0.71	3.1574e-14	1
ENGASE.1	2.94069e-18	0.54755	0.618	0.267	4.11226e-14	1
TNFAIP2.1	4.54925e-18	0.583592	0.535	0.204	6.36167e-14	1
AFP.GM15427.1	4.83306e-18	-0.675901	0.771	0.906	6.75855e-14	1
NEAT1	6.79334e-18	0.635462	0.854	0.502	9.49981e-14	1
CCR1.1	8.15084e-18	0.574443	0.75	0.382	1.13981e-13	1
HACD4.1	9.10061e-18	0.538999	0.812	0.403	1.27263e-13	1
PDIA3.1	9.87552e-18	0.543472	0.903	0.587	1.38099e-13	1
DDX3X	1.01571e-17	0.518112	0.694	0.323	1.42037e-13	1
FAM91A1.1	1.04522e-17	0.397627	0.514	0.187	1.46164e-13	1
PLAC8.1	1.10197e-17	-2.02342	0.021	0.392	1.54099e-13	1
LTB.1	1.10554e-17	-1.21711	0.042	0.433	1.54599e-13	1
EHBP1L1.1	1.25798e-17	0.543227	0.59	0.253	1.75915e-13	1
ALOX15.1	1.34842e-17	0.65922	0.868	0.471	1.88563e-13	1
FNDC3B.1	1.35155e-17	0.58964	0.507	0.19	1.89e-13	1
TWF1	1.49397e-17	0.473783	0.438	0.145	2.08917e-13	1
APOE.1	1.53051e-17	0.559989	0.972	0.802	2.14027e-13	1
RHOQ	1.78081e-17	0.371219	0.486	0.173	2.49028e-13	1
CAMKK2.1	1.81548e-17	0.506785	0.618	0.284	2.53877e-13	1
RPN2.1	2.23612e-17	0.513732	0.882	0.532	3.12699e-13	1
KITLG.C5AR1.1	2.44338e-17	0.506535	0.514	0.201	3.41682e-13	1
PEAK1.1	2.60494e-17	0.464224	0.625	0.281	3.64275e-13	1
ITPRIPL2.1	3.41236e-17	0.550484	0.569	0.247	4.77185e-13	1
ACTB.1	3.42463e-17	0.337786	0.993	0.991	4.789e-13	1
IFI204.1	4.0816e-17	0.501681	0.486	0.179	5.7077e-13	1
HDAC9	4.80133e-17	0.414077	0.465	0.16	6.71418e-13	1
GM4332.1	5.05379e-17	-0.692545	0.771	0.872	7.06722e-13	1
CEACAM1.1	5.67741e-17	0.478487	0.465	0.167	7.93929e-13	1
SPTBN1.1	5.9013e-17	0.577135	0.854	0.517	8.25237e-13	1
NAIP1	6.47611e-17	0.423537	0.382	0.113	9.05619e-13	1
SAA3.1	6.55019e-17	0.816795	0.875	0.513	9.15978e-13	1
F630028O10RIK.1	7.07895e-17	0.507361	0.625	0.273	9.8992e-13	1
RAB32.1	8.10967e-17	0.541072	0.611	0.285	1.13406e-12	1
MCEMP1.1	8.69357e-17	0.531158	0.785	0.383	1.21571e-12	1
NHSL2.1	9.9055e-17	0.492868	0.528	0.216	1.38518e-12	1
SRGAP2.1	1.05618e-16	0.418322	0.514	0.202	1.47696e-12	1
ABCA9.1	1.10477e-16	0.484261	0.507	0.202	1.54491e-12	1
H2.EB1.1	1.19683e-16	-1.50924	0.493	0.751	1.67365e-12	1
ZFHX3.1	1.48273e-16	0.481373	0.493	0.196	2.07345e-12	1
EEF1B2.1	1.53656e-16	-0.467631	0.903	0.95	2.14873e-12	1
LY6D.1	2.12834e-16	-2.08527	0.042	0.394	2.97627e-12	1
ATP8A1	2.23145e-16	0.496386	0.507	0.207	3.12046e-12	1
SLC11A1.1	2.24124e-16	0.46498	0.646	0.299	3.13415e-12	1
NAPSA.1	2.46565e-16	-1.25152	0.035	0.395	3.44797e-12	1
RAB27A.1	3.20786e-16	0.591418	0.556	0.247	4.48587e-12	1
NINJ1.1	3.29246e-16	0.452832	0.847	0.412	4.60417e-12	1
DSE	3.77056e-16	0.371067	0.382	0.115	5.27275e-12	1
USP3.1	3.8477e-16	0.493488	0.736	0.377	5.38063e-12	1
XDH.1	4.22373e-16	0.437305	0.576	0.256	5.90646e-12	1
X6430548M08RIK.1	4.5236e-16	0.459668	0.451	0.164	6.3258e-12	1
COMT.1	4.78752e-16	0.46667	0.875	0.463	6.69486e-12	1
IRF2BP2.1	4.92444e-16	0.633018	0.708	0.374	6.88633e-12	1
DUSP1.1	5.03474e-16	0.58751	0.521	0.222	7.04059e-12	1
DUSP3.1	5.4111e-16	0.536136	0.681	0.342	7.56688e-12	1
ASPA.1	5.68194e-16	0.522681	0.472	0.183	7.94562e-12	1
IL6RA	5.97125e-16	0.467436	0.708	0.347	8.35019e-12	1
RPS24.PS3.1	6.32448e-16	-0.66474	0.757	0.846	8.84415e-12	1
ASAH1.1	6.36077e-16	0.465404	0.708	0.368	8.8949e-12	1
RN18S.RS5	7.15181e-16	-0.846211	0.743	0.902	1.00011e-11	1
CD2.1	7.18145e-16	-1.14683	0.028	0.374	1.00425e-11	1
CD79A.1	8.09725e-16	-2.2649	0.104	0.437	1.13232e-11	1
IGLC2.1	8.12086e-16	-2.18939	0.035	0.374	1.13562e-11	1
CCL9.1	8.28684e-16	0.477018	0.882	0.477	1.15883e-11	1
BHLHE40.1	8.61234e-16	0.440662	0.514	0.207	1.20435e-11	1
GLG1	8.67298e-16	0.439428	0.646	0.306	1.21283e-11	1
FAM43A	9.43343e-16	0.384462	0.576	0.237	1.31917e-11	1
FTL1.1	9.4911e-16	0.450467	0.986	0.891	1.32723e-11	1
ZSWIM6.1	1.00993e-15	0.392965	0.486	0.186	1.41229e-11	1
CTSS.1	1.20334e-15	0.413823	0.972	0.771	1.68275e-11	1
GSR.1	1.23211e-15	0.539347	0.625	0.302	1.72298e-11	1
RPS16.PS2.1	1.45988e-15	-0.57345	0.833	0.9	2.0415e-11	1
CYFIP1.1	1.56106e-15	0.502658	0.799	0.448	2.18299e-11	1
CTNND1	1.62795e-15	0.351384	0.431	0.152	2.27653e-11	1
GNS	1.70961e-15	0.485286	0.597	0.284	2.39072e-11	1
QK	1.74531e-15	0.539008	0.66	0.339	2.44065e-11	1
FAM20C.1	1.89611e-15	0.457985	0.486	0.179	2.65151e-11	1
ATP6V1A.1	1.90662e-15	0.481138	0.604	0.302	2.66622e-11	1
RPS9.1	2.13664e-15	-0.321302	0.993	0.995	2.98787e-11	1
RPL27.1	2.26838e-15	-0.6166	0.75	0.842	3.1721e-11	1
LIPA.1	2.46861e-15	0.449568	0.688	0.347	3.45211e-11	1
SDCBP.1	2.49314e-15	0.52222	0.826	0.498	3.4864e-11	1
GIMAP3.1	2.90872e-15	-1.11539	0	0.327	4.06755e-11	1
RAB14.1	2.9126e-15	0.455655	0.903	0.573	4.07298e-11	1
REEP3.1	3.13119e-15	0.585021	0.729	0.412	4.37866e-11	1
MPP1.1	3.14649e-15	0.499709	0.722	0.401	4.40005e-11	1
GNGT2.1	3.1824e-15	0.483875	0.931	0.537	4.45027e-11	1
GIMAP1.1	3.49933e-15	-1.10974	0.069	0.403	4.89346e-11	1
VIM.1.1	3.71539e-15	-0.817571	0.799	0.869	5.19561e-11	1
MS4A1.1	4.18511e-15	-1.52048	0.021	0.354	5.85245e-11	1
PDLIM5.1	4.28555e-15	0.477068	0.472	0.193	5.99291e-11	1
SLC26A2	4.3112e-15	0.555627	0.431	0.161	6.02878e-11	1
GM9794.1	4.81497e-15	-0.522795	0.833	0.916	6.73325e-11	1
GIMAP4.1	5.00218e-15	-1.10062	0.014	0.339	6.99505e-11	1
RPL35.1	5.06145e-15	-0.515555	0.854	0.925	7.07793e-11	1
RPL7A	5.18598e-15	-0.389072	0.924	0.94	7.25207e-11	1
COLGALT1.1	5.3382e-15	0.567163	0.632	0.333	7.46494e-11	1
FAM20A.1	5.91149e-15	0.418137	0.451	0.169	8.26662e-11	1
CLEC4D.1	7.05473e-15	0.494397	0.66	0.308	9.86534e-11	1
FYB.1	7.63608e-15	0.456003	0.792	0.434	1.06783e-10	1
SIRPA.1	9.51045e-15	0.4896	0.549	0.253	1.32994e-10	1
CD14.1	9.77796e-15	0.420448	0.778	0.395	1.36735e-10	1
GIMAP6.1	1.00986e-14	-1.09494	0.056	0.379	1.41219e-10	1
IGKC.1	1.0527e-14	-3.15168	0.167	0.478	1.47209e-10	1
IGLC3.1	1.16425e-14	-1.63968	0.021	0.345	1.62809e-10	1
SCARB2.1	1.19473e-14	0.447461	0.618	0.296	1.67071e-10	1
SLC6A6.1	1.23072e-14	0.434588	0.632	0.309	1.72103e-10	1
GLB1.1	1.30633e-14	0.5222	0.549	0.256	1.82677e-10	1
DSTN.1	1.33659e-14	0.464079	0.757	0.421	1.86909e-10	1
RPS29	1.38339e-14	-0.280602	0.972	0.995	1.93454e-10	1
PRR13	1.38364e-14	0.470898	0.847	0.581	1.93488e-10	1
LGALS3BP.1	1.39834e-14	0.418983	0.708	0.351	1.95543e-10	1
PTPRCAP.1	1.58012e-14	-1.10884	0.021	0.338	2.20965e-10	1
CLTC	1.6256e-14	0.49244	0.778	0.443	2.27323e-10	1
BSG.1	1.65526e-14	0.436479	0.903	0.578	2.31471e-10	1
LCP2.1	1.6819e-14	0.413387	0.639	0.314	2.35197e-10	1
IGLC1.1	1.68211e-14	-1.93075	0.007	0.321	2.35227e-10	1
CD84.1	1.6881e-14	0.446468	0.812	0.487	2.36065e-10	1
B2M.1	1.77992e-14	0.358163	0.986	0.953	2.48905e-10	1
FCGR4.1	2.14773e-14	0.457031	0.514	0.214	3.00339e-10	1
MBNL2.1	2.17215e-14	0.472587	0.743	0.407	3.03754e-10	1
ADAP1.1	2.26093e-14	0.364598	0.521	0.219	3.16168e-10	1
KLHL9.1	2.27174e-14	0.479085	0.444	0.17	3.17681e-10	1
MFSD5.1	2.31742e-14	0.539359	0.632	0.312	3.24068e-10	1
PRDX5.1	2.36978e-14	0.475584	0.944	0.64	3.31391e-10	1
ATP6AP1.1	2.81397e-14	0.444388	0.646	0.327	3.93506e-10	1
TMEM106A.1	2.85783e-14	0.417817	0.458	0.173	3.9964e-10	1
CD93.1	2.90441e-14	0.548653	0.486	0.207	4.06153e-10	1
SBF2	2.92993e-14	0.336904	0.396	0.134	4.09721e-10	1
TULP4	3.33796e-14	0.448015	0.549	0.24	4.6678e-10	1
RPL37RT.1	3.54536e-14	-0.553629	0.806	0.878	4.95783e-10	1
MZB1.1	3.72436e-14	-1.22984	0.007	0.321	5.20815e-10	1
DDX17	3.79979e-14	0.4479	0.639	0.317	5.31363e-10	1
MYOF.1	3.90976e-14	0.475314	0.583	0.288	5.4674e-10	1
TMED10.1	4.06127e-14	0.428162	0.882	0.602	5.67928e-10	1
SPRED1	4.11084e-14	0.423315	0.396	0.14	5.74859e-10	1
NCF1	4.13654e-14	0.407855	0.771	0.459	5.78454e-10	1
PABPC1	4.17159e-14	0.402997	0.951	0.814	5.83355e-10	1
X4930523C07RIK.1	4.34809e-14	-1.09656	0.104	0.418	6.08036e-10	1
TAOK1	4.79391e-14	0.393013	0.486	0.196	6.70381e-10	1
ETS1.1	5.02549e-14	-0.965927	0.014	0.327	7.02765e-10	1
CD74.1	5.2859e-14	-1.29118	0.792	0.86	7.3918e-10	1
LAPTM4A.1	5.72852e-14	0.470597	0.833	0.49	8.01076e-10	1
EBF1.1	6.23504e-14	-1.40526	0.028	0.336	8.71908e-10	1
SERPINB8.1	6.29605e-14	0.410633	0.479	0.204	8.80439e-10	1
ACP2	6.678e-14	0.421564	0.333	0.106	9.33851e-10	1
GBE1.1	6.68145e-14	0.448696	0.507	0.22	9.34334e-10	1
RXRA	7.01442e-14	0.37534	0.375	0.13	9.80897e-10	1
SLFN4	7.52771e-14	0.502006	0.319	0.092	1.05268e-09	1
PILRA.1	7.74019e-14	0.442	0.736	0.374	1.08239e-09	1
PLIN2.1	8.3342e-14	0.473658	0.792	0.451	1.16545e-09	1
CALR.1	8.43314e-14	0.450651	0.951	0.682	1.17929e-09	1
SNX10.1	9.04344e-14	0.423897	0.604	0.297	1.26463e-09	1
NACA	9.28579e-14	-0.417146	0.938	0.944	1.29853e-09	1
NAIP2.1	9.29489e-14	0.431264	0.431	0.163	1.2998e-09	1
MFSD6	9.59594e-14	0.418299	0.382	0.136	1.3419e-09	1
CREG1.1	1.01472e-13	0.413013	0.882	0.508	1.41899e-09	1
YWHAG.1	1.06305e-13	0.429939	0.611	0.303	1.48657e-09	1
RNPEP.1	1.11296e-13	0.421165	0.667	0.345	1.55636e-09	1
CCND1.1	1.19937e-13	0.573099	0.708	0.37	1.6772e-09	1
DNAJC3.1	1.25624e-13	0.478163	0.708	0.385	1.75673e-09	1
RRBP1.1	1.38697e-13	0.435769	0.847	0.537	1.93955e-09	1
NAV1.1	1.46062e-13	0.427654	0.535	0.247	2.04253e-09	1
TPP2.1	1.50847e-13	0.407542	0.569	0.268	2.10944e-09	1
ALOX5AP.1	1.51848e-13	0.462628	0.951	0.522	2.12344e-09	1
SGPP1.1	1.58088e-13	0.530058	0.528	0.243	2.2107e-09	1
AGTRAP.1	1.61403e-13	0.421052	0.542	0.258	2.25706e-09	1
ALCAM.1	1.77579e-13	0.487188	0.562	0.275	2.48326e-09	1
ELOVL5.1.1	1.78034e-13	0.33239	0.59	0.282	2.48963e-09	1
CDKN2A	1.78726e-13	0.504543	0.278	0.069	2.4993e-09	1
EEF1G.1	1.81273e-13	-0.6176	0.826	0.849	2.53492e-09	1
FRRS1.1	1.94723e-13	0.433917	0.521	0.238	2.72301e-09	1
SLC43A2.1	2.11094e-13	0.46948	0.542	0.252	2.95193e-09	1
STRN3	2.1416e-13	0.407275	0.486	0.207	2.99481e-09	1
NFAM1.1	2.15963e-13	0.441613	0.549	0.258	3.02002e-09	1
ANO6.1	2.21584e-13	0.51905	0.521	0.235	3.09862e-09	1
ZCCHC24	2.2583e-13	0.442311	0.396	0.145	3.15801e-09	1
INSR	2.3061e-13	0.357467	0.382	0.131	3.22485e-09	1
FAM102B	2.68859e-13	0.325961	0.417	0.148	3.75972e-09	1
SLC8B1	2.74721e-13	0.285032	0.299	0.083	3.8417e-09	1
ABCA1	2.78035e-13	0.497548	0.403	0.154	3.88804e-09	1
XBP1.1	3.03229e-13	0.44982	0.694	0.397	4.24035e-09	1
CPD	3.15828e-13	0.403661	0.319	0.094	4.41653e-09	1
MGST1.1	3.17641e-13	0.397638	0.75	0.379	4.4419e-09	1
RPN1.1	3.38702e-13	0.438709	0.701	0.401	4.73641e-09	1
RPL19.PS11.1	3.73679e-13	-0.636337	0.66	0.766	5.22552e-09	1
TMEM63A	3.75892e-13	0.278088	0.271	0.066	5.25648e-09	1
GM8730.1	3.95945e-13	-0.734063	0.604	0.751	5.5369e-09	1
H2.DMB2.1	4.05469e-13	-0.827847	0.028	0.329	5.67008e-09	1
TSPAN14.1	4.51412e-13	0.397049	0.493	0.216	6.31254e-09	1
FRMD4B.1	4.77011e-13	0.461719	0.458	0.201	6.67053e-09	1
MARVELD1	5.0438e-13	0.39534	0.396	0.148	7.05325e-09	1
MAFG.1	5.18818e-13	0.372018	0.528	0.238	7.25515e-09	1
ABI1	5.33074e-13	0.440997	0.59	0.288	7.4545e-09	1
CAMK1.1	5.52585e-13	0.380924	0.653	0.335	7.72735e-09	1
DEGS1.1	5.5389e-13	0.439323	0.708	0.385	7.7456e-09	1
RPS28.1	5.55142e-13	-0.386855	0.903	0.935	7.76311e-09	1
GM7536.1	6.86876e-13	-0.597099	0.639	0.768	9.60527e-09	1
X2410016O06RIK.1	6.98922e-13	0.361638	0.438	0.172	9.77372e-09	1
ATP11C	7.24975e-13	0.338921	0.368	0.128	1.01381e-08	1
GATA6.1	7.62874e-13	0.512681	0.556	0.275	1.0668e-08	1
EPHA2	8.00904e-13	0.27761	0.292	0.083	1.11998e-08	1
PLXNB2.1	8.50723e-13	0.37272	0.521	0.238	1.18965e-08	1
RPS10.PS1.1	8.64016e-13	-0.561213	0.66	0.807	1.20824e-08	1
LGALS9.1	9.46817e-13	0.441336	0.597	0.282	1.32403e-08	1
DUSP6.1	1.05261e-12	0.432325	0.431	0.172	1.47197e-08	1
CD68.1	1.1146e-12	0.373047	0.826	0.462	1.55865e-08	1
BAIAP2.1	1.11468e-12	0.425675	0.514	0.235	1.55877e-08	1
NRP1.1	1.18713e-12	0.496392	0.424	0.176	1.66008e-08	1
CSF3R.1	1.21578e-12	0.55673	0.417	0.163	1.70014e-08	1
FAM120A	1.24399e-12	0.451442	0.639	0.336	1.73959e-08	1
PLOD1	1.26738e-12	0.283622	0.347	0.118	1.77231e-08	1
CSDE1.1	1.28738e-12	0.415937	0.785	0.504	1.80027e-08	1
PTGIR	1.45889e-12	0.419248	0.271	0.074	2.04012e-08	1
TPT1.PS6	1.47697e-12	-0.415154	0.882	0.917	2.0654e-08	1
LIMS1.1	1.47971e-12	0.376047	0.632	0.332	2.06923e-08	1
LY6A.1	1.52661e-12	-1.38666	0.049	0.332	2.13481e-08	1
NFE2.1	1.79461e-12	0.351699	0.424	0.172	2.50958e-08	1
RAB8B.1	1.93412e-12	0.408721	0.59	0.306	2.70468e-08	1
PTPRE.1	2.02152e-12	0.478776	0.667	0.383	2.82689e-08	1
PLD1	2.0619e-12	0.255738	0.271	0.074	2.88336e-08	1
RPL7	2.14258e-12	-0.414493	0.931	0.929	2.99618e-08	1
PITPNC1.1	2.14772e-12	0.436651	0.542	0.261	3.00337e-08	1
2024-03-08	2.56107e-12	0.287263	0.257	0.068	3.5814e-08	1
CST3.1	2.63119e-12	0.425257	0.972	0.754	3.67946e-08	1
RASSF3	2.63136e-12	0.451446	0.597	0.324	3.6797e-08	1
FCMR.1	2.74377e-12	-1.09653	0	0.27	3.83689e-08	1
GPRC5B	3.0393e-12	0.270083	0.271	0.075	4.25016e-08	1
MIR99AHG	3.07134e-12	0.43403	0.382	0.143	4.29497e-08	1
ETF1.1	3.07917e-12	0.405299	0.576	0.291	4.30591e-08	1
PF4.1	3.14509e-12	0.382319	0.924	0.548	4.39809e-08	1
LARP4B	3.4772e-12	0.42552	0.583	0.302	4.86251e-08	1
FAM234A.1	3.5188e-12	0.331425	0.465	0.204	4.92069e-08	1
NPTN.1	3.60483e-12	0.362316	0.604	0.308	5.04099e-08	1
ATP1B3.1	3.61916e-12	0.437524	0.792	0.489	5.06104e-08	1
SOAT1.1	3.6203e-12	0.376753	0.465	0.202	5.06263e-08	1
ATP1A3.1	3.70019e-12	0.426506	0.618	0.323	5.17435e-08	1
SERINC1	3.90191e-12	0.377094	0.611	0.314	5.45643e-08	1
RALB.1	3.98929e-12	0.374758	0.507	0.235	5.57862e-08	1
MOB1A.1	4.4488e-12	0.461705	0.722	0.431	6.2212e-08	1
SYNJ1.1	4.52731e-12	0.431246	0.472	0.213	6.33099e-08	1
CORO1C.1	4.93133e-12	0.34642	0.583	0.285	6.89597e-08	1
RNF141.1	5.73618e-12	0.408171	0.514	0.241	8.02147e-08	1
CRTAP.1	5.88907e-12	0.430299	0.431	0.186	8.23527e-08	1
RBPJ.1	6.2842e-12	0.458475	0.694	0.38	8.78782e-08	1
RPL4.1	6.87239e-12	-0.402084	0.91	0.941	9.61035e-08	1
DIAPH2	7.11321e-12	0.363469	0.403	0.16	9.94711e-08	1
PGD.1	7.5581e-12	0.41319	0.618	0.329	1.05692e-07	1
C3.1	7.73896e-12	0.543237	0.396	0.161	1.08222e-07	1
DOCK1	8.13219e-12	0.305959	0.319	0.109	1.13721e-07	1
PSMB8	8.18558e-12	-0.55103	0.792	0.837	1.14467e-07	1
RAPGEF2	8.23983e-12	0.268549	0.271	0.077	1.15226e-07	1
RAB31.1	8.54653e-12	0.442983	0.438	0.193	1.19515e-07	1
ZFP36L2.1	8.8404e-12	0.515632	0.84	0.548	1.23624e-07	1
USP4	8.86664e-12	0.331029	0.396	0.154	1.23991e-07	1
SIGLECG.1	9.13332e-12	-0.925689	0.007	0.271	1.2772e-07	1
DHRS7.1	9.13864e-12	0.361185	0.778	0.421	1.27795e-07	1
CD300LB.1	9.29593e-12	0.393258	0.41	0.173	1.29994e-07	1
ZNFX1.1	9.38645e-12	0.383257	0.479	0.229	1.3126e-07	1
MFSD14B.1	9.71675e-12	0.317818	0.431	0.178	1.35879e-07	1
ADIPOR1	9.84135e-12	0.405469	0.59	0.303	1.37621e-07	1
SSFA2	9.89906e-12	0.277968	0.333	0.115	1.38428e-07	1
SH3TC1	9.921e-12	0.281927	0.333	0.116	1.38735e-07	1
ARHGAP29	9.96425e-12	0.337155	0.347	0.125	1.3934e-07	1
CLCN7	1.08757e-11	0.288738	0.278	0.084	1.52085e-07	1
SLC38A6	1.23218e-11	0.303914	0.292	0.094	1.72308e-07	1
S100A1.1	1.24718e-11	0.324149	0.736	0.395	1.74406e-07	1
APOBR.1	1.27717e-11	0.404037	0.438	0.19	1.786e-07	1
SLC9A3R2	1.32315e-11	0.38533	0.403	0.158	1.85029e-07	1
FCGRT.1	1.35044e-11	0.466983	0.562	0.279	1.88845e-07	1
CAPNS1.1	1.3767e-11	0.384313	0.882	0.567	1.92518e-07	1
GNAQ.1	1.41113e-11	0.37755	0.549	0.282	1.97333e-07	1
MFSD1.1	1.42969e-11	0.330937	0.465	0.208	1.99927e-07	1
GRK5	1.42997e-11	0.449134	0.396	0.163	1.99967e-07	1
APOBEC3.1	1.49581e-11	-0.799026	0.139	0.413	2.09174e-07	1
CNDP2.1	1.51855e-11	0.386236	0.556	0.297	2.12354e-07	1
DOCK5	1.54944e-11	0.372071	0.292	0.094	2.16674e-07	1
ARSG	1.5499e-11	0.254505	0.306	0.098	2.16738e-07	1
TPP1.1	1.65204e-11	0.429406	0.549	0.282	2.31022e-07	1
RNF213	1.68866e-11	0.348714	0.368	0.134	2.36143e-07	1
JUNB.1	1.70376e-11	0.527586	0.847	0.551	2.38254e-07	1
SNX18	1.84153e-11	0.293948	0.333	0.116	2.57519e-07	1
TLR13	1.86539e-11	0.418674	0.361	0.139	2.60856e-07	1
METRNL.1	2.01868e-11	0.344714	0.653	0.344	2.82292e-07	1
UBASH3B.1	2.27415e-11	0.309873	0.562	0.27	3.18017e-07	1
NUCB2.1	2.40397e-11	0.370631	0.597	0.323	3.36172e-07	1
FLNA	2.78149e-11	0.39643	0.861	0.594	3.88963e-07	1
HDLBP.1	2.78463e-11	0.351816	0.653	0.374	3.89403e-07	1
USP34	2.79788e-11	0.433662	0.451	0.189	3.91255e-07	1
PLEKHB2	2.80746e-11	0.341597	0.431	0.189	3.92596e-07	1
KLF4.1	2.81711e-11	0.450178	0.542	0.271	3.93945e-07	1
FES.1	3.25335e-11	0.316854	0.528	0.264	4.54949e-07	1
WWP1	3.3571e-11	0.351003	0.354	0.136	4.69457e-07	1
SCN1B.1	3.75733e-11	0.335988	0.514	0.244	5.25425e-07	1
CEBPA.1	3.85335e-11	0.326801	0.5	0.231	5.38852e-07	1
KLF6.1	3.8762e-11	0.358806	0.785	0.449	5.42048e-07	1
LILRB4A.1	3.93946e-11	0.460398	0.535	0.275	5.50895e-07	1
TNPO3	3.98512e-11	0.414103	0.493	0.237	5.5728e-07	1
RHOC.1	4.04707e-11	0.402843	0.514	0.24	5.65942e-07	1
EPS8.1	4.11239e-11	0.317313	0.5	0.225	5.75076e-07	1
BRI3.1	4.30552e-11	0.391337	0.903	0.64	6.02085e-07	1
NOTCH1.1	4.37969e-11	0.327836	0.417	0.175	6.12456e-07	1
CTNNA1.1	4.46449e-11	0.325656	0.507	0.238	6.24314e-07	1
H2.AA.1	4.85617e-11	-1.08913	0.715	0.798	6.79087e-07	1
ACAP2	4.93602e-11	0.373487	0.507	0.246	6.90253e-07	1
HPCAL1.1	4.93916e-11	0.367257	0.542	0.264	6.90692e-07	1
ICAM2.1	4.94133e-11	0.342343	0.91	0.513	6.90996e-07	1
DPYSL3	4.97704e-11	0.300166	0.299	0.098	6.95989e-07	1
DAZAP2	5.48333e-11	0.467857	0.806	0.523	7.66789e-07	1
GRINA.1	5.72868e-11	0.348089	0.479	0.216	8.01098e-07	1
NADK.1.1	5.93995e-11	0.358803	0.562	0.297	8.30643e-07	1
CCND2.1	6.33005e-11	-0.768161	0.062	0.333	8.85195e-07	1
GALNT7	6.4213e-11	0.348028	0.41	0.178	8.97954e-07	1
FUT8	6.49496e-11	0.277417	0.326	0.115	9.08255e-07	1
NCF2.1	6.99342e-11	0.422113	0.778	0.511	9.7796e-07	1
TCF7L2	7.04394e-11	0.340503	0.347	0.13	9.85025e-07	1
RPL10	7.10291e-11	-0.326402	0.903	0.968	9.93271e-07	1
PDCD6IP.1	7.27731e-11	0.386721	0.625	0.357	1.01766e-06	1
C1QB.1	7.96711e-11	0.440389	0.958	0.566	1.11412e-06	1
PPP1R12C	8.41401e-11	0.319948	0.403	0.166	1.17662e-06	1
SASH1	8.59731e-11	0.313127	0.312	0.115	1.20225e-06	1
CD44	8.92619e-11	0.452402	0.75	0.454	1.24824e-06	1
NFIX.1	9.35269e-11	0.403923	0.493	0.243	1.30788e-06	1
TSPAN5	9.8804e-11	0.304593	0.347	0.137	1.38168e-06	1
AI607873	9.94699e-11	0.312991	0.333	0.122	1.39099e-06	1
ARRB2.1	1.01041e-10	0.430986	0.688	0.4	1.41296e-06	1
DRAM1	1.03143e-10	0.28497	0.285	0.094	1.44236e-06	1
SHTN1.1	1.03392e-10	0.35006	0.451	0.199	1.44583e-06	1
FBLIM1	1.12884e-10	0.256698	0.257	0.078	1.57858e-06	1
SOD1	1.1781e-10	0.300363	0.653	0.363	1.64745e-06	1
KLF13.1	1.22696e-10	0.400224	0.819	0.558	1.71578e-06	1
WARS.1	1.2298e-10	0.333585	0.424	0.189	1.71976e-06	1
SGPL1	1.30192e-10	0.405258	0.472	0.229	1.8206e-06	1
HOOK3	1.38051e-10	0.323377	0.535	0.262	1.93051e-06	1
PTPRA	1.39075e-10	0.28582	0.472	0.217	1.94483e-06	1
HIP1.1	1.44607e-10	0.362891	0.465	0.22	2.02219e-06	1
BCAM.1	1.46908e-10	0.383047	0.465	0.214	2.05435e-06	1
DNAJC14	1.47005e-10	0.251596	0.34	0.124	2.05571e-06	1
2024-09-11	1.49134e-10	0.330416	0.708	0.416	2.08549e-06	1
TNFRSF1B	1.50551e-10	0.432174	0.368	0.155	2.10531e-06	1
RTN4.1	1.53642e-10	0.430805	0.694	0.41	2.14853e-06	1
MYO7A	1.79051e-10	0.321523	0.312	0.115	2.50386e-06	1
ADAM10	1.80692e-10	0.308487	0.549	0.279	2.52679e-06	1
DMPK	1.84282e-10	0.343045	0.257	0.078	2.57699e-06	1
TMEM141.1	1.86354e-10	0.384595	0.556	0.278	2.60598e-06	1
FABP4.1	1.86941e-10	0.312566	0.812	0.437	2.61418e-06	1
NUCB1.1	1.93581e-10	0.397509	0.701	0.416	2.70703e-06	1
SGK1	1.96348e-10	0.322681	0.278	0.092	2.74573e-06	1
NOTCH2	2.30847e-10	0.303126	0.597	0.314	3.22816e-06	1
ATP2A2	2.31717e-10	0.355445	0.479	0.225	3.24033e-06	1
SECISBP2L	2.33407e-10	0.314887	0.347	0.14	3.26396e-06	1
GAPVD1	2.36751e-10	0.504281	0.479	0.231	3.31072e-06	1
EPB41L1	2.38411e-10	0.348279	0.306	0.112	3.33394e-06	1
RPS23.PS1	2.59167e-10	-0.520463	0.722	0.819	3.62419e-06	1
TRPS1.1	2.6033e-10	0.340372	0.549	0.278	3.64045e-06	1
ABI3.1	2.67546e-10	0.336004	0.597	0.317	3.74136e-06	1
RPL34.PS1.1	2.75175e-10	-0.549573	0.688	0.792	3.84805e-06	1
NPC2.1	2.94528e-10	0.327153	0.951	0.736	4.11868e-06	1
SULT1A1.1	2.96159e-10	0.375687	0.507	0.259	4.14149e-06	1
WNT2	3.11604e-10	0.481071	0.354	0.133	4.35747e-06	1
ALDH3B1.1	3.13042e-10	0.268302	0.479	0.228	4.37758e-06	1
SQRDL.1	3.15807e-10	0.276355	0.438	0.201	4.41625e-06	1
ADGRE4	3.15995e-10	0.352338	0.347	0.142	4.41888e-06	1
OSBPL8	3.26678e-10	0.268517	0.354	0.137	4.56826e-06	1
ATP6V1E1.1	3.57386e-10	0.424346	0.785	0.517	4.99769e-06	1
CAPZB.1	3.84192e-10	0.365968	0.951	0.712	5.37254e-06	1
IGSF6.1	3.91427e-10	0.368466	0.493	0.253	5.47372e-06	1
MAGT1.1	3.97162e-10	0.411873	0.542	0.282	5.55392e-06	1
VCP.1	3.98116e-10	0.396519	0.715	0.448	5.56725e-06	1
DNAJB9	4.03522e-10	0.298552	0.333	0.127	5.64285e-06	1
RHOB	4.4509e-10	0.410794	0.375	0.155	6.22414e-06	1
IQGAP2.1	4.6076e-10	0.280637	0.486	0.234	6.44327e-06	1
ZBTB7A	5.13848e-10	0.366312	0.688	0.418	7.18565e-06	1
KCTD12.1	5.35476e-10	0.351908	0.646	0.353	7.48809e-06	1
CPT1A.1	5.44223e-10	0.392474	0.458	0.226	7.61042e-06	1
ALDH2.1	5.93651e-10	0.337178	0.944	0.703	8.30162e-06	1
PTMA.1	6.43782e-10	-0.440531	0.944	0.913	9.00264e-06	1
B4GALT5	6.53995e-10	0.337347	0.438	0.198	9.14546e-06	1
NUPR1.1	6.61072e-10	0.338168	0.681	0.379	9.24443e-06	1
ATG7	6.6831e-10	0.366121	0.389	0.169	9.34564e-06	1
CRYL1.1	6.78081e-10	0.315068	0.604	0.327	9.48229e-06	1
PPP3CA	6.79885e-10	0.278078	0.819	0.54	9.50751e-06	1
ELMO2	6.81885e-10	0.280561	0.368	0.149	9.53548e-06	1
RPSA.PS12.1	7.15956e-10	-0.591343	0.521	0.686	1.00119e-05	1
UAP1.1	7.32597e-10	0.328187	0.528	0.264	1.02446e-05	1
FLI1	7.39992e-10	0.357049	0.681	0.43	1.0348e-05	1
DAB2IP	7.59936e-10	0.265022	0.326	0.125	1.06269e-05	1
RPS15	8.1007e-10	-0.28481	0.972	0.983	1.1328e-05	1
EIF4G2.1	8.58743e-10	0.369289	0.75	0.538	1.20087e-05	1
RPSA.PS10.1	8.86051e-10	-0.540218	0.646	0.748	1.23905e-05	1
RPL5	9.09343e-10	-0.320859	0.931	0.955	1.27162e-05	1
CEP350	9.25647e-10	0.324711	0.486	0.231	1.29442e-05	1
DERL1.1	9.38829e-10	0.310948	0.757	0.472	1.31286e-05	1
USP9X	9.50324e-10	0.420181	0.493	0.235	1.32893e-05	1
H2.AB1.1	9.5708e-10	-1.00803	0.688	0.778	1.33838e-05	1
DLGAP4	9.81745e-10	0.257453	0.451	0.208	1.37287e-05	1
MSRB1.1	9.86138e-10	0.38827	0.743	0.451	1.37901e-05	1
GBP3	1.01652e-09	0.302212	0.562	0.294	1.42151e-05	1
PELP1.1	1.01938e-09	0.387722	0.444	0.211	1.4255e-05	1
PDIA6.1	1.02165e-09	0.337093	0.806	0.538	1.42868e-05	1
ARHGAP12.1	1.03287e-09	0.359681	0.472	0.246	1.44436e-05	1
DNAJC10	1.05184e-09	0.37901	0.465	0.231	1.47089e-05	1
RFWD2	1.1784e-09	0.287047	0.431	0.201	1.64788e-05	1
NUS1	1.1811e-09	0.261896	0.424	0.193	1.65165e-05	1
PYCARD.1	1.22525e-09	0.322368	0.938	0.685	1.71338e-05	1
RAB5C.1	1.24518e-09	0.33224	0.75	0.507	1.74125e-05	1
TBC1D2B	1.26363e-09	0.251376	0.285	0.103	1.76706e-05	1
PTBP3	1.28943e-09	0.434736	0.847	0.615	1.80315e-05	1
EFCAB14	1.3118e-09	0.313662	0.382	0.164	1.83442e-05	1
AIFM2	1.35801e-09	0.313591	0.292	0.107	1.89904e-05	1
CMIP.1	1.40552e-09	0.325128	0.653	0.37	1.96547e-05	1
ACTR2	1.4512e-09	0.354081	0.84	0.561	2.02935e-05	1
HERC1	1.47834e-09	0.271909	0.528	0.27	2.06732e-05	1
PICALM	1.56152e-09	0.297217	0.556	0.285	2.18362e-05	1
MYO9B	1.58791e-09	0.261396	0.431	0.205	2.22053e-05	1
PARVB.1	1.61212e-09	0.319686	0.479	0.238	2.25439e-05	1
PID1.1	1.6141e-09	0.314081	0.688	0.394	2.25716e-05	1
IFITM2.1	1.74674e-09	0.320608	0.944	0.526	2.44264e-05	1
KLF10.1	1.74971e-09	0.419914	0.424	0.201	2.4468e-05	1
SCPEP1	1.88417e-09	0.309564	0.632	0.356	2.63483e-05	1
BMPR2	1.9419e-09	0.294108	0.292	0.11	2.71556e-05	1
NCKAP1L	2.00339e-09	0.29957	0.639	0.371	2.80154e-05	1
KDM7A	2.07212e-09	0.250613	0.528	0.264	2.89765e-05	1
NPM1.1	2.11538e-09	-0.386434	0.896	0.917	2.95814e-05	1
ETV1	2.16723e-09	0.309938	0.292	0.11	3.03065e-05	1
WSB1	2.24128e-09	0.252187	0.417	0.186	3.13421e-05	1
TGOLN1	2.30239e-09	0.272711	0.507	0.262	3.21967e-05	1
ARF3	2.34065e-09	0.278611	0.458	0.226	3.27316e-05	1
YWHAZ	2.36391e-09	0.338129	0.903	0.673	3.30569e-05	1
RPS6KA3	2.37316e-09	0.296197	0.493	0.252	3.31863e-05	1
IL10RB	2.39282e-09	0.370538	0.604	0.342	3.34611e-05	1
TMEM87B	2.49552e-09	0.361702	0.285	0.101	3.48974e-05	1
TFE3.1	2.50693e-09	0.363703	0.444	0.226	3.50569e-05	1
FABP7.1	2.5755e-09	0.321848	0.597	0.3	3.60158e-05	1
ID2.1	2.74948e-09	0.335997	0.688	0.413	3.84487e-05	1
GM4951.1	2.82698e-09	0.302553	0.396	0.175	3.95325e-05	1
GM45050.1	2.9311e-09	0.256664	0.472	0.222	4.09885e-05	1
ACSL5	3.01298e-09	0.364075	0.472	0.238	4.21336e-05	1
CNN2.1	3.17109e-09	-0.736428	0.146	0.377	4.43445e-05	1
LITAF.1	3.27045e-09	0.394954	0.5	0.261	4.5734e-05	1
ITCH	3.50452e-09	0.312827	0.632	0.371	4.90072e-05	1
CMTM6	3.57046e-09	0.333751	0.479	0.228	4.99293e-05	1
MAP7D1.1	4.09081e-09	0.276006	0.486	0.249	5.72059e-05	1
MAPK14	4.1104e-09	0.30498	0.486	0.247	5.74798e-05	1
KLHL24	4.14804e-09	0.348148	0.41	0.199	5.80062e-05	1
TMEM170B	4.17481e-09	0.296901	0.347	0.143	5.83805e-05	1
LRP6	4.22002e-09	0.296753	0.382	0.167	5.90128e-05	1
FRY	4.24989e-09	0.387411	0.417	0.199	5.94305e-05	1
USP8	4.40847e-09	0.304475	0.431	0.216	6.16481e-05	1
GM42418	4.49502e-09	0.328284	1	0.998	6.28584e-05	1
SKAP2.1	4.78752e-09	0.339888	0.59	0.342	6.69487e-05	1
PTGIS.1	4.9687e-09	0.302341	0.653	0.347	6.94823e-05	1
IFITM3.1	4.99075e-09	0.374659	0.944	0.566	6.97906e-05	1
TXN1.1	5.22468e-09	0.321561	0.924	0.719	7.30619e-05	1
MTM1	5.28883e-09	0.323651	0.41	0.196	7.39591e-05	1
RPS27RT.1	5.42077e-09	-0.595435	0.764	0.816	7.5804e-05	1
PQLC3	5.86979e-09	0.286142	0.354	0.152	8.20832e-05	1
DOCK7	5.93763e-09	0.260545	0.257	0.092	8.30318e-05	1
TRAM1	5.95536e-09	0.357288	0.597	0.357	8.32797e-05	1
WDR26.1	6.18715e-09	0.355989	0.674	0.415	8.65212e-05	1
TNFRSF21	6.33931e-09	0.30419	0.306	0.119	8.86489e-05	1
EPHX1	6.40268e-09	0.363495	0.431	0.205	8.95351e-05	1
BLVRB.1	6.44954e-09	0.327597	0.84	0.543	9.01904e-05	1
ENO1.GM4149.1	6.64048e-09	-0.363981	0.944	0.934	9.28604e-05	1
FBXL5	6.64758e-09	0.514238	0.354	0.151	9.29597e-05	1
MKLN1	6.68153e-09	0.308815	0.472	0.243	9.34345e-05	1
KIF1B	6.68213e-09	0.298066	0.347	0.152	9.34429e-05	1
IRGM2	6.74754e-09	0.366106	0.264	0.094	9.43577e-05	1
GM10288.1	7.13412e-09	-0.540075	0.604	0.707	9.97636e-05	1
CARD19.1	7.44262e-09	0.269408	0.632	0.354	0.000104078	1
SUB1.1	7.62563e-09	-0.473382	0.764	0.833	0.000106637	1
TMCO1.1	7.63658e-09	0.285625	0.729	0.46	0.00010679	1
FAM212A.1	7.84912e-09	0.254914	0.375	0.166	0.000109762	1
HMOX1.1	7.94274e-09	0.291012	0.451	0.217	0.000111071	1
RAP2B.1	8.02593e-09	0.327292	0.514	0.275	0.000112235	1
SEC14L1.1	8.43737e-09	0.339387	0.417	0.205	0.000117988	1
LYZ2.1	8.59139e-09	0.327758	1	0.896	0.000120142	1
GARNL3.1	8.59347e-09	0.29895	0.604	0.323	0.000120171	1
GNB1	9.47237e-09	0.333156	0.771	0.514	0.000132462	1
ATP6V1B2.1	9.50604e-09	0.310178	0.535	0.293	0.000132932	1
S100A6.1	9.69334e-09	-0.877849	0.667	0.774	0.000135552	1
GM9385.1	1.09063e-08	-0.384726	0.819	0.855	0.000152514	1
GM12918.1	1.22519e-08	-0.563343	0.326	0.534	0.000171331	1
LGALS1.1	1.24604e-08	-0.712587	0.215	0.44	0.000174246	1
CDKN1A.1	1.33531e-08	0.292398	0.444	0.21	0.00018673	1
TNFAIP8.1	1.34202e-08	0.328855	0.882	0.633	0.000187668	1
VAMP8.1	1.44249e-08	0.3357	0.889	0.633	0.000201718	1
LIMD2.1	1.44594e-08	-0.715605	0.208	0.428	0.0002022	1
CRAT	1.4847e-08	0.271222	0.34	0.149	0.00020762	1
MT.CYTB.1	1.48634e-08	-0.312618	0.993	0.983	0.00020785	1
CSF2RA.1	1.49631e-08	0.339467	0.646	0.392	0.000209244	1
SEC31A	1.50327e-08	0.373188	0.424	0.21	0.000210217	1
LRG1.1	1.60398e-08	0.438703	0.472	0.231	0.000224301	1
ZFP638	1.61184e-08	0.40161	0.549	0.302	0.0002254	1
GM43603.1	1.65923e-08	-0.727175	0.069	0.285	0.000232027	1
NIPA2	1.74607e-08	0.399856	0.486	0.265	0.00024417	1
ADAM17	1.78495e-08	0.336728	0.368	0.161	0.000249608	1
NIN.1	1.80152e-08	0.406937	0.493	0.29	0.000251924	1
PTGER4	1.80819e-08	0.290217	0.333	0.143	0.000252857	1
KLC1	1.80937e-08	0.295516	0.41	0.201	0.000253022	1
COPZ1	1.9027e-08	0.369111	0.493	0.253	0.000266074	1
SSR3	1.96907e-08	0.315901	0.611	0.359	0.000275355	1
POMK	1.97812e-08	0.298173	0.306	0.125	0.00027662	1
VSIG4	2.14506e-08	0.743878	0.319	0.133	0.000299965	1
DDOST.1	2.19827e-08	0.33662	0.701	0.462	0.000307407	1
RAMP3	2.1984e-08	0.35972	0.312	0.134	0.000307425	1
MIDN	2.30601e-08	0.339482	0.361	0.164	0.000322472	1
PFDN5	2.30924e-08	-0.388392	0.875	0.879	0.000322924	1
HEATR5A	2.39733e-08	0.333384	0.306	0.13	0.000335242	1
EIF3A	2.43446e-08	0.318828	0.819	0.578	0.000340434	1
PMF1.1	2.48779e-08	-0.655831	0.049	0.255	0.000347892	1
OGT	2.63317e-08	0.536439	0.639	0.397	0.000368222	1
CDK8	2.67733e-08	0.264532	0.347	0.152	0.000374397	1
CD53.1	2.71134e-08	0.297798	0.931	0.712	0.000379153	1
LTBR	2.73653e-08	0.2567	0.285	0.115	0.000382676	1
GM12254.1	2.74314e-08	-0.467945	0.771	0.821	0.000383601	1
ATP6V0B.1	2.75953e-08	0.272069	0.882	0.671	0.000385893	1
MAPKAPK2.1	2.83338e-08	0.267497	0.556	0.317	0.00039622	1
CLOCK	2.84812e-08	0.425101	0.333	0.148	0.000398282	1
FKBP15	3.04532e-08	0.333638	0.458	0.243	0.000425857	1
EFR3A	3.14494e-08	0.283214	0.493	0.276	0.000439789	1
CLEC7A.1	3.17656e-08	0.469261	0.458	0.24	0.00044421	1
F10.1	3.243e-08	0.302897	0.694	0.395	0.000453501	1
ABCC5	3.26723e-08	0.283325	0.354	0.161	0.00045689	1
UBE3A	3.31387e-08	0.286686	0.618	0.37	0.000463412	1
PTP4A2	3.58218e-08	0.310953	0.861	0.647	0.000500931	1
ATP5E	3.64451e-08	-0.282964	0.91	0.905	0.000509648	1
TMEM109	3.71036e-08	0.263368	0.389	0.175	0.000518857	1
FCER1G.1	3.78547e-08	0.310039	0.972	0.548	0.00052936	1
STOM.1	3.80354e-08	0.298295	0.368	0.176	0.000531887	1
CBL	3.91019e-08	0.340983	0.59	0.342	0.000546801	1
KLF3	4.14348e-08	0.267886	0.694	0.424	0.000579424	1
SDHC	4.2483e-08	0.266355	0.458	0.235	0.000594082	1
PPP3R1	4.32339e-08	0.379074	0.41	0.208	0.000604582	1
DBI.1	4.37562e-08	0.305744	0.896	0.643	0.000611887	1
JUND.1	4.41055e-08	-0.764404	0.632	0.707	0.000616771	1
MSL2	4.5102e-08	0.257205	0.34	0.148	0.000630706	1
ATXN2	4.54109e-08	0.253571	0.326	0.143	0.000635026	1
DYNC1H1	4.58926e-08	0.396821	0.521	0.302	0.000641762	1
X9530068E07RIK	4.90082e-08	0.272705	0.431	0.214	0.00068533	1
PRKCD	4.99831e-08	0.331494	0.583	0.336	0.000698963	1
VAMP3.1	5.08347e-08	0.282683	0.493	0.273	0.000710873	1
ARG1.1	5.43098e-08	0.520335	0.382	0.178	0.000759468	1
ZFP710.1	5.51856e-08	0.257303	0.472	0.255	0.000771715	1
EMP3.1	5.52902e-08	0.271298	0.965	0.784	0.000773178	1
KIF5B.ARHGAP44	5.62815e-08	0.304655	0.681	0.459	0.00078704	1
KLF7	5.97489e-08	0.289955	0.396	0.187	0.000835528	1
RAB6A	6.13164e-08	0.33647	0.444	0.235	0.000857448	1
HNRNPH1	6.1434e-08	0.312322	0.549	0.332	0.000859093	1
GSTO1.1	6.37209e-08	0.328888	0.486	0.275	0.000891073	1
ANXA1.1	6.41139e-08	0.256903	0.681	0.41	0.000896569	1
RAPH1	6.89102e-08	0.279889	0.354	0.157	0.00096364	1
DENND5A	6.90963e-08	0.297409	0.396	0.208	0.000966243	1
SURF4.1	6.93101e-08	0.314286	0.528	0.308	0.000969232	1
TRIM30A	6.95812e-08	0.364159	0.535	0.321	0.000973024	1
IRF2	7.27476e-08	0.302479	0.868	0.676	0.0010173	1
RAB1A	7.84028e-08	0.394959	0.562	0.326	0.00109638	1
TRIP12	7.84032e-08	0.349812	0.562	0.323	0.00109639	1
RPS25	7.9353e-08	-0.296757	0.889	0.929	0.00110967	1
CXCL16.1	8.03908e-08	0.316926	0.368	0.181	0.00112418	1
TSPAN31	8.13413e-08	0.270141	0.382	0.189	0.00113748	1
LARS2.1	8.1714e-08	0.348514	0.882	0.735	0.00114269	1
SNAP23.1	8.31974e-08	0.315539	0.556	0.336	0.00116343	1
BTF3	8.51564e-08	-0.331757	0.917	0.882	0.00119083	1
TNFRSF1A.1	8.9875e-08	0.26205	0.521	0.299	0.00125681	1
NRIP1.1	9.33485e-08	0.278518	0.493	0.262	0.00130539	1
TMEM189	9.54018e-08	0.252173	0.417	0.217	0.0013341	1
LYN	9.87199e-08	0.282056	0.84	0.618	0.0013805	1
GM8430.1	1.02928e-07	-0.505181	0.514	0.668	0.00143935	1
SPOP.1	1.03772e-07	0.309648	0.59	0.354	0.00145115	1
MAP3K11	1.04183e-07	0.292216	0.34	0.161	0.00145689	1
TYROBP.1	1.04233e-07	0.347354	0.972	0.707	0.0014576	1
APBB1IP	1.04564e-07	0.333173	0.896	0.676	0.00146222	1
RPL23A.1	1.1096e-07	-0.325983	0.91	0.913	0.00155167	1
AFTPH	1.12933e-07	0.315974	0.41	0.211	0.00157926	1
DOCK2	1.14604e-07	0.308185	0.861	0.63	0.00160262	1
RGS2.1	1.18498e-07	0.346167	0.486	0.262	0.00165708	1
ANKRD33B	1.18758e-07	0.306052	0.375	0.186	0.00166071	1
PARP9	1.1996e-07	0.289503	0.278	0.11	0.00167752	1
EMILIN1.1	1.2287e-07	0.307593	0.382	0.186	0.00171822	1
LAMTOR4.1	1.26452e-07	0.267006	0.875	0.59	0.00176831	1
ZCCHC6	1.27869e-07	0.308889	0.542	0.309	0.00178812	1
CYB5R1.1	1.28506e-07	0.267454	0.375	0.184	0.00179702	1
[truncated: 6,526 more rows]

## Sheet: Cluster Markers - Abx-NoAC
Gene	p_val	avg_logFC	pct.1	pct.2	p_val_adj	cluster
PRG4	3.28379e-47	1.02659	1	0.529	4.48106e-43	0
SELP	5.00654e-41	0.757079	0.949	0.342	6.83192e-37	0
FAM46A	2.81298e-39	0.850259	1	0.54	3.8386e-35	0
ALOX5AP	3.83124e-36	0.748314	1	0.506	5.2281e-32	0
FN1	9.50255e-36	0.722886	1	0.619	1.29672e-31	0
F5	1.97867e-35	0.737684	0.927	0.36	2.7001e-31	0
PLXDC2	5.78283e-35	0.663416	0.91	0.353	7.89125e-31	0
GDA	6.25515e-35	0.652538	0.983	0.444	8.53578e-31	0
CGNL1	9.84273e-35	0.629904	0.837	0.29	1.34314e-30	0
COMT	1.0606e-34	0.678633	0.966	0.449	1.44729e-30	0
ITGB2	1.92274e-34	0.677452	0.989	0.538	2.62378e-30	0
TYROBP	2.58354e-34	0.705131	1	0.664	3.5255e-30	0
PRTN3	2.9057e-34	0.671481	0.949	0.375	3.96512e-30	0
PTGS1	5.6674e-34	0.639661	0.933	0.366	7.73373e-30	0
LYZ2	9.57497e-34	0.779892	1	0.896	1.3066e-29	0
C1QC	2.68231e-33	0.776094	1	0.523	3.66028e-29	0
ITGA6	5.04508e-33	0.676279	0.972	0.447	6.88452e-29	0
ALOX15	7.19672e-33	0.755464	1	0.481	9.82064e-29	0
LRP1	9.4441e-33	0.561789	0.893	0.342	1.28874e-28	0
TRF	1.49104e-32	0.748532	1	0.501	2.03468e-28	0
THBS1	1.68736e-32	0.717767	0.983	0.429	2.30257e-28	0
TLN1	2.17641e-32	0.615159	0.994	0.627	2.96993e-28	0
APP	6.54451e-32	0.61694	0.989	0.436	8.93064e-28	0
APOE	8.86082e-32	0.875011	1	0.813	1.20915e-27	0
SMPDL3A	3.93772e-31	0.6516	1	0.571	5.37342e-27	0
DPEP2	4.85063e-31	0.518708	0.882	0.368	6.61917e-27	0
CYBB	6.26147e-31	0.610242	0.994	0.616	8.5444e-27	0
CFH	7.17129e-31	0.580852	0.893	0.366	9.78594e-27	0
EMILIN2	9.27086e-31	0.673834	0.978	0.46	1.2651e-26	0
ITGAM	1.47307e-30	0.593336	0.994	0.475	2.01015e-26	0
EDNRB	3.19895e-30	0.584117	0.978	0.418	4.36529e-26	0
LTC4S	3.77376e-30	0.676899	1	0.466	5.14967e-26	0
LAMP2	1.17552e-29	0.586905	0.972	0.453	1.60412e-25	0
FCNA	1.55684e-29	0.687716	0.944	0.418	2.12446e-25	0
LAPTM5	1.83748e-29	0.605896	1	0.726	2.50742e-25	0
C1QB	1.925e-29	0.704109	1	0.59	2.62686e-25	0
PLEK	2.26025e-29	0.584377	0.961	0.473	3.08434e-25	0
FCGR3	2.49126e-29	0.597852	0.989	0.457	3.39957e-25	0
MAFB	2.51165e-29	0.593062	0.949	0.409	3.4274e-25	0
EVI5	3.53209e-29	0.513467	0.86	0.349	4.81989e-25	0
ANXA3	5.42952e-29	0.509286	0.927	0.377	7.40912e-25	0
C1QA	6.17504e-29	0.696505	0.994	0.542	8.42646e-25	0
CFP	8.44395e-29	0.656463	1	0.551	1.15226e-24	0
ICAM2	1.6518e-28	0.617444	1	0.514	2.25404e-24	0
GNGT2	1.87232e-28	0.579233	0.972	0.505	2.55497e-24	0
GRN.1	2.81828e-28	0.559836	0.994	0.534	3.84582e-24	0
HGSNAT	2.93905e-28	0.63551	0.854	0.36	4.01062e-24	0
CREG1	3.41255e-28	0.539419	0.933	0.455	4.65676e-24	0
CD14	3.72421e-28	0.598304	0.927	0.407	5.08206e-24	0
WFDC17	4.67902e-28	0.666388	1	0.662	6.385e-24	0
IFITM2	5.32602e-28	0.599634	1	0.518	7.26789e-24	0
C4B	5.51797e-28	0.633802	0.86	0.351	7.52982e-24	0
ST3GAL5	8.19774e-28	0.525194	0.91	0.401	1.11866e-23	0
FLNB	8.87015e-28	0.504359	0.949	0.405	1.21042e-23	0
RGS10	1.0447e-27	0.5125	0.994	0.471	1.4256e-23	0
CST3	1.05527e-27	0.60976	1	0.745	1.44002e-23	0
ITM2B	1.56915e-27	0.476108	1	0.852	2.14126e-23	0
ADGRE1	1.75329e-27	0.554832	0.966	0.442	2.39253e-23	0
FGFR1	1.8981e-27	0.54807	0.899	0.375	2.59015e-23	0
CRYL1	2.04597e-27	0.477888	0.803	0.314	2.79192e-23	0
PYGL	2.14031e-27	0.542925	0.899	0.373	2.92066e-23	0
MCEMP1	2.2466e-27	0.572846	0.899	0.386	3.0657e-23	0
PRDX5	3.63355e-27	0.58387	1	0.603	4.95834e-23	0
KLF9	4.05274e-27	0.532611	0.798	0.314	5.53038e-23	0
MAN2B1	4.8625e-27	0.541408	0.989	0.553	6.63537e-23	0
NUPR1	5.50793e-27	0.512358	0.876	0.377	7.51612e-23	0
CEBPB	8.176e-27	0.602411	1	0.549	1.1157e-22	0
MGST1	8.21927e-27	0.506226	0.871	0.377	1.1216e-22	0
ZEB2	9.02854e-27	0.493588	0.961	0.479	1.23203e-22	0
FABP4	9.80833e-27	0.686394	0.955	0.442	1.33844e-22	0
LYZ1	1.03318e-26	0.583191	0.944	0.455	1.40987e-22	0
IFITM6	1.85371e-26	0.53457	0.865	0.359	2.52957e-22	0
ECM1	1.901e-26	0.607139	0.983	0.508	2.5941e-22	0
CSF1R	3.16049e-26	0.520396	0.916	0.409	4.31281e-22	0
CCL24	4.45419e-26	0.656525	0.938	0.429	6.07819e-22	0
HACD4	4.46665e-26	0.502202	0.848	0.377	6.09519e-22	0
PTGIS	7.03789e-26	0.628956	0.758	0.288	9.60391e-22	0
CTSL	9.8504e-26	0.473372	0.815	0.333	1.34419e-21	0
GARNL3	1.08745e-25	0.622583	0.702	0.261	1.48393e-21	0
LTBP1	1.20163e-25	0.567878	0.82	0.327	1.63974e-21	0
TCN2	1.73994e-25	0.517544	0.961	0.449	2.37432e-21	0
PADI4	2.04941e-25	0.440757	0.854	0.349	2.79662e-21	0
PILRA	3.32082e-25	0.447894	0.764	0.301	4.53159e-21	0
CTSB	6.34468e-25	0.502449	1	0.56	8.65795e-21	0
TIMP2	9.7045e-25	0.579478	0.994	0.514	1.32428e-20	0
SDC3	1.02261e-24	0.392277	0.944	0.403	1.39546e-20	0
SLPI	2.22325e-24	0.815017	0.972	0.734	3.03385e-20	0
PMP22	3.0645e-24	0.416128	0.837	0.349	4.18182e-20	0
MS4A8A	4.3831e-24	0.46755	0.809	0.333	5.98118e-20	0
ATP6V1E1	4.42912e-24	0.399488	0.888	0.42	6.04398e-20	0
NFIC	5.51933e-24	0.49197	0.809	0.351	7.53168e-20	0
CD9	5.96242e-24	0.530662	0.972	0.519	8.13632e-20	0
MSR1	6.28216e-24	0.465659	0.876	0.377	8.57263e-20	0
DSTN	7.02016e-24	0.435748	0.865	0.399	9.57971e-20	0
PROS1	7.91734e-24	0.42291	0.68	0.261	1.0804e-19	0
S100A1	8.16175e-24	0.49683	0.809	0.351	1.11375e-19	0
NINJ1	1.01404e-23	0.531973	0.933	0.445	1.38376e-19	0
MEF2A	1.01587e-23	0.479905	0.837	0.384	1.38625e-19	0
IDH1	1.07722e-23	0.360167	0.848	0.346	1.46997e-19	0
ATP1A3	1.31431e-23	0.426959	0.685	0.266	1.7935e-19	0
SERPINB2	1.68295e-23	0.537638	0.82	0.366	2.29656e-19	0
PF4	4.99945e-23	0.649321	0.972	0.567	6.82225e-19	0
C3AR1	5.83715e-23	0.356779	0.713	0.275	7.96538e-19	0
CD5L	5.97173e-23	0.523137	0.961	0.442	8.14902e-19	0
IFITM3	6.268e-23	0.568105	1	0.534	8.55331e-19	0
TSPAN4	1.20562e-22	0.394226	0.438	0.111	1.64519e-18	0
ITGB1	1.5844e-22	0.450887	0.972	0.584	2.16207e-18	0
LILRB4A	1.61136e-22	0.377886	0.64	0.227	2.19886e-18	0
PLIN2	1.69937e-22	0.46414	0.893	0.41	2.31896e-18	0
LRG1	1.81801e-22	0.537665	0.843	0.388	2.48086e-18	0
GPX1	2.19207e-22	0.508618	1	0.762	2.9913e-18	0
CAMK1	2.83294e-22	0.429118	0.736	0.298	3.86583e-18	0
CMKLR1	2.86514e-22	0.378755	0.697	0.261	3.90977e-18	0
FABP5	3.22876e-22	0.559077	0.713	0.288	4.40597e-18	0
KHK	3.33848e-22	0.451306	0.815	0.377	4.55569e-18	0
TMCC1	3.45528e-22	0.444744	0.888	0.403	4.71507e-18	0
CORO1A	3.49485e-22	-1.62476	0.219	0.562	4.76907e-18	0
DDOST	3.61772e-22	0.427247	0.865	0.433	4.93675e-18	0
MAN2A1	4.34171e-22	0.404687	0.899	0.44	5.9247e-18	0
SLC11A1	5.50661e-22	0.350594	0.747	0.301	7.51432e-18	0
FYB	5.83658e-22	0.437109	0.82	0.37	7.9646e-18	0
BLVRB	6.3477e-22	0.449649	0.927	0.455	8.66207e-18	0
CTSD	6.93592e-22	0.486927	0.994	0.577	9.46475e-18	0
FCER1G	7.59739e-22	0.49058	1	0.547	1.03674e-17	0
CCL6	9.10578e-22	0.46608	0.983	0.519	1.24257e-17	0
F10	1.4341e-21	0.447984	0.882	0.394	1.95697e-17	0
GUSB	2.12525e-21	0.446649	0.77	0.34	2.90011e-17	0
ANK	2.24214e-21	0.401624	0.635	0.25	3.05963e-17	0
BSG	3.67962e-21	0.459647	0.978	0.542	5.02121e-17	0
LTB	3.79582e-21	-1.60032	0.011	0.386	5.17978e-17	0
BAIAP2	4.87072e-21	0.40614	0.567	0.2	6.64658e-17	0
PDIA3	7.92188e-21	0.487051	0.927	0.519	1.08102e-16	0
RRBP1	9.25985e-21	0.421303	0.921	0.475	1.2636e-16	0
DAPK1	9.29898e-21	0.444599	0.601	0.22	1.26894e-16	0
HEXA	9.60448e-21	0.473592	0.955	0.501	1.31063e-16	0
CD93	1.14717e-20	0.355594	0.601	0.213	1.56543e-16	0
ITSN1	1.18086e-20	0.418265	0.685	0.272	1.6114e-16	0
CCR1	1.30428e-20	0.453354	0.742	0.333	1.77983e-16	0
PYCARD	1.31043e-20	0.496761	0.989	0.645	1.78821e-16	0
FTL1	1.50663e-20	0.447158	1	0.885	2.05594e-16	0
CD68	1.53746e-20	0.429166	0.91	0.42	2.09802e-16	0
TMEM176A	2.00639e-20	0.429299	0.803	0.379	2.73792e-16	0
RPN2	2.15078e-20	0.354486	0.927	0.484	2.93496e-16	0
SEPP1	2.37204e-20	0.366445	0.916	0.416	3.23688e-16	0
NPC2	2.94707e-20	0.45393	1	0.697	4.02157e-16	0
GLUL	2.94945e-20	0.366914	0.876	0.407	4.02482e-16	0
CTSA	3.98185e-20	0.419805	0.871	0.418	5.43364e-16	0
CYBA	5.40606e-20	0.399697	1	0.86	7.37712e-16	0
MSRB1	6.82945e-20	0.425227	0.865	0.44	9.31947e-16	0
TGFB2	7.20657e-20	0.694165	0.522	0.179	9.83409e-16	0
MT1	8.13564e-20	0.366262	0.927	0.453	1.11019e-15	0
ALOX5	1.03925e-19	0.375586	0.607	0.226	1.41817e-15	0
LAMTOR4	1.22906e-19	0.396169	0.949	0.582	1.67718e-15	0
DERL1	1.479e-19	0.46531	0.837	0.416	2.01824e-15	0
CLEC4D	1.77564e-19	0.430574	0.77	0.338	2.42304e-15	0
BRI3	1.90244e-19	0.440713	0.966	0.588	2.59607e-15	0
ACLY	2.02631e-19	0.407949	0.865	0.431	2.76511e-15	0
FKBP2	2.20838e-19	0.339953	0.82	0.412	3.01356e-15	0
SULT1A1	2.50792e-19	0.358721	0.573	0.209	3.42231e-15	0
TXN1	2.61797e-19	0.445732	0.983	0.669	3.57248e-15	0
ADAP1	2.6188e-19	0.342885	0.545	0.196	3.57362e-15	0
EFNB2	3.53262e-19	0.469014	0.539	0.194	4.82062e-15	0
RAP1B	3.7076e-19	0.456473	0.978	0.628	5.05939e-15	0
GGH	4.6497e-19	0.42317	0.719	0.327	6.34498e-15	0
PTPRCAP	4.74679e-19	-1.23509	0.006	0.349	6.47747e-15	0
LAMP1	5.2054e-19	0.432857	0.978	0.567	7.10329e-15	0
ACACA	7.24081e-19	0.375184	0.618	0.244	9.88081e-15	0
RPS24	8.00058e-19	-0.467436	1	0.989	1.09176e-14	0
FABP7	1.00721e-18	0.384617	0.685	0.279	1.37444e-14	0
FXYD5	1.51728e-18	0.415494	0.994	0.8	2.07047e-14	0
H2.D1	1.69945e-18	0.308789	1	0.928	2.31906e-14	0
PLOD3.ABCB5	1.70826e-18	0.384901	0.68	0.303	2.33109e-14	0
PEAK1	1.79815e-18	0.340065	0.618	0.244	2.45376e-14	0
APLP2	1.82183e-18	0.372365	0.837	0.386	2.48607e-14	0
CD79A	1.86581e-18	-2.36459	0.039	0.377	2.54609e-14	0
CCDC50	1.9104e-18	0.352057	0.899	0.451	2.60693e-14	0
PIRB	2.21531e-18	0.423424	0.775	0.364	3.02301e-14	0
SLC15A3	2.55286e-18	0.266383	0.287	0.052	3.48363e-14	0
ADD3	3.10073e-18	0.362875	0.983	0.569	4.23126e-14	0
KLF13	3.40297e-18	0.418724	0.91	0.54	4.6437e-14	0
SH3BGRL	3.55255e-18	0.398864	0.916	0.475	4.84781e-14	0
IGHM	3.59968e-18	-2.71768	0.118	0.445	4.91212e-14	0
PLTP	3.70768e-18	0.397784	0.888	0.436	5.0595e-14	0
MPP1	4.04314e-18	0.365995	0.758	0.353	5.51727e-14	0
DBI	4.49814e-18	0.383334	0.961	0.586	6.13817e-14	0
GSR	4.97914e-18	0.365776	0.702	0.303	6.79453e-14	0
ADAM15	6.04146e-18	0.28331	0.82	0.364	8.24418e-14	0
CLEC4E	6.53636e-18	0.295419	0.562	0.211	8.91951e-14	0
CALML4	6.86758e-18	0.373266	0.652	0.272	9.3715e-14	0
PLAC8	8.94262e-18	-1.73754	0.011	0.336	1.22031e-13	0
SRGN	9.56344e-18	0.36576	0.989	0.811	1.30503e-13	0
PID1	1.05556e-17	0.350569	0.697	0.311	1.44042e-13	0
F630028O10RIK	1.12659e-17	0.362469	0.646	0.274	1.53734e-13	0
TMEM176B	1.14121e-17	0.352616	0.876	0.431	1.55729e-13	0
GAPDH	1.22061e-17	0.386303	1	0.754	1.66565e-13	0
GBE1	1.40127e-17	0.327873	0.59	0.231	1.91217e-13	0
CD302	1.42967e-17	0.365337	0.59	0.25	1.95093e-13	0
ARHGAP12	1.44193e-17	0.332849	0.545	0.209	1.96766e-13	0
PELP1	1.76412e-17	0.406506	0.522	0.192	2.40732e-13	0
X4930455G09RIK	1.80706e-17	0.291951	0.68	0.299	2.46591e-13	0
SPI1	1.98653e-17	0.263621	0.921	0.492	2.71082e-13	0
IGLC2	2.06549e-17	-1.92463	0.022	0.344	2.81857e-13	0
MLXIPL	2.44348e-17	0.285951	0.545	0.205	3.33437e-13	0
H2.AA	2.46631e-17	-2.18861	0.197	0.506	3.36553e-13	0
GUCA1A	2.5444e-17	0.292817	0.551	0.213	3.47209e-13	0
ATP6V0B	2.61739e-17	0.331234	0.966	0.606	3.5717e-13	0
BHLHE40	3.09691e-17	0.351662	0.618	0.253	4.22605e-13	0
CPQ	3.13194e-17	0.323208	0.517	0.183	4.27384e-13	0
FCOR	3.58277e-17	0.316847	0.472	0.159	4.88904e-13	0
HIPK2	3.90943e-17	0.322911	0.652	0.285	5.33481e-13	0
CEBPA	4.20216e-17	0.271484	0.601	0.25	5.73427e-13	0
SELPLG	4.41244e-17	0.383338	0.949	0.56	6.02122e-13	0
GATA6	4.52975e-17	0.390954	0.573	0.224	6.1813e-13	0
NUCB1	5.96034e-17	0.295409	0.854	0.434	8.13348e-13	0
DHRS3	6.31164e-17	0.283156	0.82	0.377	8.61287e-13	0
RGS2	6.99732e-17	0.474273	0.534	0.213	9.54855e-13	0
TNFAIP8	7.77448e-17	0.378642	0.972	0.584	1.06091e-12	0
NCF2	8.6685e-17	0.361958	0.871	0.466	1.1829e-12	0
LGALS3BP	1.11635e-16	0.378622	0.629	0.283	1.52337e-12	0
MPEG1	1.51186e-16	0.325411	0.674	0.288	2.06309e-12	0
POLR3GL	1.54945e-16	0.311025	0.556	0.209	2.11438e-12	0
SAMSN1	1.565e-16	0.363621	0.719	0.353	2.13559e-12	0
ADSSL1	1.56906e-16	0.286683	0.584	0.24	2.14114e-12	0
REEP3	1.59468e-16	0.411958	0.758	0.388	2.1761e-12	0
TMEM141	1.63554e-16	0.335366	0.556	0.226	2.23186e-12	0
NFIA	2.0828e-16	0.331152	0.438	0.148	2.84219e-12	0
CD2	2.11067e-16	-1.24274	0.022	0.329	2.88021e-12	0
SCN1B	2.12321e-16	0.342414	0.528	0.203	2.89734e-12	0
LRPAP1	2.30328e-16	0.328402	0.669	0.296	3.14306e-12	0
ETS1	2.37298e-16	-1.21198	0.011	0.314	3.23817e-12	0
ERGIC3	2.72019e-16	0.362781	0.725	0.357	3.71198e-12	0
NUCB2	2.82977e-16	0.313003	0.646	0.277	3.8615e-12	0
GBP2B	2.88977e-16	0.378917	0.41	0.124	3.94338e-12	0
CRLF2	3.04344e-16	0.316797	0.893	0.495	4.15308e-12	0
ENGASE	3.45805e-16	0.406084	0.584	0.246	4.71885e-12	0
H2.EB1	3.75363e-16	-2.21256	0.185	0.477	5.12221e-12	0
SERPINB8	4.03229e-16	0.259567	0.494	0.177	5.50246e-12	0
SERPINB1A	4.5185e-16	0.383483	0.826	0.442	6.16595e-12	0
GM1673	4.78134e-16	0.361605	0.562	0.233	6.52462e-12	0
MS4A1	4.83477e-16	-1.59077	0.017	0.316	6.59753e-12	0
GIMAP3	5.26476e-16	-1.11529	0	0.294	7.18429e-12	0
CCL9	5.31717e-16	0.2937	0.893	0.434	7.25581e-12	0
DUSP1	5.36478e-16	0.27309	0.713	0.333	7.32078e-12	0
LY6D	5.64013e-16	-1.94583	0.045	0.348	7.69652e-12	0
RPSA	7.50001e-16	-0.377775	1	0.982	1.02345e-11	0
ARRB2	8.08279e-16	0.264118	0.775	0.375	1.10298e-11	0
LMAN1	8.69896e-16	0.351932	0.68	0.327	1.18706e-11	0
GIMAP4	9.20545e-16	-1.14611	0.006	0.298	1.25618e-11	0
CTSS	9.27982e-16	0.343675	1	0.732	1.26632e-11	0
GNAI3	1.08212e-15	0.262387	0.758	0.372	1.47667e-11	0
RAB32	1.10294e-15	0.284761	0.646	0.29	1.50507e-11	0
LGALS3	1.23874e-15	0.346899	0.944	0.536	1.69038e-11	0
METRNL	1.40414e-15	0.393528	0.646	0.301	1.91608e-11	0
MYOF	1.45755e-15	0.291091	0.59	0.244	1.98897e-11	0
CD79B	1.48534e-15	-2.01747	0.079	0.373	2.02689e-11	0
PON2	1.50534e-15	0.29298	0.674	0.309	2.05419e-11	0
RPL18A	1.68306e-15	-0.444816	1	0.967	2.29671e-11	0
DUSP3	1.75088e-15	0.263665	0.68	0.309	2.38926e-11	0
VSIR	2.22237e-15	0.312059	0.843	0.451	3.03265e-11	0
ARHGEF12	2.30726e-15	0.380672	0.483	0.19	3.14848e-11	0
CD300LD	2.63557e-15	0.360351	0.596	0.262	3.59649e-11	0
CD36	2.90278e-15	0.284698	0.742	0.346	3.96114e-11	0
IGLC3	3.27265e-15	-1.56269	0.011	0.296	4.46586e-11	0
EBF1	3.29083e-15	-1.4964	0.017	0.303	4.49067e-11	0
RPS13	3.4545e-15	-0.478736	1	0.945	4.71401e-11	0
VKORC1	3.65704e-15	0.279851	0.618	0.277	4.9904e-11	0
SDF4	3.7245e-15	0.346729	0.888	0.503	5.08245e-11	0
ANXA1	4.26272e-15	0.317508	0.736	0.351	5.8169e-11	0
SSR4	4.36579e-15	0.325984	0.994	0.715	5.95756e-11	0
PTPRE	4.8737e-15	0.37188	0.663	0.32	6.65065e-11	0
CALR	5.02373e-15	0.366727	0.955	0.636	6.85538e-11	0
RPS20.1	5.23721e-15	-0.462365	1	0.963	7.1467e-11	0
MZB1	5.28577e-15	-1.19599	0	0.277	7.21296e-11	0
CALD1	5.42062e-15	0.418247	0.438	0.152	7.39697e-11	0
ASAH1	5.61375e-15	0.25945	0.68	0.32	7.66053e-11	0
MT.RNR1	6.54493e-15	-0.914237	1	0.967	8.93122e-11	0
SAA3	6.72337e-15	0.40759	0.843	0.482	9.17471e-11	0
ECHS1	7.09591e-15	0.25161	0.539	0.22	9.68307e-11	0
PILRB2	7.98464e-15	0.289707	0.579	0.24	1.08958e-10	0
2024-09-15	8.00938e-15	0.262532	0.882	0.512	1.09296e-10	0
KITLG.C5AR1	8.44482e-15	0.292484	0.5	0.2	1.15238e-10	0
PTPN7	8.45416e-15	0.297975	0.551	0.229	1.15366e-10	0
GM16104	1.05624e-14	0.296897	0.5	0.196	1.44134e-10	0
GM45050	1.08785e-14	0.360158	0.551	0.237	1.48448e-10	0
RGS18	1.08996e-14	0.302095	0.545	0.235	1.48735e-10	0
PPIB	1.1342e-14	0.317495	0.989	0.732	1.54773e-10	0
ALDH2	1.23931e-14	0.334769	0.983	0.654	1.69117e-10	0
AB124611	1.49716e-14	0.340367	0.736	0.405	2.04302e-10	0
RAB1A	1.70536e-14	0.26209	0.669	0.312	2.32714e-10	0
HSP90B1	1.7709e-14	0.361855	0.949	0.601	2.41656e-10	0
RPL19	1.91721e-14	-0.383232	1	0.948	2.61623e-10	0
RPL21	2.00679e-14	-0.405346	1	0.952	2.73847e-10	0
GIMAP6	2.01212e-14	-1.15369	0.067	0.351	2.74573e-10	0
SSH2	2.05742e-14	0.344532	0.876	0.471	2.80756e-10	0
ADIPOR2.1	2.56797e-14	0.302939	0.697	0.333	3.50425e-10	0
CKB	2.75192e-14	0.260636	0.747	0.366	3.75527e-10	0
CYFIP1	2.91789e-14	0.339212	0.787	0.412	3.98175e-10	0
CD74	3.5608e-14	-2.4734	0.433	0.61	4.85907e-10	0
RPS5	3.58699e-14	-0.334612	1	0.974	4.89481e-10	0
RPS18	3.5988e-14	-0.404544	1	0.978	4.91092e-10	0
LAPTM4A	3.75012e-14	0.292884	0.876	0.514	5.11742e-10	0
RPL9	4.03738e-14	-0.401907	1	0.969	5.50941e-10	0
SHFM1	4.11429e-14	0.323478	0.989	0.754	5.61435e-10	0
PITPNA	4.14919e-14	0.291501	0.921	0.551	5.66199e-10	0
XDH	4.29846e-14	0.297256	0.517	0.207	5.86568e-10	0
ADIPOR1	5.4129e-14	0.256448	0.635	0.283	7.38644e-10	0
H2.AB1	5.64704e-14	-1.80385	0.281	0.527	7.70595e-10	0
ANKRD33B	6.02565e-14	0.331574	0.528	0.233	8.2226e-10	0
BCL2A1B	6.1157e-14	0.282939	0.612	0.279	8.34548e-10	0
NEAT1	6.34766e-14	0.254124	0.837	0.434	8.66202e-10	0
TGFBI	7.71135e-14	0.34126	0.702	0.34	1.05229e-09	0
SQRDL	7.89915e-14	0.28849	0.449	0.181	1.07792e-09	0
P4HB	8.3946e-14	0.3033	0.86	0.457	1.14553e-09	0
ESD	8.45766e-14	0.291119	0.82	0.468	1.15413e-09	0
SOD1	8.9672e-14	0.311718	0.669	0.323	1.22366e-09	0
FGD4	9.49151e-14	0.2633	0.5	0.2	1.29521e-09	0
CD300A	1.06981e-13	0.255041	0.584	0.259	1.45987e-09	0
TMCO1	1.09581e-13	0.269143	0.787	0.403	1.49534e-09	0
RPL39	1.4e-13	-0.403319	1	0.961	1.91044e-09	0
RPS21	1.43627e-13	-0.40062	1	0.976	1.95993e-09	0
IGKC	1.69921e-13	-3.37236	0.197	0.447	2.31874e-09	0
TMSB10.1	1.82809e-13	-1.43534	0.472	0.638	2.49461e-09	0
RPL32	1.84417e-13	-0.339174	1	0.985	2.51655e-09	0
IGSF6	2.01832e-13	0.256808	0.534	0.233	2.7542e-09	0
SPPL2A	2.05613e-13	0.313324	0.652	0.325	2.8058e-09	0
BCAM	2.71311e-13	0.264831	0.556	0.251	3.70231e-09	0
H2.DMB2	3.46408e-13	-0.965384	0.017	0.27	4.72708e-09	0
CARD19	3.61667e-13	0.281272	0.736	0.379	4.93531e-09	0
X2610507B11RIK	3.98959e-13	0.29109	0.612	0.281	5.44419e-09	0
X1110008F13RIK	4.02448e-13	0.255273	0.916	0.519	5.4918e-09	0
IFI27	4.45085e-13	0.276978	0.758	0.423	6.07363e-09	0
FERMT3	4.88828e-13	0.310296	0.865	0.505	6.67054e-09	0
SERF2	5.24354e-13	0.252691	0.612	0.287	7.15534e-09	0
HDLBP	5.34119e-13	0.257194	0.663	0.312	7.28858e-09	0
COTL1	5.43369e-13	0.336779	0.989	0.664	7.41481e-09	0
NOTCH1	5.53944e-13	0.26616	0.421	0.159	7.55912e-09	0
BST1	5.74906e-13	0.287466	0.579	0.266	7.84517e-09	0
TMED3	6.48628e-13	0.252996	0.787	0.421	8.85118e-09	0
PI16	6.94315e-13	0.282888	0.382	0.133	9.47462e-09	0
CRTAP	7.02106e-13	0.265424	0.438	0.176	9.58094e-09	0
FAM20C	7.48573e-13	0.275715	0.438	0.17	1.0215e-08	0
TMEM37	7.53925e-13	0.273678	0.489	0.203	1.02881e-08	0
IRF2	8.29253e-13	0.324873	0.865	0.529	1.1316e-08	0
PTMA	9.31427e-13	-0.609637	0.961	0.874	1.27103e-08	0
ID2	9.82306e-13	0.285929	0.73	0.364	1.34046e-08	0
TMED10	1.03849e-12	0.264452	0.916	0.56	1.41713e-08	0
BACH1	1.04839e-12	0.292	0.551	0.242	1.43063e-08	0
RPL14	1.1864e-12	-0.323075	1	0.945	1.61896e-08	0
MT.RNR2	1.30072e-12	-0.578282	1	0.974	1.77496e-08	0
RPS15A	1.36432e-12	-0.437141	1	0.963	1.86175e-08	0
RPS3	1.37911e-12	-0.351809	1	0.97	1.88194e-08	0
RPLP1	1.46485e-12	-0.254808	1	0.987	1.99894e-08	0
X4930523C07RIK	1.71608e-12	-1.0115	0.124	0.379	2.34176e-08	0
APOBR	1.89551e-12	0.277944	0.404	0.152	2.58661e-08	0
IGLC1	2.04414e-12	-1.67678	0.017	0.257	2.78943e-08	0
RPLP0	2.31017e-12	-0.430715	1	0.946	3.15246e-08	0
PDIA6	2.33733e-12	0.29622	0.86	0.482	3.18953e-08	0
ARPC1B	3.28872e-12	0.295342	1	0.774	4.48779e-08	0
MYEOV2	4.25949e-12	0.258489	0.82	0.471	5.8125e-08	0
CCND1	4.5794e-12	0.386577	0.697	0.368	6.24906e-08	0
ZFP467	4.6371e-12	0.279718	0.298	0.092	6.32779e-08	0
RPS27	4.81171e-12	-0.602913	1	0.963	6.56605e-08	0
GIMAP1	4.91569e-12	-1.05997	0.073	0.318	6.70795e-08	0
CEBPG	5.04233e-12	0.275998	0.59	0.287	6.88077e-08	0
VAV3	5.18925e-12	0.259918	0.388	0.148	7.08125e-08	0
PLXNA4OS1	5.60366e-12	0.291675	0.399	0.155	7.64676e-08	0
FNDC3B	5.62872e-12	0.260891	0.348	0.122	7.68095e-08	0
S100A4	5.8134e-12	0.257107	0.736	0.399	7.93297e-08	0
RBPMS	5.91366e-12	0.255143	0.461	0.203	8.06978e-08	0
PPT1	6.01027e-12	0.257713	0.59	0.292	8.20161e-08	0
NFAM1	6.18944e-12	0.273229	0.551	0.27	8.44611e-08	0
MBNL2	6.72264e-12	0.286786	0.747	0.421	9.17371e-08	0
ARHGAP29	6.76168e-12	0.261968	0.303	0.1	9.22699e-08	0
DAB2	8.27147e-12	0.250037	0.534	0.242	1.12873e-07	0
YWHAB	8.93741e-12	0.255678	0.876	0.534	1.2196e-07	0
GNG12	1.01127e-11	0.270749	0.494	0.224	1.37998e-07	0
GRK5	1.01282e-11	0.26546	0.376	0.146	1.38209e-07	0
CSF2RA	1.04877e-11	0.301906	0.64	0.335	1.43115e-07	0
CCDC12	1.11626e-11	0.258501	0.949	0.593	1.52325e-07	0
ISCU	1.18056e-11	0.305702	0.618	0.318	1.61099e-07	0
RAB11A	1.25409e-11	0.265197	0.669	0.346	1.71133e-07	0
ASPA	1.42039e-11	0.274129	0.326	0.111	1.93827e-07	0
GM10369	1.60467e-11	0.275979	0.331	0.116	2.18974e-07	0
TEP1	1.75349e-11	0.315278	0.635	0.333	2.39282e-07	0
UAP1	1.82241e-11	0.275029	0.545	0.259	2.48686e-07	0
NCF1	1.8691e-11	0.301743	0.73	0.407	2.55058e-07	0
JUND	2.06942e-11	-1.1456	0.579	0.658	2.82394e-07	0
PILRB1	2.27643e-11	0.266081	0.388	0.157	3.10642e-07	0
GSTO1	2.44914e-11	0.252542	0.472	0.211	3.3421e-07	0
LY6A	2.76835e-11	-1.25709	0.039	0.266	3.7777e-07	0
CD300LB	3.9242e-11	0.277634	0.348	0.135	5.35497e-07	0
POLR3E.RPL30	4.17787e-11	-0.406001	0.994	0.928	5.70112e-07	0
CCND2	4.50117e-11	-1.03923	0.062	0.292	6.1423e-07	0
ENO1	5.75034e-11	0.295155	0.73	0.429	7.84691e-07	0
ARG1	6.1347e-11	0.503094	0.579	0.29	8.37141e-07	0
SORT1	6.36501e-11	0.265526	0.343	0.129	8.68569e-07	0
RPLP2	7.29342e-11	-0.290934	1	0.978	9.95261e-07	0
RPL18	8.22637e-11	-0.498656	1	0.915	1.12257e-06	0
DAB2IP	8.55245e-11	0.264252	0.348	0.131	1.16707e-06	0
UQCR11	8.77496e-11	0.255594	0.91	0.593	1.19743e-06	0
PLCB1	8.96225e-11	0.293404	0.292	0.1	1.22299e-06	0
TALDO1	9.48563e-11	0.257524	0.955	0.625	1.29441e-06	0
FAU.MAT2B	9.57475e-11	-0.278825	1	0.978	1.30657e-06	0
HSPA5	9.69565e-11	0.259286	0.921	0.591	1.32307e-06	0
IER3	1.06174e-10	0.256311	0.388	0.159	1.44885e-06	0
FAM20A	1.06543e-10	0.279259	0.365	0.153	1.45388e-06	0
KLF10	1.09514e-10	0.258099	0.421	0.187	1.49442e-06	0
VIM.1	1.20299e-10	-0.841691	0.843	0.8	1.6416e-06	0
GM11478	1.24638e-10	-0.504792	1	0.915	1.70081e-06	0
SYNJ1	1.28818e-10	0.256771	0.399	0.174	1.75784e-06	0
PKM	1.47344e-10	0.261517	0.938	0.586	2.01066e-06	0
COPE	2.47649e-10	0.282781	0.708	0.407	3.37942e-06	0
PSMA7	2.92291e-10	0.269054	0.961	0.669	3.9886e-06	0
CLEC7A	3.26467e-10	0.253328	0.41	0.174	4.45497e-06	0
WNK1	3.69978e-10	0.253186	0.882	0.543	5.04872e-06	0
HIP1	3.89968e-10	0.267648	0.399	0.174	5.3215e-06	0
SASH1	4.1355e-10	0.287474	0.258	0.087	5.64331e-06	0
CTBP2	4.41157e-10	0.255211	0.36	0.152	6.02003e-06	0
RPS11	7.31946e-10	-0.302177	1	0.97	9.98814e-06	0
RPS16	1.04839e-09	-0.303133	1	0.961	1.43064e-05	0
RPS10	1.35375e-09	-0.328171	0.994	0.963	1.84733e-05	0
BCL2	1.3629e-09	-1.05455	0.079	0.29	1.85981e-05	0
RPS19	1.39143e-09	-0.266386	1	0.972	1.89874e-05	0
ABCA9	1.66137e-09	0.260549	0.399	0.177	2.26711e-05	0
APOBEC3	1.68391e-09	-0.730319	0.118	0.331	2.29787e-05	0
RPS14	1.71695e-09	-0.264527	1	0.98	2.34294e-05	0
RPL22	2.06961e-09	-0.312103	0.994	0.941	2.82419e-05	0
NAPSA	3.65499e-09	-1.13584	0.157	0.355	4.9876e-05	0
RPL8	3.78274e-09	-0.317122	1	0.963	5.16193e-05	0
RPL13	4.02187e-09	-0.327009	1	0.954	5.48825e-05	0
RPL11	5.28706e-09	-0.257569	1	0.965	7.21472e-05	0
RPN1	5.30125e-09	0.270039	0.652	0.372	7.23409e-05	0
EEF1G	5.5742e-09	-0.549717	0.916	0.804	7.60656e-05	0
RABGAP1L	1.21021e-08	-0.759072	0.09	0.285	0.000165145	0
F13A1	1.31368e-08	0.402677	0.36	0.157	0.000179264	0
CYB5R3	1.53218e-08	0.250613	0.478	0.25	0.000209081	0
RPL36	2.03451e-08	-0.346935	1	0.928	0.000277629	0
WNT2	4.4107e-08	0.322699	0.281	0.109	0.000601884	0
RPS7	5.27377e-08	-0.330238	0.994	0.941	0.000719658	0
RPS3A1	6.44452e-08	-0.25207	1	0.976	0.000879419	0
RPL34	8.97812e-08	-0.270592	1	0.945	0.00122515	0
RPL3	1.01442e-07	-0.308643	1	0.957	0.00138427	0
EZR	3.86131e-07	-0.68179	0.242	0.399	0.00526915	0
RPL38	4.66091e-07	-0.312867	1	0.922	0.00636027	0
POLR2L	1.53743e-06	0.251584	0.472	0.277	0.0209798	0
GM42418	1.92485e-06	-0.30558	1	0.996	0.0262666	0
GM11808	1.93814e-06	-0.312263	0.989	0.908	0.0264478	0
RPS26	2.76227e-06	-0.309012	1	0.939	0.0376939	0
LY6E	3.27071e-06	-0.908662	0.837	0.723	0.0446321	0
RPL17	3.48887e-06	-0.251393	1	0.937	0.0476091	0
RN18S.RS5	4.20443e-06	-0.660325	0.949	0.884	0.0573737	0
RPL12	5.2299e-06	-0.296766	1	0.95	0.0713672	0
CNN2	9.84391e-06	-0.48373	0.169	0.32	0.13433	0
H2.Q7	2.16018e-05	-0.788248	0.152	0.287	0.294778	0
LIMD2	2.23032e-05	-0.697064	0.208	0.336	0.30435	0
LBH	3.2206e-05	-0.544373	0.146	0.283	0.439483	0
PTP4A3	3.44973e-05	-0.404347	0.118	0.259	0.47075	0
BTG1	6.27818e-05	-0.854917	0.573	0.577	0.856721	0
RPL6	6.65846e-05	-0.255956	1	0.922	0.908613	0
DDX5	6.73812e-05	-0.524972	0.927	0.767	0.919484	0
CYTIP	7.88933e-05	-0.622671	0.337	0.434	1	0
FOXP1	8.2187e-05	-0.83107	0.489	0.523	1	0
CD52	8.94304e-05	-0.461488	0.927	0.834	1	0
PPIA	0.000102115	-0.322839	0.989	0.871	1	0
SHISA5	0.000143923	-0.609856	0.719	0.68	1	0
AFP.GM15427	0.000145195	-0.370156	0.955	0.854	1	0
ARHGAP15	0.000162868	-0.616485	0.348	0.434	1	0
FAM65B	0.000268487	-0.523327	0.191	0.309	1	0
SP100	0.000310093	-0.480245	0.236	0.348	1	0
CLEC2D	0.000628064	-0.524429	0.208	0.309	1	0
IL2RG	0.00066665	-0.517566	0.219	0.323	1	0
RPL27	0.00073047	-0.382813	0.882	0.765	1	0
RPS24.PS3	0.000966644	-0.418634	0.91	0.763	1	0
H3F3A	0.00103368	-0.301429	1	0.93	1	0
WDR89	0.00153366	-0.320673	0.978	0.821	1	0
CDC42SE2	0.00155668	-0.49435	0.27	0.36	1	0
CNP	0.00157845	-0.464102	0.298	0.379	1	0
BANK1	0.00168021	-0.628293	0.292	0.368	1	0
RAC2	0.00172149	-0.405353	0.876	0.726	1	0
MNDAL	0.00173908	-0.480316	0.376	0.445	1	0
BTF3	0.0018874	-0.27841	0.966	0.845	1	0
PSMB8	0.00238053	-0.463637	0.753	0.673	1	0
CRLF3	0.00241852	-0.526724	0.343	0.42	1	0
GM9843	0.00277734	-0.255585	1	0.876	1	0
NPM1	0.00288233	-0.29253	0.978	0.848	1	0
DNAJC7	0.00369418	-0.716362	0.404	0.44	1	0
PIM1	0.00408253	-0.603736	0.242	0.318	1	0
EIF3F	0.00444374	-0.306306	0.944	0.808	1	0
PFDN5	0.00705601	-0.266404	0.966	0.802	1	0
RPL37RT	0.0083598	-0.25493	0.938	0.819	1	0
RPS27RT	0.00876059	-0.451538	0.871	0.725	1	0
POU2F2	0.00885472	-0.606938	0.343	0.386	1	0
EBF1.1	2.60714e-118	2.14754	0.898	0.031	3.55771e-114	1
CD79A.1	7.05838e-111	2.14716	0.988	0.083	9.63186e-107	1
LY6D.1	1.65433e-108	2.28854	0.934	0.072	2.2575e-104	1
MS4A1.1	2.03162e-106	1.977	0.886	0.047	2.77236e-102	1
CD79B.1	6.04538e-106	2.07594	0.97	0.098	8.24952e-102	1
IGLC2.1	1.13109e-103	1.85346	0.916	0.067	1.54348e-99	1
IGLC3.1	1.44386e-98	1.79512	0.832	0.042	1.97029e-94	1
IGHM.1	6.1335e-95	2.36469	0.976	0.179	8.36977e-91	1
MZB1.1	1.24731e-93	1.48698	0.784	0.034	1.70208e-89	1
IGKC.1	2.0507e-89	2.38883	0.976	0.207	2.79839e-85	1
PLAC8.1	3.5059e-83	1.74728	0.826	0.083	4.78415e-79	1
FCMR	5.28361e-81	1.50893	0.659	0.022	7.21002e-77	1
IGLC1.1	6.82186e-80	1.91107	0.713	0.042	9.30911e-76	1
H2.EB1.1	2.03453e-75	1.3095	0.976	0.232	2.77632e-71	1
SIGLECG	4.88363e-74	1.21329	0.635	0.027	6.6642e-70	1
LTB.1	2.4711e-73	1.51472	0.862	0.121	3.37206e-69	1
H2.AA.1	5.60989e-73	1.25686	0.988	0.261	7.65526e-69	1
H2.DMB2.1	2.63601e-72	1.31536	0.701	0.058	3.59709e-68	1
POU2AF1	3.94182e-67	1.37888	0.551	0.018	5.37901e-63	1
H2.OB	5.3848e-67	1.12334	0.611	0.038	7.34809e-63	1
H2.AB1.1	1.16151e-66	1.08223	0.976	0.312	1.58499e-62	1
LY6A.1	2.92906e-66	1.42925	0.683	0.067	3.997e-62	1
PDGFRL.IGHD	4.22992e-66	1.57465	0.539	0.014	5.77215e-62	1
CD74.1	1.01806e-65	1.54271	1	0.435	1.38925e-61	1
LY6E.1	1.0204e-65	1.44299	0.982	0.681	1.39244e-61	1
PTPRCAP.1	5.27828e-64	1.20341	0.784	0.107	7.20274e-60	1
CD19	1.83202e-63	1.0035	0.557	0.025	2.49998e-59	1
CD55	1.3414e-60	1.27258	0.521	0.024	1.83048e-56	1
CXCR5	9.10094e-60	1.04352	0.497	0.016	1.24191e-55	1
X4930523C07RIK.1	6.54414e-59	1.26521	0.796	0.17	8.93014e-55	1
CD2.1	1.0271e-58	1.17571	0.731	0.109	1.40159e-54	1
CORO1A.1	1.78985e-58	1.29561	0.952	0.333	2.44243e-54	1
LYZ2.1	3.67887e-58	-2.83241	0.802	0.958	5.02019e-54	1
PAX5	8.52005e-57	0.979169	0.437	0.005	1.16265e-52	1
ETS1.1	7.24517e-56	1.21451	0.707	0.098	9.88676e-52	1
RPS27.1	3.34035e-52	0.816099	0.988	0.967	4.55824e-48	1
BANK1.1	8.76795e-52	1.26674	0.754	0.226	1.19647e-47	1
FCER1G.1	2.9801e-51	-1.88312	0.144	0.815	4.06664e-47	1
WFDC17.1	3.90047e-51	-2.36543	0.389	0.853	5.32258e-47	1
FOXP1.1	3.98368e-51	1.38531	0.874	0.406	5.43613e-47	1
NAPSA.1	5.87989e-51	1.36326	0.731	0.178	8.0237e-47	1
TYROBP.1	9.81642e-51	-2.1498	0.407	0.85	1.33955e-46	1
IFITM3.1	1.29262e-50	-2.18455	0.144	0.803	1.76392e-46	1
JUND.1	1.60733e-50	1.20665	0.934	0.549	2.19336e-46	1
C1QB.1	2.34697e-50	-2.53388	0.251	0.824	3.20268e-46	1
C1QC.1	6.76215e-50	-2.38553	0.126	0.797	9.22762e-46	1
GIMAP1.1	9.16768e-50	0.947848	0.695	0.125	1.25102e-45	1
IFITM2.1	9.59276e-50	-1.90684	0.132	0.79	1.30903e-45	1
BLK	1.04131e-49	0.821895	0.449	0.022	1.42098e-45	1
APOBEC3.1	1.35013e-49	1.09208	0.701	0.15	1.84239e-45	1
C1QA.1	4.20963e-49	-2.48957	0.168	0.801	5.74446e-45	1
ALOX5AP.1	5.05735e-49	-1.90376	0.114	0.784	6.90126e-45	1
FXYD5.1	9.16088e-49	-1.31808	0.647	0.909	1.25009e-44	1
CFP.1	1.02392e-48	-1.85952	0.192	0.804	1.39724e-44	1
TIMP2.1	1.35599e-48	-1.95532	0.12	0.788	1.85038e-44	1
RPS20.1.1	1.48192e-48	0.644555	0.982	0.969	2.02222e-44	1
CEBPB.1	2.18907e-48	-1.98234	0.204	0.799	2.9872e-44	1
FN1.1	3.19318e-48	-2.47214	0.305	0.837	4.35742e-44	1
ALOX15.1	5.05204e-48	-2.47285	0.102	0.763	6.89401e-44	1
RALGPS2	5.23156e-48	0.908084	0.515	0.049	7.13898e-44	1
FTL1.1	7.14555e-48	-1.34793	0.832	0.938	9.75081e-44	1
GIMAP6.1	3.28323e-47	1.05342	0.725	0.147	4.4803e-43	1
TRF.1	9.6531e-47	-1.95903	0.126	0.775	1.31726e-42	1
FCRLA	1.31591e-46	0.925414	0.443	0.025	1.79569e-42	1
FCGR3.1	4.68793e-46	-1.70816	0.06	0.748	6.39714e-42	1
LTC4S.1	6.59886e-46	-1.95559	0.096	0.75	9.0048e-42	1
RABGAP1L.1	1.0817e-45	1.07986	0.629	0.118	1.47609e-41	1
CTSD.1	1.29115e-45	-1.65506	0.216	0.821	1.7619e-41	1
GM15987	1.75606e-45	0.957698	0.485	0.047	2.39633e-41	1
BE692007	4.36508e-45	1.06347	0.455	0.034	5.95659e-41	1
SMPDL3A.1	5.80632e-45	-1.58732	0.257	0.804	7.9233e-41	1
RGS10.1	9.90236e-45	-1.59573	0.102	0.752	1.35128e-40	1
CD22	2.07053e-44	0.778724	0.371	0.011	2.82544e-40	1
EMILIN2.1	2.13843e-44	-1.87194	0.084	0.741	2.9181e-40	1
CST3.1	2.93952e-44	-1.71744	0.647	0.857	4.01127e-40	1
LAPTM5.1	3.46148e-44	-1.43581	0.539	0.871	4.72353e-40	1
SCD1	8.77743e-44	0.871126	0.401	0.022	1.19777e-39	1
CCL6.1	1.23847e-43	-1.66564	0.156	0.779	1.69002e-39	1
FAM46A.1	1.75267e-43	-1.74252	0.21	0.788	2.39169e-39	1
RPS24.1	2.93687e-43	0.523229	1	0.989	4.00766e-39	1
GRN.1.1	3.97262e-43	-1.58267	0.198	0.784	5.42104e-39	1
PRG4.1	5.32673e-43	-2.39831	0.228	0.772	7.26885e-39	1
APOE.1	1.06839e-42	-2.57941	0.725	0.9	1.45792e-38	1
PF4.1	1.29377e-42	-2.74243	0.281	0.784	1.76548e-38	1
ECM1.1	2.40076e-42	-1.59953	0.144	0.772	3.27608e-38	1
THBS1.1	6.64628e-42	-1.78114	0.066	0.717	9.06951e-38	1
APP.1	2.25858e-41	-1.46987	0.072	0.725	3.08207e-37	1
FABP4.1	4.73364e-41	-2.12407	0.096	0.712	6.45953e-37	1
CD5L.1	5.67046e-41	-1.73914	0.102	0.712	7.7379e-37	1
GIMAP4.1	7.82643e-41	0.805864	0.629	0.103	1.06799e-36	1
TXN1.1	7.98716e-41	-1.32505	0.437	0.841	1.08993e-36	1
CD37	8.23157e-41	0.988754	0.916	0.746	1.12328e-36	1
ITGA6.1	1.41016e-40	-1.82827	0.132	0.712	1.9243e-36	1
ITGB2.1	2.11406e-40	-1.50554	0.246	0.772	2.88485e-36	1
GM43291	2.5706e-40	0.809154	0.329	0.007	3.50784e-36	1
LAMP1.1	3.07701e-40	-1.35814	0.287	0.784	4.19889e-36	1
PRDX5.1	5.89716e-40	-1.44578	0.347	0.808	8.04727e-36	1
ITM2B.1	7.77374e-40	-0.951345	0.808	0.913	1.0608e-35	1
TBC1D10C	7.80206e-40	0.836631	0.407	0.031	1.06467e-35	1
RPL18A.1	1.00022e-39	0.518487	1	0.967	1.3649e-35	1
EDNRB.1	2.27788e-39	-1.57861	0.072	0.703	3.1084e-35	1
SLPI.1	3.33733e-39	-3.21774	0.569	0.861	4.55412e-35	1
MAFB.1	4.42694e-39	-1.48596	0.054	0.69	6.041e-35	1
ITGAM.1	5.53757e-39	-1.58727	0.162	0.737	7.55657e-35	1
CTSB.1	9.3228e-39	-1.50462	0.287	0.784	1.27219e-34	1
TCN2.1	1.04385e-38	-1.34443	0.108	0.717	1.42444e-34	1
RPS15A.1	1.57779e-38	0.53209	0.988	0.967	2.15305e-34	1
LYZ1.1	1.74629e-38	-1.86471	0.126	0.712	2.38299e-34	1
GDA.1	2.07471e-38	-1.52067	0.114	0.717	2.83115e-34	1
COTL1.1	2.52269e-38	-1.27908	0.455	0.832	3.44246e-34	1
MEF2C	2.52942e-38	1.26903	0.725	0.297	3.45164e-34	1
GM43603	2.8926e-38	0.971392	0.497	0.083	3.94724e-34	1
POU2F2.1	3.27552e-38	1.14233	0.719	0.272	4.46978e-34	1
RPS13.1	3.77892e-38	0.549483	0.988	0.949	5.15671e-34	1
NPC2.1	8.09305e-38	-1.08122	0.509	0.851	1.10438e-33	1
CSF1R.1	1.33755e-37	-1.27077	0.072	0.674	1.82523e-33	1
CYP4F18	1.86215e-37	0.963005	0.395	0.036	2.5411e-33	1
PRTN3.1	2.24844e-37	-1.50256	0.054	0.658	3.06822e-33	1
H2.OA	4.18265e-37	0.805556	0.353	0.02	5.70765e-33	1
ADGRE1.1	4.75778e-37	-1.48563	0.138	0.703	6.49247e-33	1
PLIN2.1	6.14065e-37	-1.28025	0.078	0.667	8.37954e-33	1
COMT.1	6.4949e-37	-1.3341	0.138	0.71	8.86294e-33	1
CD68.1	6.64776e-37	-1.2065	0.084	0.679	9.07153e-33	1
ICAM2.1	9.10104e-37	-1.46167	0.251	0.75	1.24193e-32	1
RPL18.1	9.28487e-37	0.61809	0.988	0.92	1.26701e-32	1
TRP53I11	1.26613e-36	0.747732	0.341	0.018	1.72776e-32	1
ANXA3.1	1.45803e-36	-1.18007	0.048	0.654	1.98962e-32	1
PYCARD.1	1.61581e-36	-1.35757	0.449	0.815	2.20493e-32	1
ST3GAL5.1	1.6512e-36	-1.25805	0.066	0.667	2.25323e-32	1
FCNA.1	1.86285e-36	-1.6189	0.102	0.683	2.54204e-32	1
NID1	2.9585e-36	0.696054	0.287	0.004	4.03717e-32	1
RPS21.1	3.17553e-36	0.466546	1	0.976	4.33333e-32	1
RPS9	3.48875e-36	0.421744	1	0.976	4.76075e-32	1
MALAT1	7.43486e-36	0.78823	1	0.947	1.01456e-31	1
CCL24.1	1.17761e-35	-1.56529	0.126	0.685	1.60696e-31	1
GPX1.1	1.37579e-35	-1.09415	0.719	0.851	1.8774e-31	1
RPL19.1	1.89155e-35	0.476213	1	0.949	2.58121e-31	1
NUPR1.1	2.38204e-35	-1.20882	0.06	0.634	3.25053e-31	1
ACTB	2.42611e-35	-0.598228	1	0.986	3.31067e-31	1
F5.1	3.07436e-35	-1.44464	0.054	0.636	4.19528e-31	1
FLNB.1	3.08794e-35	-1.32462	0.102	0.672	4.2138e-31	1
BCL11A	4.37331e-35	0.712903	0.371	0.033	5.96782e-31	1
SELPLG.1	4.76914e-35	-1.10827	0.269	0.774	6.50797e-31	1
BLNK	4.86671e-35	0.723277	0.425	0.054	6.64111e-31	1
DBI.1	5.14767e-35	-1.27869	0.341	0.781	7.02451e-31	1
RDH12	8.28134e-35	0.686345	0.281	0.005	1.13007e-30	1
CFH.1	1.09956e-34	-1.27684	0.06	0.629	1.50045e-30	1
SPIB	1.71758e-34	0.686359	0.335	0.02	2.34381e-30	1
SELP.1	1.93026e-34	-1.2569	0.048	0.627	2.63403e-30	1
CCL9.1	2.29401e-34	-1.2959	0.096	0.685	3.13041e-30	1
F10.1	2.33106e-34	-1.31884	0.084	0.645	3.18097e-30	1
SDC3.1	2.36249e-34	-1.26375	0.078	0.676	3.22385e-30	1
PLXDC2.1	2.68628e-34	-1.28	0.06	0.621	3.66569e-30	1
FGFR1.1	2.98868e-34	-1.22049	0.066	0.638	4.07835e-30	1
MCEMP1.1	3.83051e-34	-1.13083	0.072	0.647	5.22711e-30	1
CD9.1	5.89389e-34	-1.55119	0.281	0.737	8.04281e-30	1
PMP22.1	5.98861e-34	-1.1766	0.042	0.6	8.17205e-30	1
PTGS1.1	6.17481e-34	-1.15806	0.078	0.636	8.42615e-30	1
SEPP1.1	6.4833e-34	-1.16124	0.096	0.674	8.84711e-30	1
MSR1.1	1.07675e-33	-1.26052	0.072	0.63	1.46934e-29	1
RPS12	1.22997e-33	0.431248	0.982	0.987	1.67842e-29	1
LAMP2.1	1.89305e-33	-1.20624	0.192	0.699	2.58326e-29	1
NINJ1.1	1.91785e-33	-1.21565	0.156	0.69	2.6171e-29	1
HACD4.1	2.47303e-33	-1.11377	0.072	0.621	3.37469e-29	1
PYGL.1	3.84949e-33	-1.12504	0.078	0.632	5.25301e-29	1
DPEP2.1	4.64937e-33	-1.10826	0.06	0.627	6.34453e-29	1
SNN	5.15295e-33	0.598462	0.293	0.011	7.03172e-29	1
RPL39.1	5.53566e-33	0.468752	0.994	0.964	7.55396e-29	1
FAU.MAT2B.1	1.16878e-32	0.426989	1	0.978	1.59492e-28	1
RPS18.1	1.252e-32	0.464695	0.994	0.98	1.70847e-28	1
PADI4.1	1.41558e-32	-1.12395	0.054	0.601	1.9317e-28	1
HGSNAT.1	1.84882e-32	-1.16849	0.06	0.611	2.52291e-28	1
CLNK.RP23.106I21.6	1.92237e-32	0.627172	0.257	0.004	2.62327e-28	1
CD14.1	2.08752e-32	-1.19682	0.108	0.665	2.84863e-28	1
LTBP1.1	2.43409e-32	-1.29672	0.03	0.576	3.32156e-28	1
RPL12.1	2.74181e-32	0.443733	0.988	0.955	3.74147e-28	1
RPS10.1	5.29935e-32	0.448922	0.982	0.967	7.23149e-28	1
DHRS3.1	5.93489e-32	-1.08239	0.066	0.614	8.09875e-28	1
MT.CYTB	6.48717e-32	0.479161	0.994	0.931	8.8524e-28	1
LRG1.1	6.57766e-32	-1.18712	0.084	0.627	8.97587e-28	1
MT.CO1	9.41585e-32	0.502158	0.994	0.918	1.28489e-27	1
C4B.1	1.16111e-31	-1.55682	0.06	0.603	1.58445e-27	1
SAA3.1	1.55098e-31	-2.07296	0.186	0.688	2.11646e-27	1
RPL21.1	1.83288e-31	0.481392	0.976	0.96	2.50115e-27	1
RPL36.1	2.38176e-31	0.508183	0.982	0.935	3.25016e-27	1
FCHSD2	3.12789e-31	0.796186	0.311	0.022	4.26832e-27	1
RPS5.1	3.66591e-31	0.409115	0.988	0.978	5.0025e-27	1
IFITM6.1	4.1183e-31	-1.11561	0.066	0.611	5.61984e-27	1
LRP1.1	4.77105e-31	-1.07287	0.06	0.605	6.51058e-27	1
CACNA1E	9.17479e-31	0.520083	0.251	0.005	1.25199e-26	1
LGALS3.1	1.03043e-30	-1.13397	0.246	0.755	1.40612e-26	1
GNGT2.1	1.7141e-30	-1.1436	0.269	0.726	2.33907e-26	1
CREG1.1	1.81136e-30	-1.02172	0.18	0.692	2.47178e-26	1
HEXA.1	2.02519e-30	-1.05591	0.24	0.726	2.76357e-26	1
MT1.1	2.47455e-30	-1.12816	0.162	0.694	3.37677e-26	1
IKZF3	3.61151e-30	0.56209	0.323	0.025	4.92827e-26	1
BTLA	3.64096e-30	0.58152	0.275	0.013	4.96846e-26	1
RPS26.1	4.31413e-30	0.482176	0.994	0.942	5.88707e-26	1
H3F3A.1	4.59272e-30	0.576274	0.982	0.937	6.26722e-26	1
PAX5.1	5.5364e-30	0.548005	0.263	0.009	7.55497e-26	1
GAPDH.1	6.85952e-30	-0.929908	0.659	0.862	9.3605e-26	1
RPL9.1	7.46831e-30	0.430393	0.988	0.973	1.01913e-25	1
RPL13.1	8.90111e-30	0.461728	0.994	0.957	1.21465e-25	1
ADAM15.1	9.18637e-30	-0.94946	0.072	0.6	1.25357e-25	1
ACP5	1.20338e-29	0.650838	0.425	0.065	1.64213e-25	1
RPL8.1	1.36887e-29	0.407774	0.994	0.966	1.86796e-25	1
H2.D1.1	1.72795e-29	-0.606343	0.928	0.951	2.35796e-25	1
CYBB.1	1.89094e-29	-1.23729	0.473	0.781	2.58038e-25	1
FYB.1	2.0607e-29	-0.86652	0.072	0.605	2.81203e-25	1
MS4A8A.1	3.65563e-29	-0.933496	0.06	0.569	4.98847e-25	1
BTG1.1	3.75618e-29	0.864929	0.844	0.495	5.12568e-25	1
RPN2.1	3.93577e-29	-1.00087	0.228	0.705	5.37075e-25	1
PLTP.1	7.70154e-29	-1.09786	0.144	0.67	1.05095e-24	1
TMEM176B.1	8.83742e-29	-1.19956	0.15	0.659	1.20595e-24	1
CTSL.1	9.12236e-29	-0.93173	0.06	0.571	1.24484e-24	1
MAN2B1.1	9.18958e-29	-1.06889	0.371	0.748	1.25401e-24	1
CD69	1.43542e-28	0.762916	0.281	0.016	1.95878e-24	1
RPSA.1	1.61474e-28	0.415835	0.988	0.986	2.20347e-24	1
CLEC4D.1	1.78498e-28	-0.932826	0.054	0.563	2.43578e-24	1
RPL32.1	1.91567e-28	0.396035	0.994	0.987	2.61413e-24	1
TMCC1.1	2.06271e-28	-0.958853	0.126	0.643	2.81477e-24	1
CCND1.1	2.24469e-28	-1.40916	0.072	0.563	3.0631e-24	1
DDX5.1	3.31298e-28	0.80751	0.892	0.781	4.52089e-24	1
IDH1.1	4.81708e-28	-0.946035	0.078	0.589	6.57338e-24	1
RPS3.1	4.8897e-28	0.404625	0.994	0.973	6.67248e-24	1
RPLP2.1	5.2246e-28	0.350401	1	0.978	7.12949e-24	1
CGNL1.1	5.49162e-28	-0.997026	0.048	0.54	7.49386e-24	1
DNAJC7.1	6.01486e-28	0.9457	0.701	0.35	8.20788e-24	1
MT.ND5	7.27882e-28	0.684229	0.94	0.83	9.93268e-24	1
CYFIP2	7.95631e-28	0.696236	0.311	0.029	1.08572e-23	1
DSTN.1	8.637e-28	-0.956203	0.138	0.629	1.17861e-23	1
RPL37A	8.9231e-28	0.326574	1	0.989	1.21765e-23	1
RASGRP1	1.03115e-27	0.637707	0.329	0.034	1.4071e-23	1
SERINC3	1.07944e-27	0.747702	0.88	0.705	1.47301e-23	1
PKIG	1.5042e-27	0.953245	0.605	0.259	2.05263e-23	1
SERPINB2.1	1.89063e-27	-1.2596	0.102	0.592	2.57996e-23	1
PECAM1	2.48499e-27	0.495262	0.263	0.014	3.39101e-23	1
RPS27RT.1	3.73743e-27	0.708932	0.868	0.728	5.10009e-23	1
S100A1.1	3.84706e-27	-0.903927	0.09	0.578	5.2497e-23	1
GIMAP7	4.3764e-27	0.629503	0.371	0.049	5.97204e-23	1
TMEM176A.1	7.54588e-27	-1.1956	0.12	0.594	1.02971e-22	1
ANXA1.1	8.06041e-27	-0.891185	0.078	0.558	1.09992e-22	1
GPR18	8.24042e-27	0.534073	0.305	0.029	1.12449e-22	1
SYK	1.00876e-26	1.08635	0.695	0.377	1.37655e-22	1
RPL37	1.06593e-26	0.37721	0.994	0.962	1.45457e-22	1
TRIM34A	1.50477e-26	0.845151	0.365	0.06	2.05341e-22	1
RPL41	1.78227e-26	0.336774	0.988	0.984	2.43209e-22	1
VIM.1.1	2.27861e-26	0.802827	0.916	0.779	3.10939e-22	1
CTSA.1	2.744e-26	-0.930543	0.168	0.639	3.74446e-22	1
FGD2	3.98267e-26	0.683835	0.377	0.065	5.43475e-22	1
GIMAP3.1	4.68358e-26	0.434598	0.551	0.121	6.39122e-22	1
KHK.1	5.20911e-26	-0.957538	0.12	0.596	7.10835e-22	1
TGFBI.1	7.52469e-26	-0.912309	0.06	0.542	1.02682e-21	1
GM11478.1	1.34412e-25	0.502569	0.958	0.929	1.83418e-21	1
TMSB10.1.1	1.66067e-25	0.550142	0.868	0.514	2.26615e-21	1
ABLIM1	1.66493e-25	0.683625	0.455	0.098	2.27196e-21	1
CKB.1	1.69573e-25	-0.893491	0.084	0.574	2.31399e-21	1
PIK3IP1	2.58984e-25	0.621191	0.305	0.034	3.5341e-21	1
LPL.RGPD5	2.71575e-25	-1.12366	0.06	0.529	3.70592e-21	1
FAM107B	3.10786e-25	0.769525	0.407	0.083	4.24098e-21	1
PGAP1	3.27205e-25	0.90334	0.413	0.094	4.46504e-21	1
SLC11A1.1	3.47404e-25	-0.816312	0.054	0.52	4.74067e-21	1
RAP1B.1	3.69081e-25	-0.858075	0.455	0.793	5.03648e-21	1
LAMTOR4.1	3.86793e-25	-0.980883	0.425	0.748	5.27818e-21	1
RPS19.1	4.311e-25	0.354837	0.994	0.975	5.88279e-21	1
PLEK.1	5.22804e-25	-0.971472	0.251	0.697	7.13419e-21	1
VSIR.1	5.40767e-25	-0.810405	0.174	0.661	7.37931e-21	1
CCR7	6.02837e-25	0.794394	0.335	0.045	8.22632e-21	1
CAMK1.1	6.17274e-25	-0.775898	0.054	0.513	8.42333e-21	1
SSR4.1	6.43431e-25	-0.805195	0.623	0.833	8.78026e-21	1
BSG.1	6.65946e-25	-0.849852	0.341	0.743	9.0875e-21	1
EVI5.1	7.57983e-25	-0.938367	0.12	0.583	1.03434e-20	1
RPL34.1	8.66485e-25	0.381918	0.982	0.951	1.1824e-20	1
PTP4A3.1	9.10385e-25	0.804079	0.485	0.145	1.24231e-20	1
MGST1.1	1.00359e-24	-0.880192	0.15	0.605	1.3695e-20	1
PTGIS.1	1.02674e-24	-1.25024	0.06	0.509	1.40109e-20	1
STAP1	1.17218e-24	0.813841	0.449	0.111	1.59955e-20	1
EZR.1	1.2626e-24	0.780649	0.641	0.275	1.72294e-20	1
PILRA.1	1.28512e-24	-0.833205	0.066	0.522	1.75368e-20	1
MNDAL.1	1.88879e-24	0.800329	0.689	0.35	2.57744e-20	1
CAMK2D	2.16053e-24	0.779972	0.563	0.217	2.94827e-20	1
TNFAIP8.1	2.37035e-24	-0.84662	0.389	0.768	3.23458e-20	1
GSR.1	2.80995e-24	-0.729021	0.06	0.505	3.83445e-20	1
TLN1.1	2.86854e-24	-0.862234	0.485	0.788	3.91441e-20	1
CYBA.1	3.26824e-24	-0.681562	0.898	0.893	4.45985e-20	1
CMKLR1.1	3.4174e-24	-0.704918	0.03	0.471	4.66339e-20	1
RNASE6	4.04676e-24	0.616755	0.389	0.078	5.52221e-20	1
POLR3E.RPL30.1	4.69049e-24	0.432481	0.982	0.933	6.40065e-20	1
TMEM123	5.17185e-24	0.804397	0.515	0.172	7.05751e-20	1
PTMA.1	5.49699e-24	0.512043	0.964	0.875	7.5012e-20	1
X4930455G09RIK.1	5.71028e-24	-0.824358	0.054	0.496	7.79225e-20	1
2024-09-01	7.65935e-24	0.575148	0.407	0.076	1.0452e-19	1
RPS7.1	7.80008e-24	0.432951	0.982	0.946	1.0644e-19	1
GIMAP5	8.93623e-24	0.52915	0.359	0.058	1.21944e-19	1
GGA2	9.36794e-24	0.53843	0.263	0.025	1.27835e-19	1
MAP4K1	1.25584e-23	0.613994	0.347	0.06	1.71372e-19	1
KLF9.1	1.35432e-23	-0.805501	0.09	0.538	1.8481e-19	1
DUSP1.1	1.94739e-23	-0.883801	0.078	0.533	2.65741e-19	1
FABP5.1	1.9572e-23	-1.07372	0.054	0.496	2.6708e-19	1
PHGDH	2.28892e-23	0.440982	0.257	0.022	3.12347e-19	1
CSF2RA.1	2.37102e-23	-0.759345	0.066	0.514	3.23549e-19	1
RPS11.1	2.92134e-23	0.365116	0.994	0.973	3.98646e-19	1
PLOD3.ABCB5.1	3.07116e-23	-0.718686	0.06	0.498	4.1909e-19	1
MT.RNR2.1	3.21613e-23	0.437344	1	0.975	4.38874e-19	1
PROS1.1	4.17941e-23	-0.76488	0.042	0.462	5.70323e-19	1
RPS16.1	5.00102e-23	0.326869	0.988	0.966	6.8244e-19	1
RPLP0.1	5.11972e-23	0.425517	0.994	0.949	6.98637e-19	1
EMP3	5.81107e-23	-0.796388	0.611	0.857	7.92979e-19	1
ID2.1	6.08945e-23	-1.04096	0.108	0.56	8.30966e-19	1
FABP7.1	6.1649e-23	-1.05514	0.054	0.478	8.41262e-19	1
GLUL.1	6.95612e-23	-0.849498	0.168	0.63	9.49232e-19	1
ATP1A3.1	7.19866e-23	-0.713997	0.042	0.469	9.82329e-19	1
RPL22.1	7.70839e-23	0.379817	0.982	0.946	1.05189e-18	1
DDOST.1	8.44197e-23	-0.790231	0.21	0.639	1.15199e-18	1
ATPIF1	1.33951e-22	-0.877475	0.323	0.73	1.82789e-18	1
ARHGAP15.1	1.43745e-22	0.813934	0.671	0.335	1.96154e-18	1
MT.RNR1.1	1.9522e-22	0.459661	1	0.967	2.66397e-18	1
RPS24.PS3.1	3.02516e-22	0.547297	0.922	0.763	4.12813e-18	1
ARG1.1	3.20252e-22	-1.10503	0.036	0.46	4.37015e-18	1
ARRB2.1	3.62926e-22	-0.789355	0.132	0.578	4.95249e-18	1
METRNL.1	3.6773e-22	-0.746978	0.06	0.486	5.01805e-18	1
FKBP2.1	4.23097e-22	-0.845513	0.192	0.611	5.77358e-18	1
SERPINA3G	4.41476e-22	0.465207	0.263	0.027	6.02438e-18	1
CRYL1.1	5.97352e-22	-0.661314	0.096	0.538	8.15146e-18	1
C3AR1.1	6.80766e-22	-0.772033	0.054	0.484	9.28973e-18	1
GM8369	7.00595e-22	0.565748	0.371	0.069	9.56031e-18	1
CNPY2	9.85675e-22	-0.806107	0.126	0.549	1.34505e-17	1
RPS14.1	9.90053e-22	0.293842	0.988	0.984	1.35103e-17	1
PID1.1	1.10896e-21	-0.783951	0.072	0.507	1.51329e-17	1
SHISA5.1	1.50524e-21	0.745172	0.826	0.649	2.05405e-17	1
GARNL3.1	1.68302e-21	-0.983122	0.054	0.466	2.29664e-17	1
GM4759	1.87276e-21	0.525381	0.269	0.031	2.55557e-17	1
CCR1.1	1.92821e-21	-0.782563	0.108	0.533	2.63123e-17	1
ARPC1B.1	1.93477e-21	-0.640411	0.725	0.862	2.64018e-17	1
ITGB1.1	2.02648e-21	-0.896001	0.425	0.757	2.76534e-17	1
CALML4.1	2.08003e-21	-0.741456	0.048	0.462	2.83841e-17	1
SERPINB6A	2.08321e-21	-0.89268	0.072	0.489	2.84275e-17	1
F630028O10RIK.1	3.36607e-21	-0.798475	0.048	0.462	4.59333e-17	1
AFP.GM15427.1	3.95342e-21	0.467134	0.952	0.857	5.39483e-17	1
PAFAH1B3	4.43979e-21	0.589981	0.365	0.08	6.05854e-17	1
CD36.1	4.6596e-21	-0.820866	0.114	0.543	6.35848e-17	1
RAB32.1	4.79893e-21	-0.6223	0.066	0.473	6.54862e-17	1
NUCB1.1	6.89743e-21	-0.742341	0.21	0.638	9.41223e-17	1
BLVRB.1	7.10799e-21	-0.79393	0.257	0.667	9.69956e-17	1
CARD19.1	7.75899e-21	-0.69494	0.144	0.565	1.05879e-16	1
PMF1	1.01865e-20	0.745636	0.431	0.136	1.39005e-16	1
MT.ND2	1.06901e-20	0.371623	0.994	0.928	1.45877e-16	1
RPL17.1	1.46313e-20	0.330194	0.982	0.944	1.99658e-16	1
LCP2	1.53362e-20	-0.648025	0.036	0.429	2.09278e-16	1
ANK.1	1.72078e-20	-0.620172	0.048	0.435	2.34818e-16	1
SH3BGRL.1	1.75145e-20	-0.759534	0.293	0.672	2.39003e-16	1
LGALS3BP.1	2.21122e-20	-0.665918	0.072	0.458	3.01743e-16	1
SMAP2	2.24545e-20	0.79704	0.653	0.373	3.06414e-16	1
CYTIP.1	2.27865e-20	0.693727	0.665	0.333	3.10945e-16	1
SELL	2.48383e-20	0.81157	0.605	0.275	3.38944e-16	1
SRGN.1	2.53337e-20	-0.666357	0.826	0.864	3.45703e-16	1
MAP3K1	2.70962e-20	0.772627	0.449	0.147	3.69754e-16	1
MT.ND1	2.8484e-20	0.370819	0.994	0.909	3.88693e-16	1
BST1.1	4.00968e-20	-0.687615	0.048	0.433	5.4716e-16	1
SDCBP	4.46787e-20	-0.71165	0.222	0.643	6.09686e-16	1
GGH.1	4.53153e-20	-0.637729	0.114	0.518	6.18373e-16	1
GPR183	5.07953e-20	0.882869	0.485	0.176	6.93153e-16	1
RPL11.1	5.26048e-20	0.305981	0.988	0.969	7.17846e-16	1
LGMN	6.35986e-20	-0.83378	0.138	0.562	8.67866e-16	1
CD52.1	6.58565e-20	0.520311	0.946	0.83	8.98677e-16	1
FILIP1L	7.20306e-20	0.814917	0.461	0.159	9.82929e-16	1
CD300A.1	8.2289e-20	-0.64948	0.042	0.429	1.12292e-15	1
ITSN1.1	8.99157e-20	-0.675909	0.072	0.466	1.22699e-15	1
RPL14.1	9.43986e-20	0.329274	0.958	0.958	1.28816e-15	1
RHOH	1.27718e-19	0.732074	0.401	0.107	1.74284e-15	1
ZYX	1.40942e-19	-0.680592	0.126	0.554	1.92329e-15	1
P2RY10	1.45718e-19	0.688811	0.263	0.036	1.98847e-15	1
PDIA3.1	1.48339e-19	-0.765664	0.347	0.703	2.02423e-15	1
CEBPA.1	1.48716e-19	-0.67692	0.048	0.424	2.02938e-15	1
RPL38.1	2.50331e-19	0.38851	0.976	0.931	3.41601e-15	1
TALDO1.1	2.80727e-19	-0.694561	0.467	0.779	3.8308e-15	1
GUSB.1	2.95454e-19	-0.66562	0.138	0.54	4.03177e-15	1
ALOX5.1	3.24956e-19	-0.650594	0.036	0.406	4.43435e-15	1
GATA6.1	3.42561e-19	-0.613679	0.024	0.397	4.67458e-15	1
CCND2.1	3.43775e-19	0.635652	0.503	0.154	4.69115e-15	1
GPX4	3.47304e-19	-0.656886	0.653	0.822	4.73931e-15	1
FAM65B.1	3.60903e-19	0.91247	0.509	0.21	4.92488e-15	1
TNFRSF1A	4.24664e-19	-0.626465	0.054	0.438	5.79496e-15	1
GRAP	5.19395e-19	0.646042	0.419	0.125	7.08767e-15	1
KLF13.1	5.2228e-19	-0.691036	0.323	0.725	7.12703e-15	1
MYOF.1	5.33192e-19	-0.593479	0.042	0.417	7.27593e-15	1
BRI3.1	5.70034e-19	-0.725995	0.425	0.759	7.77868e-15	1
PSAP	5.84721e-19	-0.737258	0.551	0.804	7.97911e-15	1
GM45050.1	7.43811e-19	-0.667582	0.03	0.4	1.01501e-14	1
TMED3.1	7.79386e-19	-0.734223	0.21	0.603	1.06355e-14	1
YIPF1.NAP1L1	7.88592e-19	0.797331	0.665	0.435	1.07611e-14	1
CD302.1	1.07359e-18	-0.669565	0.054	0.418	1.46502e-14	1
ACLY.1	1.12631e-18	-0.697221	0.234	0.63	1.53696e-14	1
GM11808.1	1.14067e-18	0.388737	0.97	0.915	1.55656e-14	1
MTUS1	1.39119e-18	-0.645454	0.024	0.384	1.89842e-14	1
CLEC2D.1	1.59509e-18	0.591051	0.533	0.208	2.17666e-14	1
MAN2A1.1	1.64647e-18	-0.847789	0.275	0.638	2.24677e-14	1
DERL1.1	1.87673e-18	-0.707553	0.21	0.614	2.56099e-14	1
SORL1	1.90207e-18	0.580413	0.251	0.036	2.59556e-14	1
SUB1	2.41915e-18	0.574557	0.844	0.748	3.30117e-14	1
H2.DMA	2.6584e-18	0.602332	0.713	0.449	3.62766e-14	1
PLP2	2.88663e-18	0.541656	0.353	0.085	3.93909e-14	1
ATP1A1	3.91364e-18	-0.682633	0.281	0.661	5.34056e-14	1
BHLHE40.1	4.07637e-18	-0.583847	0.06	0.429	5.56262e-14	1
EEF1G.1	4.47089e-18	0.475548	0.88	0.817	6.10098e-14	1
ZEB2.1	4.48401e-18	-0.765567	0.299	0.688	6.11888e-14	1
ABHD17B	4.5931e-18	0.682503	0.485	0.203	6.26775e-14	1
PTPN22	4.77423e-18	0.52842	0.395	0.109	6.51491e-14	1
CD300LD.1	5.17231e-18	-0.651356	0.066	0.429	7.05814e-14	1
TMEM141.1	5.44728e-18	-0.604114	0.036	0.389	7.43336e-14	1
SPI1.1	6.22096e-18	-0.713702	0.299	0.688	8.48912e-14	1
DAB2.1	6.62381e-18	-0.636614	0.042	0.397	9.03885e-14	1
MSRB1.1	6.86952e-18	-0.686993	0.246	0.636	9.37414e-14	1
SDF2L1	7.22467e-18	-0.681635	0.198	0.578	9.85878e-14	1
GNG5	7.88515e-18	-0.618621	0.689	0.848	1.07601e-13	1
DOK2	8.7126e-18	-0.636359	0.042	0.395	1.18892e-13	1
TSPO	9.13884e-18	-0.669251	0.509	0.792	1.24709e-13	1
ARHGEF18	9.26165e-18	0.635843	0.371	0.101	1.26385e-13	1
CERS6	9.32264e-18	-0.6604	0.03	0.373	1.27217e-13	1
CD93.1	9.61404e-18	-0.669704	0.036	0.391	1.31193e-13	1
ATP1B3	1.0491e-17	-0.639248	0.257	0.654	1.4316e-13	1
RPL10A	1.20841e-17	0.355739	0.976	0.911	1.649e-13	1
SHFM1.1	1.33693e-17	-0.613425	0.731	0.837	1.82437e-13	1
RPS2	1.34685e-17	0.312085	0.994	0.976	1.83791e-13	1
GM1673.1	1.35269e-17	-0.559608	0.036	0.399	1.84588e-13	1
CNP.1	1.40395e-17	0.676723	0.569	0.295	1.91583e-13	1
CRLF2.1	1.55228e-17	-0.706334	0.299	0.683	2.11824e-13	1
LBH.1	1.58526e-17	0.740321	0.467	0.183	2.16324e-13	1
ITPRIPL2	1.67588e-17	-0.632844	0.048	0.395	2.2869e-13	1
CRLF3.1	2.42954e-17	0.691422	0.617	0.335	3.31535e-13	1
GUCA1A.1	2.63011e-17	-0.50923	0.03	0.377	3.58905e-13	1
MPEG1.1	2.81386e-17	-0.682819	0.096	0.471	3.8398e-13	1
SWAP70	3.13191e-17	0.636479	0.401	0.134	4.2738e-13	1
TXNDC16	3.31572e-17	0.481266	0.257	0.045	4.52464e-13	1
SULT1A1.1	3.4627e-17	-0.599662	0.036	0.379	4.72521e-13	1
SLAMF6	4.43389e-17	0.539606	0.317	0.069	6.05049e-13	1
NFIC.1	4.60009e-17	-0.661908	0.168	0.554	6.27728e-13	1
PTPRE.1	5.09649e-17	-0.6088	0.12	0.491	6.95466e-13	1
NUCB2.1	6.17178e-17	-0.635179	0.09	0.453	8.42202e-13	1
RPL3.1	6.33685e-17	0.278328	0.988	0.962	8.64727e-13	1
IGSF6.1	7.25348e-17	-0.659253	0.048	0.386	9.8981e-13	1
LILRB4A.1	8.37915e-17	-0.565544	0.066	0.409	1.14342e-12	1
BAIAP2.1	8.55532e-17	-0.507914	0.036	0.368	1.16746e-12	1
GBE1.1	8.61013e-17	-0.539125	0.054	0.4	1.17494e-12	1
GM4332	9.04833e-17	0.500284	0.868	0.803	1.23473e-12	1
TBXAS1	1.1626e-16	-0.564366	0.048	0.391	1.58648e-12	1
MAF	1.19232e-16	-0.817458	0.048	0.388	1.62704e-12	1
ENGASE.1	1.33041e-16	-0.586168	0.066	0.409	1.81548e-12	1
CTSS.1	1.379e-16	-0.571276	0.713	0.824	1.88178e-12	1
CANX	1.48339e-16	-0.678339	0.257	0.661	2.02423e-12	1
S1PR4	1.49029e-16	0.462006	0.275	0.051	2.03365e-12	1
PYHIN1	1.54098e-16	0.691368	0.383	0.12	2.10283e-12	1
HPCAL1	1.55885e-16	-0.583574	0.06	0.391	2.1272e-12	1
IQSEC1	1.58236e-16	0.522163	0.299	0.071	2.15929e-12	1
SCN1B.1	1.59468e-16	-0.601608	0.03	0.361	2.17609e-12	1
PILRB2.1	1.76689e-16	-0.538315	0.06	0.404	2.4111e-12	1
DHRS7	1.78817e-16	-0.601116	0.186	0.565	2.44013e-12	1
DAPK1.1	2.15427e-16	-0.555285	0.054	0.393	2.93972e-12	1
MFSD5	2.17477e-16	-0.584772	0.096	0.449	2.96769e-12	1
GM16104.1	2.3073e-16	-0.560171	0.024	0.346	3.14855e-12	1
ACACA.1	2.66395e-16	-0.591601	0.072	0.417	3.63522e-12	1
PCMTD1	2.79026e-16	0.660979	0.521	0.257	3.80759e-12	1
P4HB.1	3.06849e-16	-0.594265	0.263	0.645	4.18726e-12	1
CCDC109B.1	3.13012e-16	-0.565916	0.042	0.366	4.27136e-12	1
SMIM14	3.23563e-16	0.66777	0.653	0.413	4.41534e-12	1
ATP6V1E1.1	3.25298e-16	-0.611166	0.24	0.625	4.43902e-12	1
GM7536	3.88277e-16	0.453725	0.856	0.723	5.29843e-12	1
X1110059E24RIK	4.60288e-16	0.599267	0.383	0.125	6.28109e-12	1
EFNB2.1	4.99514e-16	-0.55349	0.03	0.355	6.81637e-12	1
A430078G23RIK	5.44612e-16	0.502211	0.251	0.045	7.43178e-12	1
RGS18.1	5.50205e-16	-0.575439	0.06	0.388	7.5081e-12	1
RPS3A1.1	5.51815e-16	0.258133	0.988	0.98	7.53007e-12	1
PDIA6.1	7.14322e-16	-0.688888	0.311	0.656	9.74764e-12	1
LIMD2.1	7.24143e-16	0.699046	0.527	0.237	9.88165e-12	1
SAP30	9.86406e-16	-0.620799	0.054	0.38	1.34605e-11	1
CALR.1	1.39229e-15	-0.780839	0.557	0.763	1.89992e-11	1
TMEM59	1.4173e-15	-0.616807	0.323	0.705	1.93405e-11	1
F7	1.67954e-15	-0.616553	0.012	0.319	2.2919e-11	1
TMEM37.1	2.10989e-15	-0.623744	0.036	0.346	2.87915e-11	1
RNPEP	2.34452e-15	-0.525301	0.12	0.464	3.19933e-11	1
APLP2.1	2.6383e-15	-0.561491	0.222	0.582	3.60023e-11	1
TNFSF12	2.70699e-15	-0.448698	0.03	0.341	3.69395e-11	1
CLEC4E.1	2.91015e-15	-0.637905	0.06	0.37	3.97119e-11	1
MPP1.1	3.59584e-15	-0.601331	0.18	0.536	4.90688e-11	1
FRMD4B	3.85511e-15	-0.519067	0.024	0.332	5.26069e-11	1
MLXIPL.1	3.91454e-15	-0.564925	0.048	0.362	5.34179e-11	1
XBP1	4.51821e-15	-0.532017	0.186	0.567	6.16555e-11	1
GM43305	4.63426e-15	0.430783	0.251	0.051	6.32392e-11	1
ADSSL1.1	5.05872e-15	-0.495707	0.072	0.402	6.90312e-11	1
BCAM.1	6.47321e-15	-0.639262	0.078	0.402	8.83334e-11	1
TSC22D3	6.54693e-15	0.66023	0.772	0.609	8.93394e-11	1
HMOX1	6.94819e-15	-0.527788	0.042	0.351	9.4815e-11	1
CPQ.1	7.4868e-15	-0.449037	0.03	0.337	1.02165e-10	1
GM9843.1	8.19099e-15	0.364238	0.94	0.897	1.11774e-10	1
USP3	8.86269e-15	-0.606493	0.198	0.554	1.2094e-10	1
EHD1	1.06976e-14	-0.616477	0.228	0.589	1.45979e-10	1
GM10116	1.09336e-14	-0.549866	0.108	0.435	1.492e-10	1
DUSP3.1	1.10223e-14	-0.643448	0.138	0.48	1.5041e-10	1
GLB1	1.17063e-14	-0.527537	0.084	0.413	1.59744e-10	1
TMED10.1	1.23948e-14	-0.601765	0.413	0.719	1.69139e-10	1
FGD4.1	1.48585e-14	-0.530642	0.042	0.344	2.02759e-10	1
RHOC	1.60774e-14	-0.613038	0.042	0.342	2.19392e-10	1
MERTK	1.65307e-14	-0.441517	0.024	0.319	2.25578e-10	1
MEF2A.1	1.72043e-14	-0.473534	0.216	0.582	2.34769e-10	1
ALCAM	1.72138e-14	-0.55775	0.09	0.417	2.349e-10	1
CDC42SE2.1	1.74567e-14	0.579265	0.539	0.277	2.38214e-10	1
LSP1	1.74998e-14	0.469584	0.85	0.772	2.38802e-10	1
DNAJC3	1.86674e-14	-0.552631	0.204	0.553	2.54736e-10	1
PKM.1	1.92385e-14	-0.605388	0.443	0.743	2.62528e-10	1
FERMT3.1	2.25301e-14	-0.555583	0.323	0.676	3.07446e-10	1
SCARB2	2.40709e-14	-0.579588	0.132	0.473	3.28472e-10	1
NCF2.1	2.80328e-14	-0.579847	0.311	0.643	3.82535e-10	1
RPL27.1	2.94855e-14	0.422533	0.85	0.777	4.02359e-10	1
ATOX1	3.01372e-14	-0.605576	0.449	0.717	4.11252e-10	1
PML	3.59337e-14	0.610542	0.377	0.138	4.90351e-10	1
TGFB2.1	3.97066e-14	-0.910106	0.036	0.333	5.41837e-10	1
PLAUR.1	4.31805e-14	-0.69951	0.144	0.469	5.89241e-10	1
ARPC5L	4.77165e-14	0.583351	0.563	0.322	6.5114e-10	1
KITLG.C5AR1.1	4.80109e-14	-0.491205	0.042	0.344	6.55157e-10	1
CNN2.1	5.32779e-14	0.541692	0.485	0.221	7.2703e-10	1
SAMSN1.1	5.70117e-14	-0.54643	0.192	0.52	7.77982e-10	1
VARS	5.83133e-14	0.472175	0.413	0.167	7.95744e-10	1
TCF4	5.97028e-14	0.702652	0.551	0.308	8.14704e-10	1
FES	5.99539e-14	-0.497836	0.06	0.359	8.18131e-10	1
CCDC12.1	6.21244e-14	-0.54514	0.449	0.752	8.4775e-10	1
FRRS1	6.22074e-14	-0.519617	0.066	0.362	8.48882e-10	1
PRDX4	7.51599e-14	-0.548631	0.144	0.48	1.02563e-09	1
HSP90B1.1	7.75515e-14	-0.633421	0.503	0.743	1.05827e-09	1
NDUFA1	8.044e-14	-0.603569	0.443	0.736	1.09768e-09	1
PPIB.1	8.18615e-14	-0.511951	0.719	0.819	1.11708e-09	1
AKNA	8.47052e-14	0.588776	0.413	0.168	1.15589e-09	1
FCOR.1	8.49791e-14	-0.444808	0.024	0.301	1.15963e-09	1
IDH2	8.50977e-14	-0.494653	0.042	0.337	1.16124e-09	1
PTMS	8.59647e-14	0.45637	0.317	0.092	1.17307e-09	1
CMTM3	9.47269e-14	-0.471463	0.054	0.344	1.29264e-09	1
ITM2C	9.59523e-14	-0.543873	0.132	0.462	1.30937e-09	1
RPL26	1.01471e-13	0.25677	0.982	0.976	1.38468e-09	1
MALT1	1.40026e-13	0.388543	0.257	0.06	1.91079e-09	1
X1110008F13RIK.1	1.46932e-13	-0.566986	0.353	0.697	2.00503e-09	1
PSMB8.1	1.48609e-13	0.509521	0.796	0.661	2.02792e-09	1
CAPNS1	1.58182e-13	-0.551697	0.389	0.688	2.15855e-09	1
ST3GAL4	2.23613e-13	-0.500163	0.066	0.355	3.05142e-09	1
15-Sep.1	2.27062e-13	-0.566478	0.353	0.679	3.09849e-09	1
UAP1.1	2.47309e-13	-0.452671	0.096	0.4	3.37478e-09	1
AU020206	2.50801e-13	0.523686	0.257	0.063	3.42244e-09	1
LMAN1.1	2.61595e-13	-0.544154	0.162	0.491	3.56972e-09	1
VKORC1.1	2.64471e-13	-0.530013	0.126	0.433	3.60898e-09	1
LDHA	2.74439e-13	-0.589405	0.443	0.745	3.74499e-09	1
EPHA2	3.45965e-13	-0.433906	0.024	0.293	4.72104e-09	1
PEAK1.1	3.50301e-13	-0.518838	0.096	0.409	4.78021e-09	1
SERPINB8.1	3.61653e-13	-0.470887	0.042	0.321	4.93512e-09	1
PLXNB2	3.6574e-13	-0.351415	0.048	0.346	4.99089e-09	1
HCST	4.69652e-13	-0.648794	0.323	0.649	6.40887e-09	1
ASAH1.1	5.19666e-13	-0.508455	0.156	0.486	7.09137e-09	1
CTLA2B	7.02842e-13	-0.41447	0.024	0.292	9.59098e-09	1
ADAP1.1	7.13312e-13	-0.311556	0.06	0.35	9.73386e-09	1
HIPK2.1	7.33381e-13	-0.470821	0.132	0.449	1.00077e-08	1
FAM234A	7.49911e-13	-0.40281	0.054	0.333	1.02333e-08	1
ADIPOR2.1.1	7.55977e-13	-0.564524	0.174	0.498	1.03161e-08	1
TREM2	7.60503e-13	-0.568127	0.042	0.322	1.03778e-08	1
RRBP1.1	7.61335e-13	-0.567109	0.341	0.659	1.03892e-08	1
POLR3GL.1	7.94645e-13	-0.403838	0.066	0.364	1.08437e-08	1
X6430548M08RIK	8.19963e-13	-0.441072	0.048	0.324	1.11892e-08	1
RAB27A	8.51192e-13	-0.495885	0.054	0.332	1.16154e-08	1
RAC2.1	8.92434e-13	0.434006	0.808	0.75	1.21782e-08	1
ADAM8	8.94293e-13	-0.505401	0.042	0.315	1.22035e-08	1
LAPTM4A.1	9.16077e-13	-0.595531	0.371	0.674	1.25008e-08	1
IFI203	9.52337e-13	0.691155	0.557	0.333	1.29956e-08	1
NCL	9.84575e-13	0.599154	0.79	0.694	1.34355e-08	1
XDH.1	1.10866e-12	-0.448958	0.066	0.35	1.51288e-08	1
PON2.1	1.14141e-12	-0.428614	0.15	0.475	1.55757e-08	1
LRPAP1.1	1.15566e-12	-0.441702	0.144	0.462	1.57701e-08	1
NAV1	1.19577e-12	-0.507594	0.054	0.324	1.63174e-08	1
CYB5R1	1.25454e-12	-0.444735	0.012	0.268	1.71195e-08	1
PRKCB	1.2685e-12	0.620028	0.419	0.19	1.73099e-08	1
BACH2	1.29413e-12	0.593704	0.293	0.091	1.76597e-08	1
RRAS	1.36491e-12	-0.496047	0.096	0.402	1.86256e-08	1
FAM20C.1	1.39002e-12	-0.424258	0.036	0.297	1.89682e-08	1
GM1966	1.39312e-12	0.663923	0.485	0.248	1.90105e-08	1
MRPL33	1.47018e-12	-0.547528	0.497	0.717	2.00621e-08	1
MAN1A	1.51682e-12	0.57796	0.677	0.464	2.06986e-08	1
CCDC50.1	1.53895e-12	-0.54892	0.329	0.632	2.10006e-08	1
HSPA5.1	1.54929e-12	-0.555734	0.443	0.743	2.11417e-08	1
S100A4.1	1.5495e-12	-0.608286	0.24	0.556	2.11444e-08	1
STK17B	1.6386e-12	0.712836	0.551	0.328	2.23603e-08	1
UQCRB	2.05448e-12	-0.546709	0.419	0.708	2.80354e-08	1
LIPE.RPL36A	2.26451e-12	0.293972	0.958	0.938	3.09016e-08	1
FCGRT	2.37198e-12	-0.487777	0.078	0.368	3.23681e-08	1
RBPMS.1	2.43765e-12	-0.413885	0.06	0.33	3.32641e-08	1
DGKD	2.51569e-12	0.616125	0.329	0.116	3.43291e-08	1
SQRDL.1	2.53073e-12	-0.396807	0.048	0.308	3.45343e-08	1
ABI3	2.58307e-12	-0.462698	0.138	0.435	3.52486e-08	1
RAB11FIP5	2.89649e-12	-0.450226	0.03	0.284	3.95255e-08	1
EMILIN1	3.48752e-12	-0.550519	0.024	0.275	4.75907e-08	1
RAB8B	3.53309e-12	-0.44318	0.138	0.446	4.82126e-08	1
TIMD4	3.84582e-12	-0.844381	0.042	0.301	5.248e-08	1
PARP1	4.28595e-12	0.493888	0.401	0.17	5.84861e-08	1
REEP3.1	4.63337e-12	-0.434479	0.24	0.553	6.32269e-08	1
BACH1.1	5.37763e-12	-0.349041	0.09	0.388	7.33832e-08	1
PIRB.1	5.4594e-12	-0.55625	0.228	0.538	7.44989e-08	1
MT.ND4	5.87785e-12	0.276679	0.97	0.92	8.02092e-08	1
RALB	6.82609e-12	-0.38248	0.084	0.371	9.31489e-08	1
NHSL2	7.18874e-12	-0.410361	0.048	0.313	9.80975e-08	1
AKR1A1	7.20561e-12	-0.50029	0.389	0.697	9.83277e-08	1
LIPA	7.43551e-12	-0.474136	0.174	0.478	1.01465e-07	1
PILRB1.1	7.56594e-12	-0.335595	0.024	0.272	1.03245e-07	1
CALD1.1	7.63972e-12	-0.559418	0.03	0.281	1.04252e-07	1
GNA15	7.91592e-12	-0.448843	0.036	0.293	1.08021e-07	1
NENF	9.21941e-12	-0.454168	0.204	0.505	1.25808e-07	1
CTNNA1	9.53952e-12	-0.427843	0.084	0.362	1.30176e-07	1
CRTAP.1	9.68173e-12	-0.396208	0.042	0.301	1.32117e-07	1
PRDX6	1.11921e-11	-0.511393	0.311	0.607	1.52727e-07	1
ZMIZ2	1.33001e-11	0.451749	0.311	0.109	1.81493e-07	1
RPL35	1.73424e-11	0.280906	0.934	0.88	2.36654e-07	1
GM8730	1.86888e-11	0.394125	0.796	0.726	2.55027e-07	1
RPS27L	2.15333e-11	-0.54444	0.485	0.741	2.93844e-07	1
RIN2	2.33253e-11	-0.360172	0.042	0.292	3.18297e-07	1
RPL19.PS11	2.49831e-11	0.41118	0.76	0.712	3.40919e-07	1
ARPC1A	2.57296e-11	-0.441755	0.132	0.426	3.51106e-07	1
PARVB	2.6141e-11	-0.371462	0.048	0.299	3.5672e-07	1
TM6SF1	2.69695e-11	-0.486454	0.24	0.572	3.68025e-07	1
CDC42EP3	2.70113e-11	-0.407244	0.042	0.29	3.68596e-07	1
UCHL3	2.7916e-11	0.571905	0.443	0.228	3.80941e-07	1
CNIH4	2.88494e-11	-0.435329	0.246	0.562	3.93679e-07	1
TRAF3IP3.1	2.99787e-11	0.511848	0.395	0.174	4.09089e-07	1
SLC9A3R2	3.18219e-11	-0.381364	0.036	0.286	4.34241e-07	1
RNF141	3.37274e-11	-0.447706	0.096	0.371	4.60245e-07	1
MAFG	3.74847e-11	-0.45802	0.102	0.371	5.11516e-07	1
IQGAP2	4.02113e-11	-0.402443	0.048	0.299	5.48723e-07	1
GSTO1.1	4.12427e-11	-0.38181	0.072	0.337	5.62798e-07	1
AP1S2	4.47727e-11	-0.462825	0.114	0.395	6.10968e-07	1
PLXNA4OS1.1	4.52035e-11	-0.343241	0.03	0.272	6.16847e-07	1
ABCA9.1	4.52245e-11	-0.397958	0.042	0.29	6.17133e-07	1
CDKN1A	4.98581e-11	-0.53841	0.048	0.303	6.80363e-07	1
RPL37RT.1	5.08931e-11	0.326983	0.91	0.83	6.94488e-07	1
MFGE8	5.09798e-11	-0.367902	0.024	0.255	6.9567e-07	1
ARHGAP12.1	5.32397e-11	-0.353484	0.09	0.353	7.26509e-07	1
NRP1	5.41038e-11	-0.504989	0.042	0.279	7.383e-07	1
TMCO1.1	5.57346e-11	-0.427793	0.251	0.572	7.60554e-07	1
HP	5.60159e-11	-0.520806	0.024	0.252	7.64393e-07	1
TMEM205	5.79077e-11	-0.406305	0.036	0.272	7.90209e-07	1
CD33	5.83615e-11	-0.372489	0.042	0.277	7.96402e-07	1
ANXA2	6.33943e-11	-0.565006	0.287	0.605	8.65078e-07	1
H2AFZ	6.78733e-11	-0.578107	0.581	0.792	9.26198e-07	1
LBP	7.1524e-11	-0.392851	0.036	0.274	9.76016e-07	1
CCDC88A	7.28577e-11	-0.409438	0.036	0.277	9.94216e-07	1
NOTCH1.1	7.38758e-11	-0.351203	0.042	0.279	1.00811e-06	1
MIF4GD	7.4603e-11	0.457281	0.377	0.165	1.01803e-06	1
BCL2A1B.1	8.34763e-11	-0.502672	0.144	0.428	1.13912e-06	1
FAM20A.1	8.36116e-11	-0.353948	0.03	0.259	1.14096e-06	1
SNAP23	8.49589e-11	-0.499769	0.132	0.413	1.15935e-06	1
SARAF	8.60842e-11	-0.501748	0.09	0.35	1.1747e-06	1
RGS2.1	8.82124e-11	-0.557491	0.096	0.351	1.20375e-06	1
PSMA7.1	8.87156e-11	-0.491869	0.611	0.781	1.21061e-06	1
RAB1A.1	9.96371e-11	-0.423307	0.18	0.467	1.35965e-06	1
KIF21B	1.19358e-10	0.426847	0.269	0.085	1.62876e-06	1
GNG12.1	1.27244e-10	-0.281893	0.084	0.353	1.73637e-06	1
SHTN1	1.47645e-10	-0.366455	0.048	0.286	2.01477e-06	1
DUSP6	1.48291e-10	-0.387936	0.042	0.277	2.02358e-06	1
ABHD12	1.57189e-10	-0.398208	0.156	0.437	2.145e-06	1
GNAI3.1	1.62837e-10	-0.42277	0.24	0.536	2.22207e-06	1
X2610507B11RIK.1	1.67247e-10	-0.435962	0.15	0.428	2.28226e-06	1
S100A6	1.7155e-10	0.810122	0.778	0.813	2.34097e-06	1
CYB5A	1.7469e-10	-0.439588	0.293	0.612	2.38382e-06	1
F13A1.1	1.77796e-10	-0.67583	0.03	0.261	2.4262e-06	1
HAL	1.87548e-10	-0.431542	0.036	0.263	2.55928e-06	1
MBNL2.1	1.94411e-10	-0.469887	0.281	0.569	2.65293e-06	1
APOBR.1	2.14627e-10	-0.36932	0.042	0.266	2.9288e-06	1
2024-09-06	2.32296e-10	0.341257	0.269	0.085	3.16992e-06	1
CD47	2.47169e-10	0.410929	0.743	0.65	3.37287e-06	1
EIF3F.1	2.72098e-10	0.300667	0.862	0.835	3.71305e-06	1
MT.ATP8	2.80424e-10	0.469388	0.731	0.605	3.82666e-06	1
NFIA.1	2.92003e-10	-0.386503	0.042	0.274	3.98467e-06	1
CLEC7A.1	3.01027e-10	-0.391901	0.048	0.288	4.10782e-06	1
KLHL6	3.21822e-10	-0.417193	0.162	0.451	4.39159e-06	1
PTPRC	3.41553e-10	0.367563	0.725	0.601	4.66084e-06	1
SNRNP25	3.74711e-10	0.510836	0.347	0.15	5.11331e-06	1
HDLBP.1	3.74726e-10	-0.395779	0.18	0.466	5.11351e-06	1
NRIP1	3.81971e-10	-0.394097	0.15	0.435	5.21237e-06	1
PITPNC1	3.83369e-10	-0.437125	0.12	0.382	5.23145e-06	1
LY96	3.86598e-10	-0.381173	0.084	0.337	5.27552e-06	1
ZCCHC11	3.91157e-10	0.49778	0.515	0.321	5.33773e-06	1
GM20559	3.94374e-10	0.353505	0.257	0.082	5.38163e-06	1
BIRC3.1	4.14843e-10	0.487818	0.383	0.176	5.66094e-06	1
TAGLN2	4.20789e-10	-0.315417	0.892	0.909	5.74208e-06	1
BLVRA	4.21877e-10	-0.362404	0.066	0.304	5.75693e-06	1
ACER3	4.43535e-10	-0.382195	0.054	0.284	6.05247e-06	1
IER3.1	4.64532e-10	-0.459662	0.042	0.268	6.33901e-06	1
EFHD2	4.73663e-10	-0.444965	0.108	0.368	6.4636e-06	1
ERGIC3.1	4.95454e-10	-0.35588	0.21	0.52	6.76097e-06	1
LRRC25	5.39216e-10	-0.341398	0.042	0.264	7.35814e-06	1
SERP1	5.74678e-10	0.443505	0.695	0.578	7.84205e-06	1
LAMTOR1	6.52996e-10	-0.4759	0.293	0.583	8.91078e-06	1
S100A13	7.5962e-10	-0.554324	0.467	0.723	1.03658e-05	1
TMOD3	7.87169e-10	0.528763	0.509	0.332	1.07417e-05	1
IFI27.1	8.38897e-10	-0.494414	0.305	0.567	1.14476e-05	1
ANXA4	8.4866e-10	-0.324088	0.048	0.275	1.15808e-05	1
HIP1.1	9.0637e-10	-0.342795	0.054	0.283	1.23683e-05	1
CLEC2I	9.15517e-10	0.520468	0.275	0.1	1.24931e-05	1
SIRPA	9.973e-10	-0.466294	0.09	0.337	1.36092e-05	1
FAM43A	1.04762e-09	-0.39382	0.108	0.359	1.42958e-05	1
ECHS1.1	1.1128e-09	-0.375927	0.108	0.357	1.51853e-05	1
TMEM256	1.14976e-09	-0.407545	0.275	0.558	1.56896e-05	1
CD84	1.1793e-09	-0.432917	0.287	0.589	1.60928e-05	1
GRK5.1	1.2023e-09	-0.318618	0.036	0.254	1.64067e-05	1
TRIM12A	1.21694e-09	0.48902	0.359	0.165	1.66064e-05	1
SLC38A1	1.26206e-09	0.503964	0.389	0.194	1.72221e-05	1
ZFHX3	1.33428e-09	-0.387731	0.06	0.284	1.82076e-05	1
GNAQ	1.3924e-09	-0.381187	0.102	0.359	1.90007e-05	1
PDLIM2	1.42579e-09	-0.339561	0.144	0.413	1.94563e-05	1
KLF10.1	1.47828e-09	-0.461881	0.072	0.297	2.01725e-05	1
MYL6	1.61814e-09	-0.399972	0.689	0.855	2.20811e-05	1
SP100.1	1.74871e-09	0.421456	0.479	0.272	2.38629e-05	1
TSPAN32	1.77887e-09	0.509809	0.551	0.362	2.42744e-05	1
BST2	1.84644e-09	-0.348045	0.21	0.496	2.51965e-05	1
SDF4.1	1.8718e-09	-0.405122	0.389	0.661	2.55426e-05	1
COX7C	1.88732e-09	-0.386786	0.754	0.857	2.57544e-05	1
YBX3	1.95335e-09	-0.413556	0.198	0.458	2.66554e-05	1
AP3S1	1.98677e-09	-0.327198	0.054	0.274	2.71115e-05	1
CARHSP1	2.1864e-09	-0.358228	0.072	0.297	2.98356e-05	1
TCF3	2.2528e-09	0.356094	0.281	0.107	3.07417e-05	1
DAP	2.3364e-09	-0.389399	0.114	0.37	3.18825e-05	1
SH3BP5	2.38656e-09	0.588242	0.509	0.319	3.2567e-05	1
PELP1.1	2.48977e-09	-0.414662	0.096	0.328	3.39754e-05	1
VAV3.1	2.63922e-09	-0.315386	0.042	0.257	3.60148e-05	1
UQCR11.1	2.64731e-09	-0.423516	0.509	0.721	3.61252e-05	1
SSH2.1	2.65661e-09	-0.396164	0.347	0.639	3.62521e-05	1
POMP	2.66617e-09	-0.380755	0.407	0.71	3.63825e-05	1
RAB14	2.66788e-09	-0.441995	0.401	0.67	3.64058e-05	1
SLK	2.68115e-09	-0.334441	0.126	0.382	3.65869e-05	1
STT3B	2.69281e-09	0.551302	0.449	0.272	3.6746e-05	1
TBL1X	2.74925e-09	-0.380167	0.12	0.362	3.75163e-05	1
IFI30	2.79614e-09	0.421208	0.76	0.647	3.81561e-05	1
STOM	2.80296e-09	-0.376778	0.054	0.264	3.82492e-05	1
SLC31A2	2.81595e-09	-0.367283	0.042	0.252	3.84265e-05	1
EDEM1	2.96927e-09	-0.287667	0.102	0.341	4.05186e-05	1
ANKRD33B.1	3.01467e-09	-0.286696	0.114	0.364	4.11382e-05	1
UGP2	3.01502e-09	-0.38194	0.114	0.359	4.1143e-05	1
RAB5C	3.021e-09	-0.440475	0.317	0.598	4.12246e-05	1
GPCPD1	3.31965e-09	0.448245	0.359	0.172	4.53e-05	1
NFAM1.1	3.53219e-09	-0.336194	0.144	0.399	4.82003e-05	1
FAM91A1	3.57663e-09	-0.356487	0.066	0.286	4.88066e-05	1
STXBP2	3.58165e-09	-0.3153	0.096	0.337	4.88752e-05	1
ELOVL5.1	3.86558e-09	-0.361681	0.132	0.379	5.27497e-05	1
RBPJ	3.90225e-09	-0.404553	0.174	0.455	5.32501e-05	1
ATP6V0D1	3.93481e-09	-0.360093	0.162	0.435	5.36944e-05	1
GYG	4.04605e-09	-0.327229	0.108	0.355	5.52124e-05	1
IFNAR2	4.21757e-09	-0.32964	0.042	0.252	5.7553e-05	1
ZFP710	4.26249e-09	-0.271657	0.096	0.332	5.81659e-05	1
RSU1	4.33755e-09	-0.377023	0.186	0.453	5.91902e-05	1
CREBRF	4.3687e-09	0.453277	0.329	0.145	5.96153e-05	1
MAGT1	4.44551e-09	-0.406938	0.15	0.391	6.06634e-05	1
TUBB2A	4.52129e-09	-0.459854	0.114	0.344	6.16975e-05	1
ARPC5	5.00533e-09	-0.403226	0.539	0.764	6.83027e-05	1
AB124611.1	5.02522e-09	-0.39131	0.275	0.551	6.85742e-05	1
SSBP4	5.44202e-09	-0.378663	0.186	0.455	7.42618e-05	1
RPS13.PS2	5.59818e-09	0.510009	0.635	0.504	7.63927e-05	1
POLD4	5.70666e-09	0.484665	0.617	0.484	7.78731e-05	1
RNASET2A	6.06687e-09	-0.360422	0.132	0.375	8.27884e-05	1
DEGS1	6.74227e-09	-0.298369	0.234	0.516	9.20051e-05	1
PTPN7.1	6.9238e-09	-0.366046	0.126	0.364	9.44822e-05	1
PGLS	7.2534e-09	0.378278	0.725	0.636	9.898e-05	1
KMT2E	7.44219e-09	0.598239	0.647	0.525	0.000101556	1
MIR142HG	7.81179e-09	0.429801	0.299	0.121	0.0001066	1
SLC43A2	8.84593e-09	-0.336428	0.12	0.368	0.000120712	1
CEACAM1	8.9057e-09	-0.337037	0.054	0.261	0.000121527	1
SCP2	9.54243e-09	-0.416749	0.395	0.658	0.000130216	1
CTSZ	1.08821e-08	-0.427378	0.587	0.77	0.000148497	1
ATP5J	1.14329e-08	-0.399763	0.581	0.788	0.000156013	1
AKT1	1.17211e-08	-0.35344	0.15	0.404	0.000159946	1
AGTRAP	1.17397e-08	-0.313985	0.084	0.312	0.0001602	1
SOD1.1	1.22724e-08	-0.30359	0.204	0.471	0.00016747	1
RARG	1.22846e-08	-0.30465	0.06	0.264	0.000167636	1
PCBD2	1.28351e-08	-0.337429	0.156	0.409	0.000175148	1
RHOG	1.28857e-08	-0.399244	0.186	0.462	0.000175838	1
SNX10	1.33418e-08	-0.350344	0.138	0.368	0.000182062	1
ATG7	1.36369e-08	-0.309816	0.054	0.255	0.000186089	1
SSR3	1.42278e-08	-0.356864	0.234	0.491	0.000194153	1
KNOP1	1.47204e-08	-0.345947	0.198	0.46	0.000200875	1
RAB11A.1	1.53124e-08	-0.348179	0.222	0.487	0.000208953	1
IER5	1.59904e-08	0.48324	0.461	0.264	0.000218204	1
ENO1.1	1.74323e-08	-0.420277	0.305	0.563	0.000237881	1
RPL23A	1.776e-08	0.292837	0.904	0.839	0.000242352	1
SYNJ1.1	1.78928e-08	-0.30679	0.072	0.277	0.000244165	1
REL	1.79349e-08	0.575225	0.365	0.19	0.00024474	1
MYADM	1.89722e-08	0.601908	0.515	0.375	0.000258895	1
TEP1.1	1.9885e-08	-0.331704	0.204	0.469	0.00027135	1
MYDGF	2.05704e-08	-0.361772	0.174	0.422	0.000280703	1
PIM1.1	2.0859e-08	0.330664	0.449	0.254	0.000284642	1
OSTC	2.15908e-08	-0.350847	0.275	0.543	0.000294628	1
SERPINB1A.1	2.21599e-08	-0.444313	0.329	0.6	0.000302394	1
PRDX1	2.37559e-08	-0.433775	0.587	0.761	0.000324173	1
UQCR10	2.47496e-08	-0.37363	0.467	0.707	0.000337734	1
SUPT20	2.59521e-08	0.337766	0.335	0.154	0.000354143	1
ANKRD12	2.77898e-08	0.480244	0.383	0.201	0.000379219	1
TCP11L2	2.78019e-08	0.483172	0.359	0.178	0.000379385	1
NCF4	2.86915e-08	0.449394	0.527	0.377	0.000391525	1
GNB2	2.992e-08	-0.388385	0.521	0.759	0.000408288	1
IL2RG.1	3.17557e-08	0.425413	0.437	0.255	0.000433338	1
NIN	3.18345e-08	-0.328781	0.162	0.406	0.000434413	1
RPL38.PS2	3.22972e-08	0.277679	0.677	0.547	0.000440728	1
ATP6V0B.1	3.40492e-08	-0.38623	0.521	0.748	0.000464636	1
RPL34.PS1	3.51681e-08	0.370156	0.79	0.732	0.000479904	1
TPP1	3.60855e-08	-0.367764	0.156	0.386	0.000492423	1
JAK2	3.70451e-08	0.369478	0.281	0.114	0.000505518	1
TSPAN14	3.77592e-08	-0.367465	0.15	0.379	0.000515262	1
MYO1F	3.85203e-08	-0.322793	0.06	0.257	0.000525648	1
IL6RA	3.9021e-08	-0.271543	0.21	0.48	0.00053248	1
SP140.SCT	4.19801e-08	0.552323	0.365	0.194	0.000572861	1
PITPNA.1	4.1985e-08	-0.324064	0.467	0.696	0.000572928	1
MCL1	4.36849e-08	0.334813	0.808	0.797	0.000596124	1
DNAJC15	4.61801e-08	-0.417046	0.156	0.393	0.000630174	1
DRAP1	4.62216e-08	-0.349311	0.365	0.65	0.00063074	1
MAP1LC3A	4.79479e-08	-0.353518	0.102	0.321	0.000654298	1
EBP	5.05715e-08	-0.442585	0.186	0.431	0.000690099	1
RPS15A.PS7.OSTM1	5.11464e-08	0.439517	0.557	0.404	0.000697944	1
RPL7	5.52049e-08	0.255384	0.91	0.911	0.000753327	1
COLGALT1	5.7903e-08	-0.311383	0.156	0.4	0.000790144	1
SMAGP	5.84061e-08	-0.315914	0.186	0.438	0.00079701	1
A130071D04RIK	6.13223e-08	0.524631	0.275	0.118	0.000836804	1
CORO1C	6.46631e-08	-0.353498	0.168	0.4	0.000882392	1
VAPA	6.76331e-08	-0.287345	0.263	0.553	0.000922921	1
SYF2	7.11722e-08	0.502805	0.617	0.493	0.000971216	1
ALDH2.1	7.30761e-08	-0.421061	0.677	0.754	0.000997196	1
FAM195B	7.38576e-08	-0.294198	0.138	0.371	0.00100786	1
PFDN5.1	7.44312e-08	0.31491	0.868	0.835	0.00101569	1
RPL39.PS	7.47045e-08	0.383727	0.701	0.576	0.00101942	1
DNAJC9	7.54221e-08	0.409181	0.305	0.139	0.00102921	1
NSA2	8.16338e-08	0.343817	0.82	0.723	0.00111397	1
EIF4EBP1	8.18626e-08	-0.369436	0.174	0.4	0.0011171	1
HEXB	8.61759e-08	-0.356112	0.21	0.453	0.00117596	1
TMEM106A	8.98198e-08	-0.323582	0.066	0.252	0.00122568	1
GLUD1	9.26338e-08	-0.360888	0.293	0.542	0.00126408	1
MAPKAPK2	9.72372e-08	-0.360988	0.174	0.411	0.0013269	1
FMNL1	9.76796e-08	0.352942	0.269	0.111	0.00133294	1
RAB31	9.83546e-08	-0.344469	0.102	0.31	0.00134215	1
CYTH4	9.91519e-08	-0.349006	0.204	0.451	0.00135303	1
CHMP3	1.02248e-07	-0.382158	0.186	0.417	0.00139528	1
KMT2A	1.02732e-07	0.56201	0.479	0.321	0.00140188	1
YWHAB.1	1.0315e-07	-0.405342	0.449	0.67	0.00140759	1
PPP1R11	1.11014e-07	0.458509	0.461	0.284	0.0015149	1
TMED2	1.24575e-07	-0.365989	0.347	0.594	0.00169994	1
NDUFA4	1.48468e-07	-0.394678	0.707	0.801	0.00202599	1
NFIX	1.50865e-07	-0.294931	0.09	0.286	0.0020587	1
ZCCHC7	1.50865e-07	0.388795	0.461	0.286	0.00205871	1
FARSB	1.54833e-07	0.328709	0.299	0.138	0.00211285	1
NDUFB9	1.60262e-07	-0.379743	0.467	0.688	0.00218693	1
LPGAT1	1.70939e-07	0.468674	0.359	0.197	0.00233263	1
CYFIP1.1	1.75795e-07	-0.333236	0.311	0.563	0.0023989	1
GLTP	1.83579e-07	-0.390807	0.204	0.444	0.00250512	1
NDUFB8	1.83663e-07	-0.395338	0.359	0.605	0.00250626	1
COPE.1	2.11505e-07	-0.295066	0.275	0.543	0.0028862	1
GM12918	2.24197e-07	0.443009	0.617	0.491	0.00305939	1
NOL7	2.26025e-07	0.330279	0.635	0.505	0.00308434	1
PGD	2.31403e-07	-0.321729	0.192	0.433	0.00315773	1
MAP7D1	2.46568e-07	-0.260695	0.132	0.357	0.00336466	1
RTN4	2.49219e-07	-0.353305	0.246	0.502	0.00340084	1
RBM39	2.52447e-07	0.29406	0.832	0.779	0.00344489	1
NPM1.1	2.59005e-07	0.291628	0.928	0.866	0.00353439	1
JAK1	2.73103e-07	0.404742	0.641	0.542	0.00372677	1
RPS10.PS1	2.93205e-07	0.369329	0.766	0.764	0.00400108	1
EMC7	3.07943e-07	-0.29213	0.222	0.475	0.00420219	1
OS9	3.1155e-07	-0.356705	0.222	0.458	0.0042514	1
RAC1	3.37417e-07	-0.336378	0.419	0.679	0.00460439	1
AP2A2	3.52562e-07	-0.283292	0.156	0.377	0.00481107	1
ACAA2	3.62737e-07	-0.250252	0.21	0.446	0.00494991	1
ARHGAP25	3.71769e-07	0.3657	0.257	0.109	0.00507316	1
AHNAK	3.79614e-07	-0.406392	0.683	0.813	0.00518021	1
VDAC3	3.82425e-07	-0.327165	0.216	0.449	0.00521857	1
PTPMT1	3.86868e-07	-0.351793	0.132	0.346	0.00527921	1
SMDT1	3.96252e-07	-0.351136	0.419	0.674	0.00540726	1
DIAPH2	4.15323e-07	-0.258023	0.078	0.263	0.00566749	1
PLEKHA2	4.16628e-07	0.3128	0.341	0.179	0.00568531	1
ITGA4	4.25794e-07	0.358045	0.641	0.543	0.00581038	1
SPR	5.41893e-07	-0.361505	0.072	0.252	0.00739468	1
AI662270	5.81815e-07	-0.449627	0.263	0.48	0.00793945	1
LRRFIP1	6.48091e-07	0.379211	0.311	0.156	0.00884385	1
NOP56	6.54525e-07	0.386812	0.317	0.161	0.00893165	1
MID1IP1	6.93748e-07	-0.307802	0.108	0.299	0.00946688	1
TRPS1	6.95823e-07	-0.265057	0.12	0.326	0.00949521	1
PSME1	7.02482e-07	0.375652	0.671	0.611	0.00958607	1
PPT1.1	7.19928e-07	-0.311006	0.198	0.417	0.00982413	1
YWHAG	8.17803e-07	-0.305786	0.21	0.435	0.0111597	1
SDHD	8.39652e-07	-0.288126	0.174	0.391	0.0114579	1
COX6A1	8.87065e-07	-0.35243	0.491	0.701	0.0121049	1
ARF5.1	9.31208e-07	-0.347829	0.515	0.75	0.0127073	1
CALU	9.65002e-07	-0.26715	0.132	0.328	0.0131684	1
RPL21.PS8	1.02126e-06	0.332813	0.629	0.52	0.0139361	1
NPTN	1.08085e-06	-0.316902	0.18	0.402	0.0147493	1
ESD.1	1.0846e-06	-0.330323	0.389	0.605	0.0148005	1
TNFRSF13B	1.11011e-06	0.509161	0.299	0.15	0.0151485	1
EID1	1.11382e-06	-0.275888	0.15	0.361	0.0151992	1
AKAP13	1.12886e-06	0.339918	0.743	0.697	0.0154044	1
GM20417	1.18638e-06	0.518211	0.377	0.232	0.0161893	1
CAST	1.22681e-06	-0.270592	0.204	0.433	0.0167411	1
HNRNPA0	1.28283e-06	0.366829	0.671	0.616	0.0175055	1
RHOA	1.30996e-06	-0.287822	0.766	0.839	0.0178757	1
EPS8	1.34101e-06	-0.264805	0.12	0.315	0.0182994	1
UBASH3B	1.3502e-06	-0.277263	0.15	0.344	0.0184249	1
GM13436	1.35184e-06	0.34423	0.575	0.46	0.0184472	1
LIMD1	1.40958e-06	0.391323	0.419	0.264	0.0192351	1
CKAP4	1.42534e-06	0.389009	0.311	0.167	0.0194502	1
CHD3	1.42541e-06	-0.286948	0.108	0.293	0.0194512	1
KIF5B.ARHGAP44	1.5088e-06	-0.339861	0.317	0.547	0.0205891	1
ARHGEF12.1	1.55352e-06	-0.281683	0.12	0.306	0.0211993	1
ZNHIT1	1.64309e-06	-0.306029	0.162	0.355	0.0224215	1
G6PDX	1.69557e-06	-0.267687	0.114	0.31	0.0231377	1
ZFAND5	1.85035e-06	-0.312954	0.24	0.457	0.0252499	1
EIF4A1	1.96339e-06	-0.360601	0.473	0.71	0.0267924	1
ARHGAP30	1.99086e-06	0.40837	0.587	0.469	0.0271673	1
DNAJC10	2.05884e-06	-0.278949	0.132	0.324	0.0280949	1
SLC6A6	2.12682e-06	-0.347366	0.204	0.42	0.0290226	1
RILPL2	2.27843e-06	-0.29992	0.269	0.504	0.0310915	1
DDX21	2.30312e-06	0.378076	0.497	0.351	0.0314284	1
BZW2	2.52721e-06	-0.265671	0.12	0.306	0.0344863	1
SURF4	2.63968e-06	-0.258673	0.198	0.426	0.036021	1
UNC119	3.44119e-06	-0.34896	0.263	0.495	0.0469585	1
SLC38A2	3.66021e-06	0.51659	0.491	0.362	0.0499472	1
HPRT	3.74051e-06	-0.266457	0.263	0.489	0.0510431	1
RPL18.PS2	3.80083e-06	0.403395	0.437	0.288	0.0518661	1
STK38	3.91367e-06	0.453732	0.509	0.393	0.053406	1
ATP2A3	4.20462e-06	0.307999	0.305	0.161	0.0573762	1
STT3A	4.23219e-06	-0.259173	0.114	0.29	0.0577525	1
HSPE1	4.25803e-06	0.34043	0.713	0.663	0.0581051	1
ST3GAL1	4.54391e-06	0.404292	0.281	0.147	0.0620062	1
ATP6V1A	4.60988e-06	-0.316231	0.18	0.371	0.0629064	1
GNB1	4.66321e-06	-0.265476	0.329	0.54	0.0636342	1
TRA2A	4.79203e-06	0.357337	0.479	0.348	0.0653921	1
LRRC8C	4.85613e-06	0.370335	0.269	0.136	0.0662668	1
ADD3.1	4.98985e-06	-0.312707	0.521	0.717	0.0680915	1
ATP5O	4.99362e-06	-0.37686	0.449	0.668	0.0681429	1
ARPC2	5.05287e-06	-0.26142	0.808	0.842	0.0689515	1
RASA3	5.13473e-06	0.466254	0.383	0.248	0.0700685	1
NANS	5.32544e-06	-0.384189	0.18	0.37	0.0726709	1
TMEM14C	5.39116e-06	-0.252288	0.359	0.596	0.0735677	1
AP2M1	5.47343e-06	-0.258855	0.246	0.473	0.0746904	1
VAMP8	5.51864e-06	-0.337883	0.503	0.676	0.0753074	1
TMBIM6	5.80097e-06	-0.330346	0.419	0.652	0.0791601	1
ARHGEF1	5.91641e-06	0.410461	0.623	0.538	0.0807353	1
RNF10	6.48986e-06	-0.279179	0.192	0.397	0.0885606	1
BCL10	6.49294e-06	0.347926	0.419	0.275	0.0886026	1
RNF7	6.5838e-06	-0.306877	0.257	0.48	0.0898426	1
AP1S1	6.8838e-06	-0.281298	0.126	0.303	0.0939363	1
SSR1	7.11194e-06	-0.293012	0.192	0.393	0.0970495	1
ATP6AP1	7.28377e-06	-0.261975	0.21	0.417	0.0993943	1
ALDH3B1	7.35698e-06	-0.262933	0.108	0.283	0.100393	1
GM10076	7.45932e-06	0.333047	0.629	0.545	0.10179	1
DLGAP4	7.98251e-06	-0.287815	0.114	0.292	0.108929	1
SNX3	8.10473e-06	-0.2743	0.407	0.643	0.110597	1
SIN3B	8.16122e-06	-0.308668	0.287	0.516	0.111368	1
SIGMAR1	8.30353e-06	-0.264258	0.114	0.286	0.11331	1
2024-09-02	8.65939e-06	-0.257098	0.228	0.428	0.118166	1
IKZF1	8.66787e-06	0.421133	0.449	0.315	0.118282	1
X1810026B05RIK	9.30269e-06	0.400219	0.377	0.236	0.126944	1
CMC1	9.53368e-06	-0.276436	0.132	0.303	0.130097	1
GM8995	1.07276e-05	0.399626	0.629	0.556	0.146389	1
DDX3X	1.07851e-05	-0.305227	0.192	0.382	0.147173	1
ADIPOR1.1	1.09619e-05	-0.260785	0.216	0.417	0.149586	1
NUCKS1	1.10345e-05	0.252916	0.575	0.458	0.150577	1
RPN1.1	1.11998e-05	-0.265671	0.275	0.491	0.152832	1
BAK1	1.1212e-05	-0.262518	0.102	0.266	0.153	1
ARL1	1.14574e-05	-0.260385	0.204	0.408	0.156348	1
ARHGAP17	1.27147e-05	0.401622	0.323	0.19	0.173505	1
PNISR	1.3163e-05	0.401715	0.419	0.292	0.179623	1
S1PR1	1.37496e-05	0.439093	0.533	0.402	0.187627	1
FUBP1	1.4458e-05	0.451595	0.491	0.377	0.197293	1
SAMD9L	1.47125e-05	0.51757	0.341	0.208	0.200767	1
MRPL42	1.59392e-05	-0.266376	0.24	0.44	0.217506	1
KRIT1	1.59676e-05	0.402479	0.383	0.252	0.217894	1
NDUFS6	1.60379e-05	-0.30739	0.347	0.563	0.218854	1
JUNB	1.69205e-05	-0.339863	0.485	0.679	0.230898	1
X2810428I15RIK	1.69882e-05	-0.278131	0.251	0.466	0.231821	1
GNG2	1.74954e-05	0.318618	0.329	0.196	0.238743	1
D930015E06RIK	1.81478e-05	0.4782	0.251	0.13	0.247645	1
SH3BP1	1.86613e-05	-0.267445	0.12	0.284	0.254652	1
LMBRD1	1.87227e-05	0.407018	0.371	0.237	0.255489	1
KLF4	1.88922e-05	-0.330529	0.126	0.286	0.257803	1
X1500011K16RIK	1.95005e-05	-0.278464	0.174	0.364	0.266104	1
CCND3	1.95138e-05	-0.293888	0.299	0.52	0.266286	1
DIP2B	1.95785e-05	0.370489	0.287	0.158	0.267168	1
ACTG1	2.04897e-05	-0.286889	0.85	0.915	0.279602	1
TMEM147	2.08396e-05	-0.283936	0.198	0.395	0.284377	1
RPL10A.PS1	2.27649e-05	0.267861	0.689	0.649	0.31065	1
IL16	2.28867e-05	0.328326	0.341	0.207	0.312311	1
LAMTOR3	2.30517e-05	-0.254016	0.168	0.35	0.314563	1
CHD1	2.37865e-05	0.368036	0.443	0.33	0.324591	1
D8ERTD738E	2.4537e-05	-0.326442	0.473	0.683	0.334832	1
NFATC3	2.55986e-05	0.324361	0.293	0.158	0.349318	1
GPI1	2.56252e-05	-0.321664	0.551	0.73	0.349682	1
CORO1B	2.58328e-05	-0.297085	0.168	0.348	0.352515	1
SKAP2	2.58696e-05	-0.326803	0.234	0.433	0.353016	1
NMI	2.65667e-05	0.365048	0.257	0.138	0.362529	1
UQCRQ	2.68425e-05	-0.265892	0.491	0.694	0.366292	1
TAOK1	2.73688e-05	-0.25378	0.132	0.295	0.373474	1
YPEL3	2.75824e-05	0.266984	0.461	0.319	0.376389	1
COX7B	2.84725e-05	-0.268194	0.575	0.746	0.388536	1
RPS10.PS2	2.8481e-05	0.298358	0.593	0.513	0.388652	1
SERF2.1	3.06758e-05	-0.28005	0.228	0.409	0.418602	1
VAMP4	3.18044e-05	-0.275542	0.18	0.351	0.434003	1
HMGN1	3.21466e-05	0.364046	0.557	0.464	0.438672	1
BC005537	3.22124e-05	-0.268801	0.275	0.478	0.439571	1
PSIP1	3.39379e-05	0.374934	0.281	0.158	0.463117	1
IRF8.MYO16	3.55043e-05	0.556331	0.431	0.321	0.484492	1
GMFG	3.74616e-05	-0.301347	0.677	0.813	0.511201	1
WNK1.1	3.95926e-05	-0.279849	0.485	0.67	0.540281	1
ARID4B	4.00608e-05	0.462196	0.383	0.261	0.54667	1
MRPL43	4.13999e-05	0.271293	0.473	0.359	0.564944	1
PDIA4	4.29127e-05	0.404516	0.449	0.333	0.585587	1
GM2000	4.34983e-05	0.309719	0.599	0.529	0.593578	1
TMEM243	4.51152e-05	0.267578	0.305	0.174	0.615642	1
IQGAP1	4.8416e-05	0.338279	0.659	0.627	0.660685	1
NME1	4.93064e-05	0.296259	0.629	0.536	0.672834	1
WDFY4	5.03511e-05	0.269657	0.305	0.187	0.687091	1
VDAC1	5.27511e-05	-0.289564	0.204	0.38	0.719842	1
RPS15.PS2	5.41306e-05	0.289178	0.659	0.592	0.738666	1
S100A11	5.52784e-05	0.26046	0.647	0.6	0.754329	1
DNAJB11	5.59968e-05	-0.295473	0.216	0.393	0.764132	1
B4GALNT1	5.89497e-05	0.403915	0.359	0.234	0.804427	1
TCOF1	5.92511e-05	0.399028	0.359	0.241	0.80854	1
DLEU2	5.96276e-05	-0.307965	0.21	0.38	0.813678	1
TUBA1C	6.07752e-05	-0.313105	0.192	0.364	0.829339	1
MRPS16	6.20225e-05	0.283375	0.473	0.373	0.846358	1
HIST1H1E	6.74132e-05	0.286394	0.353	0.217	0.91992	1
HMHA1	6.76943e-05	0.330532	0.617	0.574	0.923756	1
MYCBP2.1	6.84257e-05	0.315258	0.449	0.33	0.933737	1
PSMA6	7.00171e-05	-0.298617	0.353	0.545	0.955453	1
DKC1	7.0674e-05	0.299156	0.299	0.17	0.964418	1
TMED9	7.50658e-05	-0.257047	0.395	0.591	1	1
NRM	7.89823e-05	0.301042	0.269	0.15	1	1
SET	8.15467e-05	0.34015	0.647	0.572	1	1
SNAP29	8.25466e-05	0.325419	0.263	0.149	1	1
PXK	8.49578e-05	0.454453	0.281	0.167	1	1
HNRNPR	8.54203e-05	0.325981	0.365	0.246	1	1
RAB7	8.66973e-05	-0.288395	0.311	0.502	1	1
ZFP292	8.7414e-05	0.269732	0.305	0.181	1	1
RNH1	8.84271e-05	-0.294153	0.359	0.567	1	1
DDX6	9.15716e-05	0.406544	0.509	0.411	1	1
SNX5	9.55932e-05	0.361844	0.455	0.359	1	1
ELF1	9.55995e-05	0.309957	0.455	0.342	1	1
PRR13	9.57448e-05	-0.295547	0.419	0.596	1	1
MDM4	0.00010074	0.307489	0.269	0.15	1	1
COX6B1	0.000114888	-0.264328	0.731	0.812	1	1
CHMP2A	0.000117905	-0.297747	0.449	0.634	1	1
NEAT1.1	0.000119724	-0.3421	0.383	0.58	1	1
MED13	0.000126654	0.418466	0.311	0.203	1	1
SPCS2	0.000150558	-0.255873	0.473	0.676	1	1
CTCF	0.000153321	0.357089	0.449	0.353	1	1
VDAC2	0.000180944	-0.288372	0.425	0.638	1	1
SNRPG	0.00019607	0.319138	0.593	0.534	1	1
CNTRL	0.000196158	0.338199	0.251	0.138	1	1
SAMHD1	0.000199724	0.425201	0.641	0.592	1	1
SUPT4A	0.000202221	0.295655	0.575	0.482	1	1
LAMTOR2	0.000209518	-0.28509	0.587	0.714	1	1
ANKRD44	0.000227107	0.38414	0.407	0.297	1	1
PAIP2	0.000231079	0.357543	0.563	0.504	1	1
PSMD14	0.000245234	0.262937	0.341	0.228	1	1
IRF5	0.000259145	-0.25106	0.216	0.4	1	1
EIF4A2	0.000264089	0.394813	0.581	0.522	1	1
CTSO	0.000270338	0.443431	0.311	0.208	1	1
R3HDM1.1	0.000273132	0.419683	0.347	0.246	1	1
CDC27.HDGF	0.00028476	-0.282153	0.347	0.529	1	1
TXNDC5	0.000286843	0.293504	0.365	0.264	1	1
POLR2L.1	0.000288914	-0.274402	0.204	0.362	1	1
SNRPE	0.000297254	0.273815	0.683	0.69	1	1
AES	0.00032637	0.288095	0.659	0.609	1	1
2024-09-09	0.000329122	-0.252555	0.132	0.272	1	1
TUBA1A	0.000339652	0.341653	0.371	0.263	1	1
SAMD4A.TSPAN13	0.000339879	0.263351	0.287	0.174	1	1
KANSL1	0.000343969	0.322411	0.341	0.236	1	1
GM5805	0.000344921	0.250243	0.671	0.639	1	1
DDX42	0.000353234	0.269989	0.299	0.188	1	1
SON	0.000363079	0.304845	0.743	0.752	1	1
OSTF1	0.000391582	-0.285812	0.587	0.734	1	1
SSBP1	0.000397345	0.309457	0.431	0.33	1	1
ALDOA	0.000405404	-0.289045	0.617	0.732	1	1
CDKN1B	0.000413204	0.255639	0.299	0.181	1	1
REXO2	0.000414534	-0.27406	0.305	0.478	1	1
GM13611	0.000429451	0.325182	0.461	0.382	1	1
PURB	0.000436121	0.351898	0.473	0.388	1	1
COX6C	0.000442369	-0.285636	0.665	0.799	1	1
GPBP1	0.000452595	0.338649	0.353	0.252	1	1
ATP5G3	0.000453972	-0.263822	0.407	0.589	1	1
CAPZA2	0.000464532	-0.270642	0.557	0.725	1	1
SNX2	0.000473437	0.359716	0.563	0.513	1	1
NDUFA7	0.000521264	-0.282504	0.581	0.737	1	1
GM10275	0.000534696	0.283209	0.449	0.348	1	1
AP2S1	0.000541686	-0.289721	0.359	0.531	1	1
ETNK1	0.000550256	0.40467	0.371	0.281	1	1
ARPP19	0.000570977	0.361372	0.569	0.496	1	1
KDM2A.TBC1D22A	0.000686263	0.356069	0.359	0.257	1	1
CALM3	0.000838439	-0.328199	0.269	0.426	1	1
KCTD12	0.000881489	-0.260148	0.21	0.351	1	1
SEC61B	0.000887607	-0.264091	0.701	0.81	1	1
RPL36AL	0.000891162	0.284443	0.605	0.574	1	1
ARF1	0.000914235	-0.251935	0.491	0.658	1	1
SNX20	0.000933988	0.298097	0.485	0.404	1	1
ADRBK1	0.000943498	0.369033	0.509	0.475	1	1
RAPGEF6	0.00100798	0.327214	0.317	0.216	1	1
ATP6V0E	0.00103827	-0.251456	0.599	0.768	1	1
POLR2A	0.00106359	0.377819	0.359	0.263	1	1
SNRNP70	0.00117371	0.287562	0.521	0.466	1	1
SLC12A6	0.00122532	0.344502	0.347	0.254	1	1
C1GALT1	0.00122667	0.423594	0.263	0.174	1	1
TBC1D1	0.00125098	0.295007	0.275	0.179	1	1
LMNA	0.00132023	0.457204	0.389	0.308	1	1
SIPA1	0.00133938	0.266468	0.353	0.257	1	1
BRD8	0.00150401	0.288437	0.269	0.181	1	1
SRSF5	0.00151411	0.324729	0.539	0.487	1	1
SRSF3	0.00153447	0.334909	0.653	0.627	1	1
GM26740	0.00153908	0.303363	0.395	0.313	1	1
GM43362	0.00169805	0.280891	0.275	0.183	1	1
DDX24	0.00180689	0.29878	0.485	0.418	1	1
CD81	0.00185351	-0.273576	0.437	0.598	1	1
TUBB4B	0.00187449	0.267403	0.473	0.391	1	1
NT5C	0.0019761	0.408081	0.455	0.371	1	1
RCSD1	0.00213284	0.318099	0.443	0.361	1	1
BTK	0.0021968	0.323742	0.371	0.299	1	1
RPS15A.PS5	0.00225136	0.25162	0.329	0.239	1	1
PPDPF	0.00227012	0.297964	0.485	0.449	1	1
GM9800	0.0024799	0.334158	0.293	0.207	1	1
COX5A	0.00248124	-0.276788	0.617	0.736	1	1
DUSP11	0.00257229	0.287711	0.521	0.464	1	1
MYO1C	0.00263174	0.264093	0.323	0.239	1	1
RPS3A3	0.00280471	0.324718	0.335	0.255	1	1
NUBP1	0.00321579	0.263203	0.269	0.185	1	1
MTSS1	0.00341755	0.32652	0.311	0.232	1	1
GLTSCR2	0.00351069	0.270416	0.545	0.493	1	1
BAZ1A	0.00373473	0.276126	0.419	0.351	1	1
PHIP	0.00390691	0.357646	0.395	0.322	1	1
TAF15	0.004382	0.288028	0.269	0.194	1	1
ZMYND11.1	0.00578859	0.30582	0.269	0.192	1	1
HNRNPC	0.00705466	0.274991	0.479	0.438	1	1
HNRNPU	0.00796446	0.273945	0.623	0.589	1	1
HMGB2	0.00800955	-0.375731	0.353	0.478	1	1
IFNGR1	0.00803303	-0.327614	0.281	0.417	1	1
RPL24	0.00860059	0.368642	0.365	0.315	1	1
YEATS4	0.0089087	0.262146	0.389	0.332	1	1
RAB21	0.00986075	0.399916	0.269	0.197	1	1
FN1.2	1.07542e-28	1.14185	1	0.679	1.46751e-24	2
RPL32.2	3.24877e-28	-0.786118	0.949	0.994	4.43327e-24	2
RPS3.2	4.06278e-28	-0.836431	0.91	0.986	5.54407e-24	2
EDNRB.2	7.7457e-28	1.12399	0.962	0.507	1.05698e-23	2
RPS24.2	8.65828e-28	-0.81996	0.936	0.998	1.18151e-23	2
ITGAM.2	1.01853e-27	1.12709	0.949	0.562	1.38989e-23	2
RPL23	2.50054e-27	-0.636575	0.949	0.991	3.41223e-23	2
MARCO	8.58501e-27	1.8235	0.5	0.086	1.17151e-22	2
RPS18.2	2.26086e-26	-0.806239	0.936	0.989	3.08517e-22	2
RPL8.2	2.53666e-25	-0.726652	0.923	0.978	3.46153e-21	2
SLC7A2	5.64107e-25	0.642417	0.5	0.09	7.69781e-21	2
RPL21.2	6.18682e-25	-0.813286	0.897	0.972	8.44253e-21	2
FAU.MAT2B.2	1.18078e-24	-0.667373	0.923	0.991	1.61129e-20	2
SDC3.2	2.75473e-24	1.15448	0.936	0.488	3.7591e-20	2
RPS15A.2	7.39788e-24	-0.793436	0.91	0.98	1.00951e-19	2
RPS20.1.2	7.77636e-24	-0.816913	0.91	0.98	1.06116e-19	2
ITGA6.2	3.27715e-23	1.08157	0.936	0.534	4.472e-19	2
RPL39.2	3.75702e-23	-0.795566	0.885	0.981	5.12684e-19	2
TIMD4.1	5.57392e-23	0.830545	0.692	0.186	7.60618e-19	2
RPS11.2	1.01088e-22	-0.672559	0.91	0.986	1.37945e-18	2
RPS3A1.2	1.58287e-22	-0.607738	0.923	0.989	2.15998e-18	2
RPL9.2	1.61417e-22	-0.739009	0.91	0.984	2.2027e-18	2
RPS7.2	2.28711e-22	-0.768913	0.885	0.963	3.12099e-18	2
CTSB.2	2.3062e-22	0.998456	0.923	0.638	3.14704e-18	2
GDA.2	2.37004e-22	0.918402	0.923	0.535	3.23416e-18	2
RPL26.1	2.45131e-22	-0.659983	0.91	0.986	3.34506e-18	2
RPSA.2	7.9423e-22	-0.648247	0.949	0.991	1.08381e-17	2
RPL18A.2	1.16413e-21	-0.741593	0.91	0.983	1.58857e-17	2
RPS16.2	1.61186e-21	-0.662311	0.897	0.98	2.19955e-17	2
RPL18.2	2.41074e-21	-0.940037	0.859	0.945	3.2897e-17	2
RPL3.2	3.758e-21	-0.685801	0.91	0.975	5.12816e-17	2
RPL11.2	4.0618e-21	-0.605341	0.923	0.98	5.54274e-17	2
RPS27.2	4.12889e-21	-0.948901	0.897	0.981	5.63429e-17	2
RPLP0.2	4.45069e-21	-0.772619	0.885	0.969	6.07341e-17	2
RPS5.2	8.08825e-21	-0.593931	0.962	0.983	1.10372e-16	2
MSR1.2	1.23536e-20	0.907418	0.897	0.452	1.68578e-16	2
RPL37.1	1.28417e-20	-0.623703	0.897	0.978	1.75238e-16	2
RPS19.2	1.4173e-20	-0.580414	0.923	0.986	1.93405e-16	2
RPL34.2	3.8896e-20	-0.70586	0.897	0.966	5.30774e-16	2
RPS13.2	4.09304e-20	-0.75975	0.897	0.966	5.58536e-16	2
RPL13.2	4.35912e-20	-0.674143	0.897	0.973	5.94845e-16	2
RPLP1.1	5.22482e-20	-0.501139	0.923	0.998	7.12979e-16	2
ADAM15.2	8.74463e-20	0.951736	0.885	0.427	1.19329e-15	2
RPL14.2	9.69338e-20	-0.606698	0.897	0.966	1.32276e-15	2
RPS14.2	9.77316e-20	-0.554696	0.949	0.989	1.33365e-15	2
FLNB.2	1.13428e-19	0.797197	0.923	0.493	1.54784e-15	2
PLXDC2.2	1.42508e-19	0.934177	0.859	0.446	1.94467e-15	2
CYBB.2	1.45327e-19	0.971486	0.949	0.68	1.98313e-15	2
EMILIN2.2	1.65326e-19	0.857435	0.923	0.548	2.25604e-15	2
MAN2A1.2	1.95481e-19	0.930907	0.897	0.512	2.66754e-15	2
MAFB.2	2.65852e-19	0.978996	0.936	0.495	3.62781e-15	2
RPS10.2	2.83576e-19	-0.658997	0.923	0.977	3.86968e-15	2
APP.2	2.98522e-19	0.879281	0.897	0.534	4.07363e-15	2
GRN.1.2	4.11965e-19	0.853873	0.936	0.613	5.62167e-15	2
ITSN1.2	5.79718e-19	0.719504	0.769	0.326	7.91083e-15	2
MAF.1	5.85889e-19	1.03358	0.705	0.261	7.99505e-15	2
AHNAK.1	1.78218e-18	0.799142	0.949	0.763	2.43196e-14	2
RPL36.2	2.36849e-18	-0.73572	0.885	0.953	3.23204e-14	2
F5.2	2.47343e-18	0.869057	0.885	0.454	3.37525e-14	2
ITGB1.2	2.69589e-18	0.89949	0.936	0.649	3.67881e-14	2
THBS1.2	3.06956e-18	0.930719	0.923	0.523	4.18872e-14	2
ZEB2.2	3.14147e-18	0.935435	0.91	0.56	4.28684e-14	2
RPL12.2	3.78092e-18	-0.681884	0.897	0.97	5.15944e-14	2
RPS4X	4.51202e-18	-0.485624	0.923	0.988	6.1571e-14	2
ABCA9.2	5.68645e-18	0.577677	0.615	0.186	7.75973e-14	2
GM11808.2	7.83325e-18	-0.72656	0.872	0.934	1.06893e-13	2
VPS13C	8.19412e-18	0.458145	0.436	0.095	1.11817e-13	2
RPL35A	8.32988e-18	-0.511601	0.885	0.966	1.1367e-13	2
TMCC1.2	9.45441e-18	0.824291	0.897	0.477	1.29015e-13	2
RPL37A.1	9.5683e-18	-0.465268	0.962	0.995	1.30569e-13	2
RPL28	1.61986e-17	-0.500732	0.949	0.97	2.21046e-13	2
CCDC50.2	1.83347e-17	0.771559	0.872	0.524	2.50196e-13	2
CMKLR1.2	2.46612e-17	0.675491	0.756	0.321	3.36527e-13	2
CFH.2	2.64439e-17	0.834325	0.859	0.452	3.60853e-13	2
RPS23	3.71858e-17	-0.566984	0.872	0.967	5.07437e-13	2
FGFR1.2	4.04899e-17	0.750934	0.859	0.462	5.52525e-13	2
RPL19.2	4.81828e-17	-0.61624	0.936	0.964	6.57502e-13	2
H3F3A.2	7.31915e-17	-0.707963	0.897	0.953	9.98772e-13	2
LRP1.2	1.56952e-16	0.843901	0.821	0.437	2.14177e-12	2
NEAT1.2	1.94877e-16	0.971019	0.872	0.493	2.65929e-12	2
GM15564	1.98152e-16	0.486842	0.423	0.094	2.70398e-12	2
WNK1.2	2.34411e-16	0.766465	0.897	0.594	3.19878e-12	2
SERPINB2.2	2.48654e-16	0.873009	0.846	0.434	3.39313e-12	2
FAM234A.1	3.54081e-16	0.557689	0.628	0.225	4.83179e-12	2
RPS2.1	3.64583e-16	-0.485934	0.91	0.989	4.9751e-12	2
APLP2.2	4.59887e-16	0.636755	0.859	0.454	6.27561e-12	2
KLF9.2	5.39274e-16	0.680423	0.808	0.388	7.35893e-12	2
CGNL1.2	5.49926e-16	0.702391	0.795	0.381	7.50429e-12	2
ITPRIPL2.1	6.42837e-16	0.827108	0.679	0.27	8.77216e-12	2
PLEK.2	7.83396e-16	0.745843	0.923	0.554	1.06902e-11	2
RPL41.1	7.98036e-16	-0.419169	0.974	0.986	1.089e-11	2
GLUL.2	1.00148e-15	0.773028	0.846	0.484	1.36662e-11	2
ADD3.2	1.16332e-15	0.704924	0.923	0.641	1.58747e-11	2
MAFG.1	1.18072e-15	0.648383	0.692	0.262	1.61121e-11	2
LAPTM5.2	1.21566e-15	0.65787	0.949	0.775	1.65889e-11	2
PRG4.2	1.25646e-15	0.789153	0.936	0.61	1.71456e-11	2
RPL10A.1	1.61972e-15	-0.641817	0.872	0.933	2.21026e-11	2
USP9X	1.72828e-15	0.501549	0.59	0.189	2.35842e-11	2
CP	1.90568e-15	0.365194	0.308	0.048	2.60049e-11	2
FRRS1.1	2.0974e-15	0.683705	0.667	0.248	2.86211e-11	2
POLR3E.RPL30.2	2.21405e-15	-0.627899	0.923	0.947	3.02129e-11	2
RPS27A	2.25571e-15	-0.504885	0.91	0.978	3.07814e-11	2
ADGRE1.2	2.26713e-15	0.733054	0.885	0.534	3.09373e-11	2
RPL29	2.30669e-15	-0.577074	0.91	0.955	3.14771e-11	2
DDI2	2.72748e-15	0.416754	0.513	0.145	3.72191e-11	2
PADI4.2	2.88585e-15	0.743097	0.846	0.429	3.93804e-11	2
GATA6.2	3.01417e-15	0.626319	0.679	0.265	4.11314e-11	2
RNF141.1	3.98021e-15	0.441693	0.679	0.262	5.4314e-11	2
SELP.2	4.08499e-15	0.701317	0.859	0.448	5.57438e-11	2
PSAP.1	4.17538e-15	0.752277	0.923	0.724	5.69773e-11	2
RIN2.1	4.29905e-15	0.551207	0.564	0.193	5.86648e-11	2
IDH1.2	5.37883e-15	0.687838	0.821	0.427	7.33996e-11	2
SERPINB6A.1	5.64766e-15	0.705935	0.756	0.348	7.70679e-11	2
RPL22.2	6.17862e-15	-0.545888	0.91	0.959	8.43134e-11	2
MERTK.1	8.70217e-15	0.538367	0.577	0.211	1.1875e-10	2
C4B.2	9.11156e-15	0.878324	0.859	0.431	1.24336e-10	2
FAM46A.2	9.18541e-15	0.689939	0.923	0.621	1.25344e-10	2
RPL17.2	9.20664e-15	-0.587045	0.859	0.964	1.25634e-10	2
NAIP6	1.03052e-14	0.344208	0.333	0.064	1.40625e-10	2
LPL.RGPD5.1	1.04474e-14	1.03004	0.782	0.376	1.42565e-10	2
TRF.2	1.36769e-14	0.736553	0.936	0.587	1.86635e-10	2
CD93.2	1.42711e-14	0.723994	0.667	0.265	1.94743e-10	2
RPL6.1	1.74523e-14	-0.591922	0.91	0.945	2.38154e-10	2
X2610507B11RIK.2	1.87116e-14	0.607599	0.718	0.32	2.55338e-10	2
RPS21.2	2.45221e-14	-0.521102	0.949	0.986	3.34629e-10	2
CEACAM1.1	2.62262e-14	0.441909	0.538	0.173	3.57883e-10	2
EFNB2.2	2.68803e-14	0.504898	0.641	0.236	3.66808e-10	2
KLHL9	3.05681e-14	0.589276	0.551	0.179	4.17133e-10	2
RPS12.1	3.55953e-14	-0.438342	0.949	0.991	4.85734e-10	2
DDX3X.1	3.90556e-14	0.598552	0.679	0.296	5.32953e-10	2
CTSD.2	8.40933e-14	0.787573	0.936	0.649	1.14754e-09	2
ANK.2	9.09916e-14	0.528343	0.705	0.301	1.24167e-09	2
RPL38.2	1.1829e-13	-0.601955	0.872	0.95	1.61418e-09	2
GALNT1	1.21327e-13	0.539949	0.679	0.278	1.65563e-09	2
MPEG1.2	1.22872e-13	0.664193	0.731	0.342	1.67672e-09	2
FRMD4B.1	1.23572e-13	0.561341	0.577	0.222	1.68626e-09	2
TIMP2.2	1.36588e-13	0.690834	0.962	0.593	1.86388e-09	2
RAB27A.1	1.50018e-13	0.459449	0.603	0.226	2.04714e-09	2
DUSP3.2	1.66839e-13	0.551145	0.744	0.359	2.27669e-09	2
SAA3.2	1.92694e-13	1.19395	0.885	0.534	2.6295e-09	2
CANX.1	1.94528e-13	0.683017	0.872	0.53	2.65453e-09	2
GLB1.1	2.20992e-13	0.518724	0.679	0.295	3.01565e-09	2
SPTBN1	2.2366e-13	0.649562	0.833	0.521	3.05206e-09	2
ARHGAP12.2	2.37467e-13	0.495616	0.628	0.251	3.24048e-09	2
RPS8	2.63744e-13	-0.366222	0.936	0.992	3.59905e-09	2
PIRB.2	2.71977e-13	0.607357	0.782	0.427	3.71139e-09	2
PYGL.2	2.95932e-13	0.6704	0.821	0.465	4.03829e-09	2
TRPM2	3.03352e-13	0.34193	0.333	0.073	4.13955e-09	2
STEAP3	3.48587e-13	0.30343	0.346	0.078	4.75682e-09	2
ANO6	3.66175e-13	0.390724	0.551	0.184	4.99683e-09	2
SSH2.2	4.03971e-13	0.623472	0.833	0.54	5.51259e-09	2
TBXAS1.1	4.31574e-13	0.595401	0.641	0.271	5.88925e-09	2
DHRS3.2	4.53887e-13	0.607148	0.859	0.441	6.19374e-09	2
RAB8B.1	4.77634e-13	0.594043	0.705	0.334	6.51779e-09	2
TCN2.2	4.88484e-13	0.642724	0.923	0.534	6.66585e-09	2
TPT1	5.33638e-13	-0.354665	0.962	0.998	7.28202e-09	2
SLC25A36	6.24356e-13	0.272054	0.385	0.095	8.51996e-09	2
VSIR.2	6.52851e-13	0.601575	0.885	0.507	8.9088e-09	2
RBM47	7.02253e-13	0.316072	0.423	0.119	9.58295e-09	2
HSPA5.2	7.13324e-13	0.690089	0.923	0.643	9.73402e-09	2
ABCA1	7.37817e-13	0.753021	0.449	0.139	1.00683e-08	2
PTGS1.2	7.39028e-13	0.605152	0.846	0.465	1.00848e-08	2
HSP90B1.2	7.70469e-13	0.644535	0.91	0.66	1.05138e-08	2
LTBP1.2	8.64523e-13	0.688114	0.821	0.404	1.17973e-08	2
HAL.1	8.68944e-13	0.631539	0.513	0.173	1.18576e-08	2
LAMP1.2	8.70625e-13	0.594407	0.923	0.638	1.18805e-08	2
DENND4C	9.57878e-13	0.398034	0.487	0.158	1.30712e-08	2
SDCBP.1	1.01965e-12	0.637503	0.846	0.509	1.39142e-08	2
RHOQ	1.12476e-12	0.458962	0.513	0.176	1.53484e-08	2
MYO9B	1.23014e-12	0.505131	0.487	0.167	1.67864e-08	2
SEPP1.2	1.34451e-12	0.795432	0.795	0.509	1.83471e-08	2
ATP8A1	1.3741e-12	0.568153	0.538	0.193	1.8751e-08	2
RRBP1.2	1.42657e-12	0.60909	0.859	0.552	1.9467e-08	2
MAN1C1	1.57791e-12	0.29678	0.333	0.075	2.15321e-08	2
ATP6V1A.1	1.88432e-12	0.486712	0.628	0.29	2.57134e-08	2
RASSF3	1.97033e-12	0.531678	0.692	0.298	2.68871e-08	2
RPL7.1	2.08061e-12	-0.562751	0.885	0.914	2.83919e-08	2
ACP2	2.35634e-12	0.319497	0.346	0.086	3.21546e-08	2
TRPS1.1	2.44139e-12	0.430362	0.615	0.237	3.33152e-08	2
CD36.2	2.56026e-12	0.576007	0.782	0.402	3.49373e-08	2
LIPE.RPL36A.1	2.59669e-12	-0.535378	0.859	0.953	3.54344e-08	2
RPL35.1	2.60395e-12	-0.619	0.808	0.903	3.55335e-08	2
BC005537.1	2.64357e-12	0.532206	0.782	0.388	3.60741e-08	2
BHLHE40.2	2.69227e-12	0.571737	0.667	0.304	3.67388e-08	2
DOCK7	2.76919e-12	0.555147	0.308	0.067	3.77884e-08	2
C3AR1.2	3.25884e-12	0.603059	0.731	0.342	4.44701e-08	2
TGFBI.2	3.34846e-12	0.552866	0.821	0.382	4.56931e-08	2
CD5L.2	3.44682e-12	0.734161	0.872	0.534	4.70353e-08	2
CSF1R.2	3.50633e-12	0.532845	0.872	0.493	4.78474e-08	2
TMEM87B	3.6276e-12	0.404514	0.462	0.148	4.95022e-08	2
NFE2	3.77089e-12	0.417422	0.487	0.162	5.14576e-08	2
CTNND1	3.80396e-12	0.636509	0.462	0.145	5.19088e-08	2
RASGRP3	4.02045e-12	0.38202	0.462	0.14	5.48631e-08	2
GNAQ.1	4.11152e-12	0.634167	0.628	0.259	5.61058e-08	2
FGD4.2	4.5186e-12	0.660691	0.577	0.237	6.16608e-08	2
SLC43A2.1	4.5189e-12	0.498363	0.641	0.27	6.16649e-08	2
ATP6AP1.1	4.64884e-12	0.521745	0.705	0.328	6.34381e-08	2
CD84.1	6.22647e-12	0.678032	0.833	0.48	8.49664e-08	2
DUSP1.2	6.25732e-12	0.672438	0.756	0.387	8.53874e-08	2
USP34	6.26479e-12	0.314879	0.551	0.19	8.54894e-08	2
TAOK1.1	8.56143e-12	0.456273	0.564	0.22	1.16829e-07	2
MTUS1.1	9.88082e-12	0.532413	0.628	0.261	1.34834e-07	2
TMEM184B	1.01186e-11	0.276168	0.372	0.1	1.38078e-07	2
RPS24.PS3.2	1.02044e-11	-0.812179	0.667	0.816	1.3925e-07	2
DYNC1H1	1.08294e-11	0.502251	0.705	0.309	1.47778e-07	2
CD52.2	1.15134e-11	-0.907306	0.782	0.866	1.57112e-07	2
RAB11FIP5.1	1.27236e-11	0.3628	0.513	0.19	1.73627e-07	2
NIN.1	1.45323e-11	0.498657	0.679	0.309	1.98308e-07	2
MTM1	1.46963e-11	0.354399	0.513	0.176	2.00546e-07	2
DIAPH2.1	1.478e-11	0.359465	0.526	0.183	2.01688e-07	2
PLXNB2.1	1.63356e-11	0.391785	0.59	0.239	2.22916e-07	2
REEP3.2	1.68646e-11	0.515451	0.769	0.445	2.30135e-07	2
ZFHX3.1	1.98062e-11	0.528963	0.526	0.197	2.70275e-07	2
FLNA	2.05408e-11	0.579783	0.91	0.544	2.80299e-07	2
CCR1.2	2.0703e-11	0.538406	0.782	0.392	2.82513e-07	2
ST3GAL5.2	2.14898e-11	0.622139	0.872	0.485	2.9325e-07	2
CTSA.2	2.23924e-11	0.556919	0.821	0.495	3.05567e-07	2
SH3BGRL.2	2.31798e-11	0.528191	0.833	0.554	3.16312e-07	2
FAM20C.2	2.32712e-11	0.548578	0.513	0.203	3.17559e-07	2
LGALS3BP.2	2.37925e-11	0.472425	0.705	0.328	3.24673e-07	2
GNPDA1	2.51261e-11	0.449425	0.462	0.158	3.42871e-07	2
GNAI3.2	2.66635e-11	0.677065	0.769	0.431	3.63849e-07	2
PROS1.2	3.16808e-11	0.539623	0.679	0.326	4.32316e-07	2
CCL6.2	3.33325e-11	0.804213	0.91	0.601	4.54855e-07	2
RPLP2.2	3.36002e-11	-0.409619	0.936	0.989	4.58508e-07	2
ATP1A1.1	3.85096e-11	0.582124	0.833	0.541	5.25502e-07	2
FCNA.2	4.23353e-11	0.748986	0.859	0.51	5.77707e-07	2
PLOD3.ABCB5.2	4.40841e-11	0.475863	0.718	0.357	6.01572e-07	2
ALCAM.1	4.43223e-11	0.6217	0.654	0.303	6.04822e-07	2
SOGA1	4.54618e-11	0.61223	0.333	0.089	6.20372e-07	2
GM9843.2	5.01675e-11	-0.55208	0.872	0.911	6.84585e-07	2
RACK1	5.18084e-11	-0.380821	0.923	0.967	7.06978e-07	2
NAV1.1	5.48643e-11	0.506573	0.538	0.228	7.48678e-07	2
HSPA4L	5.98148e-11	0.444424	0.436	0.142	8.16232e-07	2
DAB2.2	6.02387e-11	0.644222	0.615	0.278	8.22017e-07	2
TGFB2.2	6.12994e-11	0.894877	0.551	0.229	8.36491e-07	2
MLXIPL.2	6.22942e-11	0.673656	0.59	0.253	8.50067e-07	2
SPRED1	6.62199e-11	0.442904	0.423	0.14	9.03636e-07	2
CPD	6.83267e-11	0.293579	0.346	0.09	9.32386e-07	2
HOOK3	6.84477e-11	0.657951	0.628	0.282	9.34037e-07	2
FAM91A1.1	7.18132e-11	0.44876	0.513	0.201	9.79963e-07	2
TMSB4X	7.2017e-11	-0.395512	0.949	0.998	9.82744e-07	2
AGTRAP.1	7.6691e-11	0.308737	0.577	0.22	1.04653e-06	2
X6430548M08RIK.1	8.13049e-11	0.534171	0.551	0.225	1.10949e-06	2
LAMP2.2	8.28377e-11	0.559653	0.859	0.548	1.1304e-06	2
GLUD1.1	8.87613e-11	0.426409	0.808	0.445	1.21124e-06	2
TOLLIP	8.93889e-11	0.294874	0.269	0.059	1.2198e-06	2
LEPROT	9.11207e-11	0.318835	0.551	0.212	1.24343e-06	2
FRY	1.05321e-10	0.461849	0.5	0.179	1.43721e-06	2
ATP11C	1.11387e-10	0.364209	0.462	0.158	1.51999e-06	2
SYNJ1.2	1.14613e-10	0.376901	0.526	0.193	1.564e-06	2
CORO1A.2	1.15528e-10	-1.20821	0.141	0.518	1.57649e-06	2
HDAC9	1.16315e-10	0.411248	0.41	0.134	1.58724e-06	2
DSE	1.17214e-10	0.379151	0.385	0.117	1.59951e-06	2
RAB31.1	1.19335e-10	0.361654	0.551	0.226	1.62845e-06	2
CALD1.2	1.21221e-10	0.553673	0.5	0.189	1.65419e-06	2
USP3.1	1.21961e-10	0.537528	0.795	0.432	1.66428e-06	2
ITGB2.2	1.22735e-10	0.548642	0.91	0.618	1.67484e-06	2
EPHA2.1	1.25568e-10	0.395065	0.513	0.197	1.7135e-06	2
SERPINB8.2	1.32455e-10	0.429314	0.551	0.22	1.80748e-06	2
FNDC3B.1	1.35618e-10	0.380944	0.436	0.147	1.85065e-06	2
NFIC.2	1.41075e-10	0.617089	0.808	0.423	1.92512e-06	2
XBP1.1	1.43775e-10	0.479639	0.782	0.441	1.96196e-06	2
SIRPA.1	1.63223e-10	0.412905	0.564	0.245	2.22735e-06	2
GM9794	1.68688e-10	-0.556857	0.833	0.883	2.30191e-06	2
GM11478.2	1.71382e-10	-0.60748	0.897	0.941	2.33867e-06	2
HGSNAT.2	1.75687e-10	0.627393	0.821	0.441	2.39742e-06	2
ECM1.2	1.75744e-10	0.547315	0.936	0.588	2.3982e-06	2
TNFRSF1A.1	1.83841e-10	0.352355	0.667	0.31	2.50869e-06	2
ACLY.2	1.9805e-10	0.500857	0.833	0.502	2.70259e-06	2
DAPK1.2	2.18899e-10	0.436417	0.615	0.278	2.98709e-06	2
ALOX15.2	2.29049e-10	0.609209	0.923	0.571	3.12561e-06	2
IL6RA.1	2.30776e-10	0.44367	0.731	0.379	3.14917e-06	2
OSBPL11	2.3281e-10	0.381648	0.372	0.112	3.17693e-06	2
NUS1	2.39864e-10	0.436272	0.474	0.176	3.27318e-06	2
DNAJC3.1	2.57481e-10	0.540799	0.782	0.434	3.51359e-06	2
FKBP15	2.8424e-10	0.358137	0.526	0.207	3.87875e-06	2
RPS29	2.88024e-10	-0.332077	0.949	0.989	3.93037e-06	2
SRGAP2	2.93417e-10	0.411156	0.5	0.183	4.00397e-06	2
SBF2	2.96084e-10	0.379557	0.423	0.142	4.04036e-06	2
MEF2A.2	3.1054e-10	0.48572	0.821	0.457	4.23762e-06	2
EVI5.2	3.31264e-10	0.57893	0.795	0.437	4.52043e-06	2
TLN1.2	3.36629e-10	0.525344	0.885	0.697	4.59363e-06	2
ADAM8.1	3.96996e-10	0.418402	0.538	0.217	5.4174e-06	2
MIB1	4.02421e-10	0.391999	0.359	0.111	5.49144e-06	2
MAN2B1.2	4.13497e-10	0.581938	0.897	0.632	5.64258e-06	2
FCGRT.1	4.19799e-10	0.508964	0.603	0.264	5.72857e-06	2
PPP1R15B	4.29546e-10	0.30155	0.513	0.195	5.86158e-06	2
NRROS	4.39979e-10	0.525238	0.654	0.29	6.00395e-06	2
ZFP652	4.45978e-10	0.611455	0.564	0.237	6.08582e-06	2
CYFIP1.2	4.47364e-10	0.485682	0.756	0.474	6.10473e-06	2
NHSL2.1	4.50305e-10	0.401656	0.538	0.217	6.14486e-06	2
DDX17	4.73593e-10	0.477506	0.641	0.304	6.46265e-06	2
LAIR1	4.85635e-10	0.285429	0.308	0.08	6.62697e-06	2
NACA	4.99926e-10	-0.377543	0.885	0.92	6.82198e-06	2
SLC6A6.1	5.20305e-10	0.707287	0.654	0.335	7.10008e-06	2
P4HB.2	5.28662e-10	0.507667	0.846	0.521	7.21412e-06	2
ARAP1	5.31142e-10	0.274844	0.487	0.176	7.24796e-06	2
GM37420	5.35129e-10	0.319296	0.308	0.08	7.30237e-06	2
PPP3CA	5.41408e-10	0.561576	0.846	0.518	7.38806e-06	2
FAM43A.1	6.57471e-10	0.428002	0.59	0.265	8.97186e-06	2
MFSD14B	6.74203e-10	0.291916	0.487	0.179	9.20017e-06	2
STOM.1	7.23433e-10	0.390474	0.5	0.181	9.87196e-06	2
TMEM106A.1	7.32103e-10	0.331502	0.474	0.176	9.99028e-06	2
DOCK5	7.60726e-10	0.289752	0.333	0.095	1.03809e-05	2
ADGRG6	8.06524e-10	0.350721	0.308	0.083	1.10058e-05	2
RN18S.RS5.1	8.12523e-10	-0.749785	0.821	0.91	1.10877e-05	2
GSR.2	8.16269e-10	0.448552	0.692	0.367	1.11388e-05	2
CCND1.2	8.71291e-10	0.581667	0.782	0.409	1.18896e-05	2
CLCN7	8.9627e-10	0.576831	0.282	0.07	1.22305e-05	2
AP2A2.1	9.11804e-10	0.421068	0.615	0.29	1.24425e-05	2
CD33.1	9.23092e-10	0.369443	0.5	0.189	1.25965e-05	2
ASAH1.2	9.63215e-10	0.527807	0.705	0.373	1.3144e-05	2
ADIPOR2.1.2	9.64282e-10	0.436704	0.718	0.387	1.31586e-05	2
MFSD1	1.06035e-09	0.360745	0.474	0.176	1.44695e-05	2
FAM63A	1.11511e-09	0.432515	0.538	0.214	1.52168e-05	2
PPP2R5C	1.17289e-09	0.353107	0.564	0.228	1.60052e-05	2
MBNL2.2	1.21483e-09	0.56584	0.795	0.466	1.65776e-05	2
MYOF.2	1.29358e-09	0.365799	0.628	0.293	1.76522e-05	2
PPP1R9B	1.30292e-09	0.378221	0.397	0.137	1.77796e-05	2
QK	1.32561e-09	0.440755	0.718	0.37	1.80893e-05	2
GM4332.1	1.355e-09	-0.619186	0.808	0.819	1.84904e-05	2
ABCC5	1.37105e-09	0.511342	0.462	0.165	1.87093e-05	2
CEBPA.2	1.39175e-09	0.494893	0.654	0.298	1.89918e-05	2
FYB.2	1.39466e-09	0.439526	0.795	0.443	1.90316e-05	2
TAB2	1.40451e-09	0.562856	0.59	0.265	1.91659e-05	2
RPS26.2	1.4237e-09	-0.508113	0.91	0.959	1.94278e-05	2
RPS16.PS2	1.44441e-09	-0.622058	0.821	0.872	1.97104e-05	2
COLGALT1.1	1.45167e-09	0.493004	0.628	0.309	1.98095e-05	2
MS4A8A.2	1.60465e-09	0.505321	0.731	0.417	2.1897e-05	2
ZZEF1	1.69324e-09	0.527945	0.474	0.181	2.3106e-05	2
RPS9.1	1.69936e-09	-0.332554	0.962	0.984	2.31895e-05	2
IPMK	1.7109e-09	0.310736	0.372	0.117	2.33469e-05	2
ANKS1	1.85856e-09	0.251681	0.359	0.111	2.53619e-05	2
SKAP2.1	1.86143e-09	0.443166	0.679	0.351	2.5401e-05	2
SMG1	1.92479e-09	0.497982	0.538	0.229	2.62657e-05	2
CERS6.1	1.98162e-09	0.669052	0.564	0.261	2.70412e-05	2
TMPPE	1.98776e-09	0.420836	0.321	0.092	2.71249e-05	2
NBEAL1	2.01679e-09	0.534131	0.346	0.106	2.75211e-05	2
GM7536.1	2.02899e-09	-0.757167	0.59	0.774	2.76876e-05	2
KCTD12.1	2.18223e-09	0.465598	0.615	0.282	2.97787e-05	2
ARRB2.2	2.18839e-09	0.409109	0.821	0.432	2.98628e-05	2
PANK2	2.2992e-09	0.417212	0.333	0.094	3.13749e-05	2
SERINC1	2.32682e-09	0.432178	0.577	0.276	3.17517e-05	2
IFI204	2.38279e-09	0.256466	0.372	0.114	3.25156e-05	2
EEF1B2	2.40345e-09	-0.485169	0.872	0.917	3.27975e-05	2
RAB7.1	2.42535e-09	0.346532	0.769	0.42	3.30963e-05	2
FUS	2.50939e-09	0.594516	0.846	0.504	3.42431e-05	2
HIP1.2	2.60337e-09	0.364548	0.5	0.197	3.55255e-05	2
RNASEL	2.69019e-09	0.278086	0.462	0.161	3.67103e-05	2
RPL10	2.86712e-09	-0.362651	0.923	0.958	3.91247e-05	2
AFP.GM15427.2	3.00021e-09	-0.546062	0.808	0.888	4.09409e-05	2
TWF1	3.24769e-09	0.392541	0.449	0.172	4.4318e-05	2
CAMKK2	3.35597e-09	0.436413	0.641	0.298	4.57955e-05	2
PCGF3	3.40404e-09	0.287995	0.321	0.092	4.64515e-05	2
MFSD5.1	3.40818e-09	0.463864	0.654	0.332	4.65081e-05	2
ETV1	3.53553e-09	0.253542	0.359	0.114	4.82458e-05	2
SSR3.1	3.6649e-09	0.39059	0.744	0.393	5.00112e-05	2
SH3TC1	3.66953e-09	0.308643	0.385	0.134	5.00744e-05	2
AP3M1	3.69439e-09	0.30205	0.423	0.148	5.04136e-05	2
CTNNA1.1	3.74635e-09	0.570632	0.59	0.262	5.11227e-05	2
TNRC18	3.75602e-09	0.336308	0.474	0.178	5.12547e-05	2
PLEKHO2	3.91435e-09	0.870005	0.5	0.212	5.34152e-05	2
BTF3.1	4.57512e-09	-0.554312	0.821	0.881	6.24321e-05	2
ATP2A2	4.84881e-09	0.399684	0.526	0.231	6.61669e-05	2
ATP7A	5.12755e-09	0.414532	0.269	0.069	6.99705e-05	2
AI607873	5.14933e-09	0.420143	0.41	0.14	7.02678e-05	2
SPPL2A.1	5.20938e-09	0.429544	0.705	0.37	7.10872e-05	2
MAPKAPK2.1	5.34445e-09	0.483576	0.667	0.318	7.29303e-05	2
[truncated: 4,879 more rows]

## Sheet: Cluster Markers - Butyrate-NoAC
Gene	p_val	avg_logFC	pct.1	pct.2	p_val_adj	cluster
PRG4	3.10657e-59	1.07022	0.986	0.572	4.2268e-55	0
FN1	2.54167e-53	0.993859	0.991	0.635	3.45819e-49	0
CFH	4.82201e-51	0.905142	0.932	0.371	6.56082e-47	0
F5	8.37726e-50	0.945782	0.937	0.385	1.13981e-45	0
GDA	9.40293e-50	0.908648	0.982	0.434	1.27936e-45	0
FAM46A	1.11491e-49	0.908398	0.986	0.54	1.51694e-45	0
ITGAM	3.40306e-49	0.909482	0.977	0.473	4.6302e-45	0
FLNB	1.93691e-48	0.824831	0.955	0.408	2.63535e-44	0
ITGA6	4.37609e-47	0.902356	0.973	0.481	5.95411e-43	0
APP	9.11279e-47	0.806988	0.973	0.454	1.23989e-42	0
TGFB2	3.09181e-46	1.09374	0.761	0.227	4.20671e-42	0
SELP	7.90715e-45	0.851493	0.905	0.381	1.07585e-40	0
THBS1	1.47881e-44	0.893579	0.955	0.469	2.01207e-40	0
CYBB	2.3482e-44	0.819885	0.986	0.645	3.19495e-40	0
PLXDC2	6.88076e-44	0.769857	0.95	0.408	9.36196e-40	0
CGNL1	1.06625e-42	0.749521	0.811	0.294	1.45074e-38	0
PLEK	1.31351e-42	0.77852	0.955	0.505	1.78717e-38	0
LAPTM5	1.35436e-42	0.744308	0.991	0.73	1.84274e-38	0
FGFR1	2.13407e-42	0.815526	0.955	0.398	2.90362e-38	0
TRF	4.4321e-41	0.776524	0.982	0.535	6.03031e-37	0
PTGS1	6.13114e-41	0.699964	0.919	0.396	8.34203e-37	0
ZEB2	1.61816e-40	0.813441	0.937	0.485	2.20167e-36	0
EDNRB	2.82514e-39	0.761381	0.95	0.45	3.84389e-35	0
MAFB	2.8613e-39	0.779874	0.946	0.418	3.89309e-35	0
MAN2A1	4.2888e-39	0.750559	0.937	0.473	5.83534e-35	0
RPSA	4.7821e-38	-0.480165	0.995	0.994	6.50653e-34	0
C4B	6.99183e-38	0.776826	0.914	0.42	9.51308e-34	0
HGSNAT	2.69301e-37	0.724999	0.896	0.416	3.66411e-33	0
CSF1R	4.08986e-37	0.635157	0.923	0.416	5.56466e-33	0
ITGB2	1.11433e-36	0.689883	0.977	0.55	1.51615e-32	0
LRP1	1.38683e-36	0.624256	0.883	0.367	1.88692e-32	0
TMCC1	6.15349e-36	0.627693	0.896	0.42	8.37244e-32	0
TLN1	6.64766e-36	0.647169	0.977	0.651	9.0448e-32	0
ADGRE1	8.90411e-36	0.639696	0.973	0.458	1.21149e-31	0
RPS24	2.94925e-35	-0.551516	0.991	0.992	4.01275e-31	0
MPEG1	3.65641e-34	0.567877	0.766	0.304	4.97492e-30	0
ITGB1	6.81202e-34	0.66388	0.964	0.582	9.26843e-30	0
PEAK1	7.06433e-34	0.57569	0.676	0.231	9.61173e-30	0
ALOX5AP	7.56288e-34	0.633979	0.982	0.544	1.02901e-29	0
EMILIN2	7.98294e-34	0.650141	0.977	0.489	1.08616e-29	0
SDC3	9.38891e-34	0.720515	0.905	0.41	1.27745e-29	0
LTBP1	1.01298e-33	0.667545	0.878	0.363	1.37827e-29	0
RPS18	1.4017e-33	-0.477801	0.991	0.992	1.90715e-29	0
GLUL	2.70864e-33	0.517646	0.887	0.379	3.68538e-29	0
RPS3	3.81962e-33	-0.52926	0.982	0.99	5.19698e-29	0
PMP22	4.46356e-33	0.609337	0.901	0.408	6.07312e-29	0
PYGL	7.58506e-33	0.584013	0.869	0.379	1.03202e-28	0
HACD4	8.79661e-33	0.593673	0.901	0.369	1.19687e-28	0
EVI5	9.51737e-33	0.62278	0.896	0.394	1.29493e-28	0
MEF2A	9.79055e-33	0.678638	0.802	0.361	1.3321e-28	0
SERPINB2	1.37897e-32	0.727167	0.901	0.414	1.87623e-28	0
TCN2	1.74329e-32	0.619928	0.959	0.464	2.37193e-28	0
CTSB	2.28576e-32	0.64025	0.986	0.604	3.11001e-28	0
GRN.1	2.83965e-32	0.621667	0.991	0.576	3.86363e-28	0
ECM1	3.45252e-32	0.672189	0.995	0.531	4.6975e-28	0
FCNA	4.72577e-32	0.766011	0.95	0.454	6.42988e-28	0
KLF9	2.36508e-31	0.598994	0.743	0.288	3.21792e-27	0
MAN2B1	4.83967e-31	0.592129	0.964	0.572	6.58485e-27	0
RPS13	1.27159e-30	-0.55293	0.995	0.97	1.73012e-26	0
ANK	1.4905e-30	0.432529	0.703	0.254	2.02797e-26	0
RPL18A	1.81227e-30	-0.505707	0.986	0.984	2.46577e-26	0
ALOX15	2.40092e-30	0.678918	0.991	0.535	3.26669e-26	0
SEPP1	2.88486e-30	0.625879	0.901	0.462	3.92515e-26	0
RPL18	2.88836e-30	-0.63546	0.973	0.957	3.9299e-26	0
MSR1	5.07731e-30	0.587468	0.887	0.4	6.90819e-26	0
COMT	5.1289e-30	0.562301	0.959	0.479	6.97837e-26	0
RPL32	6.83565e-30	-0.439609	0.995	0.99	9.30058e-26	0
LRG1	8.20462e-30	0.556741	0.914	0.396	1.11632e-25	0
ST3GAL5	1.29819e-29	0.518209	0.869	0.404	1.76631e-25	0
TIMP2	1.30264e-29	0.608862	0.977	0.554	1.77237e-25	0
RPS5	1.87349e-29	-0.447354	0.982	0.982	2.54907e-25	0
NAV1	2.05784e-29	0.514021	0.572	0.174	2.7999e-25	0
RPS15A	2.36703e-29	-0.55083	0.986	0.974	3.22058e-25	0
PRTN3	2.55634e-29	0.601686	0.923	0.438	3.47815e-25	0
CD93	2.70668e-29	0.474568	0.649	0.217	3.68271e-25	0
CTSA	3.78134e-29	0.491137	0.905	0.456	5.14488e-25	0
ANXA3	6.40384e-29	0.470342	0.937	0.434	8.71306e-25	0
PADI4	9.65052e-29	0.567471	0.797	0.357	1.31305e-24	0
RPLP0	1.12805e-28	-0.552053	0.977	0.963	1.53482e-24	0
CALML4	1.14035e-28	0.501042	0.788	0.318	1.55157e-24	0
LILRB4A	1.55293e-28	0.475889	0.703	0.264	2.11291e-24	0
LGMN	1.59717e-28	0.512828	0.833	0.367	2.17311e-24	0
RPL13	3.4566e-28	-0.489371	0.986	0.972	4.70306e-24	0
APLP2	6.57629e-28	0.520014	0.802	0.351	8.9477e-24	0
SH3BGRL	1.14462e-27	0.504818	0.919	0.509	1.55738e-23	0
CORO1A	1.4227e-27	-1.51849	0.171	0.564	1.93572e-23	0
SSH2	1.55985e-27	0.532593	0.865	0.45	2.12233e-23	0
LTB	1.73231e-27	-1.67239	0	0.398	2.35698e-23	0
RPL41	1.7371e-27	-0.302658	0.995	0.986	2.3635e-23	0
RPL8	2.27493e-27	-0.423946	0.995	0.99	3.09527e-23	0
BHLHE40	4.4951e-27	0.512085	0.635	0.235	6.11604e-23	0
HSP90B1	4.62469e-27	0.557828	0.95	0.645	6.29236e-23	0
PROS1	4.72647e-27	0.491172	0.689	0.262	6.43084e-23	0
ITPRIPL2	4.84131e-27	0.537898	0.581	0.189	6.58709e-23	0
RPL11	7.79556e-27	-0.386695	0.991	0.976	1.06066e-22	0
CST3	8.51317e-27	0.551569	0.986	0.765	1.1583e-22	0
CCDC50	8.88609e-27	0.530506	0.874	0.464	1.20904e-22	0
FCGR3	9.0443e-27	0.476202	0.977	0.489	1.23057e-22	0
IGHM	9.34167e-27	-2.76089	0.095	0.485	1.27103e-22	0
MBNL2	9.49179e-27	0.512656	0.838	0.44	1.29145e-22	0
CAMK1	1.03208e-26	0.441405	0.806	0.353	1.40425e-22	0
FABP4	1.07265e-26	0.643698	0.973	0.495	1.45945e-22	0
CALD1	1.16018e-26	0.542856	0.536	0.154	1.57854e-22	0
CMKLR1	1.93859e-26	0.475642	0.635	0.231	2.63765e-22	0
CD79A	2.22189e-26	-2.39957	0.045	0.434	3.0231e-22	0
C1QC	3.21374e-26	0.634935	0.995	0.566	4.37262e-22	0
NUCB1	3.479e-26	0.466287	0.847	0.416	4.73352e-22	0
X6430548M08RIK	3.92064e-26	0.412668	0.5	0.142	5.33442e-22	0
FYB	4.57995e-26	0.44907	0.82	0.367	6.23148e-22	0
GATA6	4.88412e-26	0.554423	0.64	0.245	6.64534e-22	0
MYOF	5.73513e-26	0.450003	0.671	0.256	7.80322e-22	0
F10	6.09056e-26	0.567671	0.905	0.43	8.28681e-22	0
RPS20.1	6.14488e-26	-0.554148	0.982	0.974	8.36072e-22	0
ACLY	6.50332e-26	0.505249	0.874	0.44	8.84842e-22	0
CCND1	7.6748e-26	0.62376	0.874	0.391	1.04423e-21	0
CFP	8.31396e-26	0.556534	0.986	0.574	1.1312e-21	0
ARRB2	1.07282e-25	0.513342	0.766	0.347	1.45968e-21	0
RPLP1	1.60321e-25	-0.334225	0.991	0.992	2.18133e-21	0
C3AR1	2.34851e-25	0.467088	0.698	0.284	3.19539e-21	0
IDH1	2.40001e-25	0.54122	0.824	0.375	3.26545e-21	0
ATP1A3	2.48214e-25	0.453351	0.73	0.298	3.3772e-21	0
ADIPOR2.1	2.52373e-25	0.44016	0.716	0.302	3.43378e-21	0
RPL37A	4.08044e-25	-0.329808	0.991	0.992	5.55185e-21	0
CD79B	4.39973e-25	-1.97981	0.032	0.41	5.98627e-21	0
MS4A8A	5.0213e-25	0.421786	0.82	0.363	6.83198e-21	0
ACACA	5.35605e-25	0.437859	0.676	0.258	7.28744e-21	0
F630028O10RIK	5.50191e-25	0.54053	0.649	0.249	7.4859e-21	0
CTSS	6.50712e-25	0.457177	0.995	0.785	8.85358e-21	0
LTC4S	7.9042e-25	0.538167	0.973	0.505	1.07545e-20	0
RPS10	1.14425e-24	-0.436667	0.982	0.99	1.55686e-20	0
NEAT1	1.2241e-24	0.653902	0.851	0.448	1.66551e-20	0
RPS16	1.25755e-24	-0.371345	0.991	0.972	1.71103e-20	0
S100A1	1.26684e-24	0.424002	0.869	0.402	1.72366e-20	0
RPS19	1.42199e-24	-0.383117	0.991	0.986	1.93476e-20	0
CCL24	1.59923e-24	0.48714	0.964	0.477	2.17591e-20	0
RPL19	2.08841e-24	-0.470746	0.982	0.961	2.84149e-20	0
ADAM15	2.13838e-24	0.519086	0.775	0.361	2.90948e-20	0
PTPRE	2.17434e-24	0.455374	0.703	0.296	2.95841e-20	0
IGLC2	2.22162e-24	-2.06366	0.018	0.383	3.02273e-20	0
DPEP2	2.65017e-24	0.48914	0.806	0.373	3.60583e-20	0
HSPA5	2.68889e-24	0.577716	0.928	0.592	3.6585e-20	0
PTGIS	2.77073e-24	0.574058	0.833	0.375	3.76986e-20	0
ATP1A1	2.93282e-24	0.461961	0.856	0.446	3.9904e-20	0
CD5L	2.94888e-24	0.521684	0.968	0.475	4.01224e-20	0
RPS3A1	3.24705e-24	-0.363468	0.991	0.986	4.41794e-20	0
PDIA3	3.69387e-24	0.526664	0.932	0.582	5.02589e-20	0
SCN1B	3.91485e-24	0.349699	0.658	0.25	5.32655e-20	0
RPL3	4.44763e-24	-0.412623	0.986	0.98	6.05145e-20	0
GNAI3	5.21744e-24	0.425424	0.779	0.367	7.09885e-20	0
TGFBI	5.48056e-24	0.481746	0.775	0.365	7.45685e-20	0
SMPDL3A	5.5865e-24	0.488912	0.977	0.568	7.60099e-20	0
LY6D	5.66107e-24	-2.08409	0.023	0.383	7.70245e-20	0
PLTP	5.72207e-24	0.522418	0.824	0.383	7.78544e-20	0
TMSB10.1	6.10491e-24	-1.49561	0.401	0.667	8.30634e-20	0
LAMP1	7.90956e-24	0.48196	0.973	0.596	1.07617e-19	0
CCL6	8.68857e-24	0.477291	0.968	0.521	1.18217e-19	0
PTPRCAP	8.97771e-24	-1.16842	0	0.353	1.22151e-19	0
PLOD3.ABCB5	9.11797e-24	0.449964	0.716	0.323	1.24059e-19	0
LGALS3BP	1.16579e-23	0.444866	0.703	0.298	1.58617e-19	0
WFDC17	1.50287e-23	0.588816	0.986	0.679	2.04481e-19	0
CD2	1.81964e-23	-1.33097	0.005	0.355	2.4758e-19	0
IFITM6	1.84467e-23	0.432667	0.856	0.406	2.50985e-19	0
CYFIP1	2.03688e-23	0.504654	0.802	0.402	2.77138e-19	0
CALR	2.2354e-23	0.549698	0.977	0.645	3.04149e-19	0
RPL21	2.37401e-23	-0.430317	0.977	0.972	3.23008e-19	0
LAMP2	2.5469e-23	0.460637	0.928	0.499	3.46531e-19	0
DUSP1	2.71621e-23	0.533579	0.658	0.29	3.69567e-19	0
DHRS3	3.24984e-23	0.433277	0.802	0.377	4.42173e-19	0
VSIR	3.64032e-23	0.395974	0.865	0.46	4.95303e-19	0
RPS27A	3.66307e-23	-0.337292	0.986	0.976	4.98397e-19	0
GPX1	4.61817e-23	0.460045	0.977	0.793	6.28349e-19	0
CD300LD	5.13953e-23	0.453905	0.658	0.264	6.99284e-19	0
BST1	5.2022e-23	0.46713	0.68	0.292	7.07811e-19	0
FAU.MAT2B	5.28764e-23	-0.31865	1	0.994	7.19436e-19	0
KHK	5.56316e-23	0.447246	0.874	0.422	7.56923e-19	0
GARNL3	8.18375e-23	0.392832	0.811	0.357	1.11348e-18	0
REEP3	8.2745e-23	0.44521	0.806	0.396	1.12583e-18	0
RPL14	8.51474e-23	-0.421478	0.973	0.974	1.15852e-18	0
XDH	8.92652e-23	0.460784	0.649	0.272	1.21454e-18	0
CTSD	1.55352e-22	0.498163	0.986	0.586	2.11371e-18	0
PIRB	1.77116e-22	0.475632	0.77	0.373	2.40984e-18	0
MIR99AHG	1.85355e-22	0.457544	0.523	0.179	2.52194e-18	0
MCEMP1	2.08882e-22	0.41433	0.892	0.43	2.84205e-18	0
RPS7	2.61053e-22	-0.426071	0.986	0.966	3.55188e-18	0
CRYL1	3.07448e-22	0.392206	0.743	0.335	4.18314e-18	0
DSTN	3.30993e-22	0.384291	0.878	0.446	4.50348e-18	0
FXYD5	3.61445e-22	0.43714	0.982	0.801	4.91781e-18	0
NUPR1	3.7499e-22	0.460748	0.851	0.408	5.10212e-18	0
RPL37	4.04832e-22	-0.345514	0.986	0.986	5.50815e-18	0
FAM91A1	4.3547e-22	0.44912	0.477	0.158	5.92501e-18	0
IGLC3	4.4384e-22	-1.63824	0.009	0.343	6.03888e-18	0
CREG1	4.68345e-22	0.438413	0.914	0.503	6.3723e-18	0
TIMD4	6.13461e-22	0.545535	0.635	0.25	8.34675e-18	0
ICAM2	6.58794e-22	0.489455	0.982	0.564	8.96356e-18	0
EBF1	6.77066e-22	-1.45719	0.014	0.351	9.21216e-18	0
CYSLTR1	7.62797e-22	0.342552	0.419	0.112	1.03786e-17	0
ENGASE	7.90107e-22	0.384745	0.631	0.249	1.07502e-17	0
RPS2	8.42321e-22	-0.337724	0.986	0.98	1.14606e-17	0
H2.AA	9.39605e-22	-2.03606	0.275	0.578	1.27843e-17	0
RPLP2	1.12206e-21	-0.357291	0.991	0.978	1.52667e-17	0
RPL36	1.18599e-21	-0.451712	0.977	0.959	1.61366e-17	0
RPL39	1.34128e-21	-0.429687	0.986	0.968	1.82495e-17	0
APOE	1.45296e-21	0.604007	0.991	0.862	1.9769e-17	0
DAPK1	1.49913e-21	0.41449	0.572	0.219	2.03972e-17	0
TXN1	1.5717e-21	0.468799	0.973	0.671	2.13846e-17	0
TYROBP	1.67763e-21	0.543764	0.986	0.708	2.28258e-17	0
TLR13	1.81967e-21	0.408137	0.491	0.16	2.47584e-17	0
IFITM2	2.21334e-21	0.499197	0.982	0.517	3.01147e-17	0
CD74	2.4327e-21	-2.61572	0.455	0.665	3.30993e-17	0
MS4A1	2.55256e-21	-1.61255	0.014	0.339	3.47302e-17	0
ALCAM	2.94855e-21	0.455833	0.559	0.219	4.01179e-17	0
PF4	3.20598e-21	0.534031	0.973	0.596	4.36206e-17	0
CD14	3.26392e-21	0.420022	0.86	0.426	4.44089e-17	0
RPL38	3.72162e-21	-0.458798	0.977	0.949	5.06364e-17	0
RPS27	4.14103e-21	-0.630301	0.991	0.97	5.63428e-17	0
SAA3	4.37095e-21	0.798405	0.829	0.471	5.94711e-17	0
APOBR	5.12153e-21	0.427026	0.477	0.164	6.96835e-17	0
CRTAP	6.12805e-21	0.367073	0.505	0.174	8.33782e-17	0
CORO1C	7.31816e-21	0.45207	0.626	0.272	9.95709e-17	0
RPS11	8.88938e-21	-0.391235	0.991	0.976	1.20949e-16	0
SLC11A1	9.40899e-21	0.401	0.716	0.325	1.28019e-16	0
IGKC	1.06698e-20	-3.52941	0.198	0.505	1.45173e-16	0
RPL34	1.15382e-20	-0.339814	0.986	0.964	1.56988e-16	0
X4930455G09RIK	1.23046e-20	0.368326	0.739	0.323	1.67416e-16	0
SERPINB6A	1.29527e-20	0.443436	0.685	0.306	1.76234e-16	0
MT1	1.48256e-20	0.407172	0.923	0.489	2.01716e-16	0
RRBP1	1.55118e-20	0.420764	0.896	0.515	2.11053e-16	0
H2.EB1	1.69193e-20	-2.02952	0.212	0.521	2.30204e-16	0
MFSD5	1.85566e-20	0.437721	0.644	0.284	2.52481e-16	0
ETS1	2.22159e-20	-1.09355	0.005	0.32	3.0227e-16	0
SPTBN1	2.32893e-20	0.507372	0.842	0.475	3.16874e-16	0
CLEC4D	2.67529e-20	0.433344	0.694	0.335	3.64e-16	0
DUSP3	2.76374e-20	0.402151	0.703	0.333	3.76034e-16	0
HIPK2	2.97917e-20	0.516338	0.626	0.284	4.05346e-16	0
RGS10	3.39471e-20	0.433434	0.955	0.495	4.61884e-16	0
NUCB2	3.39888e-20	0.41986	0.698	0.327	4.62452e-16	0
NAPSA	3.43962e-20	-1.24602	0.081	0.406	4.67994e-16	0
ASAH1	4.18304e-20	0.419743	0.694	0.31	5.69145e-16	0
PLAC8	4.26442e-20	-1.82529	0.009	0.318	5.80217e-16	0
NFIC	4.46124e-20	0.392912	0.775	0.373	6.06996e-16	0
RPL9	4.7958e-20	-0.380742	0.982	0.978	6.52517e-16	0
RAB27A	5.21475e-20	0.394779	0.572	0.237	7.09518e-16	0
RPL10A	7.54978e-20	-0.442311	0.977	0.953	1.02722e-15	0
DERL1	8.25101e-20	0.375442	0.887	0.475	1.12263e-15	0
C1QA	9.69549e-20	0.514192	0.995	0.586	1.31917e-15	0
FERMT3	1.02765e-19	0.374669	0.941	0.497	1.39822e-15	0
RPL12	1.06474e-19	-0.422709	0.986	0.982	1.44869e-15	0
VKORC1	1.23315e-19	0.337773	0.64	0.27	1.67782e-15	0
AHNAK	1.43817e-19	0.438593	0.986	0.748	1.95677e-15	0
MGST1	1.53291e-19	0.370766	0.86	0.442	2.08568e-15	0
DHRS7	1.64017e-19	0.383745	0.847	0.446	2.23162e-15	0
P4HB	2.10331e-19	0.409469	0.869	0.491	2.86177e-15	0
SELPLG	2.212e-19	0.40617	0.973	0.594	3.00965e-15	0
GM11478	2.25587e-19	-0.523622	0.977	0.951	3.06934e-15	0
MZB1	2.29097e-19	-1.25025	0.005	0.302	3.11709e-15	0
XBP1	2.33714e-19	0.35292	0.734	0.359	3.17991e-15	0
DAB2IP	2.67943e-19	0.350275	0.446	0.146	3.64563e-15	0
BACH1	2.96266e-19	0.365063	0.554	0.231	4.031e-15	0
ZFHX3	3.12484e-19	0.41679	0.419	0.13	4.25166e-15	0
CD36	3.49457e-19	0.401226	0.761	0.363	4.75471e-15	0
RPN2	3.64783e-19	0.326112	0.941	0.509	4.96324e-15	0
TNFAIP8	4.47704e-19	0.419076	0.959	0.582	6.09146e-15	0
RGS18	4.57003e-19	0.308901	0.595	0.249	6.21799e-15	0
PSAP	6.15744e-19	0.372687	0.973	0.694	8.37782e-15	0
RPS21	6.23331e-19	-0.401883	0.991	0.98	8.48104e-15	0
USP3	6.43361e-19	0.379781	0.743	0.359	8.75357e-15	0
CEBPB	6.58461e-19	0.451786	0.977	0.552	8.95902e-15	0
LMAN1	7.03328e-19	0.397728	0.667	0.312	9.56947e-15	0
HDLBP	9.38278e-19	0.401202	0.716	0.361	1.27662e-14	0
SCARB2	1.30032e-18	0.307972	0.658	0.292	1.76922e-14	0
LAMTOR4	1.47922e-18	0.397114	0.959	0.59	2.01263e-14	0
X2610507B11RIK	1.75939e-18	0.377695	0.68	0.316	2.39382e-14	0
CD68	1.95328e-18	0.366811	0.919	0.465	2.65763e-14	0
LY6A	2.13281e-18	-1.20079	0.023	0.314	2.90191e-14	0
PLAUR.1	2.2589e-18	0.388093	0.73	0.359	3.07346e-14	0
RPS4X	2.83395e-18	-0.285453	0.986	0.996	3.85587e-14	0
IGLC1	3.26226e-18	-1.74272	0.036	0.327	4.43863e-14	0
CERS6	3.38251e-18	0.43495	0.486	0.189	4.60224e-14	0
H2.DMB2	3.69454e-18	-0.919699	0.009	0.292	5.0268e-14	0
FCER1G	3.85282e-18	0.478979	0.986	0.536	5.24214e-14	0
TRPS1	4.11785e-18	0.357972	0.509	0.199	5.60275e-14	0
PRDX5	4.47395e-18	0.448397	0.982	0.637	6.08726e-14	0
EPHX1	5.01593e-18	0.362783	0.428	0.14	6.82468e-14	0
IGSF6	5.3157e-18	0.321819	0.577	0.237	7.23255e-14	0
ALOX5	5.41534e-18	0.327161	0.577	0.249	7.36812e-14	0
SCPEP1	5.42585e-18	0.306707	0.698	0.345	7.38242e-14	0
LYZ1	6.24131e-18	0.37476	0.919	0.477	8.49193e-14	0
DAB2	6.25686e-18	0.371917	0.509	0.199	8.51308e-14	0
H3F3A	6.70571e-18	-0.399265	0.986	0.961	9.12379e-14	0
PTMA	8.25918e-18	-0.610812	0.937	0.886	1.12374e-13	0
FCMR	8.87897e-18	-1.13822	0.005	0.28	1.20807e-13	0
ARHGEF12	8.92241e-18	0.385296	0.468	0.179	1.21398e-13	0
SLC6A6	9.99892e-18	0.380174	0.658	0.314	1.36045e-13	0
EFNB2	1.29756e-17	0.340125	0.491	0.181	1.76546e-13	0
TM6SF1	1.31158e-17	0.311163	0.721	0.375	1.78453e-13	0
BSG	1.38209e-17	0.379039	0.964	0.629	1.88048e-13	0
LAPTM4A	1.45244e-17	0.361234	0.946	0.574	1.9762e-13	0
SULT1A1	1.61796e-17	0.36737	0.55	0.235	2.20139e-13	0
MAP1LC3A	1.8165e-17	0.324258	0.5	0.193	2.47152e-13	0
GBE1	1.90816e-17	0.385119	0.554	0.249	2.59624e-13	0
RAP1B	2.08209e-17	0.408223	0.973	0.633	2.8329e-13	0
ITSN1	2.2701e-17	0.394765	0.64	0.3	3.08869e-13	0
ITM2B	2.51286e-17	0.333305	0.986	0.892	3.419e-13	0
CD9	2.6108e-17	0.415229	0.955	0.6	3.55226e-13	0
CTNNA1	2.62711e-17	0.250523	0.55	0.225	3.57445e-13	0
GIMAP4	2.72881e-17	-0.989174	0.009	0.28	3.71281e-13	0
PLIN2	3.20065e-17	0.277193	0.838	0.414	4.35481e-13	0
SPPL2A	3.33697e-17	0.334201	0.752	0.385	4.54029e-13	0
GIMAP6	3.45625e-17	-1.00615	0.072	0.363	4.70258e-13	0
SDCBP	3.90244e-17	0.276063	0.86	0.481	5.30966e-13	0
GNGT2	4.39302e-17	0.374911	0.946	0.535	5.97714e-13	0
RHOQ	4.49156e-17	0.333343	0.468	0.178	6.11121e-13	0
GGH	4.76978e-17	0.265283	0.712	0.349	6.48976e-13	0
RASSF3	4.91431e-17	0.303595	0.622	0.282	6.68641e-13	0
ATP6V1E1	4.98922e-17	0.275209	0.865	0.473	6.78834e-13	0
PID1	5.2344e-17	0.34602	0.644	0.302	7.12192e-13	0
SAMSN1	5.2556e-17	0.37521	0.68	0.341	7.15076e-13	0
NPC2	5.48907e-17	0.358217	0.977	0.736	7.46843e-13	0
BAIAP2	5.60318e-17	0.346087	0.495	0.201	7.62369e-13	0
FTL1	6.75362e-17	0.390814	0.995	0.907	9.18897e-13	0
FGD4	6.84209e-17	0.308372	0.491	0.187	9.30935e-13	0
RAB32	7.02761e-17	0.336559	0.608	0.28	9.56176e-13	0
RPL22	7.52789e-17	-0.362073	0.982	0.955	1.02425e-12	0
MAF	7.95738e-17	0.362091	0.55	0.229	1.08268e-12	0
DDOST	8.09631e-17	0.289306	0.883	0.499	1.10158e-12	0
CD300LB	8.84144e-17	0.306697	0.392	0.124	1.20297e-12	0
KLF13	9.13943e-17	0.382055	0.914	0.6	1.24351e-12	0
TEP1	1.04132e-16	0.28701	0.73	0.377	1.41682e-12	0
CCR1	1.06089e-16	0.252026	0.703	0.365	1.44345e-12	0
FNDC3B	1.10535e-16	0.268085	0.383	0.128	1.50394e-12	0
CYB5R1	1.38019e-16	0.335045	0.486	0.189	1.87788e-12	0
RHOC	1.42265e-16	0.37945	0.545	0.237	1.93565e-12	0
GBP2B	1.50202e-16	0.493294	0.505	0.211	2.04365e-12	0
CLEC7A	1.61456e-16	0.33841	0.459	0.176	2.19677e-12	0
NFIX	1.74391e-16	0.342804	0.532	0.227	2.37276e-12	0
PITPNC1	1.74935e-16	0.340364	0.509	0.205	2.38016e-12	0
CMIP	1.8558e-16	0.2771	0.658	0.316	2.52501e-12	0
FAM129B	1.97019e-16	0.264909	0.423	0.15	2.68064e-12	0
NOTCH2	2.13986e-16	0.250669	0.55	0.225	2.91149e-12	0
MTM1	2.16024e-16	0.362758	0.419	0.148	2.93922e-12	0
GLB1	2.17421e-16	0.268611	0.572	0.26	2.95822e-12	0
OS9	2.3002e-16	0.298065	0.631	0.302	3.12966e-12	0
RIN2	2.48953e-16	0.348521	0.401	0.14	3.38725e-12	0
ABCA9	2.83271e-16	0.32884	0.405	0.134	3.85418e-12	0
MSRB1	2.86718e-16	0.282575	0.878	0.479	3.90109e-12	0
TIPARP	3.06325e-16	0.311888	0.414	0.144	4.16786e-12	0
PDLIM5	3.2523e-16	0.329396	0.45	0.176	4.42508e-12	0
RPL6	4.13308e-16	-0.402087	0.977	0.953	5.62347e-12	0
SIGLECG	4.26102e-16	-0.874123	0.005	0.256	5.79755e-12	0
CANX	4.37438e-16	0.330099	0.815	0.487	5.95178e-12	0
CSF2RA	4.40561e-16	0.262462	0.739	0.365	5.99427e-12	0
HIP1	4.41965e-16	0.39164	0.482	0.201	6.01337e-12	0
ID2	4.44954e-16	0.378721	0.802	0.41	6.05404e-12	0
HEXA	4.46134e-16	0.296031	0.928	0.548	6.07009e-12	0
FRMD4B	4.51438e-16	0.352059	0.45	0.176	6.14226e-12	0
ADD3	4.52661e-16	0.383358	0.932	0.619	6.15891e-12	0
CTSL	5.29048e-16	0.349184	0.757	0.391	7.19823e-12	0
RPL17	5.4534e-16	-0.3806	0.973	0.98	7.41989e-12	0
ABI3	6.53088e-16	0.282497	0.635	0.31	8.88592e-12	0
RBMS1	7.22116e-16	0.283509	0.653	0.314	9.8251e-12	0
ABHD12	7.22889e-16	0.379373	0.577	0.252	9.83563e-12	0
GPRC5B	8.0334e-16	0.287206	0.387	0.132	1.09302e-11	0
CD84	8.34243e-16	0.35417	0.784	0.43	1.13507e-11	0
RPL26	1.02719e-15	-0.28918	0.982	0.974	1.3976e-11	0
LYZ2	1.04516e-15	0.48012	1	0.933	1.42204e-11	0
CARD19	1.13187e-15	0.301332	0.748	0.381	1.54002e-11	0
ATP1B3	1.17606e-15	0.328809	0.802	0.456	1.60015e-11	0
FCGRT	1.23462e-15	0.28665	0.599	0.272	1.67983e-11	0
IFITM3	1.34469e-15	0.442023	0.986	0.552	1.82959e-11	0
BLVRB	1.41095e-15	0.323999	0.937	0.538	1.91974e-11	0
CD52	1.76025e-15	-0.67208	0.856	0.866	2.395e-11	0
ELOVL5.1	1.84128e-15	0.383992	0.586	0.278	2.50525e-11	0
GNAQ	1.86312e-15	0.361102	0.491	0.219	2.53496e-11	0
GIMAP1	1.87341e-15	-0.966705	0.081	0.343	2.54896e-11	0
NT5E	1.94662e-15	0.363396	0.356	0.114	2.64857e-11	0
NFIA	1.98603e-15	0.310713	0.423	0.158	2.7022e-11	0
GM1673	2.12671e-15	0.373888	0.545	0.241	2.8936e-11	0
GIMAP3	2.13319e-15	-0.808284	0.041	0.304	2.90241e-11	0
RPS26	2.46137e-15	-0.475067	0.986	0.953	3.34894e-11	0
DNAJC3	2.49381e-15	0.375403	0.734	0.398	3.39307e-11	0
TMED3	2.58603e-15	0.283002	0.838	0.454	3.51856e-11	0
IRF2	2.64197e-15	0.413634	0.901	0.59	3.59466e-11	0
PILRA	2.79545e-15	0.393092	0.649	0.329	3.80349e-11	0
GUSB	2.85403e-15	0.350219	0.77	0.42	3.8832e-11	0
POLR3E.RPL30	2.98769e-15	-0.405742	0.973	0.939	4.06505e-11	0
BRI3	3.04661e-15	0.356725	0.955	0.643	4.14522e-11	0
HDC	3.17465e-15	0.250647	0.414	0.142	4.31943e-11	0
CNDP2	3.30469e-15	0.347761	0.626	0.314	4.49636e-11	0
GUCA1A	3.47322e-15	0.250139	0.581	0.26	4.72566e-11	0
RPL28	3.57046e-15	-0.271803	0.991	0.974	4.85797e-11	0
NINJ1	3.77293e-15	0.315828	0.914	0.464	5.13345e-11	0
X4930523C07RIK	3.81886e-15	-1.07554	0.131	0.391	5.19594e-11	0
PELP1	4.34295e-15	0.425158	0.554	0.249	5.90902e-11	0
ANKRD33B	4.75255e-15	0.307928	0.514	0.231	6.46632e-11	0
PYCARD	5.44243e-15	0.377597	0.982	0.686	7.40497e-11	0
MLXIPL	5.85018e-15	0.296118	0.482	0.195	7.95976e-11	0
ADAP1	5.8692e-15	0.321014	0.495	0.213	7.98564e-11	0
VMN2R26	6.17373e-15	0.272059	0.32	0.089	8.39997e-11	0
YWHAG	6.20451e-15	0.357843	0.622	0.302	8.44185e-11	0
RPS14	6.22108e-15	-0.302	0.991	0.986	8.46439e-11	0
DIAPH1	6.25144e-15	0.255437	0.752	0.408	8.50571e-11	0
CAV2	7.73231e-15	0.282597	0.383	0.128	1.05206e-10	0
TRAPPC10	8.1763e-15	0.278782	0.455	0.187	1.11247e-10	0
ZYX	8.28186e-15	0.259993	0.694	0.347	1.12683e-10	0
SOD1	8.33721e-15	0.36042	0.644	0.323	1.13436e-10	0
MFSD6	8.53343e-15	0.275797	0.365	0.126	1.16106e-10	0
DEGS1	9.46391e-15	0.336825	0.734	0.404	1.28766e-10	0
FAM43A	1.00453e-14	0.278623	0.55	0.266	1.36676e-10	0
ARHGAP12	1.10163e-14	0.358693	0.545	0.254	1.49888e-10	0
COPB2	1.10561e-14	0.294687	0.631	0.318	1.50429e-10	0
SERPINB1A	1.10768e-14	0.261707	0.901	0.515	1.50711e-10	0
ITCH	1.14047e-14	0.332561	0.631	0.323	1.55173e-10	0
IL6RA	1.15504e-14	0.274095	0.617	0.302	1.57155e-10	0
CD33	1.3849e-14	0.307113	0.396	0.15	1.88429e-10	0
CD302	1.40907e-14	0.31881	0.568	0.268	1.91719e-10	0
ZFP36L2	1.40997e-14	0.339834	0.892	0.535	1.9184e-10	0
NRIP1	1.93232e-14	0.285982	0.491	0.209	2.62911e-10	0
H2.AB1	1.93627e-14	-1.59088	0.356	0.548	2.63449e-10	0
SYNJ1	2.00929e-14	0.35905	0.401	0.158	2.73384e-10	0
MTUS1	2.05218e-14	0.343886	0.491	0.225	2.79219e-10	0
GAPDH	2.21226e-14	0.307681	0.982	0.83	3.01001e-10	0
PPP3CA	2.8508e-14	0.358367	0.824	0.515	3.87879e-10	0
CEACAM1	3.02668e-14	0.27316	0.387	0.15	4.1181e-10	0
CCND2	3.47953e-14	-1.00302	0.027	0.266	4.73425e-10	0
ANXA1	3.82792e-14	0.293524	0.752	0.416	5.20827e-10	0
TMED10	3.92096e-14	0.361348	0.914	0.576	5.33485e-10	0
C1QB	4.12085e-14	0.46679	0.991	0.613	5.60682e-10	0
GLUD1	4.30817e-14	0.320447	0.712	0.387	5.8617e-10	0
SRGN	4.39278e-14	0.310032	0.982	0.878	5.97682e-10	0
CCDC12	4.49765e-14	0.284707	0.928	0.602	6.1195e-10	0
ADGB	4.52973e-14	0.278947	0.275	0.075	6.16315e-10	0
TSPAN4	4.5309e-14	0.276781	0.509	0.225	6.16475e-10	0
EEF1G	4.63848e-14	-0.575084	0.851	0.838	6.31112e-10	0
SH3GLB1	4.69618e-14	0.321223	0.937	0.649	6.38962e-10	0
WNK1	4.88616e-14	0.324065	0.883	0.566	6.64811e-10	0
ITM2C	5.15408e-14	0.272208	0.689	0.365	7.01265e-10	0
CSF3R	5.21951e-14	0.25049	0.414	0.16	7.10167e-10	0
SHTN1	5.30255e-14	0.319943	0.446	0.181	7.21465e-10	0
LYN	5.65773e-14	0.281176	0.883	0.535	7.6979e-10	0
QK	5.7001e-14	0.285808	0.64	0.327	7.75556e-10	0
LPCAT2	5.78541e-14	0.274159	0.378	0.134	7.87163e-10	0
ASPA	5.86069e-14	0.255192	0.401	0.142	7.97406e-10	0
GSK3B	6.13004e-14	0.301187	0.581	0.288	8.34053e-10	0
POMK	6.19753e-14	0.277983	0.351	0.12	8.43236e-10	0
FKBP2	6.55541e-14	0.282408	0.851	0.481	8.91929e-10	0
DBI	7.1704e-14	0.334632	0.973	0.6	9.75604e-10	0
TNFAIP2	8.01938e-14	0.345941	0.446	0.187	1.09112e-09	0
NFE2	8.41979e-14	0.271534	0.428	0.172	1.1456e-09	0
TCF7L2	8.98291e-14	0.272018	0.347	0.122	1.22221e-09	0
VIM.1	9.1168e-14	-0.715327	0.928	0.866	1.24043e-09	0
GM13986	9.25622e-14	0.306666	0.338	0.114	1.2594e-09	0
LIPE.RPL36A	9.38895e-14	-0.347415	0.986	0.963	1.27746e-09	0
IRAK1	9.87672e-14	0.280772	0.527	0.254	1.34383e-09	0
SERPINB8	1.02753e-13	0.305968	0.428	0.178	1.39806e-09	0
PARVB	1.05194e-13	0.277704	0.464	0.203	1.43127e-09	0
NHSL2	1.30053e-13	0.31016	0.441	0.189	1.7695e-09	0
FRRS1	1.34988e-13	0.31958	0.495	0.225	1.83664e-09	0
FGR	1.36253e-13	0.276007	0.423	0.166	1.85386e-09	0
JUND	1.5962e-13	-1.0737	0.599	0.718	2.17179e-09	0
SURF4	2.12431e-13	0.339319	0.631	0.347	2.89033e-09	0
SAT1	2.46554e-13	0.276713	0.838	0.535	3.35462e-09	0
ORAOV1	2.47427e-13	0.258769	0.347	0.12	3.36649e-09	0
CD300A	2.54666e-13	0.28279	0.518	0.235	3.46499e-09	0
CTNND1	3.17074e-13	0.267766	0.338	0.122	4.31411e-09	0
SPI1	3.28589e-13	0.302949	0.892	0.531	4.47079e-09	0
NACA	3.40255e-13	-0.321611	0.973	0.917	4.62951e-09	0
POLR3GL	3.49154e-13	0.279529	0.532	0.264	4.75059e-09	0
ANO6	4.0646e-13	0.274665	0.473	0.219	5.5303e-09	0
ACAP2	4.26102e-13	0.288254	0.482	0.215	5.79755e-09	0
AP2A2	4.291e-13	0.377932	0.554	0.282	5.83833e-09	0
TMEM176B	4.34717e-13	0.294667	0.77	0.422	5.91476e-09	0
RPS9	4.49664e-13	-0.288291	0.986	0.988	6.11813e-09	0
PILRB2	4.64396e-13	0.309793	0.505	0.233	6.31857e-09	0
RPS23	4.83073e-13	-0.253494	0.991	0.976	6.57269e-09	0
PLA2G15	5.35866e-13	0.293357	0.342	0.126	7.29099e-09	0
SDF4	5.49523e-13	0.25136	0.856	0.533	7.4768e-09	0
SLC7A2	5.91407e-13	0.337657	0.311	0.105	8.04668e-09	0
SLC9A3R2	6.11632e-13	0.294435	0.446	0.189	8.32186e-09	0
RABGAP1L	6.23557e-13	-0.838192	0.068	0.298	8.48411e-09	0
PTPRJ	6.23686e-13	0.304425	0.468	0.207	8.48587e-09	0
TNFRSF1A	6.28114e-13	0.3426	0.59	0.288	8.54612e-09	0
UGP2	6.29907e-13	0.27065	0.477	0.221	8.57052e-09	0
ATP6V1A	6.45312e-13	0.390824	0.541	0.266	8.78011e-09	0
COTL1	6.50389e-13	0.316455	0.982	0.69	8.84919e-09	0
DUSP6	6.76636e-13	0.277176	0.369	0.142	9.20631e-09	0
JUNB	7.18276e-13	0.296448	0.892	0.604	9.77287e-09	0
RAB1A	7.18744e-13	0.33477	0.586	0.316	9.77924e-09	0
RREB1	7.50396e-13	0.25436	0.419	0.172	1.02099e-08	0
FABP5	8.73705e-13	0.297505	0.676	0.349	1.18876e-08	0
GM11808	1.12276e-12	-0.342242	0.977	0.931	1.52763e-08	0
HES1	1.13122e-12	0.374413	0.441	0.187	1.53914e-08	0
CD244	1.28773e-12	0.292766	0.36	0.14	1.75208e-08	0
BIN1	1.37868e-12	0.257708	0.806	0.465	1.87584e-08	0
RBPMS	1.86502e-12	0.301999	0.446	0.195	2.53754e-08	0
IDS.1	1.94798e-12	0.259602	0.32	0.108	2.65041e-08	0
FABP7	1.96415e-12	0.28114	0.712	0.365	2.67242e-08	0
CTLA2B	2.0097e-12	0.264884	0.464	0.211	2.7344e-08	0
CYBA	2.18399e-12	0.281914	0.986	0.886	2.97154e-08	0
ATP2C1.1	2.26792e-12	0.256678	0.383	0.154	3.08574e-08	0
RAB11FIP5	2.60811e-12	0.250768	0.374	0.146	3.54859e-08	0
CDC42EP3	2.69643e-12	0.2742	0.414	0.174	3.66876e-08	0
CD63	3.14971e-12	0.257573	0.428	0.176	4.28549e-08	0
TAOK3	3.36865e-12	0.278565	0.694	0.381	4.58339e-08	0
KITLG.C5AR1	3.46149e-12	0.330635	0.419	0.187	4.7097e-08	0
HP	3.62634e-12	0.288643	0.455	0.201	4.934e-08	0
MAFG	3.62667e-12	0.260236	0.495	0.235	4.93445e-08	0
ARG1	3.72808e-12	0.333569	0.671	0.357	5.07242e-08	0
SLK	4.25289e-12	0.299129	0.514	0.254	5.78649e-08	0
TMCO1	4.4617e-12	0.274981	0.721	0.424	6.07059e-08	0
PDIA6	5.02181e-12	0.317234	0.856	0.519	6.83268e-08	0
UQCR11	5.17459e-12	0.310391	0.941	0.643	7.04055e-08	0
NIN	5.78441e-12	0.307072	0.568	0.298	7.87027e-08	0
PPT1	5.84698e-12	0.288019	0.617	0.339	7.9554e-08	0
CXCL13	6.50714e-12	0.735919	0.45	0.199	8.85361e-08	0
TPP1	6.55843e-12	0.264005	0.514	0.25	8.9234e-08	0
MT.RNR1	6.58536e-12	-0.718177	0.995	0.966	8.96004e-08	0
ACTR2	6.94986e-12	0.277296	0.788	0.473	9.45598e-08	0
NCF1	7.77829e-12	0.28431	0.671	0.394	1.05831e-07	0
SOAT1	1.30151e-11	0.318071	0.423	0.187	1.77084e-07	0
KLF10	1.32504e-11	0.339198	0.437	0.199	1.80285e-07	0
GBP2	1.33057e-11	0.391558	0.5	0.247	1.81038e-07	0
SELK	1.44783e-11	0.250234	0.838	0.546	1.96991e-07	0
OGFRL1	1.56745e-11	0.264985	0.392	0.172	2.13268e-07	0
CCL9	1.6582e-11	0.274712	0.766	0.402	2.25615e-07	0
NDUFA1	1.67883e-11	0.277636	0.95	0.607	2.28422e-07	0
NUMB	1.78136e-11	0.302101	0.333	0.132	2.42372e-07	0
JUN	1.81745e-11	0.381342	0.568	0.296	2.47282e-07	0
RNPEP	1.86716e-11	0.268083	0.59	0.32	2.54046e-07	0
ATP6V0B	1.95776e-11	0.264597	0.95	0.651	2.66373e-07	0
EMILIN1	2.00756e-11	0.296527	0.387	0.164	2.73149e-07	0
BNIP3L	2.38451e-11	0.267372	0.586	0.308	3.24437e-07	0
MT.CYTB	2.50423e-11	-0.285222	0.995	0.949	3.40726e-07	0
SLPI	2.5245e-11	0.457158	0.91	0.718	3.43483e-07	0
APBB1IP	2.73689e-11	0.292629	0.919	0.647	3.72382e-07	0
KLF4	2.82504e-11	0.273932	0.464	0.223	3.84376e-07	0
MT.RNR2	3.18771e-11	-0.431421	0.995	0.972	4.33719e-07	0
GM10116	3.44854e-11	0.256746	0.631	0.333	4.69208e-07	0
TMEM141	3.5405e-11	0.273456	0.532	0.278	4.8172e-07	0
ZMYND8	3.99663e-11	0.282381	0.532	0.27	5.43782e-07	0
TMEM176A	4.18465e-11	0.278496	0.739	0.398	5.69364e-07	0
ZFP710	4.42612e-11	0.261743	0.428	0.201	6.02219e-07	0
LY6E	5.01967e-11	-0.682805	0.883	0.864	6.82976e-07	0
TMEM37	5.47117e-11	0.350213	0.486	0.258	7.44408e-07	0
VSIG4	5.68482e-11	0.813038	0.288	0.097	7.73477e-07	0
AI607873	5.97802e-11	0.255157	0.342	0.138	8.1337e-07	0
DOCK2	6.73137e-11	0.290267	0.847	0.523	9.1587e-07	0
EEF1B2	7.01579e-11	-0.321266	0.982	0.935	9.54568e-07	0
TFE3	7.20417e-11	0.250376	0.378	0.166	9.802e-07	0
MERTK	7.34818e-11	0.302829	0.387	0.172	9.99794e-07	0
SSFA2	7.4772e-11	0.270089	0.315	0.122	1.01735e-06	0
SNX10	8.56466e-11	0.284432	0.505	0.262	1.16531e-06	0
MORF4L1	9.80218e-11	0.269518	0.838	0.501	1.33368e-06	0
APOBEC3	1.01644e-10	-0.674844	0.144	0.353	1.38297e-06	0
DNAJC10	1.45117e-10	0.254263	0.482	0.247	1.97446e-06	0
MLEC	1.59241e-10	0.272838	0.518	0.268	2.16663e-06	0
BCAM	1.80293e-10	0.268654	0.477	0.235	2.45307e-06	0
IER3	2.10734e-10	0.338313	0.414	0.195	2.86724e-06	0
X4931406P16RIK	2.6543e-10	0.26252	0.365	0.158	3.61144e-06	0
RPN1	2.85994e-10	0.260906	0.64	0.363	3.89123e-06	0
RGS2	3.20257e-10	0.258461	0.414	0.189	4.35741e-06	0
RAB11A	3.36368e-10	0.25974	0.68	0.393	4.57662e-06	0
TMEM50A	3.57945e-10	0.273706	0.896	0.598	4.8702e-06	0
SSR4	6.66815e-10	0.261915	0.977	0.765	9.07269e-06	0
EIF3A	6.9945e-10	0.257384	0.806	0.471	9.51671e-06	0
GM16104	7.81127e-10	0.253033	0.473	0.25	1.0628e-05	0
GRAMD1B	8.85402e-10	0.259098	0.315	0.134	1.20468e-05	0
GAPVD1	1.09487e-09	0.253229	0.455	0.225	1.48969e-05	0
RPS24.PS3	1.10555e-09	-0.528319	0.901	0.822	1.50421e-05	0
AFP.GM15427	1.18708e-09	-0.412101	0.919	0.868	1.61514e-05	0
NRD1	1.58728e-09	0.371868	0.446	0.233	2.15965e-05	0
FLNA	1.66758e-09	0.272001	0.829	0.552	2.26891e-05	0
BCL2	1.97023e-09	-0.863347	0.072	0.252	2.68069e-05	0
NRP1	2.41248e-09	0.272766	0.36	0.168	3.28241e-05	0
RPL35	3.17809e-09	-0.314993	0.973	0.903	4.32411e-05	0
EPS8	3.39355e-09	0.253458	0.414	0.211	4.61726e-05	0
HAL	6.61341e-09	0.285104	0.419	0.221	8.9982e-05	0
ADAM8	7.28346e-09	0.254678	0.419	0.211	9.90987e-05	0
SUB1	7.73721e-09	-0.582772	0.838	0.797	0.000105272	0
ENO1.GM4149	8.00227e-09	-0.303799	0.968	0.901	0.000108879	0
RN18S.RS5	8.08867e-09	-0.601651	0.932	0.905	0.000110054	0
GRAP	8.56021e-09	-0.52076	0.081	0.258	0.00011647	0
F7	9.44049e-09	0.258161	0.387	0.187	0.000128447	0
GM10369	1.20298e-08	0.278599	0.365	0.183	0.000163677	0
HOOK3	1.39807e-08	0.251884	0.441	0.241	0.000190222	0
GM4332	1.84116e-08	-0.495644	0.878	0.821	0.000250508	0
LPL.RGPD5	2.19496e-08	0.357218	0.464	0.241	0.000298646	0
NPM1	2.49042e-08	-0.364369	0.973	0.872	0.000338847	0
RPS16.PS2	3.80748e-08	-0.320177	0.955	0.892	0.000518045	0
ABLIM1	5.38477e-08	-0.548723	0.095	0.26	0.000732651	0
S100A11	5.44241e-08	-0.553706	0.554	0.651	0.000740495	0
FOXP1	6.068e-08	-0.705006	0.491	0.582	0.000825613	0
GM12254	9.16998e-08	-0.380636	0.887	0.811	0.00124767	0
PTPN7	1.13549e-07	0.252954	0.41	0.223	0.00154495	0
WDR89	1.87673e-07	-0.333856	0.946	0.858	0.00255348	0
DDX17	1.97349e-07	0.257542	0.477	0.28	0.00268513	0
RPL4	2.39526e-07	-0.260404	0.982	0.931	0.00325899	0
GM9843	2.73742e-07	-0.301924	0.968	0.917	0.00372453	0
MARCO	3.53626e-07	0.382709	0.351	0.176	0.00481144	0
WNT2	6.32561e-07	0.292865	0.27	0.116	0.00860662	0
EIF3F	7.88504e-07	-0.352869	0.919	0.838	0.0107284	0
PLA2G7	1.1209e-06	0.26309	0.261	0.118	0.015251	0
BANK1	1.97878e-06	-0.825926	0.23	0.365	0.0269233	0
FOS	2.22605e-06	0.28606	0.347	0.191	0.0302876	0
FILIP1L	2.34459e-06	-0.558051	0.122	0.26	0.0319005	0
F13A1	4.53484e-06	0.285737	0.329	0.168	0.0617011	0
TTC39C	4.93026e-06	0.309542	0.32	0.172	0.0670811	0
GM8730	4.99222e-06	-0.434704	0.829	0.763	0.0679241	0
GPR183	5.78659e-06	-0.633985	0.198	0.329	0.0787323	0
CNN2	7.60582e-06	-0.518018	0.167	0.306	0.103485	0
VARS	1.50886e-05	-0.431072	0.126	0.258	0.205296	0
EZR	1.63083e-05	-0.627421	0.243	0.359	0.221891	0
UCHL3	1.87562e-05	-0.442923	0.207	0.333	0.255197	0
MIF4GD	2.04716e-05	-0.50312	0.131	0.256	0.278537	0
RPSA.PS10	2.92332e-05	-0.473642	0.838	0.736	0.397747	0
RPL37RT	4.03308e-05	-0.34109	0.91	0.819	0.548741	0
RPS27RT	4.09755e-05	-0.479902	0.856	0.785	0.557513	0
TRAF3IP3.1	5.72993e-05	-0.477271	0.149	0.266	0.779614	0
RPSA.PS12	6.0606e-05	-0.440109	0.685	0.667	0.824606	0
BTG1	6.60879e-05	-0.768932	0.545	0.594	0.899191	0
H2.Q7	6.65671e-05	-0.507315	0.167	0.284	0.905712	0
RPL34.PS1	8.99706e-05	-0.307421	0.851	0.789	1	0
RBM3	9.20863e-05	-0.310015	0.905	0.811	1	0
GM7536	9.73288e-05	-0.450001	0.815	0.775	1	0
PIM1	0.00013426	-0.489952	0.284	0.402	1	0
S100A6	0.00016777	-0.596701	0.892	0.809	1	0
LIMD2	0.000173196	-0.627212	0.252	0.347	1	0
SHISA5	0.000270435	-0.477574	0.811	0.718	1	0
RPL3.PS1	0.000321069	-0.400103	0.815	0.718	1	0
PKIG	0.000336072	-0.489391	0.315	0.398	1	0
PSMB8	0.000500246	-0.318109	0.883	0.789	1	0
DDX5	0.000545167	-0.422976	0.914	0.809	1	0
GAS5	0.000751306	-0.276384	0.932	0.828	1	0
SYK	0.000771121	-0.586819	0.432	0.477	1	0
RPS10.PS1	0.000771385	-0.322605	0.901	0.769	1	0
RPS26.PS1	0.000800946	-0.393209	0.599	0.609	1	0
YIPF1.NAP1L1	0.000937352	-0.532848	0.545	0.533	1	0
DNAJC7	0.000939611	-0.673779	0.419	0.462	1	0
TMEM123	0.000975393	-0.482797	0.18	0.266	1	0
CLEC2D	0.0010412	-0.430616	0.221	0.304	1	0
SELL	0.00127126	-0.468223	0.288	0.375	1	0
B4GALNT1	0.00132535	-0.314856	0.185	0.28	1	0
CD37	0.00149048	-0.395473	0.928	0.785	1	0
RPL27	0.00158072	-0.315104	0.865	0.777	1	0
POU2F2	0.00186889	-0.708511	0.338	0.379	1	0
PTP4A3	0.0019785	-0.455651	0.185	0.268	1	0
IER5	0.00198606	-0.436216	0.297	0.381	1	0
RAC2	0.00250138	-0.36976	0.851	0.736	1	0
CNP	0.00284152	-0.465561	0.333	0.396	1	0
H2.DMA	0.00386242	-0.38562	0.532	0.57	1	0
GM12918	0.0039826	-0.343907	0.536	0.556	1	0
TSC22D3	0.00515568	-0.500596	0.64	0.627	1	0
ARPC5L	0.0074527	-0.42459	0.378	0.428	1	0
BCL7C	0.00791006	-0.367309	0.248	0.312	1	0
GM6472	0.00932928	-0.321519	0.662	0.621	1	0
GM10288	0.00945026	-0.307158	0.856	0.718	1	0
FAM65B	0.00961978	-0.408146	0.252	0.312	1	0
PLAC8.1	3.33188e-114	2.38288	0.962	0.063	4.53335e-110	1
MS4A1.1	5.11049e-96	1.86548	0.946	0.087	6.95333e-92	1
MZB1.1	3.41318e-92	1.62236	0.885	0.065	4.64397e-88	1
LY6A.1	4.37304e-91	1.64489	0.892	0.08	5.94996e-87	1
LY6D.1	2.96794e-84	1.68921	0.977	0.12	4.03818e-80	1
IGLC2.1	4.26273e-84	1.80891	0.962	0.122	5.79987e-80	1
IGLC3.1	6.71223e-84	1.59672	0.923	0.093	9.13266e-80	1
CD79B.1	7.21129e-81	1.71243	0.977	0.147	9.81168e-77	1
IGHM.1	2.80437e-80	2.18581	0.985	0.232	3.81563e-76	1
BLK	5.99291e-80	1.14002	0.669	0.025	8.15395e-76	1
CD79A.1	7.51786e-79	1.8001	0.992	0.169	1.02288e-74	1
CD2.1	3.09128e-76	1.24464	0.892	0.109	4.206e-72	1
IGLC1.1	2.30007e-75	1.51679	0.862	0.104	3.12947e-71	1
NAPSA.1	4.23225e-74	1.61965	0.915	0.175	5.75841e-70	1
H2.DMB2.1	6.25107e-72	1.05025	0.8	0.077	8.50521e-68	1
SIGLECG.1	6.92856e-70	1.13458	0.738	0.058	9.427e-66	1
CD19	1.10313e-66	0.968324	0.7	0.052	1.50092e-62	1
CXCR5	2.11586e-66	0.872934	0.608	0.03	2.87884e-62	1
EBF1.1	7.73752e-66	0.91315	0.885	0.11	1.05277e-61	1
FCMR.1	1.01579e-65	1.28467	0.754	0.075	1.38208e-61	1
POU2AF1	7.70999e-63	1.03712	0.662	0.052	1.04902e-58	1
IGKC.1	9.47162e-63	1.9093	0.977	0.289	1.28871e-58	1
PTPRCAP.1	8.58977e-62	1.05826	0.846	0.115	1.16872e-57	1
CYP4F18	1.9381e-61	0.927931	0.631	0.048	2.63698e-57	1
POU2F2.1	2.69747e-61	1.40621	0.892	0.252	3.67018e-57	1
FCRLA	2.52701e-60	1.05493	0.592	0.037	3.43824e-56	1
PAX5	2.52376e-59	0.834303	0.585	0.035	3.43383e-55	1
H2.EB1.1	2.13325e-57	1.34468	0.985	0.306	2.90251e-53	1
RDH12	6.79681e-56	0.722758	0.454	0.012	9.24773e-52	1
BANK1.1	1.13574e-55	1.30275	0.831	0.214	1.54529e-51	1
H2.AA.1	4.44676e-55	1.28884	0.992	0.376	6.05027e-51	1
SCD1	1.47799e-53	0.787616	0.523	0.032	2.01095e-49	1
GIMAP4.1	6.14151e-53	1.04151	0.7	0.088	8.35614e-49	1
ZBTB32	2.06493e-52	0.718923	0.385	0.003	2.80954e-48	1
CORO1A.1	4.18996e-52	1.1776	0.962	0.332	5.70086e-48	1
CD22	9.93419e-52	0.750388	0.477	0.023	1.35165e-47	1
GM15228	1.10675e-51	0.789683	0.415	0.01	1.50585e-47	1
CD74.1	1.29597e-51	1.51931	1	0.514	1.76329e-47	1
LYZ2.1	5.8271e-51	-3.25093	0.915	0.962	7.92835e-47	1
H2.AB1.1	7.79707e-50	1.09062	0.969	0.386	1.06087e-45	1
X2010309G21RIK	1.46595e-49	0.736702	0.392	0.008	1.99457e-45	1
IKZF3	1.90571e-49	0.714538	0.5	0.032	2.59291e-45	1
NID1	9.80829e-49	0.662574	0.385	0.008	1.33452e-44	1
SPIB	1.5386e-48	0.748292	0.492	0.032	2.09342e-44	1
GIMAP5	2.19297e-48	0.759479	0.554	0.05	2.98375e-44	1
GM15987	2.54403e-48	0.981753	0.523	0.048	3.46141e-44	1
RPS20.1.1	3.00412e-48	0.703906	1	0.972	4.08741e-44	1
SNN	3.21314e-48	0.651114	0.438	0.02	4.3718e-44	1
RPL32.1	2.05154e-46	0.553311	1	0.99	2.79132e-42	1
DNAJC7.1	6.8979e-46	1.20152	0.869	0.357	9.38528e-42	1
LAPTM5.1	7.14773e-46	-2.03372	0.477	0.881	9.7252e-42	1
RPS12	1.39359e-45	0.55202	1	0.982	1.89611e-41	1
BHLHE41	1.42525e-45	0.56888	0.369	0.01	1.9392e-41	1
C1QC.1	3.66076e-45	-2.71294	0.131	0.82	4.98083e-41	1
DIRAS2	5.21963e-45	0.626115	0.377	0.012	7.10182e-41	1
IFITM3.1	5.58026e-45	-2.47505	0.092	0.813	7.59251e-41	1
CTSD.1	6.59429e-45	-2.15488	0.177	0.823	8.9722e-41	1
LTB.1	1.49601e-44	0.970212	0.815	0.16	2.03548e-40	1
X4930523C07RIK.1	1.83709e-44	0.975016	0.808	0.204	2.49955e-40	1
JUND.1	2.23998e-44	1.00272	0.985	0.616	3.04772e-40	1
RPS18.1	2.90208e-44	0.571556	1	0.99	3.94858e-40	1
PAFAH1B3	2.90987e-44	0.933224	0.615	0.102	3.95917e-40	1
C1QB.1	3.46362e-44	-2.84714	0.262	0.83	4.7126e-40	1
PLP2	5.91584e-44	0.71621	0.546	0.065	8.04909e-40	1
RPS27.1	7.72623e-44	0.750657	1	0.972	1.05123e-39	1
RALGPS2	1.17075e-43	0.734128	0.592	0.08	1.59293e-39	1
ECM1.1	1.2885e-43	-2.1399	0.092	0.798	1.75313e-39	1
APOE.1	1.61495e-43	-2.60315	0.777	0.928	2.1973e-39	1
ETS1.1	2.4278e-43	0.693038	0.723	0.115	3.30327e-39	1
SYK.1	2.90417e-43	1.05327	0.892	0.371	3.95141e-39	1
WFDC17.1	2.97555e-43	-2.52835	0.4	0.853	4.04853e-39	1
ALOX5AP.1	3.04889e-43	-2.097	0.131	0.796	4.14832e-39	1
RPL13.1	3.53356e-43	0.605593	1	0.972	4.80777e-39	1
FCER1G.1	4.04533e-43	-2.14986	0.115	0.795	5.50408e-39	1
C1QA.1	6.14185e-43	-2.72839	0.215	0.818	8.35661e-39	1
RPS9.1	7.72416e-43	0.478666	1	0.985	1.05095e-38	1
PRG4.1	8.28028e-43	-2.99999	0.192	0.808	1.12661e-38	1
TYROBP.1	1.1352e-42	-2.39731	0.508	0.855	1.54455e-38	1
RASGRP1	1.18499e-42	0.621708	0.415	0.023	1.6123e-38	1
GIMAP1.1	1.94898e-42	0.849546	0.754	0.157	2.65178e-38	1
CEBPB.1	1.95933e-42	-2.04308	0.146	0.798	2.66587e-38	1
SOX5	2.04163e-42	0.605932	0.323	0.005	2.77784e-38	1
CCND2.1	3.21719e-42	1.04708	0.631	0.098	4.37731e-38	1
ALOX15.1	3.48205e-42	-2.68463	0.138	0.79	4.73768e-38	1
FCGR3.1	3.71302e-42	-1.96645	0.046	0.766	5.05194e-38	1
RPLP0.1	3.90945e-42	0.6548	1	0.96	5.31919e-38	1
RPS13.1	4.04361e-42	0.629939	1	0.973	5.50174e-38	1
RPS5.1	5.58911e-42	0.544248	1	0.978	7.60454e-38	1
TIMP2.1	6.66978e-42	-2.07663	0.169	0.795	9.07491e-38	1
TRF.1	8.6876e-42	-2.10853	0.131	0.788	1.18204e-37	1
IFITM2.1	1.39168e-41	-1.91555	0.085	0.783	1.89353e-37	1
FTL1.1	1.84892e-41	-1.5448	0.915	0.938	2.51564e-37	1
RPL39.1	2.53872e-41	0.575545	1	0.968	3.45418e-37	1
EMILIN2.1	3.34734e-41	-2.09379	0.069	0.761	4.55439e-37	1
FABP4.1	3.45668e-41	-2.49266	0.069	0.765	4.70316e-37	1
RGS10.1	3.629e-41	-1.70039	0.054	0.761	4.93762e-37	1
FOXP1.1	4.18598e-41	1.08012	0.923	0.474	5.69544e-37	1
MT.CYTB.1	5.58464e-41	0.569677	1	0.955	7.59846e-37	1
GIMAP7	6.25709e-41	0.659981	0.492	0.047	8.5134e-37	1
SMPDL3A.1	7.68777e-41	-1.89769	0.2	0.8	1.046e-36	1
ACP5	7.85303e-41	0.624252	0.538	0.062	1.06848e-36	1
CACNA1E	1.32644e-40	0.542989	0.323	0.007	1.80475e-36	1
FN1.1	1.36097e-40	-2.73318	0.362	0.826	1.85173e-36	1
CCL6.1	1.94817e-40	-1.89253	0.1	0.778	2.65068e-36	1
RPS26.1	8.79417e-40	0.624632	1	0.955	1.19653e-35	1
GIMAP6.1	9.64968e-40	0.718923	0.754	0.17	1.31294e-35	1
APOBEC3.1	1.15758e-39	0.897585	0.738	0.192	1.57501e-35	1
GIMAP3.1	1.23545e-39	0.605966	0.692	0.122	1.68095e-35	1
RPS19.1	1.92466e-39	0.492026	1	0.985	2.61869e-35	1
2024-09-01	2.18229e-39	0.687538	0.538	0.065	2.96923e-35	1
CST3.1	2.59951e-39	-1.91775	0.7	0.861	3.53689e-35	1
PF4.1	2.82786e-39	-2.77547	0.269	0.806	3.84758e-35	1
EZR.1	5.81047e-39	0.950592	0.754	0.23	7.90572e-35	1
RPS24.1	6.8578e-39	0.520133	1	0.99	9.33072e-35	1
COTL1.1	8.18413e-39	-1.51523	0.462	0.848	1.11353e-34	1
GM43291	9.61668e-39	0.772654	0.423	0.032	1.30845e-34	1
LTC4S.1	1.31731e-38	-1.94421	0.115	0.763	1.79233e-34	1
CFP.1	2.01019e-38	-1.87643	0.269	0.793	2.73507e-34	1
RPL18.1	2.17617e-38	0.614561	1	0.953	2.9609e-34	1
RPS14.1	2.66357e-38	0.456366	1	0.985	3.62405e-34	1
LY6E.1	3.05386e-38	0.821819	0.992	0.843	4.15508e-34	1
RPL21.1	3.10733e-38	0.529876	1	0.968	4.22784e-34	1
RABGAP1L.1	3.5482e-38	0.717961	0.662	0.134	4.82768e-34	1
BCL11A	4.30989e-38	0.659295	0.431	0.038	5.86403e-34	1
RPSA.1	4.98591e-38	0.502442	1	0.993	6.78383e-34	1
CYFIP2	6.91542e-38	0.591304	0.438	0.04	9.40912e-34	1
RPS11.1	7.01682e-38	0.528752	1	0.977	9.54709e-34	1
CD5L.1	7.70833e-38	-1.9842	0.1	0.74	1.04879e-33	1
GDA.1	1.38124e-37	-1.70838	0.054	0.72	1.87931e-33	1
FAM46A.1	1.55169e-37	-1.8004	0.215	0.776	2.11123e-33	1
GRN.1.1	2.59489e-37	-1.7128	0.292	0.791	3.5306e-33	1
ANXA3.1	3.29784e-37	-1.39256	0.031	0.708	4.48705e-33	1
APP.1	3.64476e-37	-1.6004	0.077	0.728	4.95906e-33	1
PKIG.1	4.02521e-37	0.894366	0.769	0.287	5.4767e-33	1
H2.OB	4.27244e-37	0.753634	0.562	0.088	5.81309e-33	1
RPL36.1	5.26525e-37	0.574752	1	0.957	7.1639e-33	1
CD55	5.78733e-37	0.68375	0.515	0.067	7.87424e-33	1
RPL18A.1	1.1655e-36	0.525681	1	0.982	1.58577e-32	1
PRDX5.1	1.19674e-36	-1.67943	0.415	0.813	1.62829e-32	1
YIPF1.NAP1L1.1	1.27685e-36	0.945117	0.877	0.462	1.73728e-32	1
PRTN3.1	1.45463e-36	-1.77394	0.046	0.703	1.97917e-32	1
TMEM154	1.49858e-36	0.707588	0.377	0.03	2.03897e-32	1
EDNRB.1	1.80561e-36	-1.69875	0.077	0.716	2.45672e-32	1
MAP4K1	2.11174e-36	0.755704	0.477	0.065	2.87324e-32	1
ICAM2.1	2.29468e-36	-1.69686	0.285	0.78	3.12214e-32	1
ITGAM.1	2.58748e-36	-1.70253	0.115	0.738	3.52053e-32	1
BLNK	3.75751e-36	0.63542	0.485	0.06	5.11247e-32	1
RPS3.1	3.89233e-36	0.507559	1	0.985	5.29591e-32	1
COMT.1	4.15627e-36	-1.51078	0.115	0.736	5.65502e-32	1
RPLP2.1	4.76685e-36	0.431769	1	0.978	6.48577e-32	1
FXYD5.1	4.87284e-36	-1.24378	0.754	0.878	6.62999e-32	1
TMEM163	5.1079e-36	0.551354	0.331	0.015	6.9498e-32	1
ITM2B.1	5.14611e-36	-0.992812	0.962	0.912	7.0018e-32	1
BE692007	5.1564e-36	0.560316	0.492	0.058	7.0158e-32	1
ITGA6.1	5.59176e-36	-1.75631	0.131	0.74	7.60815e-32	1
ADGRE1.1	6.02566e-36	-1.58396	0.092	0.728	8.19851e-32	1
RPL12.1	7.77393e-36	0.484124	1	0.98	1.05772e-31	1
ITGB2.1	7.81319e-36	-1.64666	0.262	0.771	1.06306e-31	1
RPS21.1	1.1543e-35	0.479398	1	0.98	1.57054e-31	1
CCL24.1	1.15461e-35	-1.64039	0.115	0.736	1.57096e-31	1
CTSB.1	1.80857e-35	-1.61764	0.369	0.796	2.46075e-31	1
MCEMP1.1	2.31677e-35	-1.34566	0.031	0.688	3.1522e-31	1
FGFR1.1	2.32374e-35	-1.46512	0.031	0.684	3.16169e-31	1
AU020206	3.4754e-35	0.62383	0.408	0.042	4.72863e-31	1
RPS15A.1	4.57345e-35	0.51106	1	0.973	6.22264e-31	1
RPL19.1	5.35611e-35	0.514007	1	0.96	7.28753e-31	1
MT.CO1	5.46784e-35	0.588231	0.992	0.945	7.43954e-31	1
LYZ1.1	5.60972e-35	-1.78556	0.092	0.725	7.63259e-31	1
PLXDC2.1	5.9101e-35	-1.44133	0.038	0.689	8.04128e-31	1
LAMP1.1	6.70139e-35	-1.42518	0.338	0.791	9.11791e-31	1
CD37.1	6.97456e-35	0.779601	0.969	0.798	9.48959e-31	1
NINJ1.1	7.43367e-35	-1.45708	0.077	0.715	1.01143e-30	1
SLPI.1	1.15635e-34	-3.5764	0.477	0.841	1.57332e-30	1
MAFB.1	1.33909e-34	-1.55513	0.046	0.694	1.82196e-30	1
PHGDH	1.66236e-34	0.546615	0.408	0.038	2.26181e-30	1
UCHL3.1	1.81557e-34	0.847367	0.677	0.212	2.47027e-30	1
PMF1	2.3705e-34	0.784811	0.554	0.112	3.2253e-30	1
F5.1	2.6035e-34	-1.54697	0.023	0.668	3.54232e-30	1
TCN2.1	2.76808e-34	-1.44021	0.108	0.725	3.76624e-30	1
RPLP1.1	2.79407e-34	0.380993	1	0.99	3.80162e-30	1
TMEM123.1	3.18882e-34	0.870147	0.623	0.157	4.33871e-30	1
FLNB.1	3.40052e-34	-1.43149	0.062	0.686	4.62675e-30	1
CARD11	4.82363e-34	0.503499	0.346	0.022	6.56302e-30	1
GPR18	5.16792e-34	0.529383	0.377	0.03	7.03147e-30	1
RPS10.1	5.17807e-34	0.460508	1	0.985	7.04529e-30	1
RPS7.1	6.60264e-34	0.513152	1	0.967	8.98355e-30	1
FCNA.1	7.23707e-34	-1.64267	0.1	0.715	9.84676e-30	1
TRP53I11	1.59056e-33	0.635991	0.331	0.02	2.16412e-29	1
DBI.1	1.62646e-33	-1.32683	0.338	0.795	2.21296e-29	1
THBS1.1	2.05365e-33	-1.57274	0.138	0.721	2.79419e-29	1
PDGFRL.IGHD	3.06079e-33	0.606115	0.546	0.083	4.16451e-29	1
RPL37A.1	3.17638e-33	0.359571	1	0.99	4.32178e-29	1
SELP.1	7.18227e-33	-1.27792	0.023	0.653	9.7722e-29	1
RPL41.1	9.66105e-33	0.356211	1	0.987	1.31448e-28	1
CCND1.1	1.124e-32	-1.66437	0.023	0.649	1.52932e-28	1
RPL8.1	1.15245e-32	0.430082	1	0.99	1.56802e-28	1
CD9.1	1.2698e-32	-1.52823	0.354	0.785	1.72769e-28	1
CFH.1	1.30402e-32	-1.32223	0.031	0.653	1.77425e-28	1
RPS27A.1	1.50401e-32	0.400938	1	0.975	2.04636e-28	1
ACTB	2.24048e-32	-0.60557	1	0.995	3.0484e-28	1
IFITM6.1	2.319e-32	-1.22849	0.031	0.654	3.15523e-28	1
CD68.1	2.45808e-32	-1.34325	0.115	0.71	3.34446e-28	1
LRG1.1	2.74975e-32	-1.43052	0.054	0.663	3.74131e-28	1
PTGS1.1	3.03958e-32	-1.26948	0.054	0.664	4.13565e-28	1
PYCARD.1	3.67616e-32	-1.45942	0.577	0.82	5.00178e-28	1
FGD2	3.80662e-32	0.750644	0.415	0.055	5.17928e-28	1
PTMS	4.26693e-32	0.677392	0.446	0.063	5.80559e-28	1
C4B.1	4.41605e-32	-1.83205	0.077	0.678	6.00847e-28	1
SDC3.1	5.20345e-32	-1.47039	0.069	0.668	7.07982e-28	1
SELPLG.1	5.58087e-32	-1.18059	0.323	0.793	7.59334e-28	1
SWAP70	5.69039e-32	0.834308	0.523	0.109	7.74235e-28	1
PYGL.1	1.36461e-31	-1.1717	0.038	0.634	1.85669e-27	1
GAPDH.1	1.54823e-31	-0.949723	0.854	0.881	2.10652e-27	1
RPL37.1	1.74276e-31	0.396926	1	0.983	2.3712e-27	1
F10.1	2.54103e-31	-1.49174	0.092	0.679	3.45732e-27	1
NPC2.1	2.68456e-31	-1.06384	0.677	0.838	3.65262e-27	1
EEF1G.1	3.2018e-31	0.702166	0.962	0.816	4.35637e-27	1
LAMP2.1	3.67111e-31	-1.33868	0.2	0.723	4.99491e-27	1
PMP22.1	5.19822e-31	-1.17073	0.062	0.666	7.0727e-27	1
NUPR1.1	6.129e-31	-1.27206	0.062	0.648	8.33912e-27	1
PTPN22	6.25586e-31	0.716755	0.531	0.104	8.51172e-27	1
HACD4.1	7.33161e-31	-1.17789	0.031	0.639	9.97538e-27	1
GM42870	7.83377e-31	0.454418	0.292	0.015	1.06586e-26	1
TXN1.1	1.03224e-30	-1.28303	0.554	0.808	1.40447e-26	1
PTGIS.1	1.62628e-30	-1.56738	0.023	0.621	2.21272e-26	1
RPL9.1	2.33476e-30	0.431007	1	0.975	3.17667e-26	1
VIM.1.1	2.68041e-30	0.91979	0.985	0.863	3.64697e-26	1
GNGT2.1	2.76197e-30	-1.42657	0.285	0.741	3.75794e-26	1
CSF1R.1	2.87954e-30	-1.16653	0.077	0.678	3.9179e-26	1
LTBP1.1	3.29107e-30	-1.34155	0.031	0.626	4.47783e-26	1
TCF4	3.59102e-30	0.873014	0.754	0.327	4.88594e-26	1
SRGN.1	3.85732e-30	-0.859263	0.908	0.91	5.24827e-26	1
LGALS3	4.65922e-30	-1.2945	0.231	0.753	6.33933e-26	1
SEPP1.1	4.73483e-30	-1.24058	0.123	0.698	6.44221e-26	1
GM11478.1	4.79774e-30	0.503024	0.992	0.952	6.5278e-26	1
PLIN2.1	5.08794e-30	-1.10936	0.062	0.648	6.92265e-26	1
MGST1.1	5.65487e-30	-1.18406	0.1	0.671	7.69401e-26	1
GPX1.1	7.34437e-30	-1.11752	0.831	0.853	9.99275e-26	1
MSR1.1	9.24076e-30	-1.21184	0.069	0.653	1.2573e-25	1
ST3GAL5.1	1.03833e-29	-1.21022	0.069	0.649	1.41276e-25	1
LRP1.1	1.04407e-29	-1.19629	0.038	0.629	1.42056e-25	1
S100A6.1	1.08061e-29	1.11241	0.954	0.808	1.47027e-25	1
SERPINB2.1	1.45485e-29	-1.39078	0.1	0.663	1.97947e-25	1
TNFRSF13B	2.24107e-29	0.714533	0.492	0.102	3.04919e-25	1
H2.D1	2.37188e-29	-0.605199	0.985	0.965	3.22718e-25	1
ID2.1	2.45664e-29	-1.35292	0.054	0.633	3.3425e-25	1
HEXA.1	2.5652e-29	-1.19679	0.269	0.75	3.4902e-25	1
ZCWPW1	3.05333e-29	1.11685	0.323	0.03	4.15437e-25	1
RPL11.1	3.73422e-29	0.399747	1	0.977	5.08078e-25	1
FYB.1	4.63534e-29	-1.05276	0.031	0.608	6.30684e-25	1
PCMTD1	6.4474e-29	0.774792	0.677	0.24	8.77233e-25	1
CD83	6.63442e-29	0.528163	0.254	0.01	9.02679e-25	1
MT.ND5	6.90458e-29	0.667557	0.969	0.876	9.39437e-25	1
PKP3	1.07056e-28	0.452842	0.292	0.018	1.4566e-24	1
RPS3A1.1	2.15486e-28	0.38272	1	0.985	2.9319e-24	1
CYBA.1	2.46123e-28	-0.834424	0.985	0.902	3.34875e-24	1
RPL22.1	2.50475e-28	0.417782	0.992	0.957	3.40796e-24	1
RPS2.1	3.91549e-28	0.39873	1	0.978	5.32742e-24	1
S100A1.1	4.06626e-28	-1.04934	0.085	0.644	5.53255e-24	1
CAMK1.1	4.60914e-28	-1.00162	0.023	0.593	6.2712e-24	1
GARNL3.1	5.44643e-28	-1.19968	0.031	0.596	7.41041e-24	1
MT.ND2	5.46087e-28	0.43637	0.992	0.955	7.43006e-24	1
MT1.1	5.79671e-28	-1.13163	0.185	0.716	7.887e-24	1
GM43603	6.25526e-28	0.608255	0.523	0.115	8.51091e-24	1
CKB	6.2785e-28	-1.13527	0.062	0.623	8.54253e-24	1
RPS16.1	7.02227e-28	0.35008	1	0.973	9.5545e-24	1
GIMAP8	7.74568e-28	0.405644	0.285	0.018	1.05388e-23	1
KHK.1	8.04074e-28	-1.16036	0.115	0.656	1.09402e-23	1
CYBB.1	8.74494e-28	-1.31574	0.554	0.791	1.18984e-23	1
ABLIM1.1	9.63189e-28	0.578596	0.562	0.134	1.31051e-23	1
DPEP2.1	1.12906e-27	-1.04371	0.046	0.604	1.5362e-23	1
MS4A8A.1	1.53737e-27	-0.995972	0.046	0.601	2.09175e-23	1
RPL38.1	1.58191e-27	0.454582	1	0.948	2.15234e-23	1
HGSNAT.1	1.62808e-27	-1.25351	0.1	0.663	2.21516e-23	1
MAN2B1.1	1.77457e-27	-1.13534	0.362	0.763	2.41448e-23	1
CREG1.1	1.90681e-27	-1.08897	0.215	0.718	2.5944e-23	1
PRKAR2B	2.05125e-27	0.490188	0.308	0.028	2.79093e-23	1
DHRS3.1	2.51524e-27	-0.927857	0.054	0.604	3.42223e-23	1
SERPINA3G	2.86466e-27	0.464961	0.323	0.03	3.89766e-23	1
RPL10A.1	2.91497e-27	0.506632	1	0.952	3.9661e-23	1
FILIP1L.1	2.95069e-27	0.619924	0.569	0.142	4.01471e-23	1
SBK1	3.33943e-27	0.615201	0.385	0.057	4.54363e-23	1
RPL3.1	3.43313e-27	0.395325	1	0.978	4.67112e-23	1
TBC1D10C	3.60399e-27	0.439202	0.4	0.052	4.90359e-23	1
CD14.1	1.22883e-26	-1.07333	0.1	0.658	1.67194e-22	1
ADAM15.1	1.87689e-26	-0.978499	0.038	0.584	2.55369e-22	1
TMEM176B.1	1.95579e-26	-1.35182	0.1	0.621	2.66105e-22	1
RPL14.1	1.95672e-26	0.43181	1	0.968	2.66232e-22	1
CCL9.1	2.05323e-26	-1.19811	0.062	0.611	2.79363e-22	1
RPL17.1	2.23061e-26	0.420164	1	0.973	3.03497e-22	1
GM4332.1	2.56764e-26	0.592803	0.962	0.811	3.49353e-22	1
GM8369	2.94822e-26	0.447982	0.454	0.075	4.01135e-22	1
FABP7.1	3.77708e-26	-1.14893	0.023	0.568	5.13909e-22	1
CTSL.1	4.61839e-26	-0.962861	0.054	0.599	6.28378e-22	1
MT.ND1	4.62623e-26	0.42673	0.992	0.933	6.29444e-22	1
PADI4.1	5.01909e-26	-1.01228	0.046	0.588	6.82898e-22	1
ANXA1.1	6.65187e-26	-1.0041	0.077	0.614	9.05053e-22	1
ARPC1B	7.23502e-26	-0.692783	0.931	0.886	9.84396e-22	1
IDH1.1	7.69663e-26	-1.0129	0.077	0.606	1.0472e-21	1
TMSB10.1.1	7.93776e-26	0.465148	0.908	0.516	1.08001e-21	1
FAU.MAT2B.1	7.97518e-26	0.326791	1	0.995	1.0851e-21	1
FABP5.1	9.24268e-26	-1.31369	0.015	0.543	1.25756e-21	1
TNFRSF13C	1.10518e-25	0.441282	0.292	0.025	1.5037e-21	1
PAX5.1	1.30544e-25	0.413923	0.262	0.017	1.77618e-21	1
FCHSD2	1.32178e-25	0.470058	0.354	0.045	1.79841e-21	1
GLUL.1	1.86955e-25	-1.00778	0.1	0.628	2.54371e-21	1
LIPE.RPL36A.1	2.29122e-25	0.362271	1	0.963	3.11744e-21	1
TGFBI.1	2.63865e-25	-1.00998	0.054	0.584	3.59015e-21	1
DDX5.1	2.80169e-25	0.65199	0.946	0.818	3.81197e-21	1
SERINC3	3.67349e-25	0.677224	0.923	0.756	4.99814e-21	1
SSR4.1	4.00045e-25	-0.853845	0.715	0.855	5.44302e-21	1
PECAM1	5.04165e-25	0.406509	0.3	0.028	6.85967e-21	1
CXXC5	5.43941e-25	0.366788	0.262	0.018	7.40086e-21	1
GRAP.1	6.78052e-25	0.699427	0.523	0.135	9.22558e-21	1
X4930455G09RIK.1	7.22865e-25	-0.888035	0.023	0.543	9.8353e-21	1
RAP1B.1	8.90351e-25	-0.969728	0.462	0.796	1.21141e-20	1
MT.ND4	1.19703e-24	0.409019	0.992	0.938	1.62868e-20	1
MCL1	1.67565e-24	0.619511	0.954	0.778	2.27988e-20	1
EEF1B2.1	1.68958e-24	0.406296	0.992	0.94	2.29884e-20	1
LSP1	1.7364e-24	0.595992	0.969	0.81	2.36255e-20	1
CSF2RA.1	2.10816e-24	-0.916701	0.054	0.571	2.86837e-20	1
RPL34.1	2.23565e-24	0.357139	0.992	0.967	3.04182e-20	1
2024-09-06	2.39727e-24	0.51232	0.423	0.08	3.26173e-20	1
LAMTOR4.1	3.21335e-24	-0.976611	0.438	0.76	4.37208e-20	1
ARG1.1	3.25909e-24	-1.39402	0.031	0.544	4.43432e-20	1
CALML4.1	4.2937e-24	-0.898768	0.038	0.553	5.84201e-20	1
SUB1.1	4.3389e-24	0.620789	0.946	0.78	5.90351e-20	1
B3GNT5	4.98061e-24	0.396142	0.262	0.02	6.77661e-20	1
TMCC1.1	5.79809e-24	-0.971639	0.169	0.651	7.88888e-20	1
BLVRB.1	6.83015e-24	-0.971243	0.331	0.731	9.2931e-20	1
MSRB1.1	7.08389e-24	-0.975973	0.223	0.683	9.63835e-20	1
BCL2.1	8.65863e-24	0.34977	0.523	0.127	1.17809e-19	1
EVI5.1	9.1423e-24	-0.929662	0.138	0.636	1.2439e-19	1
CTSA.1	1.08337e-23	-0.943838	0.177	0.683	1.47403e-19	1
AFF3	1.10026e-23	0.408519	0.285	0.027	1.49702e-19	1
TRIM34A	1.37747e-23	0.4544	0.438	0.092	1.87418e-19	1
RPL23	1.72205e-23	0.294725	1	0.99	2.34302e-19	1
H2.OA	1.98651e-23	0.494925	0.315	0.037	2.70285e-19	1
SLC11A1.1	2.27432e-23	-0.793119	0.031	0.534	3.09445e-19	1
DSTN.1	2.64482e-23	-0.937792	0.177	0.664	3.59855e-19	1
CD36.1	4.06055e-23	-0.903419	0.062	0.576	5.52479e-19	1
TLN1.1	7.95844e-23	-0.933367	0.592	0.785	1.08282e-18	1
SAA3.1	8.24437e-23	-1.90982	0.215	0.659	1.12173e-18	1
CGNL1.1	8.42424e-23	-0.886321	0.046	0.539	1.1462e-18	1
DHRS7.1	9.11724e-23	-0.865403	0.177	0.653	1.24049e-18	1
PIK3IP1	1.14439e-22	0.408008	0.254	0.022	1.55705e-18	1
TCP11L2	1.15749e-22	0.573363	0.531	0.162	1.57488e-18	1
GSR	1.17015e-22	-0.818665	0.031	0.521	1.59211e-18	1
CRYL1.1	1.38693e-22	-0.820586	0.062	0.546	1.88705e-18	1
RPS4X.1	1.55111e-22	0.295745	1	0.992	2.11044e-18	1
RPN2.1	1.93522e-22	-0.92845	0.285	0.718	2.63306e-18	1
GM42722	1.9812e-22	0.366114	0.254	0.022	2.69562e-18	1
SH3BP5	2.08041e-22	0.633998	0.669	0.306	2.8306e-18	1
DDOST.1	2.85943e-22	-0.897099	0.254	0.694	3.89055e-18	1
LGMN.1	3.34043e-22	-0.960036	0.1	0.598	4.54499e-18	1
BST1.1	4.32041e-22	-0.765326	0.023	0.494	5.87835e-18	1
BRI3BP	4.60086e-22	0.424403	0.277	0.032	6.25993e-18	1
VARS.1	5.93518e-22	0.634945	0.508	0.155	8.07541e-18	1
BSG.1	6.05141e-22	-0.858365	0.531	0.775	8.23355e-18	1
EMP3	9.42902e-22	-0.856753	0.731	0.846	1.28291e-17	1
DERL1.1	9.45067e-22	-0.85368	0.208	0.686	1.28586e-17	1
S1PR4	1.22484e-21	0.472755	0.323	0.048	1.66651e-17	1
RPS27RT.1	1.31798e-21	0.535033	0.946	0.776	1.79324e-17	1
SMIM14	1.83263e-21	0.663087	0.777	0.447	2.49348e-17	1
ARL5C	2.43767e-21	0.421401	0.262	0.027	3.31669e-17	1
TMEM176A.1	2.71501e-21	-1.05454	0.115	0.586	3.69405e-17	1
MAP3K1	3.20753e-21	0.658497	0.515	0.162	4.36417e-17	1
ARRB2.1	3.40599e-21	-0.774634	0.077	0.561	4.63419e-17	1
MALAT1	3.54205e-21	0.546286	1	0.968	4.81931e-17	1
DGKD	3.99036e-21	0.511981	0.454	0.12	5.42928e-17	1
ATP1A3.1	5.36478e-21	-0.732706	0.038	0.514	7.29933e-17	1
FKBP2.1	6.92641e-21	-0.838787	0.238	0.671	9.42408e-17	1
TNFAIP8.1	7.71827e-21	-0.802418	0.392	0.763	1.05015e-16	1
METRNL	8.36521e-21	-0.781339	0.046	0.513	1.13817e-16	1
CLEC4D.1	9.50388e-21	-0.77069	0.062	0.528	1.2931e-16	1
PRDX6	1.00681e-20	-0.909538	0.246	0.666	1.36987e-16	1
ABHD17B	1.04997e-20	0.640659	0.531	0.185	1.42859e-16	1
C3AR1.1	1.32968e-20	-0.744938	0.031	0.492	1.80917e-16	1
PRKCB	1.34439e-20	0.602209	0.538	0.197	1.82918e-16	1
PILRA.1	1.47972e-20	-0.836645	0.054	0.508	2.01331e-16	1
CLEC2D.1	1.77093e-20	0.533143	0.585	0.212	2.40953e-16	1
PROS1.1	2.80638e-20	-0.676226	0.023	0.472	3.81837e-16	1
BTG1.1	3.24495e-20	0.472572	0.854	0.519	4.41508e-16	1
RPL26.1	3.55728e-20	0.313047	1	0.972	4.84003e-16	1
PID1.1	3.96044e-20	-0.775439	0.031	0.487	5.38858e-16	1
GM45050	4.13841e-20	-0.802238	0.015	0.461	5.63072e-16	1
GGH.1	4.45944e-20	-0.78435	0.085	0.541	6.06752e-16	1
SLC7A1	5.33097e-20	0.451664	0.262	0.033	7.25331e-16	1
TSPO	5.54429e-20	-0.778959	0.631	0.813	7.54356e-16	1
TNFRSF1A.1	6.7378e-20	-0.72832	0.015	0.459	9.16745e-16	1
SDCBP.1	7.61259e-20	-0.821556	0.223	0.678	1.03577e-15	1
MYOF.1	7.8816e-20	-0.652004	0.023	0.461	1.07237e-15	1
AKNA	9.14118e-20	0.567532	0.469	0.14	1.24375e-15	1
GPX4	1.09142e-19	-0.741748	0.7	0.815	1.48498e-15	1
PPIB	1.13073e-19	-0.662568	0.831	0.865	1.53847e-15	1
TGFB2.1	1.48733e-19	-1.33603	0.031	0.467	2.02366e-15	1
S100A11.1	1.67609e-19	0.528942	0.869	0.568	2.28048e-15	1
NUCB1.1	1.90365e-19	-0.7904	0.192	0.624	2.5901e-15	1
CNP.1	2.18746e-19	0.592747	0.662	0.316	2.97626e-15	1
MEF2C	2.37407e-19	0.6302	0.669	0.329	3.23016e-15	1
ANK.1	3.03196e-19	-0.655843	0.031	0.469	4.12528e-15	1
LY9	3.1314e-19	0.390886	0.277	0.04	4.26058e-15	1
PDIA3.1	3.16766e-19	-0.867365	0.477	0.735	4.30991e-15	1
TMED3.1	3.62118e-19	-0.790136	0.2	0.651	4.92698e-15	1
RNASE6	3.93976e-19	0.520159	0.438	0.12	5.36044e-15	1
F630028O10RIK.1	4.02208e-19	-0.7676	0.015	0.447	5.47244e-15	1
MRPL52	4.45504e-19	0.631445	0.838	0.626	6.06153e-15	1
SHFM1	4.73936e-19	-0.634765	0.754	0.853	6.44837e-15	1
ETNK1	4.86806e-19	0.659012	0.569	0.249	6.62348e-15	1
BRI3.1	5.63731e-19	-0.871735	0.538	0.781	7.67012e-15	1
RPS24.PS3.1	6.45817e-19	0.487668	0.954	0.823	8.78698e-15	1
LGALS3BP.1	6.99133e-19	-0.737736	0.069	0.497	9.5124e-15	1
RAB32.1	7.86099e-19	-0.716146	0.038	0.454	1.06957e-14	1
CAMK2D	8.65329e-19	0.718961	0.608	0.272	1.17737e-14	1
P2RY10	9.02784e-19	0.361089	0.269	0.035	1.22833e-14	1
CCDC28B	9.22413e-19	0.569542	0.4	0.109	1.25504e-14	1
ST3GAL1	9.59096e-19	0.59489	0.462	0.144	1.30495e-14	1
PLOD3.ABCB5.1	1.01117e-18	-0.718786	0.085	0.521	1.3758e-14	1
CALR.1	1.19096e-18	-0.874259	0.569	0.785	1.62042e-14	1
BHLHE40.1	1.43214e-18	-0.691128	0.015	0.431	1.94857e-14	1
TRAF3IP3.1.1	1.46759e-18	0.419847	0.508	0.17	1.9968e-14	1
LAPTM4A.1	1.4981e-18	-0.73464	0.392	0.751	2.03831e-14	1
PLTP.1	1.62987e-18	-0.952084	0.154	0.596	2.2176e-14	1
MT.RNR1.1	1.96348e-18	0.342146	1	0.97	2.67151e-14	1
CD300LD.1	2.16523e-18	-0.673586	0.038	0.459	2.94602e-14	1
MT.RNR2.1	2.2012e-18	0.369582	1	0.975	2.99495e-14	1
CD52.1	2.20569e-18	0.569824	0.977	0.838	3.00106e-14	1
MPEG1.1	2.89416e-18	-0.72927	0.085	0.523	3.93779e-14	1
CARD19.1	3.04583e-18	-0.710702	0.131	0.571	4.14415e-14	1
AFP.GM15427.1	3.27099e-18	0.463224	0.946	0.87	4.45051e-14	1
SERPINB6A.1	3.87666e-18	-0.855066	0.069	0.497	5.27458e-14	1
POLR3E.RPL30.1	3.8811e-18	0.346542	0.992	0.94	5.28063e-14	1
FAM169B.MRPS34	3.92159e-18	0.334905	0.254	0.032	5.33572e-14	1
SORL1	4.04994e-18	0.417206	0.277	0.042	5.51035e-14	1
SCN1B.1	4.06207e-18	-0.822938	0.031	0.449	5.52685e-14	1
LILRB4A.1	4.3107e-18	-0.637321	0.046	0.474	5.86514e-14	1
VSIR.1	4.42312e-18	-0.739298	0.223	0.661	6.0181e-14	1
SERPINB1A.1	5.47794e-18	-0.883443	0.308	0.703	7.45328e-14	1
GNG5	6.20758e-18	-0.592898	0.777	0.843	8.44604e-14	1
GUCA1A.1	6.69819e-18	-0.610251	0.023	0.431	9.11356e-14	1
GM7536.1	6.94076e-18	0.484205	0.931	0.756	9.44359e-14	1
KLF9.1	7.86403e-18	-0.726716	0.077	0.503	1.06998e-13	1
NPM1.1	8.4865e-18	0.422922	0.985	0.885	1.15467e-13	1
ACLY.1	8.9446e-18	-0.758586	0.246	0.643	1.217e-13	1
CBX7	9.29943e-18	0.36552	0.262	0.038	1.26528e-13	1
GUSB.1	9.74642e-18	-0.632559	0.162	0.606	1.3261e-13	1
FAM107B	1.0594e-17	0.430438	0.369	0.08	1.44142e-13	1
RPL28.1	1.22051e-17	0.337892	1	0.975	1.66063e-13	1
XDH.1	1.30926e-17	-0.601491	0.046	0.461	1.78138e-13	1
CD302.1	1.51803e-17	-0.659468	0.023	0.432	2.06544e-13	1
P4HB.1	1.54733e-17	-0.76643	0.308	0.671	2.10529e-13	1
X1110008F13RIK	1.69022e-17	-0.742667	0.308	0.693	2.29972e-13	1
ENGASE.1	1.73631e-17	-0.686182	0.038	0.436	2.36242e-13	1
CD47	1.93925e-17	0.589531	0.862	0.663	2.63854e-13	1
ITM2C.1	2.03672e-17	-0.693059	0.115	0.539	2.77116e-13	1
PKM	2.04696e-17	-0.752586	0.515	0.776	2.78509e-13	1
ALOX5.1	2.12066e-17	-0.693207	0.023	0.419	2.88537e-13	1
RPL39.PS	2.12911e-17	0.536904	0.846	0.616	2.89686e-13	1
GATA6.1	2.14431e-17	-0.680254	0.031	0.437	2.91755e-13	1
CCR1.1	2.31506e-17	-0.782151	0.123	0.543	3.14987e-13	1
IGSF6.1	2.9312e-17	-0.648649	0.015	0.411	3.98819e-13	1
ZFP36L2.1	3.11679e-17	-0.776576	0.331	0.711	4.2407e-13	1
SDF2L1	3.24707e-17	-0.787643	0.146	0.549	4.41797e-13	1
CD93.1	3.37017e-17	-0.672809	0.023	0.419	4.58545e-13	1
HSPA5.1	3.52311e-17	-0.869373	0.454	0.746	4.79354e-13	1
KLHL6	3.58735e-17	-0.717761	0.108	0.514	4.88095e-13	1
NDUFA1.1	5.1717e-17	-0.713257	0.492	0.76	7.03662e-13	1
ADIPOR2.1.1	5.19652e-17	-0.717435	0.1	0.499	7.07039e-13	1
PRDX4	5.24556e-17	-0.815006	0.131	0.543	7.1371e-13	1
TALDO1	5.91149e-17	-0.748298	0.577	0.771	8.04318e-13	1
MAN2A1.1	6.01817e-17	-0.827978	0.331	0.676	8.18832e-13	1
CMKLR1.1	6.15525e-17	-0.591464	0.031	0.424	8.37483e-13	1
TIMD4.1	6.3254e-17	-1.18137	0.046	0.437	8.60633e-13	1
GRAMD4	6.76455e-17	0.383153	0.269	0.045	9.20385e-13	1
MPP1	7.5197e-17	-0.714113	0.2	0.621	1.02313e-12	1
FAM65B.1	8.59124e-17	0.524158	0.569	0.234	1.16892e-12	1
DUSP1.1	8.87217e-17	-0.65751	0.069	0.474	1.20715e-12	1
KCNN4	1.03659e-16	0.391991	0.254	0.04	1.41039e-12	1
ARPC5L.1	1.15616e-16	0.661213	0.646	0.362	1.57307e-12	1
SULT1A1.1	1.28715e-16	-0.631122	0.015	0.399	1.75129e-12	1
MIF4GD.1	1.51754e-16	0.480149	0.469	0.164	2.06476e-12	1
LCP2	3.89287e-16	-0.585747	0.015	0.392	5.29664e-12	1
HPCAL1	3.98254e-16	-0.611112	0.038	0.422	5.41864e-12	1
RPL4.1	4.02452e-16	0.304336	0.992	0.937	5.47576e-12	1
IQSEC1	4.1086e-16	0.377504	0.377	0.102	5.59016e-12	1
ATP1A1.1	4.49466e-16	-0.634855	0.231	0.644	6.11543e-12	1
ACACA.1	4.57259e-16	-0.585845	0.062	0.456	6.22147e-12	1
MALT1	5.02715e-16	0.427754	0.3	0.065	6.83994e-12	1
DAPK1.1	5.15786e-16	-0.554772	0.023	0.392	7.01778e-12	1
GM11808.1	5.31383e-16	0.382526	0.985	0.937	7.22999e-12	1
PSMA7	5.57427e-16	-0.64996	0.615	0.811	7.58436e-12	1
CEBPA	5.99596e-16	-0.591362	0.023	0.396	8.1581e-12	1
TMEM37.1	6.02147e-16	-0.646925	0.023	0.394	8.19281e-12	1
PLSCR1	7.18402e-16	0.501152	0.262	0.05	9.77458e-12	1
RAC2.1	8.5199e-16	0.49301	0.877	0.748	1.15922e-11	1
CTSS.1	8.72979e-16	-0.553652	0.908	0.836	1.18778e-11	1
H2.Q6	9.98881e-16	0.304299	0.277	0.052	1.35908e-11	1
ZYX.1	1.00436e-15	-0.622403	0.115	0.526	1.36654e-11	1
HCST	1.08013e-15	-0.71922	0.269	0.659	1.46962e-11	1
GM10116.1	1.08377e-15	-0.636918	0.1	0.494	1.47457e-11	1
STAP1	1.08379e-15	0.394432	0.385	0.105	1.47461e-11	1
ITSN1.1	1.09837e-15	-0.565645	0.077	0.474	1.49444e-11	1
PDIA4	1.24267e-15	0.563176	0.615	0.321	1.69078e-11	1
PEAK1.1	1.43786e-15	-0.588033	0.054	0.434	1.95635e-11	1
LDHA	1.45939e-15	-0.707176	0.485	0.75	1.98564e-11	1
X2610507B11RIK.1	1.57854e-15	-0.600693	0.1	0.497	2.14776e-11	1
ADSSL1	1.66734e-15	-0.586423	0.062	0.446	2.26858e-11	1
APLP2.1	1.69858e-15	-0.667734	0.177	0.556	2.31108e-11	1
RPL6.1	1.94649e-15	0.326259	0.992	0.953	2.6484e-11	1
NOL7	2.08862e-15	0.563929	0.762	0.553	2.84178e-11	1
NFIC.1	2.14631e-15	-0.720164	0.185	0.563	2.92026e-11	1
STRBP	2.34495e-15	0.383272	0.3	0.067	3.19053e-11	1
DEGS1.1	2.47828e-15	-0.638489	0.192	0.573	3.37194e-11	1
RGS18.1	2.55059e-15	-0.565211	0.046	0.421	3.47034e-11	1
ABI3.1	2.57146e-15	-0.604205	0.085	0.479	3.49873e-11	1
KLF13.1	2.63404e-15	-0.691216	0.485	0.741	3.58387e-11	1
MYO1E	3.0585e-15	0.561591	0.392	0.132	4.16139e-11	1
CD300A.1	3.2347e-15	-0.551847	0.023	0.386	4.40113e-11	1
ITPRIPL2.1	3.63369e-15	-0.605155	0.015	0.372	4.944e-11	1
PTPRE.1	4.07472e-15	-0.59409	0.1	0.489	5.54406e-11	1
GGA2	4.34629e-15	0.44817	0.254	0.047	5.91357e-11	1
PIM1.1	4.36154e-15	0.512939	0.615	0.312	5.93431e-11	1
PLEK.1	4.53957e-15	-0.766517	0.4	0.694	6.17654e-11	1
RHOC.1	4.63117e-15	-0.602523	0.031	0.396	6.30118e-11	1
ITGB1.1	4.94358e-15	-0.73826	0.5	0.741	6.72624e-11	1
TBXAS1	5.0233e-15	-0.579484	0.023	0.381	6.8347e-11	1
RPL35.1	5.08299e-15	0.382934	0.977	0.913	6.91591e-11	1
SPI1.1	5.27011e-15	-0.684239	0.377	0.698	7.17051e-11	1
VKORC1.1	5.45012e-15	-0.549794	0.069	0.451	7.41544e-11	1
GPR183.1	5.7406e-15	0.541152	0.546	0.234	7.81066e-11	1
PDIA6.1	5.84213e-15	-0.720266	0.338	0.683	7.94881e-11	1
POLD1	5.99725e-15	0.397722	0.269	0.055	8.15986e-11	1
FERMT3.1	6.21354e-15	-0.657843	0.369	0.689	8.45415e-11	1
ASAH1.1	6.27729e-15	-0.61928	0.108	0.496	8.54088e-11	1
RPS15	6.76357e-15	0.27253	0.992	0.963	9.20252e-11	1
REEP3.1	8.60938e-15	-0.656249	0.2	0.591	1.17139e-10	1
MAF.1	8.69156e-15	-0.638567	0.031	0.391	1.18257e-10	1
CNDP2.1	8.77318e-15	-0.561463	0.092	0.477	1.19368e-10	1
RPL27.1	9.18894e-15	0.442961	0.923	0.778	1.25025e-10	1
LRPAP1	9.65859e-15	-0.656694	0.138	0.521	1.31415e-10	1
SCARB2.1	1.00718e-14	-0.607588	0.092	0.471	1.37037e-10	1
SH3BGRL.1	1.13787e-14	-0.654479	0.392	0.686	1.54818e-10	1
CCDC109B.1	1.1444e-14	-0.606081	0.038	0.392	1.55708e-10	1
RHOH	1.24985e-14	0.379416	0.415	0.127	1.70055e-10	1
PSAP.1	1.38267e-14	-0.685166	0.692	0.798	1.88125e-10	1
GM1673.1	1.42993e-14	-0.652908	0.038	0.397	1.94557e-10	1
TMED10.1	1.72173e-14	-0.637462	0.438	0.731	2.34259e-10	1
LPL.RGPD5.1	1.76366e-14	-0.748641	0.023	0.371	2.39963e-10	1
MTUS1.1	2.25066e-14	-0.506291	0.023	0.367	3.06225e-10	1
GM16104.1	2.26881e-14	-0.539163	0.031	0.381	3.08694e-10	1
ATP2A3	2.47435e-14	0.544509	0.477	0.204	3.3666e-10	1
RALB	2.51706e-14	-0.523869	0.062	0.419	3.42471e-10	1
ZMIZ2	2.57181e-14	0.461803	0.369	0.115	3.49921e-10	1
FCGR4	2.73181e-14	-0.639029	0.031	0.371	3.7169e-10	1
SSH2.1	2.8696e-14	-0.661321	0.277	0.641	3.90437e-10	1
WDFY4	3.29661e-14	0.509312	0.454	0.182	4.48537e-10	1
ARHGAP15	3.45839e-14	0.513013	0.685	0.422	4.70549e-10	1
LAMTOR1	3.48429e-14	-0.63668	0.285	0.643	4.74072e-10	1
DOK2	3.49155e-14	-0.548263	0.031	0.376	4.7506e-10	1
CNPY2	3.75469e-14	-0.586371	0.231	0.598	5.10863e-10	1
NAV1.1	3.75883e-14	-0.516252	0.015	0.356	5.11426e-10	1
ATP1B3.1	4.09095e-14	-0.633599	0.277	0.623	5.56615e-10	1
MYC	4.11457e-14	0.423377	0.423	0.15	5.59829e-10	1
ATP6V1E1.1	4.34708e-14	-0.639944	0.3	0.656	5.91464e-10	1
ZCCHC11	4.71056e-14	0.486729	0.569	0.285	6.40918e-10	1
PSMD14	4.78504e-14	0.483884	0.523	0.244	6.51053e-10	1
TNFSF12	4.90846e-14	-0.536262	0.023	0.366	6.67845e-10	1
CNN2.1	5.1891e-14	0.541625	0.5	0.212	7.0603e-10	1
DAB2.1	5.97943e-14	-0.526503	0.015	0.354	8.13561e-10	1
RPL29	6.12274e-14	0.312566	1	0.953	8.3306e-10	1
BCAM.1	6.25922e-14	-0.55212	0.031	0.369	8.51629e-10	1
PTMA.1	6.90008e-14	0.408778	0.954	0.89	9.38824e-10	1
IER5.1	7.89939e-14	0.435721	0.615	0.299	1.07479e-09	1
GM9843.1	8.01619e-14	0.306212	0.992	0.92	1.09068e-09	1
HMOX1	8.25036e-14	-0.482904	0.038	0.384	1.12254e-09	1
RNPEP.1	8.51502e-14	-0.589971	0.108	0.466	1.15855e-09	1
WDR89.1	8.64203e-14	0.34073	0.969	0.866	1.17583e-09	1
TMSB4X	8.66986e-14	-0.265601	0.992	0.993	1.17962e-09	1
PML	8.92146e-14	0.468079	0.431	0.169	1.21385e-09	1
FTH1	8.95492e-14	-0.349641	1	0.963	1.21841e-09	1
KMT2E	9.46402e-14	0.53123	0.746	0.524	1.28767e-09	1
SMAGP	9.72666e-14	-0.517205	0.1	0.479	1.32341e-09	1
SMAP2	1.0042e-13	0.440437	0.7	0.452	1.36631e-09	1
H2.DMA.1	1.05415e-13	0.43892	0.769	0.513	1.43427e-09	1
ATPIF1	1.14118e-13	-0.650737	0.469	0.728	1.55268e-09	1
FGD4.1	1.55004e-13	-0.525257	0.015	0.337	2.10898e-09	1
ERO1LB	1.69467e-13	0.350405	0.269	0.06	2.30576e-09	1
GNAI3.1	1.71498e-13	-0.566159	0.185	0.559	2.3334e-09	1
RPS26.PS1.1	1.73759e-13	0.490933	0.792	0.566	2.36417e-09	1
PITPNA	1.93635e-13	-0.614474	0.469	0.753	2.63459e-09	1
PILRB2.1	1.95071e-13	-0.479082	0.038	0.376	2.65414e-09	1
GPD1L	1.99302e-13	0.382165	0.338	0.1	2.7117e-09	1
GM12254.1	2.05546e-13	0.389229	0.931	0.813	2.79666e-09	1
PTP4A3.1	2.09962e-13	0.479983	0.469	0.194	2.85674e-09	1
LILR4B	2.09965e-13	-0.52199	0.008	0.326	2.85678e-09	1
FARSB	2.22532e-13	0.465018	0.4	0.149	3.02778e-09	1
CTLA2B.1	2.2624e-13	-0.480895	0.023	0.346	3.07822e-09	1
CALD1.1	2.56832e-13	-0.585155	0.008	0.327	3.49446e-09	1
TSPAN4.1	2.59067e-13	-0.551413	0.038	0.371	3.52487e-09	1
IFI203	2.62858e-13	0.603583	0.631	0.381	3.57645e-09	1
SAP30	2.65825e-13	-0.528492	0.046	0.379	3.61682e-09	1
CCDC50.1	2.84438e-13	-0.647167	0.315	0.648	3.87006e-09	1
PLAUR.1.1	2.88402e-13	-0.628299	0.177	0.536	3.92399e-09	1
HP.1	3.23192e-13	-0.61343	0.015	0.336	4.39736e-09	1
ADD3.1	3.24429e-13	-0.59984	0.546	0.751	4.41418e-09	1
TMEM205	3.30944e-13	-0.464155	0.023	0.341	4.50282e-09	1
MIR99AHG.1	3.77861e-13	-0.512782	0.023	0.341	5.14118e-09	1
TMEM141.1	4.14512e-13	-0.526712	0.069	0.417	5.63985e-09	1
PLXNB2	4.28287e-13	-0.528548	0.023	0.342	5.82727e-09	1
ST3GAL4	4.41793e-13	-0.556843	0.062	0.407	6.01103e-09	1
RPL23A	4.4205e-13	0.330336	0.962	0.878	6.01454e-09	1
RAB27A.1	4.45452e-13	-0.49122	0.062	0.399	6.06082e-09	1
GRB2	4.67232e-13	0.395663	0.738	0.499	6.35716e-09	1
FCOR	4.72934e-13	-0.435812	0.031	0.356	6.43473e-09	1
MBNL2.1	4.93043e-13	-0.613773	0.292	0.619	6.70835e-09	1
SHTN1.1	5.78482e-13	-0.421427	0.008	0.317	7.87083e-09	1
ARPC2	5.85689e-13	-0.42545	0.846	0.873	7.96889e-09	1
HAL.1	6.03841e-13	-0.517797	0.023	0.337	8.21586e-09	1
HSP90B1.1	6.11705e-13	-0.610988	0.631	0.761	8.32286e-09	1
RPSA.PS10.1	6.27173e-13	0.42183	0.854	0.748	8.53332e-09	1
PRPS2	6.34901e-13	0.408603	0.315	0.09	8.63846e-09	1
GM8730.1	6.45885e-13	0.42751	0.846	0.77	8.78791e-09	1
GLB1.1	6.64425e-13	-0.559526	0.077	0.416	9.04016e-09	1
FMNL1	6.81031e-13	0.395596	0.362	0.114	9.2661e-09	1
GBP2B.1	7.07355e-13	-0.707059	0.038	0.357	9.62428e-09	1
ALCAM.1	7.4644e-13	-0.534893	0.054	0.381	1.01561e-08	1
PARVB.1	7.63621e-13	-0.503105	0.023	0.339	1.03898e-08	1
LIMD1	9.24032e-13	0.485879	0.492	0.235	1.25724e-08	1
FOXN3	9.39251e-13	0.394403	0.369	0.125	1.27794e-08	1
SAMSN1.1	1.00695e-12	-0.521322	0.138	0.511	1.37006e-08	1
CCR7	1.05063e-12	0.25269	0.277	0.06	1.42949e-08	1
EIF3F.1	1.05107e-12	0.349883	0.985	0.836	1.43008e-08	1
NUCB2.1	1.06494e-12	-0.579287	0.169	0.499	1.44896e-08	1
LBP	1.09207e-12	-0.567005	0.023	0.329	1.48587e-08	1
PIRB.1	1.12796e-12	-0.610139	0.2	0.558	1.5347e-08	1
CMTM3	1.13361e-12	-0.482168	0.015	0.321	1.54239e-08	1
SLC9A3R2.1	1.45796e-12	-0.506626	0.015	0.322	1.9837e-08	1
RPS10.PS1.1	1.60343e-12	0.33036	0.885	0.793	2.18162e-08	1
GM9794	1.69434e-12	0.353971	0.977	0.883	2.30532e-08	1
ADAP1.1	1.70693e-12	-0.487656	0.038	0.356	2.32245e-08	1
RASA3	1.75785e-12	0.469068	0.546	0.289	2.39173e-08	1
NDUFA4	1.82461e-12	-0.504747	0.769	0.843	2.48256e-08	1
SLC31A2	1.84665e-12	-0.451627	0.015	0.324	2.51255e-08	1
POLR3GL.1	1.89861e-12	-0.495259	0.069	0.406	2.58325e-08	1
EFNB2.1	1.91015e-12	-0.53069	0.023	0.331	2.59894e-08	1
XBP1.1	1.96427e-12	-0.394001	0.185	0.536	2.67259e-08	1
GBE1.1	2.27004e-12	-0.529632	0.077	0.399	3.08862e-08	1
TLR13.1	2.59837e-12	-0.440608	0.015	0.314	3.53534e-08	1
NFIX.1	2.69343e-12	-0.439331	0.054	0.377	3.66468e-08	1
CERS6.1	2.90462e-12	-0.48225	0.031	0.334	3.95203e-08	1
RPL34.PS1.1	2.9857e-12	0.385553	0.908	0.786	4.06234e-08	1
BIN1.1	3.04627e-12	-0.595265	0.285	0.631	4.14475e-08	1
TSC22D3.1	3.17054e-12	0.378015	0.815	0.591	4.31383e-08	1
CLEC2I	3.31923e-12	0.418359	0.338	0.109	4.51615e-08	1
MRPL33	3.32196e-12	-0.62838	0.546	0.743	4.51985e-08	1
CPQ	3.40955e-12	-0.441939	0.038	0.346	4.63904e-08	1
KMT2A	3.92065e-12	0.539898	0.546	0.285	5.33443e-08	1
CCDC12.1	3.99912e-12	-0.602658	0.531	0.738	5.4412e-08	1
BAIAP2.1	4.12608e-12	-0.446168	0.038	0.346	5.61395e-08	1
NCF4	4.29508e-12	0.483807	0.608	0.367	5.84389e-08	1
CTNNA1.1	4.4784e-12	-0.474967	0.062	0.381	6.09331e-08	1
ENO1.GM4149.1	4.6681e-12	0.330126	0.985	0.908	6.35141e-08	1
CLEC4E	5.02156e-12	-0.448566	0.031	0.341	6.83233e-08	1
RAPGEF1	5.84709e-12	0.273933	0.262	0.067	7.95554e-08	1
ALDH2	5.85309e-12	-0.533988	0.769	0.816	7.96371e-08	1
NCL	5.87899e-12	0.461532	0.854	0.705	7.99896e-08	1
RPL7	6.66076e-12	0.276114	0.992	0.93	9.06264e-08	1
MLXIPL.1	7.01021e-12	-0.442224	0.038	0.336	9.5381e-08	1
TM6SF1.1	7.36725e-12	-0.539827	0.192	0.543	1.00239e-07	1
X6430548M08RIK.1	7.68439e-12	-0.422397	0.015	0.302	1.04554e-07	1
ARF6	7.8636e-12	0.444957	0.615	0.371	1.06992e-07	1
RPS28	8.12287e-12	0.306178	0.985	0.928	1.1052e-07	1
TEP1.1	8.16025e-12	-0.564525	0.2	0.546	1.11028e-07	1
NCF2	9.09317e-12	-0.606147	0.369	0.663	1.23722e-07	1
CD63.1	9.70018e-12	-0.705817	0.015	0.304	1.31981e-07	1
RPS16.PS2.1	9.92068e-12	0.289205	0.985	0.895	1.34981e-07	1
GM5805	1.02439e-11	0.37281	0.869	0.674	1.39379e-07	1
RAB11A.1	1.0423e-11	-0.502406	0.208	0.539	1.41815e-07	1
MFSD5.1	1.13032e-11	-0.519303	0.123	0.452	1.53791e-07	1
IL2RG	1.15586e-11	0.456374	0.454	0.202	1.57266e-07	1
ATOX1	1.17397e-11	-0.580099	0.523	0.746	1.5973e-07	1
RPL37RT.1	1.2359e-11	0.376772	0.908	0.833	1.68157e-07	1
APOBR.1	1.27254e-11	-0.453357	0.023	0.311	1.73141e-07	1
MAN1A	1.37407e-11	0.519958	0.662	0.464	1.86956e-07	1
ARHGAP25	1.4259e-11	0.291417	0.292	0.083	1.94008e-07	1
GM6472.1	1.42815e-11	0.397794	0.785	0.601	1.94314e-07	1
CSF3R.1	1.42939e-11	-0.432379	0.008	0.287	1.94483e-07	1
NFE2.1	1.44409e-11	-0.412071	0.015	0.301	1.96483e-07	1
PDLIM4	1.47942e-11	-0.405368	0	0.277	2.01289e-07	1
ZEB2.1	1.56777e-11	-0.679022	0.423	0.666	2.1331e-07	1
FRMD4B.1	1.64884e-11	-0.383119	0.023	0.311	2.24341e-07	1
NFATC3	1.68691e-11	0.423939	0.354	0.125	2.29521e-07	1
LBH	1.93085e-11	0.496011	0.4	0.154	2.62711e-07	1
ADAM8.1	2.06116e-11	-0.50156	0.038	0.326	2.80441e-07	1
2024-09-15	2.0711e-11	-0.574167	0.485	0.725	2.81793e-07	1
FAM129B.1	2.43344e-11	-0.424607	0.008	0.282	3.31094e-07	1
GYG	2.76215e-11	-0.455483	0.092	0.426	3.75818e-07	1
ZCCHC7	3.07929e-11	0.387167	0.538	0.282	4.18968e-07	1
CYB5A	3.08326e-11	-0.591475	0.315	0.644	4.19508e-07	1
EMILIN1.1	3.09269e-11	-0.443753	0.008	0.28	4.20792e-07	1
ARHGAP30	3.17295e-11	0.583609	0.654	0.489	4.31711e-07	1
TRPS1.1	3.22257e-11	-0.412214	0.054	0.346	4.38463e-07	1
MYO1F	3.43465e-11	-0.481027	0.038	0.327	4.67319e-07	1
ELF1	3.94683e-11	0.348637	0.554	0.299	5.37005e-07	1
PARP1	4.05624e-11	0.315944	0.431	0.189	5.51892e-07	1
RASSF4	4.22808e-11	0.511627	0.723	0.568	5.75272e-07	1
SELL.1	4.37331e-11	0.385251	0.577	0.299	5.95033e-07	1
PGLS	4.6196e-11	0.423999	0.777	0.641	6.28543e-07	1
GM1966	4.66251e-11	0.631975	0.562	0.334	6.34381e-07	1
F7.1	4.95571e-11	-0.505653	0.023	0.297	6.74274e-07	1
RPS10.PS2	5.09001e-11	0.334047	0.754	0.561	6.92547e-07	1
COX4I1	5.12695e-11	-0.321155	0.931	0.886	6.97573e-07	1
USP3.1	5.41177e-11	-0.517375	0.208	0.534	7.36325e-07	1
AGTRAP	6.04612e-11	-0.461295	0.054	0.347	8.22635e-07	1
TNRC6B	6.79354e-11	0.383897	0.369	0.137	9.24329e-07	1
H3F3A.1	6.79699e-11	0.256156	0.985	0.965	9.24798e-07	1
CD33.1	6.99549e-11	-0.38556	0.008	0.272	9.51806e-07	1
AP1S2	7.33148e-11	-0.478203	0.108	0.422	9.97521e-07	1
EML4	7.49059e-11	0.354884	0.4	0.164	1.01917e-06	1
MS4A6D	7.69767e-11	-0.39131	0.023	0.295	1.04734e-06	1
SERPINB8.1	8.03185e-11	-0.416056	0.031	0.302	1.09281e-06	1
SQRDL	8.29712e-11	-0.423079	0.031	0.306	1.12891e-06	1
DDX6	8.53136e-11	0.40601	0.654	0.432	1.16078e-06	1
H2AFZ	9.20813e-11	-0.548367	0.654	0.81	1.25286e-06	1
TAGLN2	9.29028e-11	-0.333646	0.938	0.913	1.26404e-06	1
IFI204	9.34399e-11	-0.430866	0.015	0.284	1.27134e-06	1
SP140.SCT	9.4516e-11	0.477002	0.492	0.26	1.28598e-06	1
EHD1	9.53899e-11	-0.578596	0.231	0.576	1.29788e-06	1
PLXNA4OS1	1.02116e-10	-0.378203	0.008	0.27	1.38939e-06	1
KITLG.C5AR1.1	1.06843e-10	-0.43866	0.031	0.307	1.4537e-06	1
STAMBPL1	1.15544e-10	0.305763	0.285	0.085	1.57209e-06	1
TIA1	1.18598e-10	0.326547	0.3	0.097	1.61364e-06	1
HDC.1	1.3059e-10	-0.422654	0.008	0.272	1.77681e-06	1
GM13436	1.35533e-10	0.42367	0.677	0.494	1.84406e-06	1
RIN2.1	1.39767e-10	-0.348204	0.008	0.265	1.90167e-06	1
PRDX1	1.42472e-10	-0.47605	0.646	0.806	1.93847e-06	1
BST2	1.6276e-10	-0.565954	0.277	0.576	2.21451e-06	1
GM43305	1.62763e-10	0.330196	0.254	0.07	2.21456e-06	1
LPCAT2.1	1.62794e-10	-0.387676	0	0.254	2.21498e-06	1
SH3GLB1.1	1.65947e-10	-0.509752	0.6	0.766	2.25787e-06	1
SDF4.1	1.66073e-10	-0.527668	0.408	0.679	2.25958e-06	1
ANXA4	1.66634e-10	-0.401471	0.038	0.317	2.26722e-06	1
TMOD3	1.73256e-10	0.544652	0.592	0.382	2.35732e-06	1
UQCR11.1	1.88146e-10	-0.494625	0.608	0.761	2.55992e-06	1
S1PR1	2.01049e-10	0.431074	0.577	0.346	2.73547e-06	1
ANKRD37	2.05159e-10	0.37569	0.277	0.085	2.79139e-06	1
GM10369.1	2.06301e-10	-0.419812	0.023	0.285	2.80692e-06	1
RPS13.PS2	2.36421e-10	0.379579	0.715	0.523	3.21675e-06	1
RBPMS.1	2.36925e-10	-0.424457	0.046	0.321	3.2236e-06	1
TTC39C.1	2.57864e-10	-0.482433	0.008	0.262	3.5085e-06	1
RPL21.PS8	2.65034e-10	0.478034	0.715	0.546	3.60605e-06	1
LIMD2.1	2.81599e-10	0.356893	0.531	0.272	3.83143e-06	1
UAP1	2.86876e-10	-0.50657	0.108	0.416	3.90323e-06	1
GNA15	3.26196e-10	-0.41051	0.038	0.299	4.43823e-06	1
PI16	3.29087e-10	-0.384882	0.023	0.289	4.47756e-06	1
VAMP3	3.36816e-10	-0.447057	0.1	0.382	4.58273e-06	1
DKC1	3.51047e-10	0.359043	0.385	0.169	4.77634e-06	1
CLEC7A.1	3.58253e-10	-0.42657	0.038	0.311	4.87439e-06	1
UQCRB	3.75569e-10	-0.522704	0.569	0.753	5.10999e-06	1
MEF2A.1	3.84172e-10	-0.523789	0.238	0.551	5.22704e-06	1
CARHSP1	4.17065e-10	-0.419934	0.077	0.356	5.67459e-06	1
LRRFIP1	4.29065e-10	0.406446	0.4	0.175	5.83786e-06	1
FAM234A	4.39665e-10	-0.400915	0.054	0.329	5.98208e-06	1
RPS25	4.55738e-10	0.26581	0.985	0.907	6.20078e-06	1
ASPA.1	4.81722e-10	-0.410088	0.015	0.265	6.55431e-06	1
FRRS1.1	5.40926e-10	-0.426801	0.077	0.357	7.35983e-06	1
CREBRF	5.59852e-10	0.326059	0.369	0.145	7.61734e-06	1
CDC42SE2	5.73103e-10	0.412336	0.538	0.316	7.79764e-06	1
SCPEP1.1	6.27233e-10	-0.480146	0.192	0.509	8.53414e-06	1
CDC42EP3.1	6.31976e-10	-0.430707	0.031	0.294	8.59866e-06	1
FAM212A	6.36079e-10	-0.407455	0.031	0.295	8.6545e-06	1
STT3B	6.86124e-10	0.333845	0.554	0.314	9.3354e-06	1
CD84.1	6.86812e-10	-0.463177	0.269	0.596	9.34476e-06	1
CANX.1	7.12664e-10	-0.51867	0.354	0.638	9.69651e-06	1
DAB2IP.1	7.35239e-10	-0.372461	0.031	0.282	1.00037e-05	1
CEBPD	7.98977e-10	-0.41938	0.031	0.284	1.08709e-05	1
NAGLU	8.07422e-10	-0.374957	0.046	0.321	1.09858e-05	1
LMAN1.1	8.14369e-10	-0.45924	0.169	0.474	1.10803e-05	1
PILRB1	8.27983e-10	-0.370512	0.023	0.274	1.12655e-05	1
FAM20A	8.29101e-10	-0.346914	0.023	0.27	1.12807e-05	1
PELP1.1	8.66752e-10	-0.561079	0.108	0.392	1.1793e-05	1
ABCA9.1	9.16528e-10	-0.350955	0.015	0.26	1.24703e-05	1
SPPL2A.1	9.21022e-10	-0.457891	0.238	0.553	1.25314e-05	1
DUSP3.1	9.3641e-10	-0.458538	0.185	0.503	1.27408e-05	1
IGSF8	9.56312e-10	-0.377846	0.054	0.322	1.30116e-05	1
CHD1	9.66269e-10	0.461251	0.523	0.292	1.31471e-05	1
MNDAL	9.67814e-10	0.506023	0.646	0.482	1.31681e-05	1
SP100	1.00517e-09	0.407229	0.523	0.301	1.36763e-05	1
ZFP710.1	1.05427e-09	-0.357605	0.046	0.319	1.43444e-05	1
EIF3I	1.06819e-09	0.390433	0.808	0.691	1.45338e-05	1
TREM2	1.08681e-09	-0.455253	0.038	0.304	1.47872e-05	1
RRAS	1.13762e-09	-0.470578	0.131	0.417	1.54785e-05	1
PFKL	1.19076e-09	-0.363409	0.092	0.382	1.62015e-05	1
RFX7	1.22e-09	0.302013	0.292	0.1	1.65994e-05	1
CXCL13.1	1.22025e-09	-1.74242	0.069	0.321	1.66027e-05	1
RAB11FIP5.1	1.3005e-09	-0.355943	0.015	0.259	1.76946e-05	1
ELK4	1.39264e-09	0.366386	0.338	0.139	1.89482e-05	1
BACH1.1	1.4004e-09	-0.449521	0.1	0.379	1.90538e-05	1
NFIA.1	1.41152e-09	-0.40508	0.031	0.284	1.92052e-05	1
CORO1C.1	1.49781e-09	-0.468906	0.138	0.432	2.03792e-05	1
IL6ST	1.49997e-09	0.473245	0.423	0.204	2.04085e-05	1
GSTM1	1.57518e-09	-0.38374	0.015	0.252	2.14319e-05	1
IFNAR2	1.62066e-09	-0.412515	0.038	0.297	2.20507e-05	1
PNISR	1.64344e-09	0.363432	0.531	0.306	2.23606e-05	1
GABARAP	1.65325e-09	-0.392015	0.815	0.84	2.24941e-05	1
IQGAP2	1.71242e-09	-0.349866	0.023	0.26	2.32992e-05	1
S100A13	1.73952e-09	-0.505638	0.554	0.733	2.36679e-05	1
DUSP6.1	1.78663e-09	-0.385681	0.015	0.254	2.43089e-05	1
MERTK.1	1.87099e-09	-0.34259	0.031	0.282	2.54567e-05	1
MIR142HG	1.9712e-09	0.302488	0.292	0.098	2.68201e-05	1
MAFG.1	2.04697e-09	-0.37099	0.085	0.364	2.78511e-05	1
ANKRD33B.1	2.07535e-09	-0.391305	0.085	0.367	2.82372e-05	1
B4GALNT1.1	2.20689e-09	0.400614	0.438	0.21	3.00269e-05	1
JUNB.1	2.48836e-09	-0.702957	0.546	0.723	3.38567e-05	1
CRTAP.1	2.66311e-09	-0.370664	0.062	0.321	3.62343e-05	1
FAM43A.1	2.78285e-09	-0.468745	0.123	0.402	3.78635e-05	1
HNRNPA0	2.81207e-09	0.370277	0.777	0.653	3.8261e-05	1
TTC3	3.09613e-09	0.3434	0.277	0.093	4.2126e-05	1
TNFAIP2.1	3.25901e-09	-0.391104	0.062	0.311	4.4342e-05	1
SAT1.1	3.43593e-09	-0.468357	0.385	0.679	4.67492e-05	1
RIN3	3.48486e-09	0.420624	0.331	0.134	4.7415e-05	1
IFI27	3.50045e-09	-0.618891	0.438	0.648	4.76271e-05	1
HIPK2.1	3.60675e-09	-0.457689	0.162	0.437	4.90734e-05	1
FNBP1.SLC25A3	3.67153e-09	0.318732	0.4	0.184	4.99548e-05	1
FES	3.7725e-09	-0.341338	0.077	0.346	5.13287e-05	1
GM10288.1	4.05039e-09	0.321839	0.823	0.746	5.51097e-05	1
AKR1A1	4.11702e-09	-0.441479	0.492	0.711	5.60161e-05	1
CNIH4	4.20597e-09	-0.438368	0.277	0.578	5.72264e-05	1
RPL10A.PS1	4.34889e-09	0.382634	0.808	0.666	5.9171e-05	1
GM13611	4.3966e-09	0.373353	0.623	0.432	5.98202e-05	1
DNAJC15	5.43483e-09	-0.43372	0.154	0.451	7.39463e-05	1
X1500011K16RIK	5.6037e-09	-0.443073	0.115	0.396	7.62439e-05	1
CD38	5.84823e-09	0.448047	0.577	0.382	7.95711e-05	1
RPSA.PS12.1	6.14494e-09	0.388736	0.762	0.653	8.36081e-05	1
IFI30	6.29818e-09	0.383637	0.869	0.674	8.56931e-05	1
MYEOV2	6.4246e-09	-0.443586	0.362	0.639	8.74131e-05	1
CYB5R1.1	6.47915e-09	-0.31915	0.069	0.326	8.81553e-05	1
KLF10.1	6.54985e-09	-0.412021	0.062	0.317	8.91172e-05	1
ARPC1A	6.76586e-09	-0.405085	0.154	0.429	9.20563e-05	1
CTSZ	6.94201e-09	-0.465206	0.746	0.8	9.44529e-05	1
LPGAT1	6.98072e-09	0.388684	0.377	0.177	9.49797e-05	1
CRLF2	7.12615e-09	-0.526843	0.431	0.671	9.69584e-05	1
MT.ATP8	7.54469e-09	0.446876	0.762	0.669	0.000102653	1
ANKRD12	7.68236e-09	0.370073	0.438	0.227	0.000104526	1
PFDN5	7.94834e-09	0.309052	0.954	0.85	0.000108145	1
IER3.1	7.95178e-09	-0.380817	0.054	0.307	0.000108192	1
NRP1.1	8.70237e-09	-0.373423	0.038	0.267	0.000118404	1
LCP1	8.75234e-09	0.295104	0.708	0.511	0.000119084	1
RPS15A.PS7.OSTM1	8.83744e-09	0.418167	0.623	0.426	0.000120242	1
CRIP1	9.0004e-09	0.410346	1	0.963	0.000122459	1
YBX3	9.36617e-09	-0.47374	0.215	0.492	0.000127436	1
LRRC8C	1.00596e-08	0.314348	0.262	0.09	0.00013687	1
TWF1	1.02841e-08	-0.400633	0.031	0.264	0.000139926	1
CYFIP1.1	1.03084e-08	-0.461492	0.315	0.569	0.000140257	1
ZFP706	1.04123e-08	0.424252	0.754	0.613	0.00014167	1
NFKB2	1.06465e-08	0.329576	0.262	0.088	0.000144856	1
SGPP1	1.07514e-08	-0.348121	0.062	0.316	0.000146283	1
METTL23.NDUFB2	1.09056e-08	0.379103	0.531	0.319	0.000148381	1
MTSS1	1.11233e-08	0.408658	0.454	0.257	0.000151343	1
SHISA5.1	1.15703e-08	0.407949	0.785	0.738	0.000157426	1
TMED2	1.20056e-08	-0.450621	0.346	0.626	0.000163348	1
TAF1D	1.20813e-08	0.274406	0.423	0.199	0.000164378	1
MARCO.1	1.28398e-08	-1.0632	0.038	0.27	0.000174698	1
GSTO1	1.33743e-08	-0.385633	0.108	0.372	0.00018197	1
SURF4.1	1.35564e-08	-0.457277	0.208	0.482	0.000184449	1
KDM7A	1.36461e-08	0.349419	0.438	0.225	0.00018567	1
CAPNS1	1.4346e-08	-0.500715	0.5	0.699	0.000195191	1
RAC1	1.47436e-08	-0.488711	0.515	0.713	0.000200601	1
BCL10	1.4878e-08	0.48143	0.515	0.314	0.00020243	1
PGD	1.54594e-08	-0.437873	0.2	0.472	0.000210341	1
RGS2.1	1.54688e-08	-0.461032	0.062	0.301	0.000210469	1
OGFRL1.1	1.61295e-08	-0.300939	0.046	0.28	0.000219458	1
ATP6V1A.1	1.62971e-08	-0.395853	0.123	0.399	0.000221738	1
MYLIP	1.74389e-08	0.34378	0.369	0.17	0.000237273	1
GAS5.1	1.77975e-08	0.332195	0.946	0.841	0.000242153	1
UGP2.1	1.83831e-08	-0.35421	0.085	0.346	0.000250121	1
ZFP292	1.94119e-08	0.313498	0.408	0.204	0.000264118	1
PLBD2	2.03096e-08	-0.413336	0.092	0.337	0.000276332	1
RPL19.PS11	2.20309e-08	0.361433	0.823	0.74	0.000299753	1
TCF3	2.2194e-08	0.411573	0.308	0.125	0.000301971	1
MYCBP2.1	2.38412e-08	0.377999	0.569	0.379	0.000324384	1
F13A1.1	2.38522e-08	-0.609494	0.031	0.257	0.000324533	1
HDLBP.1	2.52181e-08	-0.383971	0.246	0.518	0.000343117	1
SNRPF	2.5788e-08	0.385461	0.677	0.501	0.000350872	1
HES1.1	2.58826e-08	-0.411711	0.062	0.309	0.000352159	1
STK38	2.75793e-08	0.400159	0.615	0.447	0.000375244	1
RAB5C	2.81606e-08	-0.421061	0.369	0.631	0.000383153	1
SEZ6.CCNI	2.91694e-08	0.308297	0.438	0.244	0.000396879	1
ZNHIT1	2.94658e-08	-0.418573	0.154	0.422	0.000400912	1
TRIM12A	2.99166e-08	0.382659	0.385	0.184	0.000407046	1
ZFHX3.1	2.99232e-08	-0.339292	0.031	0.259	0.000407135	1
MTDH	3.1521e-08	0.435839	0.669	0.524	0.000428875	1
EEF1D	3.30488e-08	0.317669	0.885	0.785	0.000449662	1
RRBP1.1	3.814e-08	-0.463546	0.438	0.673	0.000518933	1
MAPK1	4.01496e-08	0.359409	0.477	0.292	0.000546275	1
MYADM	4.21182e-08	0.514266	0.577	0.424	0.00057306	1
ELOVL5.1.1	4.35147e-08	-0.439515	0.162	0.417	0.000592061	1
CALU	4.36303e-08	-0.318952	0.085	0.336	0.000593635	1
MAP1LC3A.1	4.39134e-08	-0.356913	0.085	0.331	0.000597485	1
CYB5R3	4.45936e-08	-0.338697	0.154	0.424	0.00060674	1
CKAP4	4.5732e-08	0.359414	0.4	0.204	0.00062223	1
ITPR1	4.62877e-08	0.332668	0.285	0.112	0.000629791	1
TMEM106A	4.65259e-08	-0.348063	0.069	0.304	0.000633031	1
LITAF	4.78678e-08	-0.379253	0.123	0.392	0.000651289	1
RPL38.PS2	4.85259e-08	0.307797	0.731	0.583	0.000660244	1
PITPNC1.1	4.97285e-08	-0.346517	0.092	0.342	0.000676605	1
ARID4B	5.21834e-08	0.30826	0.462	0.26	0.000710007	1
EHBP1L1	5.47347e-08	-0.38125	0.085	0.331	0.00074472	1
MFGE8	5.58354e-08	-0.350863	0.046	0.265	0.000759696	1
ECHS1	6.00866e-08	-0.335376	0.131	0.384	0.000817538	1
HIP1.1	6.02924e-08	-0.343594	0.085	0.331	0.000820338	1
SCP2	6.18902e-08	-0.494514	0.438	0.699	0.000842078	1
FOXO1	6.21407e-08	0.381583	0.315	0.14	0.000845486	1
GNG12	6.42406e-08	-0.350122	0.108	0.361	0.000874057	1
CYLD	6.91911e-08	0.334843	0.392	0.199	0.000941415	1
LY96	7.12768e-08	-0.408778	0.1	0.339	0.000969792	1
RNF10	7.48174e-08	-0.273448	0.146	0.426	0.00101797	1
BIRC3.1	7.53289e-08	0.304639	0.308	0.132	0.00102492	1
ERGIC3	7.7499e-08	-0.460945	0.285	0.544	0.00105445	1
CDKN1B	7.86005e-08	0.267233	0.362	0.17	0.00106944	1
COX6B1	8.53754e-08	-0.386642	0.8	0.835	0.00116162	1
MID1IP1	8.5878e-08	-0.36576	0.123	0.372	0.00116846	1
TMEM256	8.69523e-08	-0.409334	0.3	0.559	0.00118307	1
SLC38A1	8.80338e-08	0.34268	0.423	0.229	0.00119779	1
TFAM	8.91246e-08	0.332587	0.308	0.129	0.00121263	1
RNASET2B	1.02461e-07	-0.297163	0.069	0.302	0.00139408	1
KDM2B	1.04932e-07	0.261836	0.262	0.097	0.00142771	1
SOAT1.1	1.06945e-07	-0.356529	0.077	0.299	0.0014551	1
PPT1.1	1.15942e-07	-0.355839	0.2	0.472	0.00157751	1
RER1	1.23986e-07	-0.456694	0.346	0.606	0.00168695	1
DUSP23	1.26151e-07	-0.303329	0.046	0.257	0.0017164	1
LSM10	1.30906e-07	-0.312154	0.092	0.334	0.0017811	1
PNP	1.34688e-07	-0.378288	0.208	0.472	0.00183257	1
TULP4	1.39341e-07	-0.336119	0.1	0.337	0.00189588	1
NFATC1	1.41391e-07	0.402521	0.331	0.149	0.00192377	1
X1110059E24RIK	1.47756e-07	0.312211	0.369	0.189	0.00201037	1
CSK	1.47871e-07	0.403905	0.585	0.422	0.00201193	1
GM10925	1.48089e-07	0.444913	0.469	0.27	0.0020149	1
SIRPA	1.49104e-07	-0.413637	0.069	0.292	0.00202871	1
SLC25A4	1.51913e-07	0.281096	0.715	0.539	0.00206693	1
ATP6V0B.1	1.57605e-07	-0.406828	0.646	0.763	0.00214437	1
BSCL2	1.6218e-07	-0.354823	0.131	0.367	0.00220662	1
ARPC4	1.6865e-07	-0.365797	0.192	0.464	0.00229465	1
SET	1.75937e-07	0.340079	0.723	0.588	0.0023938	1
NHSL2.1	1.82739e-07	-0.35351	0.077	0.307	0.00248635	1
NCK1	1.87547e-07	-0.322818	0.185	0.451	0.00255176	1
RPL18.PS1	1.95083e-07	0.297692	0.554	0.369	0.00265429	1
G6PDX	1.95352e-07	-0.306311	0.123	0.377	0.00265796	1
COX5A	1.96705e-07	-0.398809	0.6	0.756	0.00267636	1
NUCKS1	2.04101e-07	0.479245	0.6	0.457	0.00277699	1
RAB8B	2.11506e-07	-0.342563	0.123	0.371	0.00287776	1
PPIL1	2.23206e-07	0.343058	0.269	0.109	0.00303695	1
LGALS1	2.34214e-07	0.50998	0.623	0.422	0.00318672	1
SSBP4	2.51901e-07	-0.393039	0.269	0.524	0.00342737	1
CLK1.1	2.58565e-07	0.399394	0.523	0.357	0.00351803	1
ABHD12.1	2.70171e-07	-0.355968	0.146	0.396	0.00367595	1
NFKB1	2.76368e-07	0.393118	0.454	0.277	0.00376027	1
FAM91A1.1	2.77188e-07	-0.3171	0.077	0.294	0.00377141	1
RP23.179K7.3	3.03839e-07	0.267608	0.715	0.591	0.00413403	1
SNX5	3.2967e-07	0.455259	0.531	0.364	0.00448549	1
SASH3	3.36128e-07	0.26792	0.277	0.115	0.00457335	1
VAMP8	3.44667e-07	-0.4338	0.615	0.741	0.00468954	1
PTPRC	3.59864e-07	0.261217	0.692	0.588	0.0048963	1
TPP1.1	3.67504e-07	-0.305275	0.131	0.374	0.00500025	1
MAPKAPK2	3.72482e-07	-0.372039	0.162	0.416	0.00506799	1
CTSO	3.87437e-07	0.318569	0.4	0.214	0.00527146	1
NSA2	4.04757e-07	0.294447	0.862	0.755	0.00550712	1
GNAQ.1	4.06888e-07	-0.337566	0.115	0.342	0.00553611	1
ANXA2	4.40146e-07	-0.367678	0.362	0.601	0.00598863	1
SNRNP25	4.64727e-07	0.399668	0.354	0.182	0.00632307	1
DNAJC2	4.97959e-07	0.31701	0.431	0.245	0.00677523	1
DNAJC3.1	5.14478e-07	-0.403308	0.3	0.544	0.00699999	1
PDLIM5.1	5.3492e-07	-0.288291	0.077	0.299	0.00727812	1
RAB31	5.74235e-07	-0.343423	0.085	0.299	0.00781304	1
DOK3	5.76161e-07	0.375334	0.477	0.307	0.00783924	1
RPL13A	5.85187e-07	0.328897	0.569	0.414	0.00796206	1
SRGAP2	6.01427e-07	-0.252781	0.085	0.299	0.00818302	1
CYTIP	6.42134e-07	0.357346	0.554	0.377	0.00873688	1
ATP8A1	7.09427e-07	-0.287641	0.085	0.29	0.00965247	1
RNH1	7.79594e-07	-0.418147	0.392	0.626	0.0106072	1
SARAF	8.04168e-07	-0.406085	0.1	0.317	0.0109415	1
IQGAP1	8.0696e-07	0.425391	0.785	0.686	0.0109795	1
GBP2.1	8.18107e-07	-0.482894	0.138	0.364	0.0111312	1
S100A4	8.20385e-07	-0.387735	0.277	0.526	0.0111622	1
IKZF1	8.22855e-07	0.317526	0.508	0.332	0.0111958	1
SLK.1	8.28424e-07	-0.335463	0.146	0.374	0.0112715	1
MYL6	8.44313e-07	-0.319248	0.831	0.838	0.0114877	1
ANKRD11	8.57363e-07	0.378131	0.531	0.366	0.0116653	1
MPHOSPH10	8.82869e-07	0.303487	0.369	0.189	0.0120123	1
STOM	8.87063e-07	-0.308271	0.054	0.254	0.0120694	1
PTPN1	9.11581e-07	0.329168	0.631	0.501	0.012403	1
ARHGAP17	9.15383e-07	0.345901	0.4	0.219	0.0124547	1
SLC38A2	9.33014e-07	0.280983	0.562	0.387	0.0126946	1
TMEM59	9.44468e-07	-0.41123	0.508	0.696	0.0128504	1
ATP5J	9.95837e-07	-0.37073	0.738	0.803	0.0135494	1
MDH1.1	1.00632e-06	0.312182	0.685	0.543	0.0136921	1
PDLIM2	1.01273e-06	-0.442546	0.231	0.462	0.0137792	1
MRPS16	1.02052e-06	0.280309	0.585	0.414	0.0138852	1
DRAP1	1.05013e-06	-0.411696	0.485	0.684	0.0142881	1
PHIP	1.08244e-06	0.29205	0.431	0.25	0.0147276	1
SMDT1	1.08971e-06	-0.406971	0.538	0.703	0.0148266	1
NFAM1	1.10524e-06	-0.367509	0.138	0.374	0.0150379	1
MAP3K11	1.1161e-06	-0.280371	0.069	0.274	0.0151856	1
RNASET2A	1.12295e-06	-0.341696	0.177	0.419	0.0152789	1
A130071D04RIK	1.13329e-06	0.266916	0.346	0.172	0.0154195	1
COX7C	1.15397e-06	-0.27627	0.885	0.856	0.0157009	1
PDCD4	1.17805e-06	0.334985	0.708	0.629	0.0160286	1
GM10443	1.18729e-06	0.266411	0.715	0.588	0.0161543	1
REL	1.1917e-06	0.492972	0.377	0.217	0.0162142	1
PPP1R11	1.19255e-06	0.301522	0.485	0.324	0.0162259	1
MOCS2	1.20571e-06	-0.305574	0.108	0.319	0.0164049	1
NFE2L2	1.20648e-06	-0.29337	0.162	0.399	0.0164153	1
LIPA	1.2145e-06	-0.427207	0.215	0.471	0.0165245	1
EPS8.1	1.23298e-06	-0.322611	0.1	0.311	0.0167759	1
TRAPPC1	1.31197e-06	-0.357564	0.146	0.376	0.0178507	1
SSR3	1.34349e-06	-0.3336	0.246	0.492	0.0182795	1
ARPC5	1.35889e-06	-0.373818	0.677	0.778	0.018489	1
RRAS2	1.40427e-06	-0.326686	0.069	0.274	0.0191066	1
MT.ATP6	1.42707e-06	0.321365	0.592	0.429	0.0194168	1
ENO1	1.43989e-06	-0.408644	0.338	0.569	0.0195911	1
RPL3.PS1.1	1.50543e-06	0.255157	0.815	0.733	0.0204829	1
BOLA2	1.5286e-06	0.390265	0.7	0.576	0.0207981	1
RSU1	1.57879e-06	-0.340668	0.185	0.427	0.021481	1
GM43712	1.59683e-06	0.360372	0.662	0.543	0.0217265	1
FCGRT.1	1.63422e-06	-0.41898	0.169	0.416	0.0222353	1
MYDGF	1.63484e-06	-0.383771	0.246	0.487	0.0222436	1
NANS	1.66905e-06	-0.316343	0.162	0.396	0.022709	1
SYNJ1.1	1.6858e-06	-0.267242	0.069	0.267	0.022937	1
EPS15	1.70073e-06	0.343608	0.385	0.219	0.0231402	1
RNF141	1.70993e-06	-0.326131	0.1	0.307	0.0232653	1
GNG2	1.76834e-06	0.320817	0.385	0.215	0.0240601	1
RPS11.PS2	1.84848e-06	0.321711	0.469	0.287	0.0251504	1
BCL2A1B	1.87056e-06	-0.260241	0.123	0.351	0.0254509	1
X2410006H16RIK	1.8885e-06	0.386144	0.623	0.482	0.025695	1
TMCO1.1	1.90759e-06	-0.361834	0.315	0.558	0.0259547	1
MRPS18A	1.98012e-06	-0.320151	0.138	0.359	0.0269415	1
KNOP1	2.17009e-06	-0.343224	0.231	0.477	0.0295262	1
GM9385	2.36556e-06	0.250022	0.923	0.825	0.0321858	1
NRIP1.1	2.36898e-06	-0.359316	0.123	0.332	0.0322324	1
PRRC2C	2.5383e-06	0.303504	0.7	0.568	0.0345361	1
HMHA1	2.55579e-06	0.291449	0.685	0.566	0.0347741	1
RCSD1	2.55781e-06	0.367513	0.5	0.349	0.0348016	1
NPTN	2.59685e-06	-0.346646	0.215	0.447	0.0353328	1
HSBP1	2.65824e-06	-0.349204	0.362	0.598	0.036168	1
DYNLL2	2.81538e-06	-0.300285	0.123	0.341	0.0383061	1
AP3S1	2.82082e-06	-0.289453	0.077	0.274	0.0383801	1
IRF4	2.82559e-06	0.264192	0.262	0.114	0.0384449	1
IMPDH1	3.0592e-06	-0.255552	0.085	0.279	0.0416235	1
RBM25	3.06852e-06	0.347291	0.615	0.491	0.0417503	1
SUPT20	3.16188e-06	0.279401	0.338	0.174	0.0430205	1
PURB	3.33232e-06	0.309414	0.523	0.369	0.0453395	1
SERBP1	3.35223e-06	0.261578	0.915	0.815	0.0456105	1
BLVRA	3.43755e-06	-0.290988	0.1	0.304	0.0467713	1
DLEU2	3.45402e-06	-0.279606	0.177	0.416	0.0469953	1
PBXIP1	3.45702e-06	0.309151	0.385	0.209	0.0470363	1
EIF4EBP1	3.45988e-06	-0.380791	0.223	0.451	0.0470752	1
LAMTOR2	3.50001e-06	-0.350362	0.577	0.733	0.0476212	1
DNAJC10.1	3.52544e-06	-0.294878	0.138	0.357	0.0479671	1
ATP6AP1	3.55679e-06	-0.273914	0.208	0.456	0.0483937	1
TSPAN14	3.59074e-06	-0.312947	0.131	0.349	0.0488556	1
GM3699	3.72538e-06	0.343638	0.508	0.369	0.0506875	1
ANKHD1	3.93104e-06	0.268019	0.331	0.169	0.0534857	1
TNFAIP8L2	3.93881e-06	-0.324482	0.3	0.539	0.0535914	1
LRRFIP2	4.04933e-06	-0.277488	0.085	0.282	0.0550952	1
RBMS1.1	4.285e-06	-0.318297	0.223	0.459	0.0583017	1
SPR	4.33281e-06	-0.250753	0.062	0.254	0.0589522	1
RPN1.1	4.4026e-06	-0.371673	0.262	0.487	0.0599018	1
TMEM189	4.47385e-06	-0.292293	0.108	0.311	0.0608711	1
ISCU	4.4765e-06	-0.29995	0.231	0.479	0.0609072	1
FIP1L1	4.78141e-06	0.298946	0.377	0.215	0.0650559	1
IDH2	4.83151e-06	-0.27175	0.131	0.341	0.0657375	1
SIGMAR1	5.05473e-06	-0.306139	0.108	0.316	0.0687747	1
ANXA7	5.11184e-06	-0.335413	0.131	0.354	0.0695516	1
PSIP1	5.15901e-06	0.288967	0.262	0.115	0.0701935	1
SLC43A2	5.30811e-06	-0.285717	0.108	0.309	0.0722222	1
SIRT2	5.38607e-06	-0.315917	0.108	0.307	0.0732829	1
NDUFB8	5.44449e-06	-0.334436	0.438	0.639	0.0740778	1
FUCA1	5.7298e-06	-0.384539	0.338	0.571	0.0779597	1
ATG3	5.75305e-06	-0.336085	0.2	0.421	0.0782759	1
NKIRAS2	5.77322e-06	-0.281015	0.077	0.267	0.0785504	1
CCM2	5.80129e-06	0.274923	0.346	0.194	0.0789324	1
GLMP	5.93207e-06	-0.298623	0.192	0.412	0.0807117	1
ANO6.1	6.07244e-06	-0.2782	0.123	0.334	0.0826216	1
PFDN1	6.0943e-06	-0.345297	0.277	0.506	0.082919	1
RPS25.PS1	6.10953e-06	0.29125	0.785	0.689	0.0831263	1
RAB1A.1	6.11546e-06	-0.341513	0.223	0.436	0.083207	1
CAMKK2	6.20195e-06	-0.334023	0.138	0.356	0.0843837	1
ZFAS1	6.20264e-06	0.378615	0.538	0.406	0.0843931	1
EVL	6.22596e-06	0.250447	0.254	0.112	0.0847105	1
HNRNPL	6.46281e-06	0.309468	0.4	0.245	0.087933	1
HIST1H1E	6.7353e-06	0.360732	0.431	0.262	0.0916404	1
CHD3	6.8053e-06	-0.294816	0.115	0.321	0.092593	1
CSTB	6.82668e-06	-0.374413	0.231	0.451	0.0928838	1
MFSD4A	6.83043e-06	0.310278	0.269	0.127	0.0929348	1
POLD4	7.13258e-06	0.351264	0.631	0.516	0.0970459	1
HNRNPC	7.20256e-06	0.30506	0.577	0.416	0.097998	1
SLC35B1	7.44512e-06	-0.281565	0.069	0.252	0.101298	1
RPL36A.PS2.CEACAM5	7.57184e-06	0.290816	0.592	0.456	0.103023	1
RNASEL	7.8092e-06	-0.254359	0.069	0.257	0.106252	1
RHOQ.1	7.89148e-06	-0.261813	0.108	0.301	0.107371	1
DAP	8.03911e-06	-0.261447	0.123	0.329	0.10938	1
TMEM134	8.08352e-06	0.350824	0.546	0.402	0.109984	1
RAB2A	8.13536e-06	-0.368113	0.377	0.616	0.11069	1
TRIM26	8.16385e-06	0.253851	0.285	0.142	0.111077	1
ATP6V0D1	8.3039e-06	-0.304473	0.215	0.452	0.112983	1
OSTF1	8.41458e-06	-0.380127	0.646	0.761	0.114489	1
CASP1	8.51985e-06	-0.302013	0.177	0.397	0.115921	1
HEXB	8.791e-06	-0.363985	0.292	0.513	0.11961	1
GRINA	8.91622e-06	-0.341914	0.1	0.287	0.121314	1
GMFG	9.33362e-06	-0.311299	0.723	0.816	0.126993	1
DNAJB11	9.89147e-06	-0.29707	0.192	0.419	0.134583	1
LGALS9	1.04978e-05	-0.294823	0.146	0.354	0.142833	1
PPDPF	1.1379e-05	0.356179	0.554	0.439	0.154823	1
TPM4	1.14665e-05	0.277703	0.485	0.324	0.156013	1
PON2	1.14911e-05	-0.304343	0.192	0.414	0.156348	1
FAM63A	1.17537e-05	-0.289916	0.092	0.274	0.159921	1
TUBA4A	1.19685e-05	0.26771	0.285	0.142	0.162843	1
SUSD3	1.24651e-05	0.273385	0.338	0.187	0.169601	1
ARHGAP12.1	1.24999e-05	-0.343003	0.177	0.379	0.170073	1
TMED9	1.27304e-05	-0.381569	0.438	0.624	0.17321	1
ARF5.1	1.27505e-05	-0.367278	0.638	0.755	0.173483	1
IL6RA.1	1.34644e-05	-0.320348	0.215	0.437	0.183197	1
OS9.1	1.34895e-05	-0.33639	0.215	0.442	0.183538	1
CTCF	1.43239e-05	0.270274	0.508	0.354	0.194891	1
SP3	1.6623e-05	0.292785	0.346	0.199	0.226173	1
VPS35	1.68034e-05	-0.363122	0.238	0.447	0.228627	1
STK17B	1.6808e-05	0.290515	0.423	0.272	0.22869	1
ALDH3B1	1.80083e-05	-0.326631	0.123	0.317	0.245021	1
TXNIP	1.83838e-05	-0.401354	0.6	0.741	0.25013	1
COMMD4	1.89656e-05	0.337023	0.392	0.247	0.258046	1
ZC3H15	1.90349e-05	0.298125	0.508	0.351	0.258988	1
SAMD4A.TSPAN13	2.03595e-05	0.251206	0.377	0.217	0.277012	1
LEPROTL1	2.03723e-05	-0.271522	0.092	0.269	0.277186	1
BAG1	2.04206e-05	-0.348447	0.369	0.589	0.277843	1
GM10076	2.1363e-05	0.272015	0.646	0.573	0.290665	1
MANF	2.14085e-05	-0.331251	0.408	0.624	0.291284	1
ACIN1	2.15395e-05	0.327434	0.485	0.357	0.293067	1
TBL1X	2.21475e-05	-0.297748	0.138	0.342	0.301339	1
SIVA1	2.30228e-05	-0.369351	0.177	0.384	0.313248	1
RP9	2.30622e-05	0.261284	0.569	0.434	0.313784	1
FUBP1	2.342e-05	0.285529	0.515	0.372	0.318652	1
SELK.1	2.43485e-05	-0.360383	0.485	0.668	0.331285	1
AP2A2.1	2.48002e-05	-0.262919	0.192	0.402	0.337431	1
HNRNPR	2.51401e-05	0.276353	0.377	0.227	0.342057	1
PLA2G16	2.52205e-05	-0.294575	0.154	0.359	0.34315	1
SNX2	2.56023e-05	0.251959	0.692	0.574	0.348346	1
MT.ND3	2.58879e-05	0.278897	0.654	0.548	0.352231	1
NUMA1	2.60068e-05	0.278875	0.377	0.225	0.353848	1
NENF	2.60313e-05	-0.303753	0.292	0.494	0.354182	1
COPZ1	2.67333e-05	-0.272634	0.169	0.379	0.363734	1
GATAD2B	2.7083e-05	0.308498	0.4	0.249	0.368491	1
BAZ1A	2.78007e-05	0.309538	0.469	0.324	0.378256	1
YPEL3	2.89483e-05	0.29426	0.492	0.354	0.393871	1
ESD	2.91946e-05	-0.38007	0.462	0.668	0.397221	1
LMO2	2.92846e-05	-0.262481	0.192	0.411	0.398447	1
COX6A1	2.93101e-05	-0.369361	0.6	0.71	0.398794	1
YWHAB	2.93139e-05	-0.304775	0.546	0.715	0.398845	1
PSMB1.1	2.94387e-05	0.283216	0.808	0.725	0.400543	1
CUX1	2.95982e-05	0.282544	0.385	0.24	0.402714	1
AB124611	2.97556e-05	-0.334846	0.392	0.599	0.404854	1
SNAP23	3.03889e-05	-0.271721	0.2	0.406	0.413471	1
COX6C	3.19384e-05	-0.299791	0.815	0.82	0.434554	1
PNN	3.21029e-05	0.257261	0.462	0.307	0.436791	1
RPS27L	3.23474e-05	-0.299444	0.615	0.753	0.440119	1
SNHG3	3.36034e-05	0.29563	0.3	0.16	0.457208	1
PSMB10	3.40748e-05	-0.373823	0.446	0.659	0.463622	1
SERP1	3.69122e-05	0.286251	0.746	0.633	0.502228	1
X1810026B05RIK	3.71656e-05	0.269929	0.369	0.22	0.505676	1
EID1	3.85336e-05	-0.337051	0.169	0.366	0.524289	1
AKT1	3.97028e-05	-0.255679	0.2	0.412	0.540197	1
PLGRKT	4.07112e-05	0.324063	0.423	0.302	0.553916	1
TM9SF4	4.21337e-05	-0.267628	0.162	0.357	0.573272	1
DAD1	4.25641e-05	-0.366721	0.662	0.776	0.579128	1
GM11361	4.29876e-05	0.305864	0.354	0.22	0.58489	1
PSMB2	4.58001e-05	-0.299255	0.392	0.603	0.623157	1
UGGT1	4.65057e-05	-0.273311	0.123	0.307	0.632756	1
AI662270	4.80701e-05	-0.30549	0.308	0.508	0.654042	1
GTF2H5	4.9946e-05	-0.333344	0.3	0.506	0.679566	1
HMOX2	5.10944e-05	-0.274994	0.231	0.456	0.69519	1
DDX39B	5.21075e-05	0.278455	0.469	0.332	0.708975	1
RAP2B	5.44897e-05	-0.257147	0.169	0.371	0.741387	1
KLF4.1	5.4627e-05	-0.329969	0.146	0.329	0.743254	1
WARS	5.46832e-05	-0.327601	0.123	0.287	0.74402	1
RTN4	5.5254e-05	-0.317121	0.285	0.509	0.751786	1
IL10RB	5.58307e-05	-0.281955	0.254	0.469	0.759632	1
ITCH.1	5.69854e-05	-0.266683	0.246	0.454	0.775343	1
ARF4	5.74544e-05	-0.35282	0.323	0.543	0.781725	1
PTPN7.1	5.78896e-05	-0.260911	0.131	0.312	0.787646	1
NDUFC1	5.94713e-05	-0.33685	0.408	0.584	0.809167	1
CALM2	6.3912e-05	-0.362358	0.708	0.778	0.869587	1
TUBA1A	6.45257e-05	0.258213	0.415	0.27	0.877937	1
ATP5H	6.50891e-05	-0.26671	0.823	0.84	0.885603	1
DHRS1	6.59964e-05	-0.275591	0.108	0.277	0.897947	1
CUTA	7.03717e-05	-0.262431	0.277	0.501	0.957477	1
ATRAID	7.03784e-05	-0.309464	0.262	0.464	0.957569	1
STXBP2	7.27986e-05	-0.256416	0.154	0.346	0.990498	1
X0610012G03RIK	7.63881e-05	-0.364698	0.354	0.539	1	1
GM8995	8.19032e-05	0.308804	0.685	0.589	1	1
RBM26	8.59506e-05	0.28231	0.269	0.147	1	1
DLGAP4	8.74944e-05	-0.26574	0.131	0.311	1	1
PIK3R1	9.063e-05	0.287174	0.362	0.222	1	1
MRFAP1	9.12879e-05	-0.334525	0.492	0.671	1	1
FAR1	9.13992e-05	0.27519	0.469	0.324	1	1
PCBD2	9.47264e-05	-0.341827	0.223	0.404	1	1
TRP53	9.62676e-05	0.26811	0.408	0.275	1	1
PLEKHA2	9.89374e-05	0.264214	0.308	0.177	1	1
ANKRD44	9.97977e-05	0.256185	0.438	0.301	1	1
TMEM208	0.000102074	-0.266791	0.262	0.452	1	1
ZFAND5	0.00010219	-0.313755	0.269	0.456	1	1
TCOF1	0.000103636	0.300472	0.408	0.284	1	1
CLIC4	0.000104154	0.331882	0.315	0.187	1	1
RHOA	0.000106011	-0.267799	0.892	0.861	1	1
PIP4K2A	0.000107944	0.282238	0.354	0.227	1	1
YWHAG.1	0.000115342	-0.282305	0.231	0.436	1	1
HIPK1	0.000117609	0.265304	0.431	0.302	1	1
FKBP1A	0.000118829	-0.343149	0.285	0.491	1	1
RPS11.PS1	0.000119707	0.268478	0.554	0.434	1	1
COX7B	0.000120818	-0.324331	0.669	0.76	1	1
HCLS1	0.000127265	0.261401	0.531	0.419	1	1
RNF7	0.00012793	-0.298154	0.277	0.472	1	1
HIST1H2BC	0.000129054	0.273634	0.277	0.15	1	1
ZFP106	0.000133926	0.35334	0.469	0.356	1	1
CMIP.1	0.000140977	-0.274989	0.254	0.456	1	1
CD53	0.000142309	-0.345541	0.646	0.751	1	1
G3BP1	0.000145568	0.289451	0.577	0.467	1	1
RPL17.PS5	0.000151814	0.313976	0.454	0.334	1	1
UNC119	0.000159904	-0.285712	0.308	0.511	1	1
TXNDC17	0.000170585	-0.303837	0.546	0.699	1	1
POLE4	0.000171508	0.33813	0.331	0.205	1	1
VAPA	0.000172887	-0.273938	0.392	0.594	1	1
UFC1	0.000173421	-0.291772	0.292	0.497	1	1
PPP6R1	0.000179295	0.298297	0.354	0.225	1	1
FAM76B	0.000191816	0.268484	0.277	0.155	1	1
UQCRQ	0.000197935	-0.270407	0.554	0.703	1	1
BCLAF1	0.000198935	0.291972	0.485	0.352	1	1
ARF1	0.000202974	-0.299734	0.523	0.683	1	1
GLTP	0.000210809	-0.259388	0.238	0.439	1	1
ICT1	0.00022552	-0.283336	0.177	0.354	1	1
CHMP2A	0.000243096	-0.316471	0.5	0.668	1	1
SPCS2	0.000250659	-0.331147	0.585	0.699	1	1
POMP	0.00026552	-0.253786	0.638	0.731	1	1
NHP2	0.000272636	0.257968	0.446	0.322	1	1
GPI1	0.00027411	-0.296607	0.623	0.726	1	1
MPP6	0.000276894	-0.260299	0.192	0.359	1	1
COPE	0.000298721	-0.302151	0.385	0.576	1	1
NDUFA8	0.000312231	-0.278656	0.362	0.568	1	1
ZNFX1	0.000316493	-0.251206	0.123	0.267	1	1
PPP1R10	0.000323137	0.266708	0.277	0.157	1	1
SEC61B	0.000325902	-0.286037	0.762	0.81	1	1
COPB2.1	0.000328609	-0.283285	0.254	0.447	1	1
FBXW7	0.000337253	0.313688	0.308	0.197	1	1
GM9800	0.000348876	0.284906	0.315	0.202	1	1
BOD1L	0.000356605	0.264705	0.454	0.327	1	1
EIF5B	0.000405166	0.272755	0.654	0.574	1	1
VIMP	0.000421159	-0.276573	0.346	0.551	1	1
SIPA1	0.000448497	0.317069	0.377	0.264	1	1
AP2S1	0.000499587	-0.253774	0.369	0.584	1	1
UQCR10	0.000505695	-0.267052	0.623	0.733	1	1
SLC6A6.1	0.000525736	-0.274576	0.262	0.452	1	1
HMGB1.PS8	0.000533031	0.269289	0.315	0.199	1	1
STXBP3	0.000560736	-0.284778	0.162	0.319	1	1
GLUD1.1	0.000575817	-0.288408	0.362	0.513	1	1
STK40	0.000585313	-0.269229	0.115	0.259	1	1
TCEB1	0.000587565	-0.295467	0.292	0.491	1	1
SRRM1	0.000587795	0.306344	0.5	0.437	1	1
MED13	0.000606939	0.280076	0.292	0.179	1	1
RBBP6	0.000627259	0.291046	0.4	0.287	1	1
CTAGE5	0.000629532	-0.354094	0.246	0.414	1	1
FKBP3	0.000639828	0.250236	0.5	0.406	1	1
TRAM1	0.000678586	-0.316174	0.269	0.436	1	1
GNB1	0.000716361	-0.333452	0.454	0.636	1	1
SMAP1	0.000747831	-0.250831	0.285	0.462	1	1
MACF1	0.000750933	0.282481	0.608	0.524	1	1
TUBA1B	0.000753839	-0.324227	0.592	0.708	1	1
H2.T23	0.000753982	-0.273974	0.6	0.741	1	1
NDUFA10	0.000784385	-0.295581	0.292	0.462	1	1
CD81	0.000794892	-0.303459	0.477	0.633	1	1
PRKAR1A	0.000822802	-0.292816	0.385	0.579	1	1
ZFP638	0.000840992	0.283765	0.408	0.295	1	1
ITSN2	0.00084105	0.303124	0.292	0.185	1	1
ATP5G3	0.000853202	-0.288379	0.477	0.634	1	1
PET100	0.000867319	-0.254669	0.308	0.494	1	1
LAMTOR5	0.000888364	-0.269652	0.346	0.524	1	1
GNB2	0.000900786	-0.258845	0.723	0.791	1	1
ZFP871	0.000902087	0.264487	0.285	0.18	1	1
GSK3B.1	0.00092089	-0.292915	0.246	0.406	1	1
LAMTOR3	0.00105563	-0.321403	0.215	0.381	1	1
DDRGK1	0.00113811	-0.333485	0.346	0.524	1	1
APBB1IP.1	0.0011596	-0.300992	0.677	0.741	1	1
TMEM50A.1	0.00116065	-0.281292	0.538	0.721	1	1
IRF2.1	0.00116666	-0.294384	0.6	0.703	1	1
UBTF	0.00118586	0.280798	0.377	0.279	1	1
ZBTB20	0.00134237	0.274564	0.423	0.339	1	1
PRR13	0.00135445	-0.314199	0.485	0.651	1	1
ALDOA	0.00138061	-0.299877	0.7	0.778	1	1
MED8	0.00140383	-0.265585	0.215	0.384	1	1
OSTC	0.00140837	-0.267933	0.4	0.558	1	1
SLC12A6	0.00152681	0.25034	0.338	0.234	1	1
NAP1L4	0.00154431	0.26303	0.354	0.247	1	1
HYI	0.00159349	-0.284691	0.138	0.272	1	1
PSMA6	0.00162491	-0.269924	0.4	0.561	1	1
TAF15	0.00164885	0.256768	0.308	0.202	1	1
MORF4L2	0.00166714	-0.277139	0.231	0.369	1	1
AK2	0.00176752	0.271842	0.362	0.254	1	1
GM10275	0.00178608	0.255318	0.5	0.421	1	1
X1700020I14RIK	0.00180326	0.275103	0.4	0.311	1	1
APOBEC1	0.00182077	0.297837	0.323	0.227	1	1
KXD1	0.00205498	0.286255	0.485	0.399	1	1
ROMO1	0.00208428	-0.27814	0.469	0.626	1	1
FLNA.1	0.00243001	-0.276042	0.538	0.658	1	1
CFLAR	0.00280319	-0.266284	0.215	0.351	1	1
NDUFB3	0.00282648	-0.251643	0.431	0.614	1	1
SNHG12	0.00292625	0.291388	0.262	0.169	1	1
FCGR2B	0.00296095	-0.269772	0.254	0.397	1	1
ZMIZ1	0.00306398	0.285477	0.385	0.302	1	1
ATP5K	0.00310603	-0.265996	0.569	0.696	1	1
TAPBP	0.00334222	-0.256082	0.408	0.561	1	1
SSR1	0.00336163	-0.259046	0.231	0.372	1	1
RGS19	0.00342648	-0.254122	0.269	0.434	1	1
TGFB1	0.00399862	-0.250783	0.4	0.574	1	1
ROCK2	0.00426479	0.256902	0.423	0.354	1	1
IER2	0.00482792	-0.261562	0.377	0.533	1	1
SF3B3	0.00491925	0.255695	0.269	0.179	1	1
CSDE1.1	0.00496457	-0.254352	0.423	0.568	1	1
GM28661	0.00503526	0.287012	0.285	0.195	1	1
CD24A	0.00507352	0.325735	0.654	0.606	1	1
EMC7	0.00551673	-0.258149	0.3	0.437	1	1
GAR1	0.00665424	0.2831	0.285	0.2	1	1
GM26917	0.00685424	0.265258	0.285	0.192	1	1
IFNGR1	0.00688564	-0.28062	0.277	0.431	1	1
GBP3	0.00746026	-0.251016	0.2	0.332	1	1
PTS	0.0091167	0.25494	0.4	0.326	1	1
TMEM14C	0.00984813	-0.26677	0.485	0.616	1	1
LYZ2.2	3.51593e-18	0.554735	0.992	0.946	4.78377e-14	2
CD9.2	2.86672e-15	0.580543	0.898	0.671	3.90046e-11	2
TYROBP.2	3.73936e-14	0.515974	0.932	0.766	5.08777e-10	2
MALAT1.1	5.00408e-14	-0.654577	1	0.969	6.80855e-10	2
PRDX5.2	9.16278e-14	0.477692	0.907	0.71	1.24669e-09	2
FCER1G.2	1.77182e-13	0.499127	0.915	0.627	2.41073e-09	2
IFITM3.2	2.9479e-13	0.492327	0.932	0.637	4.01091e-09	2
FXYD5.2	4.53196e-13	0.461235	0.958	0.836	6.16619e-09	2
C1QB.2	1.5542e-12	0.513004	0.915	0.692	2.11464e-08	2
ITM2B.2	2.05126e-12	0.367177	0.949	0.915	2.79094e-08	2
[truncated: 3,123 more rows]
