# Supplementary material for: Broad-spectrum antibiotics disrupt homeostatic efferocytosis
Source: Nat Metab. Author manuscript; Available in PMC 2024 Sep 20. (PMC7616532; doi:10.1038/s42255-024-01107-7)
Supplement: Supplementary Table 3 [file EMS197952-supplement-Supplementary_Table_3.xlsx]

## Sheet: Control - LPM C1 Cell IDs
V10	V145	V337	V523	V672
V12	V152	V338	V531	V679
V14	V157	V342	V548	V684
V18	V175	V365	V550	V685
V19	V180	V377	V567	V686
V25	V181	V380	V571	V688
V29	V182	V397	V573	V689
V39	V183	V407	V577	V706
V43	V188	V408	V580	V725
V44	V192	V409	V582	V726
V45	V218	V414	V589	V728
V48	V222	V416	V593	V729
V62	V238	V428	V605	V730
V69	V254	V434	V606	V737
V85	V258	V437	V608	V746
V87	V259	V443	V612	V748
V92	V268	V444	V625	V756
V98	V278	V456	V630	V761
V101	V284	V463	V641	V765
V102	V290	V477	V643	V766
V114	V294	V480	V646	V780
V123	V302	V487	V648	V788
V127	V303	V488	V650	V799
V129	V305	V495	V652	V800
V130	V313	V497	V654	V806
V132	V315	V504	V655	V807
V133	V316	V505	V657	V809
V135	V320	V516	V660

## Sheet: Control - LPM C2 Cell IDs
V7	V186	V292	V430	V597
V22	V196	V308	V436	V599
V24	V203	V312	V438	V600
V26	V204	V321	V441	V604
V31	V206	V322	V451	V617
V34	V210	V327	V454	V620
V40	V211	V336	V457	V636
V50	V213	V340	V460	V661
V54	V226	V351	V462	V666
V55	V228	V353	V468	V674
V57	V235	V356	V482	V675
V77	V239	V357	V491	V681
V84	V243	V358	V492	V695
V88	V245	V360	V499	V707
V94	V251	V361	V510	V712
V108	V261	V370	V521	V716
V119	V262	V371	V538	V721
V128	V263	V372	V544	V735
V131	V264	V390	V551	V742
V136	V265	V391	V564	V744
V139	V266	V394	V572	V773
V156	V267	V405	V578	V774
V163	V272	V406	V581	V797
V170	V274	V417	V583	V808
V172	V276	V419	V584

## Sheet: ABX - LPM C1 Cell IDs
V3	V154	V312	V450	V601
V4	V158	V315	V452	V604
V13	V162	V317	V454	V609
V17	V166	V319	V470	V615
V20	V168	V326	V483	V627
V21	V172	V327	V487	V632
V22	V175	V329	V492	V635
V32	V181	V335	V493	V636
V40	V183	V337	V498	V639
V42	V186	V343	V507	V640
V43	V191	V345	V509	V646
V48	V197	V352	V510	V657
V52	V201	V355	V514	V664
V55	V202	V358	V519	V665
V64	V210	V365	V527	V667
V66	V221	V370	V536	V680
V67	V229	V372	V544	V681
V71	V230	V376	V545	V688
V78	V232	V378	V549	V694
V79	V233	V392	V552	V695
V82	V234	V394	V553	V696
V88	V240	V399	V558	V700
V90	V241	V403	V561	V703
V96	V250	V405	V562	V706
V98	V260	V408	V566	V710
V104	V264	V415	V570	V711
V106	V265	V424	V571	V712
V107	V268	V426	V572	V713
V110	V272	V427	V579	V714
V116	V277	V428	V581	V716
V121	V285	V438	V583	V718
V128	V294	V439	V586	V722
V131	V296	V441	V588	V729
V136	V304	V442	V589
V137	V310	V443	V594

## Sheet: ABX - LPM C2 Cell IDs
V11	V205	V356	V480	V644
V19	V211	V359	V508	V645
V37	V212	V371	V518	V653
V38	V218	V383	V534	V659
V69	V228	V384	V542	V673
V81	V244	V401	V565	V675
V89	V303	V429	V569	V690
V100	V306	V431	V575	V692
V140	V324	V445	V599	V698
V143	V348	V468	V603	V715
V159	V349	V471	V612	V719
V161	V353	V472	V620	V720

## Sheet: ABX+But - LPM C1 Cell IDs
V4	V155	V309	V451	V598
V5	V156	V311	V452	V601
V7	V158	V312	V453	V607
V9	V159	V317	V456	V611
V10	V162	V322	V458	V613
V11	V163	V325	V465	V615
V13	V165	V326	V472	V616
V19	V167	V329	V473	V618
V22	V168	V337	V474	V620
V33	V170	V338	V475	V621
V38	V174	V341	V481	V622
V41	V177	V342	V483	V623
V42	V181	V352	V484	V626
V46	V188	V353	V485	V628
V49	V190	V355	V487	V629
V52	V194	V356	V489	V633
V59	V197	V359	V494	V634
V60	V198	V362	V496	V635
V61	V200	V368	V497	V638
V62	V202	V370	V500	V647
V68	V208	V374	V512	V651
V71	V209	V376	V513	V662
V74	V210	V379	V515	V664
V76	V224	V385	V516	V670
V78	V234	V386	V529	V671
V84	V235	V389	V532	V677
V86	V237	V394	V534	V679
V88	V238	V395	V544	V684
V89	V242	V400	V547	V687
V92	V246	V404	V552	V692
V96	V248	V406	V558	V698
V100	V250	V408	V559	V699
V103	V255	V415	V561	V701
V104	V261	V419	V563	V702
V122	V262	V420	V567	V703
V129	V263	V423	V575	V708
V132	V267	V426	V577	V709
V137	V273	V429	V580	V718
V139	V285	V434	V581	V721
V146	V291	V437	V582	V724
V147	V292	V443	V584	V725
V149	V293	V446	V588	V726
V150	V298	V447	V590	V733

## Sheet: ABX+But - LPM C2 Cell IDs
V15	V154	V306	V442	V645
V17	V160	V314	V445	V653
V21	V166	V320	V450	V654
V24	V172	V330	V457	V657
V26	V182	V331	V468	V658
V27	V184	V340	V480	V665
V28	V189	V349	V488	V668
V29	V195	V351	V506	V676
V31	V199	V372	V520	V680
V36	V203	V373	V522	V683
V45	V204	V377	V533	V689
V53	V215	V378	V536	V691
V69	V217	V387	V539	V704
V80	V222	V393	V542	V706
V82	V227	V402	V550	V707
V97	V231	V405	V557	V710
V102	V251	V412	V583	V711
V107	V258	V414	V603	V712
V120	V272	V422	V608	V719
V121	V274	V430	V619	V727
V133	V275	V432	V630	V731
V138	V281	V433	V637
V142	V287	V439	V642
