# Supplementary material for: Broad-spectrum antibiotics disrupt homeostatic efferocytosis
Source: Nat Metab. Author manuscript; Available in PMC 2024 Sep 20. (PMC7616532; doi:10.1038/s42255-024-01107-7)
Supplement: Supplementary Table 4 [file EMS197952-supplement-Supplementary_Table_4.xlsx]

## Sheet: Control - LPM C1 Gene Counts
Gene	Cluster	TIMD4	SDC3	C3	CYBB	RHOC	CTSB	CTSD	MSR1	RHOA	DOCK2	DOCK8	TYROBP
V1	C1	7	17	1	19	4	10	6	8	8	2	2	31
V10	C1	4	4	1	22	0	12	15	6	8	3	0	23
V12	C1	7	5	0	26	0	18	41	4	4	9	2	72
V14	C1	0	3	0	11	0	2	12	7	6	2	6	14
V18	C1	11	10	4	2	2	8	9	7	9	1	0	17
V19	C1	4	24	0	26	1	17	16	10	8	6	0	29
V25	C1	4	11	2	22	1	13	14	8	9	1	4	14
V29	C1	0	6	3	20	1	10	6	5	7	1	2	14
V39	C1	11	15	0	15	1	15	16	9	10	3	2	24
V43	C1	5	5	1	17	0	17	22	9	1	5	1	15
V44	C1	0	8	0	8	2	3	10	3	5	6	3	31
V45	C1	8	13	2	25	0	10	13	3	7	2	2	18
V48	C1	6	7	1	15	0	14	13	8	10	4	0	32
V62	C1	0	5	0	14	1	19	19	4	13	4	1	35
V69	C1	4	13	0	19	2	30	24	1	8	5	0	27
V85	C1	4	12	0	10	3	17	26	9	10	0	1	26
V87	C1	5	12	0	34	0	24	25	6	7	1	3	17
V92	C1	0	17	0	25	5	33	29	4	11	7	2	38
V98	C1	0	14	1	32	3	11	15	3	8	2	0	25
V101	C1	0	5	4	8	1	13	11	9	8	2	1	12
V102	C1	1	5	0	7	0	12	8	2	1	1	0	5
V114	C1	5	12	0	9	0	11	14	1	2	1	2	23
V123	C1	6	8	0	13	1	3	4	3	7	5	1	26
V127	C1	0	7	0	6	1	16	11	4	5	0	2	28
V129	C1	2	10	0	9	0	13	21	2	1	2	0	3
V130	C1	3	11	0	8	3	22	6	2	3	2	0	25
V132	C1	4	3	0	10	0	5	5	5	2	1	1	29
V133	C1	1	8	0	10	1	10	18	4	2	5	1	37
V135	C1	4	8	1	15	2	10	14	4	5	3	1	17
V145	C1	5	11	1	15	3	16	18	2	8	1	0	24
V152	C1	5	15	1	19	1	10	15	7	12	3	0	42
V157	C1	13	10	0	16	1	11	17	12	8	0	2	23
V175	C1	6	7	0	17	2	29	24	6	5	4	1	33
V180	C1	8	15	0	20	0	8	8	4	9	3	3	29
V181	C1	1	7	0	23	1	15	12	13	3	3	3	18
V182	C1	0	5	0	7	1	3	9	7	3	6	1	25
V183	C1	6	5	0	14	0	11	6	3	4	2	1	23
V188	C1	3	10	2	7	2	5	7	1	4	1	1	13
V192	C1	0	3	7	1	3	8	12	0	1	0	0	3
V218	C1	13	18	0	26	1	31	7	3	10	2	0	43
V222	C1	0	1	0	6	0	1	0	0	0	1	0	0
V238	C1	9	10	2	20	0	14	25	4	7	2	1	46
V254	C1	0	0	0	1	0	0	0	0	1	0	0	1
V258	C1	9	23	1	49	3	40	18	10	10	7	0	27
V259	C1	0	3	0	5	0	13	7	4	4	5	1	34
V268	C1	1	15	1	11	0	6	6	4	2	1	0	4
V278	C1	13	18	3	6	0	12	8	5	4	2	3	22
V284	C1	7	8	2	17	0	17	24	3	7	0	1	41
V290	C1	3	4	0	13	2	27	8	4	14	6	1	29
V294	C1	0	3	2	15	0	6	9	2	4	4	0	15
V302	C1	6	10	2	7	3	17	9	1	6	4	0	26
V303	C1	6	5	0	15	2	13	14	4	5	4	0	35
V305	C1	3	5	3	9	2	9	4	3	1	0	1	18
V313	C1	6	13	2	23	0	10	16	6	8	1	0	27
V315	C1	4	19	1	14	1	24	14	4	3	7	4	28
V316	C1	4	13	0	17	1	11	24	7	6	3	1	38
V320	C1	5	5	0	10	0	4	4	3	3	5	0	15
V337	C1	4	8	0	11	1	14	9	3	4	3	2	11
V338	C1	2	10	3	34	1	17	17	3	10	9	1	42
V342	C1	2	2	0	11	1	5	5	3	5	4	1	11
V345	C1	12	11	0	23	1	23	36	6	9	10	1	50
V365	C1	5	24	0	35	0	18	33	8	10	3	1	35
V377	C1	9	16	0	26	0	24	33	8	2	5	2	25
V380	C1	2	3	0	10	0	5	6	3	5	1	1	25
V388	C1	12	22	0	18	1	20	36	8	13	2	5	60
V397	C1	4	6	1	8	0	14	10	3	3	1	1	7
V408	C1	1	2	0	27	1	18	12	4	7	3	0	31
V409	C1	5	8	0	19	2	17	16	9	4	1	3	25
V414	C1	7	5	1	14	0	12	14	7	3	2	0	8
V416	C1	4	9	0	13	1	7	7	3	7	3	0	30
V428	C1	9	33	4	5	3	25	12	3	8	1	1	11
V434	C1	0	4	3	24	0	21	11	4	3	5	1	15
V437	C1	4	10	2	15	2	10	5	0	3	0	3	3
V443	C1	3	5	0	14	0	6	7	5	6	1	2	6
V444	C1	0	9	0	19	1	27	18	4	8	8	4	40
V456	C1	4	5	1	8	1	32	17	9	2	4	0	38
V461	C1	0	10	0	4	0	2	8	0	6	8	3	9
V463	C1	4	8	0	24	4	19	13	11	6	3	2	14
V477	C1	5	9	1	20	1	9	17	5	3	0	2	23
V480	C1	1	1	1	9	0	9	8	0	10	2	3	41
V487	C1	8	1	0	6	0	6	10	2	5	1	1	40
V488	C1	3	9	0	18	1	14	11	2	5	3	2	31
V495	C1	6	1	1	9	0	4	7	5	4	3	0	18
V497	C1	0	2	1	10	0	7	11	2	3	2	0	15
V504	C1	0	0	0	0	0	0	0	0	2	0	0	3
V505	C1	4	10	1	29	0	11	14	12	9	2	4	40
V516	C1	6	5	0	13	1	8	15	5	11	2	2	30
V523	C1	12	6	0	6	2	4	12	3	7	2	1	23
V531	C1	4	20	3	9	1	29	12	11	5	2	1	8
V548	C1	8	17	0	6	1	5	4	5	7	2	0	3
V550	C1	4	12	1	23	0	9	5	3	8	3	2	19
V567	C1	10	11	0	31	0	12	17	10	3	5	1	29
V571	C1	6	16	0	17	1	37	54	12	11	2	2	34
V573	C1	8	1	0	9	0	10	6	2	4	0	1	22
V577	C1	2	2	0	16	1	3	14	3	1	1	0	10
V580	C1	4	15	0	17	0	17	13	2	3	2	1	9
V582	C1	0	2	0	13	0	5	5	4	6	3	1	23
V589	C1	0	7	0	12	3	8	10	1	7	3	3	23
V593	C1	2	7	1	10	0	15	15	10	4	5	0	25
V605	C1	4	23	2	16	3	11	12	6	6	3	2	29
V606	C1	6	7	2	14	0	6	12	5	10	0	0	2
V608	C1	6	4	0	10	2	15	14	1	9	2	1	26
V612	C1	6	4	0	12	1	19	3	4	1	5	0	20
V625	C1	4	1	0	13	1	11	5	4	2	0	0	37
V630	C1	3	3	0	7	0	3	4	0	0	1	0	2
V641	C1	8	14	0	23	0	14	8	8	8	6	2	23
V643	C1	2	2	0	4	1	7	10	3	6	2	0	28
V646	C1	2	2	1	12	2	4	2	5	6	1	1	16
V648	C1	3	4	1	12	1	6	5	4	3	2	2	22
V650	C1	4	10	0	21	1	34	15	2	8	2	1	20
V652	C1	1	3	1	14	0	2	13	3	9	6	1	24
V654	C1	3	24	0	20	1	36	18	9	10	13	1	23
V655	C1	5	7	0	12	0	9	12	10	5	1	0	32
V657	C1	3	19	1	21	0	22	13	3	12	5	2	27
V660	C1	2	4	0	9	0	11	17	2	1	4	2	28
V672	C1	11	4	0	5	0	3	11	4	5	0	0	45
V679	C1	2	5	1	10	0	9	14	3	8	4	0	29
V684	C1	5	5	2	32	0	23	19	7	3	2	1	42
V685	C1	15	4	0	12	2	8	7	5	3	1	1	37
V686	C1	7	8	2	22	0	8	10	5	3	3	0	36
V688	C1	0	3	1	10	1	8	1	4	8	2	0	30
V689	C1	0	1	0	7	0	5	9	3	4	1	1	20
V706	C1	6	11	1	8	0	22	6	7	4	1	1	3
V725	C1	2	4	2	25	0	5	11	5	7	1	0	13
V726	C1	0	7	0	11	0	9	9	3	9	4	3	28
V728	C1	9	11	0	5	1	19	9	12	4	4	1	8
V729	C1	3	17	0	8	1	12	4	8	3	0	0	4
V730	C1	4	19	0	14	0	20	11	6	4	1	1	8
V737	C1	3	7	0	11	0	7	6	5	1	2	0	13
V746	C1	1	7	0	5	0	6	7	3	6	1	0	19
V748	C1	0	0	0	0	0	1	0	1	0	1	1	0
V756	C1	7	11	0	11	1	11	14	7	2	2	4	19
V761	C1	14	12	0	16	0	26	16	11	7	7	0	28
V765	C1	3	3	1	17	1	11	7	1	7	3	2	15
V766	C1	1	8	0	2	0	5	2	2	1	0	0	1
V780	C1	4	11	0	7	1	3	12	2	4	4	0	31
V788	C1	2	2	1	5	1	5	2	2	9	3	0	33
V799	C1	3	20	0	38	3	15	25	3	6	1	4	31
V800	C1	0	5	0	6	0	2	5	5	2	3	1	22
V805	C1	0	22	1	8	0	16	9	4	5	4	1	6
V807	C1	0	3	0	7	0	8	7	2	1	0	1	9
V809	C1	1	3	1	14	0	4	13	7	12	2	1	14

## Sheet: Control - LPM C2 Gene Counts
Gene	Cluster	TIMD4	SDC3	C3	CYBB	RHOC	CTSB	CTSD	MSR1	RHOA	DOCK2	DOCK8	TYROBP
V7	C2	6	7	1	20	2	7	14	2	10	3	1	38
V22	C2	0	2	0	3	0	7	11	2	10	0	0	43
V24	C2	9	4	1	14	2	19	17	8	8	2	1	66
V26	C2	3	2	1	9	2	11	5	2	3	3	0	26
V31	C2	0	4	0	9	3	9	10	1	13	2	0	64
V34	C2	1	6	2	23	1	25	19	1	8	3	0	26
V40	C2	7	11	1	14	2	13	16	2	5	5	1	42
V50	C2	8	5	0	17	1	15	21	2	7	2	2	52
V54	C2	0	3	1	11	0	4	8	1	6	2	0	21
V55	C2	8	10	4	19	1	12	17	7	10	3	0	41
V57	C2	0	8	0	17	1	7	3	5	7	3	0	23
V77	C2	1	6	3	5	0	11	8	2	5	5	1	40
V84	C2	6	12	1	21	0	18	30	9	4	9	3	42
V88	C2	8	25	0	14	0	9	8	7	10	4	1	50
V94	C2	5	3	0	5	0	2	12	1	6	5	0	28
V108	C2	7	8	1	9	2	22	12	4	5	2	1	37
V119	C2	2	9	0	11	0	9	14	3	6	2	0	40
V128	C2	3	4	1	6	0	5	7	5	4	0	2	35
V131	C2	2	3	1	13	0	11	13	3	5	1	2	38
V136	C2	0	1	0	5	0	10	3	4	9	2	0	33
V139	C2	1	1	2	19	1	4	9	3	3	1	2	34
V156	C2	3	4	1	11	1	10	8	7	12	3	2	55
V163	C2	9	17	2	22	0	10	19	2	4	1	3	42
V170	C2	0	7	0	1	1	10	3	2	7	2	1	26
V172	C2	0	3	0	9	0	6	7	1	13	2	1	15
V186	C2	7	1	0	16	3	9	12	9	5	0	2	44
V196	C2	0	3	1	3	1	5	9	0	6	1	1	29
V203	C2	0	6	0	11	2	3	7	13	8	2	0	45
V204	C2	1	10	0	11	6	12	29	4	6	3	1	43
V206	C2	10	6	0	10	1	12	20	3	7	8	0	63
V210	C2	0	9	0	22	5	10	17	6	13	1	1	53
V211	C2	0	7	1	9	1	8	7	2	7	2	2	27
V213	C2	4	7	0	15	2	12	22	6	10	6	2	42
V226	C2	3	9	1	25	4	20	15	11	12	3	0	59
V228	C2	0	6	2	15	1	5	14	7	5	3	1	37
V235	C2	7	15	2	9	1	9	17	4	10	2	2	59
V239	C2	7	3	0	19	1	11	21	9	6	1	1	35
V243	C2	5	6	1	15	1	14	17	5	3	3	0	45
V245	C2	0	3	0	18	0	12	13	9	7	1	1	34
V251	C2	3	11	0	14	1	14	10	8	6	2	3	63
V261	C2	8	4	1	12	2	17	13	6	2	4	5	40
V262	C2	10	14	1	34	3	15	14	6	10	1	0	38
V263	C2	5	15	0	20	0	9	16	8	3	4	1	41
V264	C2	5	5	0	18	0	10	5	9	2	1	2	71
V265	C2	1	1	0	11	0	4	12	4	3	0	1	29
V266	C2	5	14	1	32	0	12	21	6	2	4	0	36
V267	C2	0	6	0	16	1	17	5	2	13	7	1	29
V269	C2	14	3	2	14	0	16	14	4	4	2	1	43
V272	C2	2	0	0	18	1	10	13	7	8	0	2	39
V274	C2	0	5	0	16	2	11	1	8	11	3	0	30
V276	C2	3	5	1	8	3	5	9	5	8	1	2	36
V292	C2	8	7	3	14	1	18	37	8	11	2	1	60
V308	C2	0	10	1	11	1	11	5	3	4	4	2	39
V312	C2	8	5	0	18	1	9	7	3	13	1	4	57
V321	C2	0	4	0	13	1	4	14	3	8	2	1	31
V322	C2	0	6	1	24	0	12	9	5	10	5	4	56
V327	C2	5	4	0	7	2	15	6	7	7	2	4	20
V336	C2	0	1	0	7	1	10	15	2	5	0	3	32
V340	C2	1	2	1	18	1	11	11	0	8	2	1	32
V344	C2	0	12	1	10	4	12	15	3	1	1	0	40
V351	C2	2	7	0	25	4	14	5	2	3	4	3	33
V353	C2	4	3	0	20	2	9	10	4	13	3	2	57
V356	C2	2	4	0	29	4	21	15	2	3	3	1	43
V357	C2	0	4	1	16	0	11	8	4	7	8	3	41
V358	C2	0	9	1	11	3	9	17	3	2	5	2	41
V360	C2	0	2	0	6	0	5	6	2	6	0	2	29
V361	C2	12	2	7	14	4	13	13	6	8	5	2	52
V370	C2	6	8	0	13	2	5	18	6	3	5	4	44
V371	C2	3	5	0	21	1	18	18	9	5	1	1	41
V372	C2	0	1	0	5	4	6	4	1	3	2	1	24
V390	C2	0	1	2	10	0	7	3	1	4	0	0	38
V391	C2	0	5	0	17	0	8	8	5	3	5	3	36
V394	C2	1	0	0	10	4	14	11	4	5	1	4	36
V405	C2	0	2	3	15	1	5	9	2	5	4	1	29
V406	C2	12	12	0	8	2	28	27	4	7	0	0	25
V417	C2	11	9	0	23	3	18	29	8	12	4	2	70
V419	C2	3	1	2	14	2	9	14	2	7	1	1	49
V430	C2	0	4	0	14	2	15	17	8	12	1	1	67
V436	C2	4	11	1	11	0	9	14	3	7	0	0	24
V438	C2	9	8	1	16	0	22	39	5	17	5	1	49
V441	C2	5	8	2	9	2	12	9	4	4	0	0	46
V451	C2	2	6	1	6	0	17	19	4	2	1	2	22
V454	C2	2	3	1	7	4	12	18	3	7	0	0	31
V457	C2	2	5	2	14	3	1	13	2	6	3	0	39
V460	C2	0	12	0	14	0	5	7	1	5	4	2	28
V462	C2	4	5	1	23	0	15	15	3	7	1	2	33
V468	C2	3	6	0	8	2	15	7	3	9	4	0	42
V481	C2	5	5	0	6	0	4	7	1	1	1	0	25
V482	C2	0	1	0	22	0	3	12	2	3	1	1	45
V491	C2	3	4	0	10	0	7	9	4	3	5	0	55
V492	C2	0	6	3	8	2	6	4	0	7	0	1	55
V499	C2	5	5	1	18	0	13	14	2	5	3	1	75
V510	C2	2	3	1	14	1	8	13	6	7	4	0	31
V521	C2	0	3	0	6	1	11	4	0	3	5	0	27
V538	C2	8	12	0	25	4	27	27	5	8	2	3	47
V544	C2	3	2	0	20	0	10	17	7	7	2	2	36
V551	C2	0	10	1	6	2	5	5	5	7	2	1	35
V564	C2	1	1	0	13	0	7	5	3	6	1	1	34
V572	C2	4	3	0	11	0	14	9	4	6	2	0	53
V578	C2	0	2	1	9	2	4	11	1	5	6	1	37
V581	C2	7	5	1	26	0	4	11	3	3	3	2	29
V583	C2	8	6	1	13	0	12	12	9	9	2	2	52
V584	C2	8	1	0	7	0	8	13	5	8	3	0	28
V597	C2	1	6	1	9	1	15	12	5	7	1	0	42
V598	C2	3	4	0	11	3	3	7	2	3	1	0	32
V599	C2	0	2	0	14	0	9	8	4	6	0	1	34
V604	C2	9	14	0	20	2	17	11	8	2	6	2	36
V617	C2	6	7	0	19	1	5	9	5	9	1	2	25
V620	C2	4	4	1	6	0	14	17	5	3	1	1	57
V636	C2	7	5	1	12	1	11	9	4	6	4	1	61
V661	C2	8	6	0	6	1	4	12	1	5	0	2	34
V666	C2	3	1	0	7	2	4	11	6	9	4	0	35
V674	C2	4	6	0	8	0	14	14	5	8	5	1	32
V675	C2	1	9	0	6	1	7	10	3	6	2	1	51
V681	C2	11	3	0	19	1	9	14	4	8	2	0	42
V695	C2	5	7	1	13	1	5	10	7	7	4	1	24
V707	C2	2	6	0	12	0	8	12	2	6	0	2	55
V712	C2	11	11	3	31	4	23	21	5	12	2	1	60
V716	C2	15	27	4	18	1	23	50	14	7	4	4	53
V721	C2	8	7	2	17	3	16	19	1	10	5	2	35
V735	C2	0	4	0	9	0	6	4	0	5	2	1	28
V742	C2	0	4	0	15	1	8	8	4	7	3	0	54
V744	C2	17	7	1	4	0	7	18	1	7	4	0	42
V773	C2	0	1	1	9	3	11	6	7	5	3	2	41
V774	C2	4	10	0	13	2	5	14	6	9	1	2	35
V797	C2	10	16	0	14	1	15	20	4	6	2	1	50
V808	C2	6	3	0	23	1	14	18	7	3	4	9	67

## Sheet: ABX - LPM C1 Gene Counts
Cell	Cluster	TIMD4	SDC3	C3	CYBB	RHOC	CTSB	CTSD	MSR1	RHOA	DOCK2	DOCK8	TYROBP
V3	C1	3	5	0	15	2	20	20	3	4	2	0	56
V4	C1	0	2	0	2	0	8	9	6	2	3	0	12
V13	C1	0	0	0	14	2	10	5	2	5	4	0	32
V17	C1	7	0	0	3	0	4	7	2	1	0	0	20
V20	C1	0	1	0	9	0	11	10	5	9	4	1	36
V21	C1	2	7	0	15	0	10	24	5	13	3	2	37
V22	C1	0	1	0	9	0	10	15	5	1	1	0	34
V32	C1	5	8	0	16	0	8	21	2	9	1	0	53
V40	C1	0	4	1	9	0	2	12	3	5	5	1	67
V42	C1	2	4	0	15	1	9	17	5	8	2	3	38
V43	C1	2	4	0	10	2	11	7	0	4	1	1	38
V48	C1	6	3	0	16	1	9	8	7	7	1	2	61
V52	C1	0	5	0	20	0	9	9	7	4	4	1	39
V55	C1	0	1	0	6	0	8	10	3	3	0	0	22
V64	C1	5	6	0	9	5	16	15	3	11	1	2	49
V66	C1	0	1	0	5	0	5	4	1	8	2	2	41
V67	C1	0	6	1	8	0	12	5	1	1	1	2	37
V71	C1	0	16	0	16	1	2	21	10	7	8	2	44
V78	C1	0	7	0	6	2	22	20	3	7	2	1	43
V79	C1	0	4	0	12	2	3	2	6	8	0	1	55
V82	C1	3	3	0	15	2	16	13	2	6	1	0	33
V88	C1	0	6	0	11	1	11	9	4	6	2	0	45
V90	C1	0	0	0	3	1	6	11	3	5	2	2	22
V96	C1	0	4	1	8	0	2	4	3	3	0	0	27
V98	C1	1	3	0	6	2	2	4	1	0	1	1	29
V104	C1	0	6	0	13	1	11	16	4	4	0	5	47
V106	C1	0	2	1	12	0	5	10	5	0	5	1	37
V107	C1	0	5	0	18	0	16	6	8	11	5	1	53
V110	C1	0	2	0	9	0	5	4	1	2	1	1	32
V116	C1	0	4	1	11	0	5	3	5	9	1	2	29
V121	C1	3	3	0	7	2	9	12	1	5	2	1	27
V128	C1	0	2	1	9	0	4	4	2	2	0	1	11
V131	C1	2	4	0	7	0	6	9	1	9	1	0	18
V136	C1	4	7	0	14	0	13	15	2	4	3	2	50
V137	C1	0	5	0	10	2	7	5	0	4	2	0	43
V154	C1	0	0	0	17	1	5	13	0	5	3	1	51
V158	C1	0	2	0	5	3	6	3	4	6	4	1	33
V162	C1	0	2	0	4	0	5	12	2	6	1	1	37
V166	C1	0	9	0	14	1	12	8	5	8	0	1	36
V168	C1	0	0	0	3	0	7	4	2	3	3	1	16
V172	C1	0	4	0	10	0	7	6	2	6	3	2	25
V175	C1	7	3	0	16	2	17	22	4	7	4	0	45
V181	C1	0	2	0	6	0	10	5	1	1	1	0	10
V183	C1	0	1	0	13	0	11	21	4	4	1	0	45
V186	C1	0	1	0	3	0	7	6	2	4	2	1	11
V191	C1	0	3	0	0	0	5	1	1	0	1	0	19
V197	C1	0	0	0	4	1	1	7	1	3	1	2	14
V201	C1	0	8	0	16	2	7	14	6	2	7	0	48
V202	C1	4	1	0	3	1	14	11	3	7	2	0	28
V210	C1	5	8	0	9	2	16	15	5	4	2	1	28
V221	C1	2	4	0	10	3	5	12	4	5	0	1	36
V229	C1	0	4	0	8	2	11	6	2	6	2	1	45
V230	C1	0	3	1	20	0	15	11	0	3	2	2	32
V232	C1	0	1	0	3	0	13	10	2	2	0	0	13
V233	C1	3	3	0	13	0	5	16	2	4	1	0	36
V234	C1	2	6	0	5	3	19	13	5	13	6	1	53
V240	C1	0	2	0	6	2	5	14	2	4	1	0	48
V241	C1	0	6	0	19	1	19	15	12	8	6	0	53
V250	C1	0	6	0	22	0	16	17	6	10	0	0	45
V260	C1	0	2	0	7	1	12	3	2	5	3	0	32
V264	C1	0	5	0	13	1	10	9	11	8	2	4	41
V265	C1	4	5	0	19	0	14	23	7	5	4	3	66
V268	C1	0	2	0	10	6	8	10	2	13	9	0	40
V272	C1	2	3	1	12	5	9	7	1	7	1	0	38
V277	C1	0	1	0	14	0	8	10	2	5	2	1	41
V285	C1	0	4	0	10	0	5	13	6	9	4	0	46
V294	C1	3	3	0	8	0	8	7	5	11	2	0	34
V296	C1	5	9	0	28	1	12	10	4	5	3	1	46
V304	C1	11	7	0	16	0	23	39	5	8	0	3	54
V310	C1	0	10	2	6	0	24	11	0	3	1	1	26
V312	C1	2	2	0	17	1	12	31	3	2	2	0	48
V315	C1	4	7	0	24	0	17	13	4	6	2	0	45
V317	C1	4	4	0	15	0	7	12	0	2	2	0	29
V319	C1	1	16	0	17	1	18	31	6	4	7	0	50
V326	C1	0	11	1	6	0	7	6	2	11	2	3	39
V327	C1	5	4	0	18	0	10	19	4	5	2	1	54
V329	C1	1	2	0	8	2	5	10	0	5	0	1	36
V335	C1	0	1	0	3	0	6	11	3	5	3	0	43
V337	C1	2	30	0	8	2	31	32	11	13	12	0	64
V343	C1	0	5	0	10	0	5	6	1	4	1	0	5
V345	C1	0	3	0	11	0	6	13	6	8	2	4	41
V352	C1	0	1	0	10	2	14	15	2	8	1	0	50
V355	C1	0	3	1	11	1	7	3	7	9	0	3	33
V358	C1	2	1	0	14	0	9	9	0	3	2	2	33
V365	C1	0	3	0	12	0	11	12	13	6	4	0	43
V370	C1	2	5	0	22	3	4	17	2	11	1	0	46
V372	C1	0	2	0	6	0	12	11	3	6	4	1	35
V376	C1	0	7	0	10	0	8	13	3	4	4	0	66
V378	C1	3	0	0	7	1	5	0	2	2	1	0	9
V392	C1	3	2	0	20	0	9	13	0	7	0	2	36
V394	C1	0	2	0	6	0	7	3	5	5	1	3	24
V399	C1	0	1	0	8	0	4	9	0	4	0	0	24
V403	C1	0	2	0	6	1	2	4	3	3	2	1	32
V405	C1	1	5	0	12	1	10	9	5	12	1	0	41
V408	C1	0	2	0	9	5	7	7	2	7	4	0	32
V415	C1	0	3	2	13	0	10	6	3	5	2	2	26
V424	C1	0	2	0	13	0	7	6	6	5	1	0	49
V426	C1	0	9	1	11	0	17	13	15	10	1	2	42
V427	C1	8	26	4	19	1	51	43	8	19	1	1	51
V428	C1	1	4	0	6	0	4	3	3	2	1	1	19
V438	C1	0	2	0	2	0	11	8	4	8	1	0	29
V439	C1	1	1	0	14	0	8	7	2	1	4	0	32
V441	C1	0	5	0	11	1	7	12	1	7	1	1	44
V442	C1	7	9	0	10	1	24	6	2	13	4	0	58
V443	C1	0	0	0	4	2	7	6	3	2	1	2	25
V450	C1	2	7	0	29	0	12	25	4	12	3	2	40
V452	C1	0	3	1	11	1	9	5	3	4	2	0	29
V454	C1	0	1	0	7	1	4	5	2	4	2	0	39
V470	C1	0	1	0	12	0	13	9	0	1	0	1	34
V483	C1	0	6	0	9	0	8	7	2	6	2	0	57
V487	C1	0	2	0	5	0	5	4	2	4	1	0	20
V492	C1	0	2	0	16	2	10	6	0	3	0	0	30
V493	C1	0	4	0	19	2	10	9	9	4	4	0	53
V498	C1	0	1	1	11	2	11	12	3	3	3	0	21
V507	C1	0	1	0	6	0	3	2	0	1	1	0	11
V509	C1	2	6	1	15	0	16	21	2	7	3	4	57
V510	C1	0	3	0	3	0	5	3	4	6	1	0	32
V514	C1	0	3	0	10	0	5	8	1	5	2	0	54
V519	C1	0	4	0	6	3	5	8	1	4	1	1	12
V527	C1	8	12	1	32	0	20	39	6	7	2	1	52
V536	C1	1	11	0	15	0	14	10	0	9	3	0	45
V544	C1	6	5	0	11	1	13	11	9	2	1	0	33
V545	C1	0	11	0	27	1	6	11	4	8	8	0	60
V549	C1	3	1	1	12	0	8	9	2	4	3	0	33
V552	C1	0	6	0	22	3	8	9	0	4	2	0	33
V553	C1	0	4	0	4	0	8	19	4	7	2	1	42
V558	C1	0	3	0	8	1	7	16	4	6	0	1	54
V561	C1	1	2	0	8	0	12	23	2	1	5	0	42
V562	C1	0	2	0	5	0	1	9	2	2	3	0	29
V566	C1	0	8	0	8	1	11	7	0	7	2	2	19
V570	C1	4	5	0	15	0	12	15	3	4	3	0	22
V571	C1	0	6	0	11	0	4	7	2	4	1	0	32
V572	C1	0	1	0	20	0	3	11	3	5	1	2	47
V579	C1	0	3	0	3	0	7	7	4	6	3	0	22
V581	C1	8	6	0	2	0	9	12	2	3	2	0	39
V583	C1	0	4	0	9	2	16	8	6	9	2	1	39
V586	C1	0	4	0	14	0	12	9	5	4	2	1	35
V588	C1	0	2	0	18	0	19	8	1	5	3	1	44
V589	C1	0	2	0	9	0	7	5	4	1	1	1	14
V594	C1	0	5	0	9	1	5	11	1	4	0	0	8
V601	C1	6	8	1	28	9	18	15	2	6	4	2	29
V604	C1	0	2	1	5	0	9	8	0	1	2	2	13
V609	C1	2	12	0	17	3	22	41	7	8	2	3	41
V615	C1	0	1	0	7	0	2	6	0	0	0	0	14
V627	C1	0	4	0	13	1	5	6	1	5	1	0	36
V632	C1	1	7	0	9	0	11	11	2	6	0	0	58
V635	C1	0	2	0	1	0	5	5	1	2	0	1	14
V636	C1	1	7	0	13	2	6	10	6	6	4	1	48
V639	C1	3	0	0	7	3	16	10	4	5	0	1	8
V640	C1	0	1	0	6	0	15	3	6	7	1	0	31
V646	C1	0	3	0	7	1	5	7	9	2	4	0	28
V657	C1	0	4	0	5	0	6	1	1	3	2	1	10
V664	C1	1	2	0	10	1	7	14	2	7	4	0	28
V665	C1	0	4	0	14	0	10	7	0	2	1	0	27
V667	C1	7	1	0	2	1	7	11	4	5	0	0	18
V680	C1	0	3	0	8	1	6	7	1	6	1	0	27
V681	C1	0	2	0	11	0	5	1	1	2	2	0	18
V688	C1	0	1	0	4	0	2	2	1	5	1	1	32
V694	C1	0	4	0	1	1	3	10	4	10	0	2	10
V695	C1	10	11	0	6	0	11	20	3	9	2	1	50
V696	C1	5	4	0	4	1	14	15	3	6	0	0	35
V700	C1	0	7	0	11	3	7	11	6	6	2	0	41
V703	C1	0	3	0	3	0	8	6	2	3	2	1	20
V706	C1	0	2	2	11	1	5	7	9	5	2	0	42
V710	C1	0	4	0	10	0	5	10	0	0	2	2	22
V711	C1	0	3	0	15	0	2	13	3	1	4	1	27
V712	C1	3	4	1	24	6	13	23	0	9	3	1	65
V713	C1	0	5	0	15	1	16	19	3	3	4	0	37
V714	C1	0	3	0	7	0	6	4	6	3	0	0	17
V716	C1	1	5	2	12	0	14	14	3	6	1	0	39
V718	C1	7	2	1	9	4	8	16	3	2	2	0	42
V722	C1	0	0	0	19	0	12	6	3	5	1	1	28
V729	C1	2	9	0	13	2	14	10	0	5	1	1	26

## Sheet: ABX - LPM C2 Gene Counts
Cell	Cluster	TIMD4	SDC3	C3	CYBB	RHOC	CTSB	CTSD	MSR1	RHOA	DOCK2	DOCK8	TYROBP
V11	C2	6	6	0	9	1	22	21	6	3	0	0	37
V19	C2	0	3	0	4	1	9	4	6	6	1	0	36
V37	C2	0	2	0	3	0	2	5	2	9	1	0	25
V38	C2	4	2	0	6	0	5	5	1	5	0	1	22
V69	C2	0	0	0	10	0	7	6	4	3	0	0	55
V81	C2	8	4	0	6	1	6	13	1	9	2	1	42
V89	C2	2	1	0	3	1	7	7	0	4	0	1	35
V100	C2	9	6	1	6	0	9	20	4	8	0	0	56
V140	C2	1	3	0	3	2	14	21	1	2	0	0	29
V143	C2	5	2	0	1	1	5	5	3	6	0	1	39
V159	C2	3	0	0	3	0	1	13	2	6	1	1	37
V161	C2	0	0	0	6	0	4	3	4	2	1	0	17
V205	C2	0	5	0	14	4	4	12	2	6	2	1	34
V211	C2	4	0	0	10	3	23	12	0	3	1	0	39
V212	C2	0	2	0	10	0	9	7	6	11	3	0	25
V218	C2	2	1	0	2	1	7	8	2	3	2	0	21
V228	C2	2	4	0	3	1	13	4	1	2	0	0	32
V244	C2	0	2	0	8	0	4	5	2	2	0	0	30
V303	C2	4	2	0	11	0	9	17	6	5	1	1	52
V324	C2	0	3	0	6	1	8	6	2	2	0	0	21
V348	C2	6	6	0	16	4	11	19	3	9	0	1	44
V349	C2	0	2	1	4	0	8	10	3	4	1	1	36
V353	C2	0	2	0	3	3	4	11	2	6	3	0	45
V356	C2	0	2	0	5	0	4	13	2	2	1	0	35
V359	C2	3	1	0	5	1	9	10	4	5	0	0	40
V371	C2	0	2	0	4	0	4	3	2	3	0	0	20
V383	C2	0	5	2	2	1	8	18	0	3	0	0	27
V384	C2	0	4	0	6	0	6	17	1	6	1	0	41
V401	C2	0	0	0	6	0	11	10	1	4	0	0	41
V429	C2	0	1	0	6	0	2	3	0	3	0	0	14
V431	C2	9	3	0	3	1	8	10	4	3	1	0	37
V445	C2	3	1	0	9	0	6	4	1	1	1	1	22
V468	C2	0	0	0	6	1	10	10	4	8	2	0	23
V471	C2	0	2	0	7	1	1	12	1	8	1	1	29
V472	C2	3	3	0	6	2	8	7	3	7	0	0	27
V480	C2	0	1	0	0	4	6	8	1	4	1	0	32
V508	C2	0	3	0	2	0	3	3	0	6	0	0	18
V518	C2	0	2	0	11	0	2	5	2	11	0	2	46
V534	C2	0	0	0	8	1	5	6	1	3	4	1	18
V542	C2	0	0	0	2	1	0	6	2	2	0	0	30
V565	C2	0	0	0	3	2	2	6	2	6	0	0	25
V569	C2	2	0	0	5	0	7	9	4	8	0	1	37
V575	C2	1	4	0	9	2	7	10	3	8	0	1	55
V599	C2	2	0	1	9	2	10	6	3	7	0	2	25
V603	C2	3	3	0	7	1	2	10	1	2	4	0	37
V612	C2	2	1	1	3	2	5	14	3	9	0	2	26
V620	C2	0	0	0	4	1	8	9	0	4	1	0	30
V644	C2	0	4	0	6	0	5	11	0	11	1	0	57
V645	C2	0	1	0	7	1	7	5	3	6	0	1	23
V653	C2	1	3	0	15	1	29	23	2	6	1	0	27
V659	C2	0	3	1	4	0	8	4	2	7	1	0	26
V673	C2	0	6	0	11	1	7	6	6	0	0	0	21
V675	C2	0	2	0	4	1	10	10	4	3	1	1	42
V690	C2	0	5	0	1	7	7	10	2	9	0	0	40
V692	C2	0	1	0	5	1	10	8	4	3	0	0	27
V698	C2	0	2	0	2	0	6	8	4	5	1	0	22
V715	C2	0	4	0	4	0	9	2	5	6	3	1	23
V719	C2	0	5	0	3	0	1	9	1	13	4	0	33
V720	C2	3	0	0	4	1	4	6	2	7	1	0	36

## Sheet: ABX+But - LPM C1 Gene Counts
Cell	Cluster	TIMD4	SDC3	C3	CYBB	RHOC	CTSB	CTSD	MSR1	RHOA	DOCK2	DOCK8	TYROBP
V1	C1	10	5	0	23	2	21	24	9	7	2	4	42
V4	C1	4	2	0	9	0	23	14	4	4	5	2	40
V5	C1	5	35	0	22	3	29	11	4	10	6	2	24
V7	C1	0	6	0	18	2	5	10	2	4	3	5	26
V9	C1	0	1	0	8	3	8	10	1	7	5	1	32
V10	C1	0	2	0	9	0	3	8	1	5	0	0	43
V11	C1	8	12	0	20	0	14	13	6	10	8	1	46
V13	C1	6	7	0	18	1	18	22	2	6	4	0	39
V18	C1	8	6	0	22	1	9	25	6	10	3	0	50
V19	C1	0	1	1	18	1	17	7	8	2	3	1	32
V22	C1	0	0	0	10	0	13	11	8	7	1	1	40
V33	C1	4	18	1	39	2	41	30	14	8	4	3	12
V38	C1	2	2	0	10	1	7	8	0	3	0	0	26
V40	C1	7	10	0	25	1	10	23	10	14	1	3	76
V41	C1	0	3	0	8	3	3	5	2	4	2	0	23
V42	C1	5	2	0	4	4	25	13	3	11	5	2	28
V46	C1	7	7	0	10	0	10	10	5	5	2	0	44
V49	C1	0	3	0	15	0	13	7	0	3	5	1	20
V52	C1	1	0	0	9	0	3	3	3	1	2	1	4
V59	C1	7	20	0	12	2	29	14	8	12	2	0	45
V60	C1	0	5	0	9	2	14	7	5	3	0	2	51
V61	C1	5	8	0	19	1	23	12	4	4	2	2	44
V62	C1	8	5	0	15	2	20	13	3	7	4	0	42
V68	C1	2	0	0	8	0	9	8	3	4	1	0	24
V71	C1	1	3	0	6	2	9	4	1	3	3	0	36
V74	C1	0	6	0	18	0	8	15	4	5	2	1	39
V76	C1	5	3	0	8	1	11	14	6	5	1	0	37
V78	C1	0	3	0	13	1	17	17	3	5	3	0	52
V84	C1	9	5	0	12	0	8	8	7	12	0	0	41
V86	C1	0	2	0	6	0	5	3	3	8	3	1	28
V88	C1	2	6	0	4	2	8	9	0	6	2	1	38
V89	C1	5	10	1	22	0	19	25	2	6	4	4	35
V92	C1	4	4	0	11	0	19	21	6	5	0	0	52
V96	C1	1	1	1	14	2	9	6	3	3	1	2	30
V98	C1	3	2	0	22	1	16	9	4	3	4	2	46
V100	C1	0	1	0	2	0	6	6	4	5	2	0	21
V103	C1	4	3	0	8	0	7	6	3	9	1	0	46
V104	C1	6	11	0	22	0	9	14	5	6	3	1	34
V122	C1	9	3	0	16	0	5	11	5	3	1	0	33
V126	C1	5	15	1	18	3	18	29	3	5	4	3	55
V129	C1	3	3	0	10	0	10	6	0	3	1	0	34
V132	C1	1	2	0	19	0	7	17	4	3	2	0	41
V137	C1	8	10	0	36	0	20	40	3	10	3	0	57
V139	C1	6	2	0	7	2	22	15	5	3	3	1	39
V146	C1	2	0	0	8	1	14	9	2	3	1	1	35
V147	C1	10	2	0	2	1	8	7	6	1	0	0	20
V149	C1	3	3	0	8	1	12	9	1	7	2	0	28
V150	C1	0	1	0	13	0	3	6	2	1	2	0	58
V155	C1	0	5	0	8	0	10	8	7	4	1	1	30
V156	C1	4	11	0	17	0	23	18	3	7	4	2	47
V158	C1	0	5	0	3	1	6	11	1	3	4	3	22
V159	C1	10	15	0	17	0	14	15	2	4	6	2	22
V162	C1	2	5	0	15	2	14	20	3	5	2	1	39
V163	C1	0	1	1	13	0	6	0	2	1	1	1	24
V165	C1	0	1	0	20	0	9	6	9	6	7	2	18
V167	C1	1	3	0	10	0	7	8	4	5	1	1	42
V168	C1	4	23	0	37	0	35	19	7	10	8	2	30
V170	C1	0	3	2	9	1	13	12	3	8	4	0	23
V174	C1	3	5	0	16	0	6	10	1	7	2	0	53
V177	C1	4	2	0	8	0	4	7	5	2	3	2	42
V181	C1	0	9	0	17	1	7	12	3	5	2	2	33
V188	C1	4	7	0	5	0	3	8	2	4	3	0	23
V191	C1	10	11	1	26	0	11	15	17	15	5	2	63
V194	C1	7	7	1	25	0	22	51	6	5	2	0	35
V197	C1	7	2	0	9	1	10	8	4	4	0	1	44
V198	C1	0	8	0	3	0	5	9	1	7	1	0	44
V200	C1	2	6	0	6	0	12	6	5	2	0	0	38
V201	C1	5	0	0	15	0	7	11	2	7	0	0	27
V207	C1	2	12	0	24	2	21	28	4	11	6	1	61
V209	C1	0	2	0	12	1	7	6	3	4	2	0	27
V210	C1	0	4	0	16	2	5	7	4	3	1	0	28
V224	C1	0	0	0	10	4	3	8	4	3	4	0	38
V234	C1	0	0	0	0	0	1	1	0	0	0	0	0
V235	C1	0	0	0	2	2	11	17	0	6	2	1	38
V237	C1	0	3	0	17	2	11	20	7	3	4	1	48
V238	C1	7	5	0	16	1	5	26	4	8	2	0	43
V242	C1	9	27	0	37	3	22	50	0	16	3	1	18
V246	C1	1	4	0	13	0	16	10	2	5	3	1	47
V248	C1	1	2	0	17	1	7	16	2	5	0	3	43
V250	C1	2	3	0	24	3	8	7	3	8	5	2	47
V255	C1	2	8	0	19	1	22	24	5	8	4	0	48
V261	C1	2	5	0	12	1	13	18	0	2	1	1	29
V262	C1	0	2	1	2	0	10	9	0	5	2	0	18
V263	C1	4	2	0	6	1	14	18	3	8	2	1	50
V267	C1	14	6	0	22	0	21	24	4	4	0	0	65
V273	C1	3	6	0	22	2	11	27	6	4	3	1	43
V285	C1	6	8	0	15	1	17	23	11	4	1	2	47
V291	C1	7	13	0	12	3	12	43	5	5	1	1	78
V292	C1	1	7	0	12	1	5	5	4	7	7	0	49
V293	C1	0	1	0	17	3	6	11	2	6	1	1	32
V296	C1	6	7	0	27	0	18	28	5	4	3	0	52
V298	C1	1	1	0	15	1	5	6	2	8	2	0	33
V304	C1	7	8	0	10	0	11	27	4	11	2	0	53
V309	C1	0	4	0	15	1	8	12	5	7	6	1	38
V311	C1	0	0	0	9	1	7	14	3	9	0	1	38
V312	C1	2	0	0	12	0	9	5	2	3	0	1	35
V317	C1	0	13	0	23	2	10	28	4	5	6	3	58
V322	C1	3	2	0	5	0	9	7	6	8	3	0	45
V325	C1	0	5	0	24	0	9	10	6	3	2	0	39
V326	C1	0	3	0	6	0	8	7	3	2	3	1	47
V329	C1	4	5	0	9	0	14	10	2	9	3	4	47
V337	C1	4	8	0	15	2	8	11	0	8	1	0	30
V338	C1	0	2	0	2	0	2	1	0	0	1	0	1
V341	C1	0	1	0	15	1	10	12	3	2	1	2	45
V342	C1	0	0	0	15	1	6	9	3	7	3	4	23
V350	C1	7	14	1	36	4	11	27	11	16	5	4	36
V352	C1	0	2	0	20	1	12	15	2	5	3	3	56
V353	C1	2	3	1	3	0	15	15	0	8	3	0	17
V355	C1	2	4	0	25	1	5	7	5	6	3	2	37
V356	C1	0	0	0	3	0	8	5	3	3	2	1	29
V359	C1	0	9	0	11	3	11	8	5	4	7	2	27
V363	C1	12	12	0	13	3	23	27	4	6	1	1	59
V368	C1	8	0	0	15	0	10	26	1	8	1	0	50
V370	C1	1	1	0	11	2	8	5	1	9	1	1	32
V374	C1	5	2	0	5	4	11	8	2	8	6	0	47
V376	C1	6	6	0	15	1	11	7	2	3	3	0	24
V379	C1	2	1	1	4	4	10	22	3	7	2	0	63
V385	C1	2	8	0	26	1	9	14	3	3	1	1	30
V386	C1	3	9	0	12	0	9	30	0	5	1	1	29
V389	C1	0	6	0	10	3	7	12	4	10	0	1	29
V390	C1	5	0	0	21	0	14	13	7	3	0	0	48
V394	C1	0	3	0	8	0	8	11	2	7	0	1	30
V395	C1	1	3	0	15	5	14	18	3	7	1	1	35
V397	C1	14	11	0	28	0	27	44	10	16	4	2	62
V400	C1	2	13	0	38	4	7	19	10	10	2	1	36
V404	C1	3	8	2	21	0	24	36	5	2	0	1	21
V406	C1	11	9	1	50	1	34	35	4	7	2	1	52
V408	C1	8	10	0	3	3	21	19	2	6	0	1	8
V415	C1	3	4	0	11	2	5	4	3	4	0	0	28
V419	C1	2	7	1	11	1	10	13	1	4	1	3	43
V421	C1	7	8	0	18	0	9	15	3	6	0	2	52
V423	C1	3	1	0	11	3	3	4	0	5	3	0	14
V426	C1	0	5	0	8	1	8	14	7	9	3	0	34
V429	C1	4	2	0	4	0	8	23	3	2	2	1	35
V434	C1	0	1	1	1	1	8	14	0	1	2	1	25
V437	C1	0	0	0	0	0	0	0	0	0	1	0	0
V443	C1	0	1	0	4	0	4	1	0	1	1	0	24
V446	C1	0	2	1	8	1	5	4	2	7	1	1	40
V447	C1	3	5	0	16	2	10	17	2	3	3	1	50
V451	C1	0	2	1	9	0	6	15	3	5	4	0	43
V452	C1	0	0	0	14	2	9	8	0	2	1	0	20
V453	C1	6	4	0	12	1	8	8	2	6	1	1	30
V456	C1	7	2	1	21	0	5	20	3	4	0	1	45
V458	C1	0	1	1	7	0	14	2	2	9	3	0	16
V465	C1	0	8	0	6	0	6	4	3	7	0	0	22
V467	C1	3	5	0	6	0	5	5	2	3	0	1	14
V472	C1	0	6	0	4	1	11	7	4	7	4	3	34
V473	C1	7	1	0	7	0	5	7	2	1	1	3	18
V474	C1	0	3	0	4	0	14	17	1	7	2	0	38
V475	C1	0	6	0	13	1	7	12	4	2	8	0	15
V481	C1	6	4	0	15	1	11	9	6	5	0	0	43
V483	C1	2	2	0	7	1	7	8	3	8	3	0	25
V484	C1	0	1	0	15	1	6	12	4	5	1	1	35
V485	C1	6	7	1	13	0	39	17	6	6	2	1	39
V487	C1	2	3	0	9	2	7	3	0	2	4	1	14
V489	C1	15	9	0	21	0	28	34	10	10	4	1	56
V494	C1	3	7	0	12	2	13	19	4	4	2	0	38
V496	C1	6	3	0	18	0	14	12	12	8	1	2	62
V497	C1	3	7	0	2	1	7	12	1	4	0	0	25
V500	C1	0	0	1	5	1	4	9	2	5	1	0	42
V511	C1	20	28	0	21	1	23	42	10	7	8	4	45
V512	C1	9	4	0	8	0	14	13	3	5	3	2	33
V513	C1	5	3	0	13	1	8	12	2	7	2	2	36
V515	C1	8	1	0	8	2	4	8	8	9	3	2	29
V516	C1	1	5	0	12	2	16	14	2	7	6	1	35
V526	C1	5	4	0	14	1	16	22	4	4	6	0	44
V529	C1	4	4	2	15	0	18	18	2	14	1	1	40
V532	C1	2	4	0	25	0	16	13	4	6	2	2	22
V534	C1	4	11	0	8	1	11	11	4	5	0	0	35
V543	C1	9	4	0	12	0	14	26	6	9	4	0	58
V544	C1	0	0	0	5	6	8	8	1	3	1	1	23
V547	C1	2	2	0	9	1	10	9	2	2	2	0	25
V552	C1	5	5	0	11	2	10	12	4	6	3	1	28
V558	C1	11	5	0	24	0	18	12	8	8	4	3	38
V559	C1	4	2	0	6	4	9	4	0	3	0	1	46
V560	C1	5	4	1	59	6	31	64	3	5	2	1	54
V561	C1	3	2	1	12	1	0	11	1	4	0	0	58
V563	C1	2	7	0	10	0	5	17	1	7	1	4	32
V567	C1	7	11	0	19	1	7	7	3	8	1	0	34
V568	C1	17	8	1	21	1	21	29	11	7	6	0	47
V575	C1	5	2	0	18	2	6	13	4	6	0	3	44
V577	C1	3	4	0	13	0	22	13	5	5	8	0	54
V580	C1	4	13	0	13	0	8	13	11	3	1	0	31
V581	C1	5	3	0	19	0	14	30	7	6	2	1	63
V582	C1	3	5	0	13	1	9	12	2	6	1	2	34
V584	C1	5	3	0	10	0	10	6	2	3	2	0	41
V587	C1	4	2	1	15	1	12	23	3	6	1	1	55
V590	C1	4	1	0	14	1	12	15	4	7	3	0	45
V598	C1	3	6	0	23	4	21	18	9	5	1	0	39
V599	C1	12	19	0	22	1	49	78	7	24	8	1	54
V601	C1	4	4	0	22	1	12	13	6	6	2	0	38
V607	C1	8	15	0	11	1	6	22	0	4	2	0	31
V611	C1	0	2	0	20	2	4	4	2	5	0	0	40
V612	C1	9	3	0	17	1	10	32	4	10	6	0	70
V613	C1	0	7	0	12	3	11	7	6	5	3	1	38
V615	C1	0	2	0	14	1	10	10	2	5	1	0	16
V616	C1	0	4	0	9	2	2	9	4	6	2	0	24
V618	C1	3	5	0	7	0	10	15	1	4	2	2	27
V620	C1	0	6	0	7	0	16	10	5	4	2	1	44
V621	C1	3	4	0	6	0	5	15	2	2	2	2	38
V622	C1	6	8	0	15	1	19	35	6	8	2	3	50
V623	C1	7	4	1	10	0	17	11	3	4	1	2	35
V626	C1	0	7	0	12	3	6	5	4	5	4	0	42
V628	C1	1	3	0	5	0	9	6	0	3	1	0	18
V629	C1	0	3	0	9	0	15	13	2	9	5	1	25
V633	C1	3	0	1	10	1	6	25	1	5	0	1	20
V634	C1	9	2	0	6	0	7	9	2	1	2	0	22
V635	C1	8	10	2	19	0	3	11	6	11	3	0	42
V638	C1	0	3	0	5	0	6	7	1	3	0	0	57
V647	C1	1	13	0	15	0	14	13	3	2	1	1	32
V651	C1	6	18	0	23	2	14	33	5	6	1	0	72
V662	C1	0	2	0	11	0	8	16	7	6	2	0	45
V664	C1	10	4	0	9	1	18	14	2	1	3	2	48
V670	C1	5	4	0	11	0	9	15	6	12	0	0	59
V671	C1	0	2	0	9	1	13	13	4	10	5	1	44
V677	C1	0	8	0	6	4	5	11	1	4	1	0	30
V679	C1	1	3	2	15	4	3	15	3	4	1	0	41
V684	C1	4	6	0	18	3	11	14	3	6	3	0	33
V687	C1	0	0	0	14	1	6	6	2	3	2	0	45
V692	C1	1	0	0	8	0	3	8	3	4	1	0	34
V698	C1	2	4	2	5	0	11	14	11	5	1	0	49
V699	C1	18	14	0	19	0	13	26	8	14	13	2	48
V701	C1	1	4	0	4	0	11	8	1	2	0	1	6
V702	C1	3	2	0	2	0	11	16	5	8	1	2	40
V703	C1	3	10	0	19	0	19	10	5	9	2	0	49
V708	C1	3	4	0	14	1	12	14	9	6	1	1	17
V709	C1	0	4	0	6	0	8	3	1	4	0	1	6
V718	C1	5	4	0	9	0	10	18	2	3	4	0	46
V721	C1	1	4	0	8	0	13	15	6	3	5	0	40
V723	C1	5	7	0	28	0	24	14	11	12	3	1	56
V724	C1	7	10	0	17	2	20	15	1	5	2	1	55
V725	C1	0	8	0	8	0	7	9	7	2	3	3	26
V726	C1	5	2	0	2	1	3	5	4	2	1	0	23
V733	C1	4	6	0	3	2	29	19	9	4	2	2	33

## Sheet: ABX+But - LPM C2 Gene Counts
Cell	Cluster	TIMD4	SDC3	C3	CYBB	RHOC	CTSB	CTSD	MSR1	RHOA	DOCK2	DOCK8	TYROBP
V15	C2	2	6	0	4	2	8	14	3	5	0	0	26
V17	C2	2	4	0	2	4	11	4	2	4	0	0	27
V21	C2	3	5	0	7	0	13	16	3	8	1	0	23
V24	C2	1	0	0	5	0	5	3	1	2	1	0	27
V26	C2	0	3	0	4	0	3	4	2	10	0	0	41
V27	C2	0	0	0	0	0	0	0	0	0	0	0	0
V28	C2	0	0	0	6	0	6	15	2	4	1	1	29
V29	C2	0	0	0	7	0	13	10	5	10	1	1	41
V31	C2	1	0	0	0	0	5	13	0	0	1	0	22
V32	C2	1	1	0	10	4	15	14	7	4	4	3	36
V35	C2	3	1	0	3	0	6	10	1	4	0	0	10
V36	C2	0	1	0	2	2	7	5	1	3	0	0	19
V45	C2	2	2	0	3	0	4	4	1	4	0	2	28
V53	C2	0	3	0	2	0	1	4	0	3	2	0	25
V55	C2	2	0	0	16	0	14	12	4	3	1	0	25
V69	C2	0	6	0	4	0	6	7	2	7	1	0	32
V80	C2	0	1	0	7	3	8	11	1	7	2	0	37
V81	C2	7	8	1	23	2	22	37	10	7	6	0	64
V82	C2	3	3	0	2	0	6	7	2	5	0	1	46
V102	C2	0	1	0	10	0	4	5	5	3	0	1	32
V107	C2	11	7	0	10	0	22	26	4	4	2	0	60
V110	C2	3	8	0	7	2	5	6	1	1	0	1	27
V111	C2	3	10	0	20	2	17	19	6	6	3	1	62
V120	C2	0	1	0	3	1	8	5	2	6	2	1	40
V121	C2	6	2	0	8	0	10	17	4	3	1	1	44
V133	C2	1	0	0	4	0	2	2	3	2	0	2	17
V136	C2	2	5	0	17	1	20	18	1	7	7	1	78
V138	C2	2	10	0	12	1	9	9	5	3	2	1	56
V143	C2	14	14	0	34	4	59	76	20	15	3	2	103
V152	C2	9	10	0	20	1	20	9	10	3	5	2	26
V154	C2	2	6	0	5	1	6	17	3	3	3	1	41
V160	C2	0	1	0	1	1	3	22	0	7	0	1	25
V166	C2	0	0	1	8	1	7	14	2	4	2	0	63
V172	C2	0	1	0	10	0	5	12	0	1	1	0	6
V173	C2	10	13	0	14	1	15	27	5	4	5	2	62
V178	C2	0	26	0	19	3	19	20	10	13	5	0	48
V182	C2	4	0	0	8	0	12	17	4	1	0	1	27
V185	C2	2	3	0	17	0	11	9	0	6	0	0	55
V189	C2	7	1	0	7	1	6	11	4	4	0	1	44
V195	C2	5	2	1	3	2	5	5	2	8	1	1	24
V199	C2	0	1	0	2	0	0	3	0	2	0	3	17
V203	C2	4	1	1	7	2	10	13	2	4	2	1	24
V204	C2	2	0	0	14	1	7	11	3	4	1	0	57
V215	C2	0	0	0	5	0	5	12	0	3	3	0	29
V217	C2	4	1	0	9	1	10	15	1	8	0	0	67
V222	C2	2	0	0	2	1	10	14	0	5	0	0	21
V227	C2	1	3	0	5	1	6	5	2	4	0	0	8
V229	C2	1	6	0	18	0	7	5	5	11	4	2	49
V231	C2	2	2	0	5	0	7	22	1	4	1	0	51
V232	C2	8	9	0	19	1	10	20	7	8	3	1	79
V251	C2	1	1	0	1	1	5	4	0	0	0	0	23
V258	C2	5	2	0	5	1	7	16	2	4	3	0	46
V270	C2	4	10	0	18	2	18	12	6	9	2	1	51
V272	C2	0	2	0	3	5	10	15	2	6	0	0	46
V274	C2	4	3	0	5	0	7	8	2	6	0	0	25
V275	C2	4	5	0	7	1	10	16	0	2	1	0	31
V277	C2	4	6	0	5	0	9	36	4	6	2	0	58
V279	C2	17	23	0	28	3	40	44	7	12	6	3	67
V281	C2	0	4	0	9	0	5	20	4	2	2	0	29
V287	C2	5	2	1	4	2	17	18	5	3	2	0	54
V305	C2	3	5	0	13	2	13	13	4	4	2	0	53
V314	C2	0	4	1	6	0	5	7	7	2	2	0	27
V315	C2	7	8	0	9	0	14	19	4	10	4	3	46
V320	C2	0	3	0	13	0	4	18	5	3	0	1	25
V330	C2	0	1	0	9	0	4	12	2	2	0	2	39
V331	C2	3	3	0	6	2	11	13	1	8	0	0	61
V335	C2	2	6	0	23	2	10	17	7	9	7	0	35
V347	C2	3	5	0	9	1	21	17	6	6	4	0	55
V351	C2	6	4	0	12	0	9	10	4	2	0	2	29
V371	C2	3	1	0	18	1	13	17	1	2	6	1	42
V373	C2	3	1	0	7	0	13	10	4	4	1	2	62
V377	C2	0	1	0	11	0	5	5	0	7	1	0	30
V378	C2	0	1	1	6	0	6	7	2	1	0	0	16
V380	C2	2	0	0	2	1	1	3	0	2	0	0	3
V393	C2	0	5	0	6	3	5	8	1	2	0	0	38
V402	C2	6	5	0	3	0	6	15	2	3	0	1	80
V405	C2	0	0	0	6	1	11	6	1	4	1	0	37
V412	C2	8	0	0	12	1	9	16	3	3	2	3	65
V413	C2	4	5	1	16	0	6	10	7	5	2	1	52
V414	C2	10	6	0	3	2	7	15	0	6	0	0	47
V422	C2	6	0	0	8	0	4	8	1	1	1	1	26
V430	C2	0	1	0	4	0	1	4	1	6	1	0	24
V432	C2	1	2	0	1	1	5	5	2	1	0	0	27
V433	C2	2	3	0	6	3	12	13	5	4	2	0	35
V439	C2	0	0	0	13	2	12	15	2	5	0	0	27
V441	C2	0	3	0	1	0	7	6	0	3	0	0	26
V445	C2	1	3	0	8	0	4	12	4	6	0	0	17
V449	C2	0	6	0	14	1	8	8	3	2	5	1	26
V457	C2	0	0	0	2	1	4	13	1	5	0	0	15
V470	C2	0	7	0	16	3	14	14	10	15	4	0	72
V480	C2	13	2	0	4	3	12	20	2	6	1	2	74
V482	C2	0	7	0	16	0	13	16	4	5	4	2	28
V505	C2	0	8	1	18	1	14	30	5	5	0	1	41
V520	C2	4	7	0	12	1	11	18	4	4	0	1	49
V522	C2	1	7	0	0	0	5	6	1	4	0	1	21
V533	C2	0	6	0	10	0	4	8	0	3	0	0	46
V535	C2	4	17	0	17	4	44	38	12	10	7	5	55
V537	C2	0	5	0	14	1	18	12	11	6	3	2	38
V538	C2	8	6	1	21	3	18	49	3	6	0	0	55
V542	C2	1	5	0	3	0	5	14	2	1	2	0	51
V550	C2	1	3	0	9	2	6	12	3	6	2	0	36
V554	C2	4	9	0	14	1	16	11	5	5	5	2	62
V585	C2	8	7	1	16	0	16	25	1	3	0	0	49
V586	C2	11	6	0	10	0	16	15	3	5	4	0	51
V603	C2	0	1	0	4	1	7	15	9	3	1	0	48
V608	C2	0	5	1	6	1	2	12	1	6	1	0	34
V625	C2	0	3	0	8	2	11	6	1	13	4	1	19
V630	C2	0	2	0	2	0	6	4	4	2	2	0	9
V637	C2	0	1	0	7	0	9	12	2	5	2	0	49
V642	C2	0	2	0	4	4	3	8	0	8	2	1	24
V645	C2	0	2	0	10	2	6	12	3	6	1	0	61
V649	C2	0	6	0	12	2	9	11	11	7	3	3	68
V654	C2	0	2	1	11	1	3	7	0	9	0	0	25
V657	C2	0	1	0	9	1	10	10	2	2	1	0	57
V658	C2	0	0	0	10	1	3	21	1	8	2	1	22
V665	C2	5	6	0	6	0	5	6	3	7	0	0	28
V668	C2	0	6	0	16	1	9	11	2	5	0	0	35
V676	C2	0	2	0	4	0	6	6	3	6	2	0	31
V680	C2	0	0	0	2	0	7	2	0	9	0	0	26
V683	C2	7	2	0	6	2	18	11	4	6	1	0	11
V689	C2	0	6	0	8	2	8	9	0	0	1	1	51
V690	C2	1	0	0	3	0	4	4	0	1	0	0	5
V695	C2	0	6	1	9	1	21	16	5	6	2	4	55
V700	C2	0	6	1	13	2	30	18	8	6	12	1	46
V706	C2	1	1	0	5	3	7	12	3	10	1	0	32
V707	C2	0	4	0	8	1	7	7	3	7	4	2	38
V710	C2	0	1	0	2	0	2	4	0	2	0	0	4
V711	C2	0	2	0	6	1	8	15	2	6	0	0	45
V712	C2	0	1	0	1	0	5	1	0	2	0	0	15
V719	C2	0	4	0	4	4	3	14	0	6	0	0	31
V727	C2	1	5	0	8	0	9	8	4	8	1	1	64
V730	C2	2	4	0	17	0	29	14	2	13	3	3	54
