# Supplementary material for: Broad-spectrum antibiotics disrupt homeostatic efferocytosis
Source: Nat Metab. Author manuscript; Available in PMC 2024 Sep 20. (PMC7616532; doi:10.1038/s42255-024-01107-7)
Supplement: Supplementary Table 5 [file EMS197952-supplement-Supplementary_Table_5.xlsx]

## Sheet: Cluster0
B1 B Cells
Gene	p_val	avg_logFC	pct.1	pct.2	p_val_adj	cluster	up?		Genes Up - no RPs	Genes Down - no RPs		All Genes Analysis - Up								All Genes Analysis - Down
MS4A1	3.76467e-98	1.80318	0.94	0.128	5.26451e-94	0	1		MS4A1	LYZ2		Hallmark								Hallmark
IGLC2	2.22478e-90	1.78439	0.964	0.145	3.11114e-86	0	1		IGLC2	LAPTM5		HALLMARK_ALLOGRAFT_REJECTION	200	Genes up-regulated during transplant rejection.	14	0.07	6.49e-11	3.25e-09		Gene Set Name	# Genes in Gene Set (K)	Description	# Genes in Overlap (k)	k/K	p-value	FDR q-value
IGHM	2.46968e-84	1.95716	0.994	0.292	3.45359e-80	0	1		IGHM	FCER1G		HALLMARK_KRAS_SIGNALING_UP	200	Genes up-regulated by KRAS activation.	12	0.06	8.77e-09	2.19e-07		HALLMARK_COMPLEMENT	200	Genes encoding components of the complement system, which is part of the innate immune system.	32	0.16	9.73e-27	4.86e-25
CD79B	1.06552e-82	1.54094	0.994	0.2	1.49002e-78	0	1		CD79B	WFDC17		HALLMARK_IL2_STAT5_SIGNALING	199	Genes up-regulated by STAT5 in response to IL2 stimulation.	10	0.0503	7.95e-07	1.33e-05		HALLMARK_ADIPOGENESIS	200	Genes up-regulated during adipocyte differentiation (adipogenesis).	27	0.135	9.52e-21	1.59e-19
LY6D	6.11193e-82	1.58848	0.964	0.167	8.54692e-78	0	1		LY6D	IFITM3		HALLMARK_INTERFERON_ALPHA_RESPONSE	97	Genes up-regulated in response to alpha interferon proteins.	7	0.0722	3.44e-06	4.3e-05		HALLMARK_MTORC1_SIGNALING	200	Genes up-regulated through activation of mTORC1 complex.	27	0.135	9.52e-21	1.59e-19
MZB1	9.71088e-82	1.3664	0.867	0.109	1.35797e-77	0	1		MZB1	FTL1		HALLMARK_INTERFERON_GAMMA_RESPONSE	200	Genes up-regulated in response to IFNG [GeneID=3458].	9	0.045	6.98e-06	5.82e-05		HALLMARK_COAGULATION	138	Genes encoding components of blood coagulation system; also up-regulated in platelets.	22	0.1594	9.63e-19	1.2e-17
LY6A	1.82207e-81	1.45166	0.873	0.128	2.54798e-77	0	1		LY6A	ALOX5AP		HALLMARK_MYC_TARGETS_V1	200	A subgroup of genes regulated by MYC - version 1 (v1).	9	0.045	6.98e-06	5.82e-05		HALLMARK_TNFA_SIGNALING_VIA_NFKB	200	Genes regulated by NF-kB in response to TNF [GeneID=7124].	21	0.105	3.35e-14	2.79e-13
CD79A	3.25128e-81	1.56791	0.994	0.218	4.54659e-77	0	1		CD79A	IFITM2		HALLMARK_IL6_JAK_STAT3_SIGNALING	87	Genes up-regulated by IL6 [GeneID=3569] via STAT3 [GeneID=6774], e.g., during acute phase response.	6	0.069	2.26e-05	0.000162		HALLMARK_APOPTOSIS	161	Genes mediating programmed cell death (apoptosis) by activation of caspases.	19	0.118	6.65e-14	4.75e-13
PLAC8	1.27631e-80	1.59911	0.928	0.17	1.78479e-76	0	1		PLAC8	C1QB		HALLMARK_HYPOXIA	200	Genes up-regulated in response to low oxygen levels (hypoxia).	7	0.035	0.000348	0.00158		HALLMARK_IL2_STAT5_SIGNALING	199	Genes up-regulated by STAT5 in response to IL2 stimulation.	20	0.1005	3.15e-13	1.97e-12
IGLC1	6.54556e-79	2.09274	0.837	0.117	9.15331e-75	0	1		IGLC1	FCGR3		HALLMARK_MTORC1_SIGNALING	200	Genes up-regulated through activation of mTORC1 complex.	7	0.035	0.000348	0.00158		HALLMARK_ANDROGEN_RESPONSE	100	Genes defining response to androgens.	15	0.15	8.34e-13	4.64e-12
EBF1	1.92307e-77	1.36375	0.867	0.129	2.68922e-73	0	1		EBF1	CTSD		HALLMARK_P53_PATHWAY	200	Genes involved in p53 pathways and networks.	7	0.035	0.000348	0.00158		HALLMARK_HYPOXIA	200	Genes up-regulated in response to low oxygen levels (hypoxia).	19	0.095	3.38e-12	1.53e-11
IGLC3	2.10123e-77	1.31688	0.898	0.129	2.93835e-73	0	1		IGLC3	CCL6										HALLMARK_KRAS_SIGNALING_UP	200	Genes up-regulated by KRAS activation.	19	0.095	3.38e-12	1.53e-11
SIGLECG	1.48274e-70	1.14816	0.747	0.089	2.07347e-66	0	1		SIGLECG	TYROBP
RALGPS2	7.43699e-67	1.09939	0.699	0.084	1.03999e-62	0	1		RALGPS2	C1QA		Function Classification								Function Classification
CD19	2.63327e-66	1.01753	0.602	0.045	3.68236e-62	0	1		CD19	ITM2B		Gene Set Name	# Genes in Gene Set (K)	Description	# Genes in Overlap (k)	k/K	p-value	FDR q-value		Gene Set Name	# Genes in Gene Set (K)	Description	# Genes in Overlap (k)	k/K	p-value	FDR q-value
FCRLA	1.42753e-64	1.03513	0.608	0.053	1.99626e-60	0	1		FCRLA	CEBPB		PID_BCR_5PATHWAY	63	BCR signaling pathway	16	0.254	1.68e-21	4.28e-18		REACTOME_INNATE_IMMUNE_SYSTEM	1117	Innate Immune System	112	0.1003	1.14e-70	3.39e-67
PAX5	1.06079e-61	0.873613	0.584	0.048	1.4834e-57	0	1		PAX5	FAM46A		WP_B_CELL_RECEPTOR_SIGNALING_PATHWAY	98	B cell receptor signaling pathway	18	0.1837	2.87e-21	4.28e-18		REACTOME_NEUTROPHIL_DEGRANULATION	479	Neutrophil degranulation	80	0.167	1.57e-67	2.34e-64
NAPSA	6.87992e-61	1.2443	0.843	0.198	9.62088e-57	0	1		NAPSA	CST3		REACTOME_SIGNALING_BY_THE_B_CELL_RECEPTOR_BCR	166	Signaling by the B Cell Receptor (BCR)	20	0.1205	1.09e-19	1.09e-16		REACTOME_HEMOSTASIS	678	Hemostasis	58	0.0855	2.18e-32	2.16e-29
POU2AF1	2.6567e-60	1.00838	0.59	0.053	3.71513e-56	0	1		POU2AF1	FXYD5		REACTOME_ADAPTIVE_IMMUNE_SYSTEM	825	Adaptive Immune System	32	0.0388	6.78e-16	5.06e-13		KEGG_LYSOSOME	121	Lysosome	27	0.2231	7.72e-27	4.6e-24
IGKC	2.09623e-57	1.54746	0.916	0.295	2.93137e-53	0	1		IGKC	TRF		KEGG_B_CELL_RECEPTOR_SIGNALING_PATHWAY	75	B cell receptor signaling pathway	13	0.1733	2.31e-15	1.37e-12		WP_VEGFAVEGFR2_SIGNALING_PATHWAY	438	VEGFA-VEGFR2 signaling pathway	36	0.0822	7.3e-20	3.11e-17
POU2F2	3.76735e-56	1.20727	0.904	0.367	5.26827e-52	0	1		POU2F2	CFP		REACTOME_ANTIGEN_ACTIVATES_B_CELL_RECEPTOR_BCR_LEADING_TO_GENERATION_OF_SECOND_MESSENGERS	86	Antigen activates B Cell Receptor (BCR) leading to generation of second messengers	12	0.1395	4.21e-13	2.05e-10		WP_TYROBP_CAUSAL_NETWORK_IN_MICROGLIA	63	TYROBP causal network in microglia	17	0.2698	6.44e-19	2.4e-16
FCMR	4.9854e-54	0.893164	0.693	0.1	6.97158e-50	0	1		FCMR	ECM1		SIG_BCR_SIGNALING_PATHWAY	46	Members of the BCR signaling pathway	9	0.1957	1.56e-11	5.8e-09		REACTOME_SIGNALING_BY_INTERLEUKINS	463	Signaling by Interleukins	35	0.0756	3.42e-18	1.13e-15
BANK1	4.58559e-53	1.26438	0.843	0.329	6.41248e-49	0	1		BANK1	GDA		BIOCARTA_BCR_PATHWAY	33	BCR Signaling Pathway	8	0.2424	3.34e-11	1.11e-08		REACTOME_CYTOKINE_SIGNALING_IN_IMMUNE_SYSTEM	719	Cytokine Signaling in Immune system	42	0.0584	1.69e-17	5.05e-15
SPIB	7.84407e-53	0.844833	0.47	0.031	1.09691e-48	0	1		SPIB	EMILIN2		REACTOME_RHO_GTPASE_CYCLE	450	RHO GTPase cycle	19	0.0422	1.62e-10	4.83e-08		NABA_MATRISOME	1026	Ensemble of genes encoding extracellular matrix and extracellular matrix-associated proteins	50	0.0487	2.22e-17	6.02e-15
GIMAP6	1.06768e-52	1.01533	0.801	0.197	1.49305e-48	0	1		GIMAP6	FN1		REACTOME_SIGNALING_BY_RHO_GTPASES_MIRO_GTPASES_AND_RHOBTB3	719	Signaling by Rho GTPases, Miro GTPases and RHOBTB3	23	0.032	4.39e-10	1.19e-07		WP_COMPLEMENT_SYSTEM	99	Complement system	18	0.1818	1.24e-16	3.07e-14
CD22	2.25309e-52	0.736994	0.458	0.028	3.15073e-48	0	1		CD22	PRDX5
BLK	1.41471e-51	0.805579	0.5	0.044	1.97833e-47	0	1		BLK	CTSB		GO Classification								GO Classification
LTB	4.09536e-51	0.945198	0.904	0.223	5.72695e-47	0	1		LTB	SDC3		Gene Set Name	# Genes in Gene Set (K)	Description	# Genes in Overlap (k)	k/K	p-value	FDR q-value		Gene Set Name	# Genes in Gene Set (K)	Description	# Genes in Overlap (k)	k/K	p-value	FDR q-value
CXCR5	7.84598e-51	0.791521	0.494	0.041	1.09718e-46	0	1		CXCR5	C1QC		GOBP_LYMPHOCYTE_ACTIVATION	792	A change in morphology and behavior of a lymphocyte resulting from exposure to a specific antigen, mitogen, cytokine, chemokine, cellular ligand, or soluble factor. [GOC:mgi_curators, ISBN:0781735149]	52	0.0657	1.89e-36	1.97e-32		GOCC_SECRETORY_GRANULE	864	A small subcellular vesicle, surrounded by a membrane, that is formed from the Golgi apparatus and contains a highly concentrated protein destined for secretion. Secretory granules move towards the periphery of the cell and upon stimulation, their membranes fuse with the cell membrane, and their protein load is exteriorized. Processing of the contained protein may take place in secretory granules…	111	0.1285	1.01e-81	1.05e-77
SCD1	2.54598e-50	0.788548	0.5	0.047	3.5603e-46	0	1		SCD1	CCL9		GOBP_CELL_ACTIVATION	1095	A change in the morphology or behavior of a cell resulting from exposure to an activating factor such as a cellular or soluble ligand. [GOC:mgi_curators]	56	0.0511	1.39e-33	7.22e-30		GOCC_SECRETORY_VESICLE	1024	A cytoplasmic, membrane bound vesicle that is capable of fusing to the plasma membrane to release its contents into the extracellular space. [GOC:dos]	112	0.1094	9.1e-75	4.74e-71
H2.DMB2	2.83005e-50	0.920343	0.741	0.154	3.95755e-46	0	1		H2-DMB2	LTC4S		GOBP_B_CELL_ACTIVATION	329	The change in morphology and behavior of a mature or immature B cell resulting from exposure to a mitogen, cytokine, chemokine, cellular ligand, or an antigen for which it is specific. [GOC:mgi_curators, ISBN:0781735149]	33	0.1003	3.64e-29	1.26e-25		GOBP_DEFENSE_RESPONSE	1739	Reactions, triggered in response to the presence of a foreign body or the occurrence of an injury, which result in restriction of damage to the organism attacked or prevention/recovery from the infection caused by the attack. [GOC:go_curators]	111	0.0638	7.61e-50	2.64e-46
CD37	5.67564e-48	0.867692	0.982	0.755	7.93682e-44	0	1		CD37	RGS10		GOBP_REGULATION_OF_IMMUNE_SYSTEM_PROCESS	1435	Any process that modulates the frequency, rate, or extent of an immune system process. [GOC:add]	57	0.0397	1.63e-28	4.24e-25		GOBP_REGULATION_OF_IMMUNE_SYSTEM_PROCESS	1435	Any process that modulates the frequency, rate, or extent of an immune system process. [GOC:add]	98	0.0683	2.71e-46	7.06e-43
ABLIM1	3.11712e-47	0.816429	0.608	0.094	4.35898e-43	0	1		ABLIM1	TIMP2		GOBP_POSITIVE_REGULATION_OF_IMMUNE_SYSTEM_PROCESS	917	Any process that activates or increases the frequency, rate, or extent of an immune system process. [GOC:add]	46	0.0502	3.44e-27	7.15e-24		GOBP_POSITIVE_REGULATION_OF_MULTICELLULAR_ORGANISMAL_PROCESS	1470	Any process that activates or increases the frequency, rate or extent of an organismal process, any of the processes pertinent to the function of an organism above the cellular level; includes the integrated processes of tissues and organs. [GOC:ai]	98	0.0667	2.24e-45	4.66e-42
BE692007	2.10609e-46	0.954493	0.578	0.084	2.94516e-42	0	1		CD2	ITGAM		GOBP_REGULATION_OF_LYMPHOCYTE_ACTIVATION	525	Any process that modulates the frequency, rate or extent of lymphocyte activation. [GOC:ai]	36	0.0686	5.98e-26	1.04e-22		GOCC_VESICLE_MEMBRANE	1189	The lipid bilayer surrounding any membrane-bounded vesicle in the cell. [GOC:mah, GOC:vesicle]	89	0.0749	4.27e-45	7.4e-42
CD2	4.3827e-46	0.93259	0.777	0.192	6.12876e-42	0	1		FOXP1	ITGB2		GOBP_IMMUNE_RESPONSE	1882	Any immune system process that functions in the calibrated response of an organism to a potential internal or invasive threat. [GO_REF:0000022, GOC:add]	61	0.0324	7.48e-26	1.11e-22		GOBP_BIOLOGICAL_PROCESS_INVOLVED_IN_INTERSPECIES_INTERACTION_BETWEEN_ORGANISMS	1649	Any process evolved to enable an interaction with an organism of a different species. [GOC:cc]	102	0.0619	2.26e-44	3.36e-41
X4930523C07RIK	5.87448e-46	0.979622	0.807	0.246	8.21488e-42	0	1		BCL11A	APP		GOBP_IMMUNE_RESPONSE_REGULATING_CELL_SURFACE_RECEPTOR_SIGNALING_PATHWAY	321	A series of molecular signals initiated by the binding of an extracellular ligand to a receptor on the surface of the target cell capable of activating, perpetuating, or inhibiting an immune response. [GOC:add, ISBN:0781735149, PMID:15771571]	29	0.0903	1.99e-24	2.58e-21		GOBP_VESICLE_MEDIATED_TRANSPORT	1575	A cellular transport process in which transported substances are moved in membrane-bounded vesicles; transported substances are enclosed in the vesicle lumen or located in the vesicle membrane. The process begins with a step that directs a substance to the forming vesicle, and includes vesicle budding and coating. Vesicles are then targeted to, and fuse with, an acceptor membrane. [GOC:ai, GOC:ma…	97	0.0616	6.05e-42	7.86e-39
GM15987	1.00925e-45	0.894806	0.548	0.087	1.41134e-41	0	1		CACNA1E	SMPDL3A		GOBP_REGULATION_OF_CELL_ACTIVATION	674	Any process that modulates the frequency, rate or extent of cell activation, the change in the morphology or behavior of a cell resulting from exposure to an activating factor such as a cellular or soluble ligand. [GOC:ai]	38	0.0564	2.61e-24	3.01e-21		GOCC_VESICLE_LUMEN	327	The volume enclosed by the membrane or protein that forms a vesicle. [GOC:mah, GOC:vesicles]	50	0.1529	3.12e-40	3.61e-37
FOXP1	3.03807e-45	1.01286	0.928	0.532	4.24843e-41	0	1		CORO1A	NPC2		GOBP_B_CELL_RECEPTOR_SIGNALING_PATHWAY	124	A series of molecular signals initiated by the cross-linking of an antigen receptor on a B cell. [GOC:add]	21	0.1694	7.92e-24	8.24e-21		GOBP_LOCOMOTION	1921	Self-propelled movement of a cell or organism from one location to another. [GOC:dgh]	104	0.0541	4.5e-40	4.68e-37
BCL11A	1.29709e-44	0.892522	0.482	0.053	1.81385e-40	0	1		H2-OB	APOE
CACNA1E	2.51078e-44	0.602439	0.325	0.008	3.51107e-40	0	1		CD55	ADGRE1
CORO1A	8.77652e-44	0.898931	0.982	0.384	1.22731e-39	0	1		ZBTB32	SELPLG
H2.OB	1.29749e-43	0.85223	0.56	0.094	1.81441e-39	0	1		SNN	LYZ1
CD55	2.70992e-43	0.844289	0.596	0.106	3.78956e-39	0	1		LY6E	MAFB
ZBTB32	3.665e-43	0.665094	0.373	0.022	5.12513e-39	0	1		APOBEC3	CSF1R
SNN	3.78805e-43	0.691323	0.428	0.037	5.29721e-39	0	1		GIMAP4	GRN
LY6E	1.60721e-42	0.744653	0.994	0.849	2.24752e-38	0	1		PKIG	ALOX15
APOBEC3	2.25147e-42	0.847053	0.783	0.256	3.14845e-38	0	1		RDH12	PRG4
GIMAP4	4.35036e-42	0.837392	0.729	0.165	6.08355e-38	0	1		PDGFRL.IGHD	FGFR1
PKIG	4.96758e-42	0.95328	0.759	0.276	6.94666e-38	0	1		PTPRCAP	PTGS1
RDH12	8.28585e-42	0.704479	0.337	0.014	1.15869e-37	0	1		IKZF3	LPL
PDGFRL.IGHD	9.18939e-42	0.839378	0.554	0.084	1.28504e-37	0	1		RABGAP1L	RGPD5
PTPRCAP	1.51091e-41	0.819359	0.723	0.167	2.11285e-37	0	1		SYK	PLTP
RPS12	1.64328e-41	0.505404	0.976	0.991	2.29796e-37	0	1		GIMAP1	LRP1
RPS20.1	2.03631e-40	0.574395	0.988	0.98	2.84757e-36	0	1		GIMAP3	PLXDC2
IKZF3	3.43185e-40	0.724426	0.434	0.044	4.7991e-36	0	1		TNFRSF13B	ANXA3
GM43603	3.54733e-40	0.848791	0.633	0.147	4.96058e-36	0	1		MALAT1	PF4
GM15228	1.49438e-39	0.724585	0.313	0.012	2.08975e-35	0	1		S100A6	EDNRB
RABGAP1L	2.72982e-39	0.926416	0.651	0.17	3.81738e-35	0	1		CYP4F18	DHRS3
SYK	8.68055e-39	0.999715	0.831	0.426	1.21389e-34	0	1		SEPT1	COTL1
GIMAP1	5.37183e-38	0.759187	0.771	0.232	7.51196e-34	0	1		NID1	FABP4
GIMAP3	2.20376e-37	0.636588	0.705	0.156	3.08174e-33	0	1		CD74	CD5L
RPS27	4.34212e-37	0.613503	0.994	0.98	6.07202e-33	0	1		CAMK2D	MSR1
TNFRSF13B	5.81167e-37	0.835584	0.584	0.148	8.12704e-33	0	1		H2-EB1	SEPP1
MALAT1	3.56463e-36	0.676452	1	0.981	4.98478e-32	0	1		TMEM123	PLIN2
RPS24	3.836e-36	0.474564	0.988	0.992	5.36427e-32	0	1		BHLHE41	HACD4
S100A6	6.12185e-36	1.25788	0.934	0.708	8.56079e-32	0	1		H2-AA	ST3GAL5
MT.ND2	1.84475e-35	0.495298	1	0.98	2.5797e-31	0	1		LMO7	ICAM2
RPL13	2.02081e-35	0.515835	0.988	0.963	2.8259e-31	0	1		PAFAH1B3	CD68
RPS18	5.20071e-35	0.509442	1	0.986	7.27267e-31	0	1		MEF2C	H2-D1
CYP4F18	1.07305e-34	0.683842	0.524	0.103	1.50056e-30	0	1		ACP5	SAA3
SEPT1	2.02476e-34	0.670963	0.548	0.105	2.83143e-30	0	1		DNAJC7	FLNB
GM43291	2.87514e-34	0.742371	0.398	0.045	4.0206e-30	0	1		FGD2	FYB
RPS13	3.12838e-34	0.515299	0.994	0.972	4.37473e-30	0	1		PLP2	C4B
MT.CO1	3.67101e-34	0.514556	1	0.966	5.13354e-30	0	1		SWAP70	MCEMP1
NID1	5.58787e-34	0.556534	0.265	0.009	7.81407e-30	0	1		GGA2	HEXA
RPS21	7.88772e-34	0.409722	0.982	0.991	1.10302e-29	0	1		BLNK	LAMP1
CD74	1.36651e-33	0.716656	1	0.808	1.91092e-29	0	1		ETS1	GPX1
RPL19	2.08764e-33	0.483652	0.982	0.969	2.91936e-29	0	1		DENND5B	THBS1
CAMK2D	2.45601e-33	0.830507	0.681	0.275	3.43449e-29	0	1		FCHSD2	FCNA
H2.EB1	2.47629e-33	0.57007	0.988	0.632	3.46284e-29	0	1		YIPF1	ITGA6
TMEM123	3.38426e-33	0.779438	0.59	0.172	4.73255e-29	0	1		KCTD14	COMT
BHLHE41	3.43168e-33	0.675075	0.331	0.03	4.79886e-29	0	1		NAP1L1	NINJ1
H2.AA	4.24207e-33	0.515025	0.994	0.729	5.93211e-29	0	1		TNFRSF13C	PYGL
LMO7	4.4698e-33	0.51639	0.253	0.008	6.25057e-29	0	1		TCF4	TCN2
PAFAH1B3	5.20331e-33	0.661414	0.494	0.095	7.27631e-29	0	1		MIRT1	IFITM6
RPL12	6.22776e-33	0.454647	0.988	0.973	8.7089e-29	0	1		JUND	ACTB
MEF2C	6.29369e-33	0.913768	0.735	0.331	8.8011e-29	0	1		GIMAP7	F5
ACP5	8.2199e-33	0.592425	0.476	0.083	1.14947e-28	0	1		H2-AB1	MS4A8A
DNAJC7	8.54324e-33	0.915659	0.807	0.446	1.19469e-28	0	1		SERINC3	ADAM15
RPL21	1.40331e-32	0.485492	0.988	0.963	1.96239e-28	0	1		TRP53I11	DPEP2
FGD2	1.59365e-32	0.691738	0.476	0.095	2.22856e-28	0	1		PHGDH	PADI4
PLP2	1.66882e-32	0.593246	0.452	0.076	2.33368e-28	0	1		TBC1D10C	LAMP2
RPL18A	1.71531e-32	0.46878	0.994	0.978	2.3987e-28	0	1		EZR	F10
RPL32	1.73524e-32	0.432579	0.988	0.991	2.42656e-28	0	1		DIRAS2	HGSNAT
RPL9	1.78991e-32	0.436693	0.994	0.981	2.50301e-28	0	1		TRIM7	PYCARD
RPS9	1.83083e-32	0.380925	1	0.994	2.56024e-28	0	1		PMF1	PID1
RPS26	5.28363e-32	0.479673	0.982	0.961	7.38863e-28	0	1		FAU	ARPC1B
RPSA	6.56699e-32	0.428186	1	0.983	9.18328e-28	0	1		MAT2B	CGNL1
SWAP70	1.08622e-31	0.757648	0.578	0.168	1.51897e-27	0	1		H2-OA	SERPINB2
GGA2	1.24367e-31	0.430912	0.337	0.033	1.73915e-27	0	1		BTLA	CCND1
RPL39	1.29828e-31	0.487178	0.988	0.981	1.81552e-27	0	1		STAP1	CCL24
BLNK	1.82913e-31	0.670968	0.5	0.115	2.55786e-27	0	1		TMEM163	DBI
ETS1	2.1625e-31	0.686801	0.657	0.172	3.02404e-27	0	1		CLNK	CFH
DENND5B	2.65072e-31	0.437778	0.265	0.014	3.70677e-27	0	1		CCND2	PILRA
FCHSD2	3.94599e-31	0.751841	0.41	0.066	5.51807e-27	0	1		ABHD17B	NUPR1
YIPF1.NAP1L1	6.31829e-31	0.850455	0.813	0.498	8.83549e-27	0	1		CD38	VSIR
KCTD14	7.08901e-31	0.508903	0.283	0.019	9.91327e-27	0	1		RASGRP1	TXN1
RPS15A	8.94178e-31	0.46042	0.982	0.978	1.25042e-26	0	1		SLAMF6	TGFBI
RPL8	1.13071e-30	0.406642	0.988	0.988	1.58119e-26	0	1		MAP4K1	PMP22
TNFRSF13C	1.21043e-30	0.643154	0.325	0.033	1.69266e-26	0	1		CD52	IDH1
RPS7	1.66304e-30	0.490376	0.97	0.959	2.3256e-26	0	1		VARS	CD36
TCF4	1.77051e-30	0.90433	0.717	0.346	2.47588e-26	0	1		SFN	ID2
RPLP0	2.14557e-30	0.507959	0.964	0.973	3.00037e-26	0	1		GIMAP5	SELP
MIRT1	2.35435e-30	0.441457	0.289	0.02	3.29232e-26	0	1		SMAP2	LGALS3
MT.CYTB	2.68799e-30	0.416292	1	0.981	3.75889e-26	0	1		PIK3IP1	EMP3
JUND	7.88795e-30	0.748419	0.886	0.644	1.10305e-25	0	1		FAM65B	GNGT2
GIMAP7	8.76346e-30	0.565936	0.464	0.083	1.22548e-25	0	1		TRIM34A	RAP1B
RPL18	9.28859e-30	0.505064	0.994	0.956	1.29892e-25	0	1		EEF1G	BSG
H2.AB1	9.96186e-30	0.421608	0.982	0.705	1.39307e-25	0	1		FILIP1L	GAPDH
SERINC3	1.29747e-29	0.70929	0.916	0.732	1.81438e-25	0	1		SELL	MAN2B1
RPS19	4.47078e-29	0.404028	1	0.978	6.25194e-25	0	1		GPR18	CREG1
TRP53I11	7.71866e-29	0.49808	0.295	0.027	1.07938e-24	0	1		POLR3E	GBP2B
RPS5	1.64725e-28	0.379741	0.994	0.988	2.30351e-24	0	1		PTP4A3	C3AR1
PHGDH	1.76313e-28	0.473374	0.325	0.036	2.46557e-24	0	1		DDX5	CKB
RPL36	3.27847e-28	0.463198	0.988	0.961	4.58462e-24	0	1		PTPN22	PTGIS
TBC1D10C	3.5275e-28	0.537338	0.41	0.067	4.93286e-24	0	1		MCL1	CD14
RPL11	3.97464e-28	0.386869	0.988	0.98	5.55814e-24	0	1		CARD11	S100A1
EZR	5.27619e-28	0.750936	0.669	0.265	7.37823e-24	0	1		BTG1	CAMK1
RPS3	5.46687e-28	0.425383	0.988	0.988	7.64488e-24	0	1		MYO1E	TMCC1
DIRAS2	7.91456e-28	0.505678	0.265	0.02	1.10677e-23	0	1		H3F3A	EVI5
TRIM7	9.08544e-28	0.59308	0.253	0.017	1.27051e-23	0	1		AFP	SHFM1
PMF1	1.053e-27	0.547587	0.518	0.14	1.47252e-23	0	1		PECAM1	LTBP1
FAU.MAT2B	1.45569e-27	0.343576	1	0.992	2.03563e-23	0	1		LIPE	LGALS3BP
RPL41	3.20869e-27	0.311113	0.994	0.995	4.48703e-23	0	1		SBK1	SLPI
H2.OA	3.7253e-27	0.506831	0.392	0.064	5.20946e-23	0	1		CYFIP2	METRNL
BTLA	5.29306e-27	0.448446	0.265	0.022	7.40182e-23	0	1		PRKCB	TAGLN2
STAP1	6.21904e-27	0.692511	0.452	0.105	8.6967e-23	0	1		MAP3K1	TLN1
TMEM163	1.0359e-26	0.428616	0.253	0.019	1.44861e-22	0	1		SH3BP5	TMEM176B
MT.ND5	2.75235e-26	0.604547	0.952	0.849	3.84889e-22	0	1		MIR142HG	CTSA
CLNK.RP23.106I21.6	3.32623e-26	0.524431	0.259	0.022	4.6514e-22	0	1		TMSB10	CTSL
RPS14	4.29904e-26	0.303889	0.994	0.989	6.01178e-22	0	1		PTMS	DSTN
GM11478	9.00807e-26	0.460864	0.982	0.95	1.25969e-21	0	1		GPR183	CYBB
RPLP2	9.11923e-26	0.316619	0.976	0.988	1.27523e-21	0	1		PCMTD1	PLOD3
RPS27A	9.28369e-26	0.320491	0.982	0.989	1.29823e-21	0	1		SERPINA3G	ABCB5
CCND2	1.09129e-25	0.840237	0.608	0.201	1.52606e-21	0	1		CNP	SLC11A1
MT.ND1	1.40743e-25	0.380088	1	0.973	1.96816e-21	0	1		LSP1	GARNL3
ABHD17B	1.4263e-25	0.72491	0.494	0.153	1.99454e-21	0	1		KMT2A	LAMTOR4
RPL37A	1.46763e-25	0.295953	0.994	0.998	2.05234e-21	0	1		PRPS2	PLEK
CD38	1.70426e-25	0.72134	0.669	0.301	2.38323e-21	0	1		UCHL3	ANK
RPS10	3.47951e-25	0.354722	0.988	0.994	4.86574e-21	0	1		PPCDC	ATP1A1
RPL38	3.53628e-25	0.404448	0.982	0.955	4.94513e-21	0	1		RNASE6	CD9
RASGRP1	4.39509e-25	0.463349	0.38	0.067	6.1461e-21	0	1		ARL5C	ATP1A3
RPL3	5.26767e-25	0.422108	0.994	0.97	7.3663e-21	0	1		PKP3	GSR
RPL37	5.65305e-25	0.341427	0.988	0.981	7.90522e-21	0	1		TRIM5	BST1
GM4332	5.79486e-25	0.544034	0.94	0.832	8.10353e-21	0	1		GRAP	PROS1
SLAMF6	1.08304e-24	0.555531	0.428	0.086	1.51452e-20	0	1		PTMA	CYBA
MT.RNR2	1.08513e-24	0.459541	1	0.994	1.51745e-20	0	1		SEPT6	CALML4
GM8369	1.14441e-24	0.46099	0.47	0.101	1.60034e-20	0	1		SP140	GUSB
MAP4K1	1.25947e-24	0.61307	0.428	0.101	1.76124e-20	0	1		SCT	MPEG1
RPL17	1.40897e-24	0.375524	0.988	0.964	1.9703e-20	0	1		TRAF3IP3	CD300A
RPS11	1.65813e-24	0.413957	0.976	0.977	2.31874e-20	0	1		LPGAT1	ZEB2
CD52	2.25141e-24	0.595265	0.97	0.853	3.14837e-20	0	1		CNN2	LCP2
RPS16	2.71876e-24	0.339914	0.988	0.984	3.80192e-20	0	1		MIF4GD	KHK
VARS	3.324e-24	0.670138	0.494	0.154	4.64828e-20	0	1		RAC2	TMEM176A
SFN	3.9708e-24	0.45323	0.277	0.031	5.55276e-20	0	1		LIMD2	TIMD4
GIMAP5	5.78526e-24	0.471409	0.428	0.09	8.0901e-20	0	1		ARHGAP15	ZYX
RPLP1	6.68387e-24	0.293097	0.988	0.994	9.34673e-20	0	1		RHOH	CLEC4D
SMAP2	7.26529e-24	0.778635	0.669	0.363	1.01598e-19	0	1		SMIM14	FABP7
PIK3IP1	1.30688e-23	0.412828	0.277	0.033	1.82754e-19	0	1		ZMIZ2	ARRB2
RPL22	2.09829e-23	0.360417	0.982	0.963	2.93424e-19	0	1		ZCCHC11	BRI3
MT.RNR1	3.10608e-23	0.452587	1	0.991	4.34354e-19	0	1		IQSEC1	DAB2
RPL23	3.42371e-23	0.285303	0.994	0.994	4.78772e-19	0	1		ERO1LB	MT1
FAM65B	7.37249e-23	0.694957	0.608	0.245	1.03097e-18	0	1		SLC25A3	DOK2
TRIM34A	7.51159e-23	0.602202	0.422	0.109	1.05042e-18	0	1		FNBP1	FABP5
EEF1G	8.40645e-23	0.495254	0.922	0.825	1.17556e-18	0	1		EEF1B2	RAB32
FILIP1L	1.94689e-22	0.717317	0.488	0.154	2.72253e-18	0	1		PSD4	LGMN
SELL	2.20513e-22	0.644335	0.56	0.197	3.08365e-18	0	1		MNDAL	CMKLR1
GPR18	2.47007e-22	0.411414	0.325	0.055	3.45415e-18	0	1		VIM	TNFRSF1A
POLR3E.RPL30	4.80061e-22	0.38793	0.988	0.949	6.71317e-18	0	1		S1PR4	ITSN1
PTP4A3	5.14401e-22	0.593107	0.56	0.212	7.19338e-18	0	1		TMEM154	TMED3
DDX5	5.4631e-22	0.577082	0.958	0.855	7.6396e-18	0	1		FAM107B	MSRB1
PTPN22	6.73274e-22	0.585841	0.47	0.142	9.41507e-18	0	1		AKNA	SERPINB6A
MCL1	8.24907e-22	0.540987	0.928	0.794	1.15355e-17	0	1		TMEM243	ENGASE
RPS3A1	9.18052e-22	0.314426	0.988	0.986	1.2838e-17	0	1		SHISA5	CD300LD
MT.ND4	1.04629e-21	0.369564	0.994	0.963	1.46313e-17	0	1		MALT1	CD302
CARD11	1.76862e-21	0.411131	0.283	0.041	2.47324e-17	0	1		MAN1A	TGFB2
BTG1	2.20646e-21	0.568928	0.88	0.633	3.08551e-17	0	1		IFI203	B2M
RPL34	4.22013e-21	0.339063	0.988	0.975	5.90143e-17	0	1		OSTM1	ALOX5
MYO1E	5.28866e-21	0.652417	0.452	0.153	7.39566e-17	0	1		ARHGAP17	GPX4
RPL10A	9.17371e-21	0.406273	0.982	0.941	1.28285e-16	0	1		NCF4	GATA6
H3F3A	9.54268e-21	0.339568	0.994	0.959	1.33445e-16	0	1		ZCCHC7	CSF2RA
GM8730	1.41571e-20	0.511358	0.867	0.688	1.97973e-16	0	1		DGKD	PRTN3
AFP.GM15427	1.80473e-20	0.437708	0.94	0.867	2.52373e-16	0	1		CD47	MGST1
RPS24.PS3	1.84938e-20	0.486059	0.91	0.81	2.58617e-16	0	1		FARSB	MYOF
PECAM1	2.65401e-20	0.510581	0.277	0.044	3.71136e-16	0	1		IER5	DAPK1
LIPE.RPL36A	2.86874e-20	0.359152	0.988	0.956	4.01165e-16	0	1		H2-DMA	ZFP36L2
SBK1	7.7888e-20	0.4367	0.301	0.061	1.08919e-15	0	1		CHD1	CALD1
RPS4X	9.90693e-20	0.269305	0.976	0.991	1.38538e-15	0	1		CRLF3	DDOST
RPS28	1.32268e-19	0.335275	0.958	0.922	1.84964e-15	0	1		SLC38A2	ACLY
CYFIP2	1.68555e-19	0.369353	0.325	0.062	2.35707e-15	0	1		ENO1	H2AFZ
GM7536	1.80242e-19	0.504911	0.88	0.71	2.52051e-15	0	1		ETNK1	RNPEP
PRKCB	2.02891e-19	0.573445	0.566	0.253	2.83723e-15	0	1		ANKRD12	SRGN
RPS2	2.26529e-19	0.332012	0.976	0.977	3.16778e-15	0	1		CLEC2I	NFIC
RPL26	9.45292e-19	0.310107	0.982	0.973	1.3219e-14	0	1		ITPR1	GGH
MAP3K1	1.06846e-18	0.65275	0.476	0.184	1.49413e-14	0	1		TMOD3	BLVRB
SH3BP5	1.63075e-18	0.588259	0.633	0.334	2.28044e-14	0	1		CLEC2D	PILRB2
MIR142HG	1.98511e-18	0.45849	0.476	0.162	2.77597e-14	0	1		MTDH	NUCB1
TMSB10.1	4.3883e-18	0.300024	0.916	0.56	6.1366e-14	0	1		CYTIP	MLXIPL
GM11808	6.20252e-18	0.355601	0.952	0.914	8.67361e-14	0	1		PPDPF	ANXA1
PTMS	7.47762e-18	0.417874	0.392	0.109	1.04567e-13	0	1		PDIA4	GLUL
GPR183	7.80125e-18	0.646178	0.458	0.165	1.09093e-13	0	1		KMT2E	MTUS1
PCMTD1	9.20451e-18	0.627755	0.59	0.303	1.28716e-13	0	1		EML4	TMEM141
ARPC5L	1.05793e-17	0.471926	0.645	0.367	1.47941e-13	0	1		PARP1	PDIA3
AU020206	2.61626e-17	0.480807	0.331	0.084	3.65858e-13	0	1		NFATC1	LAPTM4A
SERPINA3G	2.97462e-17	0.328366	0.295	0.061	4.15971e-13	0	1		CKAP4	LILRB4A
CNP	3.74265e-17	0.606448	0.651	0.368	5.23373e-13	0	1		POLD4	MAF
LSP1	4.21376e-17	0.478769	0.904	0.803	5.89252e-13	0	1		TCP11L2	CCR1
KMT2A	5.56116e-17	0.656652	0.608	0.335	7.77673e-13	0	1		CREBRF	SDF2L1
PRPS2	6.24203e-17	0.518925	0.307	0.078	8.72886e-13	0	1		SERP1	RPN2
UCHL3	6.58711e-17	0.516212	0.536	0.246	9.21141e-13	0	1		LGALS1	FKBP2
RPL14	6.61047e-17	0.307149	0.976	0.961	9.24408e-13	0	1		SUB1	SCN1B
PPCDC	8.69832e-17	0.425862	0.253	0.048	1.21637e-12	0	1		SP100	IGSF6
RNASE6	9.24457e-17	0.508067	0.446	0.165	1.29276e-12	0	1		CBLB	EHD1
ARL5C	1.80188e-16	0.424678	0.259	0.05	2.51975e-12	0	1		SRSF11	ITPRIPL2
PKP3	2.15593e-16	0.374665	0.277	0.056	3.01485e-12	0	1		NOL7	TBXAS1
TRIM5	2.21097e-16	0.530207	0.319	0.087	3.09183e-12	0	1		RCSD1	ASAH1
GRAP	3.92758e-16	0.458529	0.464	0.172	5.49232e-12	0	1		LRRFIP1	RHOC
PTMA	4.55931e-16	0.353858	0.958	0.908	6.37573e-12	0	1		TSC22D3	SULT1A1
SEPT6	1.38124e-15	0.362323	0.355	0.101	1.93153e-11	0	1		SLC25A4	CALR
SP140.SCT	1.59816e-15	0.589191	0.566	0.31	2.23486e-11	0	1		PPP1R11	XDH
RPS27RT	1.59898e-15	0.414044	0.892	0.785	2.23602e-11	0	1		NPM1	NAV1
TRAF3IP3.1	1.75916e-15	0.403038	0.446	0.162	2.46002e-11	0	1		IFI30	SPI1
LPGAT1	1.79727e-15	0.540952	0.41	0.161	2.5133e-11	0	1		PIM1	CERS6
GM9843	1.99001e-15	0.324445	0.976	0.927	2.78283e-11	0	1		TRIM12A	CRYL1
CNN2	2.68256e-15	0.391878	0.602	0.267	3.7513e-11	0	1		S100A11	DHRS7
MIF4GD	4.90085e-15	0.482734	0.386	0.139	6.85335e-11	0	1		WDFY4	LDHA
RPL23A	6.5213e-15	0.321604	0.97	0.897	9.11938e-11	0	1		GAS5	ATP1B3
RPL39.PS	9.3143e-15	0.440754	0.771	0.551	1.30251e-10	0	1		ARHGAP30	MYO1F
RAC2	1.23658e-14	0.337191	0.91	0.819	1.72923e-10	0	1		ZFP706	ATOX1
GM4759	1.69231e-14	0.31593	0.277	0.062	2.36652e-10	0	1		GNG2	PEAK1
LIMD2	2.42299e-14	0.490571	0.608	0.332	3.38831e-10	0	1		CTCF	CTSS
ARHGAP15	3.17203e-14	0.602016	0.614	0.388	4.43577e-10	0	1		PNISR	CEBPA
RHOH	3.17354e-14	0.501025	0.44	0.173	4.43788e-10	0	1		PGAP1	ADIPOR2
RPL27	5.51636e-14	0.351611	0.904	0.805	7.71407e-10	0	1		PTPRC	DERL1
SMIM14	7.83584e-14	0.512277	0.651	0.418	1.09576e-09	0	1		ATP2A3	GUCA1A
ZMIZ2	9.68043e-14	0.427753	0.361	0.129	1.35371e-09	0	1		IL2RG	KLF13
ZCCHC11	1.41616e-13	0.539825	0.584	0.353	1.98035e-09	0	1		ZFP36L1	LRG1
IQSEC1	1.81999e-13	0.452058	0.325	0.109	2.54508e-09	0	1		ARHGEF18	HPCAL1
ERO1LB	2.27444e-13	0.418392	0.277	0.078	3.18058e-09	0	1		SON	FGD4
RPL35	2.46044e-13	0.368249	0.952	0.902	3.44069e-09	0	1		LBH	GNG5
FNBP1.SLC25A3	4.26633e-13	0.525436	0.506	0.24	5.96604e-09	0	1		CD24A	TSPO
EEF1B2	5.10383e-13	0.29541	0.964	0.936	7.1372e-09	0	1		TRP53	P4HB
PSD4	5.31805e-13	0.300839	0.253	0.064	7.43676e-09	0	1		PGLS	MRPL33
MNDAL	6.26455e-13	0.546464	0.723	0.569	8.76035e-09	0	1		REL	BAIAP2
VIM.1	6.31785e-13	0.443558	0.934	0.836	8.83489e-09	0	1		SUPT20	PLXNB2
S1PR4	9.16642e-13	0.288777	0.259	0.064	1.28183e-08	0	1		PSMD14	SH3BGRL
TMEM154	1.03209e-12	0.452376	0.301	0.097	1.44328e-08	0	1		NCL	PDIA6
FAM107B	1.04616e-12	0.311368	0.313	0.094	1.46295e-08	0	1		S1PR1	PRDX4
AKNA	1.20448e-12	0.532638	0.404	0.168	1.68434e-08	0	1		ZFP292	IQGAP2
TMEM243	1.34238e-12	0.411026	0.392	0.161	1.87718e-08	0	1		STK17B	CLEC7A
SHISA5	1.67278e-12	0.322994	0.886	0.733	2.33921e-08	0	1		RBM25	ADAP1
MALT1	2.12211e-12	0.341945	0.253	0.07	2.96756e-08	0	1		RFX7	SDCBP
X1110059E24RIK	2.70557e-12	0.581333	0.386	0.167	3.78347e-08	0	1		MFSD4A	CCDC109B
MAN1A	2.71456e-12	0.478959	0.741	0.516	3.79604e-08	0	1		ARHGAP25	SCARB2
IFI203	3.08824e-12	0.490053	0.687	0.488	4.31859e-08	0	1		TCOF1	PSAP
GM1966	3.65179e-12	0.67225	0.596	0.41	5.10666e-08	0	1		RBM39	ITM2C
RPS15A.PS7.OSTM1	4.01297e-12	0.41652	0.596	0.388	5.61174e-08	0	1		RBM3	CNIH4
ARHGAP17	4.80165e-12	0.479851	0.464	0.232	6.71463e-08	0	1		LCP1	EFNB2
NCF4	8.15423e-12	0.39586	0.602	0.387	1.14029e-07	0	1		BIRC3	PLA2G7
ZCCHC7	1.17159e-11	0.521322	0.524	0.306	1.63835e-07	0	1		PTPN1	LRPAP1
GM12254	1.17166e-11	0.379422	0.867	0.797	1.63845e-07	0	1		NME1	RALB
DGKD	1.71799e-11	0.475161	0.38	0.165	2.40244e-07	0	1		HMGN1	CD93
CD47	1.89865e-11	0.372916	0.831	0.718	2.65507e-07	0	1		IQGAP1	PSMA7
RPL19.PS11	3.26844e-11	0.334575	0.837	0.724	4.57059e-07	0	1		ST6GAL1	NDUFB8
FARSB	3.43072e-11	0.422398	0.392	0.176	4.79751e-07	0	1		DDX21	ITGB1
IER5	4.74118e-11	0.425514	0.542	0.306	6.63007e-07	0	1		SNAP29	FES
RPS16.PS2	6.29826e-11	0.279785	0.94	0.875	8.80749e-07	0	1		MYLIP	LAMTOR1
RPL29	6.42884e-11	0.257103	0.976	0.938	8.99009e-07	0	1		METTL23	PARVB
H2.DMA	6.93013e-11	0.293987	0.831	0.599	9.6911e-07	0	1		PHIP	ABI3
CHD1	7.0797e-11	0.563945	0.47	0.264	9.90026e-07	0	1		STT3B	CMTM3
CRLF3	9.61857e-11	0.322878	0.578	0.354	1.34506e-06	0	1		NUCKS1	CXCL13
SLC38A2	1.5296e-10	0.42937	0.542	0.332	2.13899e-06	0	1		NDUFB2	PTPRE
ENO1.GM4149	1.69682e-10	0.251432	0.958	0.93	2.37283e-06	0	1		IKZF1	MEF2A
RPS17	1.79175e-10	0.279035	0.976	0.936	2.50558e-06	0	1		GRB2	CARD19
ETNK1	2.00831e-10	0.520038	0.5	0.289	2.80843e-06	0	1		NFATC3	PILRB1
ANKRD12	2.01967e-10	0.489858	0.38	0.17	2.82431e-06	0	1		ZFAS1	AGTRAP
CLEC2I	2.23258e-10	0.363472	0.337	0.136	3.12205e-06	0	1		MSN	CAPNS1
GM20559	2.62559e-10	0.417166	0.325	0.133	3.67163e-06	0	1		STK38	HMOX1
GM10925	3.12907e-10	0.531606	0.446	0.253	4.37569e-06	0	1		HNRNPR	REEP3
ITPR1	3.38008e-10	0.382406	0.343	0.15	4.72671e-06	0	1			NFIX
GM10288	3.49735e-10	0.35176	0.789	0.663	4.89069e-06	0	1			NDUFA1
RPSA.PS10	4.01724e-10	0.363544	0.801	0.711	5.6177e-06	0	1			ST3GAL4
TMOD3	4.4324e-10	0.507407	0.542	0.356	6.19827e-06	0	1			S100A13
CLEC2D	4.61028e-10	0.369067	0.56	0.34	6.44702e-06	0	1			PRDX6
MTDH	5.9924e-10	0.442085	0.723	0.571	8.37977e-06	0	1			RGS2
CYTIP	6.39993e-10	0.277964	0.578	0.343	8.94967e-06	0	1			GBE1
PPDPF	6.47438e-10	0.419345	0.602	0.429	9.05377e-06	0	1			CORO1C
GM4204	6.7341e-10	0.404125	0.271	0.101	9.41697e-06	0	1			CPQ
RPS13.PS2	7.59995e-10	0.370428	0.675	0.518	1.06278e-05	0	1			SQRDL
PDIA4	7.63338e-10	0.499896	0.518	0.332	1.06745e-05	0	1			CNDP2
RPL4	8.63274e-10	0.251568	0.964	0.928	1.2072e-05	0	1			C5AR1
KMT2E	1.01698e-09	0.434854	0.675	0.526	1.42214e-05	0	1			KITLG
EML4	1.36236e-09	0.36123	0.38	0.189	1.90513e-05	0	1			GLB1
RPL34.PS1	1.38493e-09	0.349069	0.825	0.76	1.93668e-05	0	1			FRMD4B
PARP1	1.40283e-09	0.338242	0.38	0.175	1.96172e-05	0	1			ATPIF1
NFATC1	1.51358e-09	0.482836	0.367	0.183	2.11659e-05	0	1			MERTK
CKAP4	1.5826e-09	0.368879	0.386	0.192	2.21311e-05	0	1			HSP90B1
GM9794	1.63989e-09	0.266443	0.94	0.891	2.29323e-05	0	1			RAB11FIP5
POLD4	1.68544e-09	0.400825	0.645	0.473	2.35693e-05	0	1			APLP2
RPS10.PS1	2.22337e-09	0.279375	0.843	0.764	3.10916e-05	0	1			ALCAM
RPSA.PS12	2.26883e-09	0.274279	0.771	0.627	3.17274e-05	0	1			LMAN1
TCP11L2	2.51551e-09	0.343323	0.404	0.206	3.51769e-05	0	1			PKM
MRPL52	2.81804e-09	0.365849	0.747	0.626	3.94075e-05	0	1			TNFSF12
CREBRF	2.86148e-09	0.422857	0.367	0.175	4.00149e-05	0	1			PFKL
SERP1	3.03008e-09	0.327428	0.765	0.622	4.23727e-05	0	1			DUSP1
LGALS1	3.06658e-09	0.415051	0.566	0.357	4.2883e-05	0	1			PIRB
SUB1	3.44287e-09	0.279191	0.88	0.805	4.81451e-05	0	1			FERMT3
SP100	3.50764e-09	0.368776	0.602	0.417	4.90509e-05	0	1			RAB8B
RPL37RT	3.87746e-09	0.289362	0.916	0.852	5.42224e-05	0	1			FCGRT
RPS26.PS1	4.26922e-09	0.343818	0.729	0.608	5.97008e-05	0	1			SERPINB8
CBLB	4.63126e-09	0.356787	0.265	0.1	6.47635e-05	0	1			ACACA
SRSF11	4.70012e-09	0.42817	0.59	0.432	6.57264e-05	0	1			TNFAIP2
NOL7	5.02796e-09	0.359974	0.687	0.573	7.0311e-05	0	1			RIN2
RCSD1	5.17992e-09	0.390867	0.488	0.3	7.24361e-05	0	1			FNDC3B
LRRFIP1	5.35438e-09	0.373985	0.367	0.175	7.48757e-05	0	1			HIPK2
TSC22D3	5.57343e-09	0.372803	0.627	0.437	7.79389e-05	0	1			ABCA9
SLC25A4	6.36953e-09	0.391382	0.675	0.505	8.90716e-05	0	1			RAB27A
PPP1R11	7.33393e-09	0.361328	0.494	0.32	0.000102558	0	1			ATP6V1E1
NPM1	1.02651e-08	0.266456	0.94	0.906	0.000143547	0	1			SHTN1
IFI30	1.1207e-08	0.351597	0.819	0.663	0.000156719	0	1			MAN2A1
PIM1	1.14398e-08	0.376482	0.482	0.281	0.000159975	0	1			DUSP3
D930015E06RIK	1.23408e-08	0.472644	0.325	0.154	0.000172573	0	1			NFE2
TRIM12A	1.23851e-08	0.413233	0.416	0.236	0.000173193	0	1			FAM20C
S100A11	1.28115e-08	0.302741	0.771	0.616	0.000179155	0	1			IFI204
WDFY4	1.5739e-08	0.408038	0.422	0.24	0.000220095	0	1			ENO1
GAS5	1.77013e-08	0.291558	0.886	0.824	0.000247535	0	1			CDC42EP3
ARHGAP30	1.77348e-08	0.509401	0.59	0.459	0.000248003	0	1			CXCL16
ZFP706	1.92767e-08	0.363758	0.699	0.566	0.000269565	0	1			SAP30
GNG2	2.06545e-08	0.267454	0.38	0.187	0.000288832	0	1			BHLHE40
GM9385	2.23586e-08	0.27264	0.91	0.833	0.000312663	0	1			TMEM37
CTCF	2.31017e-08	0.362054	0.566	0.395	0.000323054	0	1			CANX
PNISR	2.38037e-08	0.361658	0.506	0.331	0.000332872	0	1			CTSZ
RPL21.PS8	2.38568e-08	0.349003	0.651	0.491	0.000333614	0	1			DUSP6
GM6472	2.7822e-08	0.290509	0.711	0.588	0.000389063	0	1			KLF10
PGAP1	3.92859e-08	0.318369	0.277	0.117	0.000549374	0	1			CDKN1A
RPL10A.PS1	4.2209e-08	0.333405	0.735	0.618	0.000590251	0	1			CTNNA1
PTPRC	4.58726e-08	0.276551	0.783	0.644	0.000641483	0	1			NFIA
ATP2A3	4.84309e-08	0.381476	0.392	0.212	0.000677257	0	1			HAL
IL2RG	5.2365e-08	0.290254	0.506	0.324	0.000732272	0	1			ATP6AP1
ZFP36L1	7.23354e-08	0.402478	0.639	0.487	0.00101154	0	1			CRLF2
ARHGEF18	8.35577e-08	0.344288	0.277	0.112	0.00116847	0	1			EMILIN1
SON	8.6026e-08	0.373851	0.807	0.744	0.00120299	0	1			SAMSN1
LBH	8.6724e-08	0.370926	0.452	0.279	0.00121275	0	1			ASPA
CD24A	1.06635e-07	0.485665	0.614	0.454	0.00149118	0	1			FAM234A
TRP53	1.07385e-07	0.344496	0.458	0.281	0.00150167	0	1			ACER3
PGLS	1.16731e-07	0.341922	0.729	0.613	0.00163237	0	1			CD300LB
REL	1.20023e-07	0.362702	0.367	0.204	0.00167841	0	1			RRAS
SUPT20	1.21527e-07	0.315346	0.355	0.186	0.00169944	0	1			RBPMS
GM10275	1.28101e-07	0.325621	0.512	0.365	0.00179136	0	1			CCDC50
PSMD14	1.34973e-07	0.363563	0.398	0.231	0.00188746	0	1			RAC1
NCL	1.37231e-07	0.331368	0.807	0.718	0.00191903	0	1			KLHL6
S1PR1	1.37749e-07	0.308532	0.56	0.381	0.00192628	0	1			PDLIM4
ZFP292	1.5958e-07	0.462095	0.392	0.229	0.00223157	0	1			CLEC4E
STK17B	1.73119e-07	0.364291	0.506	0.329	0.0024209	0	1			MAFG
GM20417	1.99205e-07	0.514415	0.452	0.301	0.00278569	0	1			CAMKK2
MT.ND3	2.12442e-07	0.398946	0.578	0.435	0.00297079	0	1			FCGR4
RBM25	2.73063e-07	0.34572	0.639	0.504	0.00381851	0	1			APOBR
RFX7	3.01128e-07	0.357913	0.265	0.119	0.00421098	0	1			NCF2
MFSD4A	3.04825e-07	0.365535	0.271	0.123	0.00426267	0	1			PLXNA4OS1
ARHGAP25	3.15029e-07	0.322422	0.283	0.131	0.00440537	0	1			CD84
GM8430	3.45966e-07	0.325132	0.711	0.622	0.004838	0	1			C3
TCOF1	3.94983e-07	0.354457	0.44	0.287	0.00552344	0	1			TMED10
RBM39	5.14591e-07	0.275148	0.813	0.729	0.00719604	0	1			CSF3R
RBM3	5.9648e-07	0.261875	0.795	0.757	0.00834117	0	1			KLF4
LCP1	6.83401e-07	0.352064	0.699	0.607	0.00955668	0	1			NHSL2
BIRC3.1	7.35463e-07	0.323504	0.337	0.181	0.0102847	0	1			ZFHX3
PTPN1	8.09026e-07	0.311724	0.633	0.496	0.0113134	0	1			TPP1
NME1	8.47884e-07	0.329831	0.681	0.559	0.0118568	0	1			AP2A2
HMGN1	8.96308e-07	0.277788	0.608	0.466	0.012534	0	1			CARHSP1
GM12918	9.61872e-07	0.335934	0.584	0.474	0.0134508	0	1			CCDC88A
IQGAP1	1.03518e-06	0.274391	0.795	0.705	0.0144759	0	1			GNAQ
ST6GAL1	1.04574e-06	0.389491	0.337	0.187	0.0146237	0	1			ARG1
GM26740	1.11847e-06	0.334724	0.458	0.309	0.0156406	0	1			BST2
DDX21	1.14571e-06	0.349462	0.506	0.37	0.0160216	0	1			HIP1
SNAP29	1.30304e-06	0.282439	0.283	0.144	0.0182217	0	1			LITAF
MYLIP	1.34699e-06	0.310256	0.307	0.159	0.0188363	0	1			BCAM
METTL23.NDUFB2	1.48552e-06	0.280943	0.5	0.335	0.0207735	0	1			UAP1
PHIP	1.53539e-06	0.312344	0.5	0.343	0.0214708	0	1			ARPC5
STT3B	1.63978e-06	0.557396	0.416	0.282	0.0229307	0	1			MFSD5
NUCKS1	1.74348e-06	0.253926	0.663	0.53	0.0243808	0	1			PPIB
GM4366	1.7439e-06	0.25552	0.301	0.158	0.0243867	0	1			RNF141
IKZF1	1.96972e-06	0.344909	0.512	0.356	0.0275445	0	1			AP1S2
GRB2	2.14824e-06	0.312737	0.657	0.546	0.0300409	0	1			BLVRA
NFATC3	2.18004e-06	0.310772	0.307	0.167	0.0304857	0	1			ATP6V0B
ZFAS1	2.18728e-06	0.365049	0.518	0.398	0.0305869	0	1			DNAJC15
MSN	2.53509e-06	0.287561	0.855	0.749	0.0354508	0	1			FAM20A
MT.ATP8	2.68987e-06	0.323765	0.663	0.605	0.0376152	0	1			ACAA2
STK38	2.72806e-06	0.398999	0.554	0.437	0.0381491	0	1			MARCO
HNRNPR	2.86481e-06	0.407692	0.422	0.29	0.0400615	0	1			SSR4
RPL28.PS1	3.43297e-06	0.321026	0.566	0.456	0.0480067	0	1			EPS8
LYZ2	5.85505e-55	-3.41129	0.825	0.938	8.1877e-51	0	0			PGD
LAPTM5	8.19915e-51	-1.91579	0.404	0.852	1.14657e-46	0	0			KLF9
FCER1G	6.54519e-50	-2.11873	0.096	0.76	9.1528e-46	0	0			HSPA5
WFDC17	8.53183e-48	-2.62292	0.265	0.794	1.19309e-43	0	0			DNAJC3
IFITM3	1.96555e-47	-2.53034	0.157	0.757	2.74863e-43	0	0			UQCRB
FTL1	3.35035e-46	-1.43615	0.849	0.924	4.68513e-42	0	0			CYB5A
ALOX5AP	1.01747e-45	-1.87969	0.084	0.732	1.42282e-41	0	0			NRP1
IFITM2	1.37617e-45	-1.867	0.102	0.73	1.92444e-41	0	0			UBASH3B
C1QB	8.06696e-45	-2.79427	0.181	0.754	1.12808e-40	0	0			ABHD12
FCGR3	8.97516e-45	-1.72017	0.036	0.696	1.25509e-40	0	0			RBPJ
CTSD	3.29249e-44	-1.8413	0.205	0.766	4.60422e-40	0	0			TALDO1
CCL6	1.82207e-43	-2.03098	0.114	0.736	2.54799e-39	0	0			CYB5R1
TYROBP	1.03568e-42	-2.15104	0.536	0.811	1.4483e-38	0	0			STOM
C1QA	1.52977e-42	-2.59446	0.175	0.738	2.13923e-38	0	0			SSH2
ITM2B	1.6584e-42	-1.04997	0.861	0.913	2.3191e-38	0	0			TMEM106A
CEBPB	3.05055e-42	-1.86291	0.139	0.716	4.26589e-38	0	0			TMCO1
FAM46A	3.29442e-42	-1.727	0.175	0.754	4.60692e-38	0	0			SNX10
CST3	3.86966e-42	-1.81651	0.633	0.835	5.41133e-38	0	0			CPT1A
FXYD5	4.53399e-42	-1.16591	0.669	0.874	6.34033e-38	0	0			RPN1
TRF	7.35359e-42	-2.00469	0.084	0.699	1.02833e-37	0	0			FAM212A
CFP	1.00289e-41	-1.90236	0.199	0.732	1.40244e-37	0	0			MAP1LC3A
ECM1	1.25167e-41	-1.82831	0.09	0.7	1.75034e-37	0	0			CNPY2
GDA	2.20773e-41	-1.67862	0.06	0.691	3.08729e-37	0	0			TRPS1
EMILIN2	2.48549e-41	-1.90947	0.048	0.68	3.47571e-37	0	0			TMEM59
FN1	9.65242e-41	-2.74261	0.289	0.757	1.34979e-36	0	0			NOTCH1
PRDX5	1.79972e-40	-1.56565	0.349	0.783	2.51674e-36	0	0			MAPKAPK2
CTSB	2.27106e-40	-1.62181	0.295	0.771	3.17585e-36	0	0			BACH1
SDC3	2.57849e-40	-1.65328	0.054	0.676	3.60575e-36	0	0			SIRPA
C1QC	2.84972e-40	-2.60975	0.175	0.708	3.98504e-36	0	0			MPP1
CCL9	3.63611e-40	-1.58823	0.054	0.677	5.08474e-36	0	0			VAMP8
LTC4S	3.79181e-40	-2.01232	0.066	0.666	5.30246e-36	0	0			IFNGR1
RGS10	4.03783e-40	-1.41709	0.048	0.671	5.6465e-36	0	0			PITPNA
TIMP2	2.17796e-39	-1.98885	0.181	0.711	3.04565e-35	0	0			ELOVL5
ITGAM	3.31859e-39	-1.68762	0.157	0.713	4.64071e-35	0	0			AP3S1
ITGB2	4.32047e-39	-1.53992	0.283	0.755	6.04175e-35	0	0			CYSLTR1
APP	6.52803e-39	-1.47938	0.078	0.676	9.1288e-35	0	0			TMSB4X
SMPDL3A	6.85124e-39	-1.46815	0.331	0.769	9.58078e-35	0	0			UQCR11
NPC2	7.56601e-39	-1.11946	0.578	0.825	1.05803e-34	0	0			NADK
APOE	5.11656e-38	-2.95617	0.723	0.861	7.155e-34	0	0			TNFAIP8
ADGRE1	6.50605e-38	-1.68959	0.054	0.643	9.09806e-34	0	0			CRTAP
SELPLG	7.09842e-38	-1.14417	0.271	0.774	9.92643e-34	0	0			NPTN
LYZ1	1.45286e-37	-2.14462	0.145	0.693	2.03168e-33	0	0			ANXA4
MAFB	1.79851e-37	-1.6378	0.048	0.641	2.51504e-33	0	0			ARPC2
CSF1R	1.90292e-37	-1.25497	0.054	0.651	2.66104e-33	0	0			AKR1A1
GRN.1	1.92925e-37	-1.62618	0.247	0.727	2.69787e-33	0	0			RBMS1
ALOX15	1.1221e-36	-2.27447	0.096	0.657	1.56914e-32	0	0			GNA15
PRG4	1.30874e-36	-2.79807	0.205	0.696	1.83014e-32	0	0			TPP2
FGFR1	2.06453e-36	-1.30531	0.048	0.627	2.88704e-32	0	0			IDH2
PTGS1	3.99134e-36	-1.18972	0.018	0.599	5.5815e-32	0	0			FRRS1
LPL.RGPD5	7.07626e-36	-1.77179	0.036	0.612	9.89544e-32	0	0			GMFG
PLTP	8.83723e-36	-1.4234	0.108	0.677	1.2358e-31	0	0			DEGS1
LRP1	9.81633e-36	-1.23816	0.042	0.61	1.37272e-31	0	0			H2-DMB1
PLXDC2	9.84358e-36	-1.48402	0.042	0.612	1.37653e-31	0	0			LEPROTL1
ANXA3	1.43381e-35	-1.15985	0.036	0.607	2.00504e-31	0	0			NENF
PF4	5.97356e-35	-2.81908	0.265	0.705	8.35342e-31	0	0			PDLIM5
EDNRB	7.37629e-35	-1.76127	0.078	0.624	1.0315e-30	0	0			G6PDX
DHRS3	1.00207e-34	-1.13615	0.036	0.602	1.4013e-30	0	0			EID1
COTL1	1.04689e-34	-1.1572	0.536	0.814	1.46397e-30	0	0			ALDH2
FABP4	1.1315e-34	-2.09806	0.072	0.616	1.58229e-30	0	0			DAP
CD5L	2.10761e-34	-1.81707	0.072	0.621	2.94728e-30	0	0			VAMP3
MSR1	2.11388e-34	-1.35056	0.03	0.591	2.95605e-30	0	0			USP3
SEPP1	6.70001e-34	-1.33197	0.078	0.63	9.3693e-30	0	0			MYL6
PLIN2	8.59903e-34	-1.14478	0.072	0.626	1.20249e-29	0	0			MPP6
HACD4	1.54705e-33	-1.12619	0.036	0.59	2.1634e-29	0	0			SRGAP2
ST3GAL5	2.02982e-33	-1.24163	0.042	0.591	2.8385e-29	0	0			ERGIC3
ICAM2	3.27186e-33	-1.5624	0.211	0.68	4.57537e-29	0	0			GSTO1
CD68	5.5127e-33	-1.13207	0.102	0.637	7.70896e-29	0	0			LGALS9
H2.D1	5.60303e-33	-0.631165	0.994	0.972	7.83527e-29	0	0			UGP2
SAA3	6.36193e-33	-2.72342	0.205	0.674	8.89652e-29	0	0			RHOA
FLNB	6.44172e-33	-1.32186	0.06	0.605	9.0081e-29	0	0			ADD3
FYB	6.68769e-33	-1.01267	0.048	0.615	9.35207e-29	0	0			FAM91A1
C4B	9.0734e-33	-1.7811	0.072	0.599	1.26882e-28	0	0			GYG
MCEMP1	1.07156e-32	-1.19296	0.024	0.566	1.49846e-28	0	0			SIVA1
HEXA	1.32844e-32	-1.13574	0.247	0.708	1.85769e-28	0	0			ARHGAP12
LAMP1	1.46147e-32	-1.24355	0.319	0.725	2.04372e-28	0	0			CALU
GPX1	1.56104e-32	-1.22479	0.789	0.822	2.18295e-28	0	0			COLGALT1
THBS1	1.73208e-32	-1.60215	0.09	0.627	2.42214e-28	0	0			SGPP1
FCNA	2.07168e-32	-1.52038	0.06	0.599	2.89704e-28	0	0			COX5A
ITGA6	2.32674e-32	-1.74332	0.133	0.633	3.25371e-28	0	0			UNC119
COMT	2.99978e-32	-1.22842	0.127	0.643	4.1949e-28	0	0			EXT2
NINJ1	3.53965e-32	-1.27706	0.066	0.599	4.94984e-28	0	0			ADSSL1
PYGL	7.25686e-32	-1.11303	0.054	0.596	1.0148e-27	0	0			CYFIP1
TCN2	7.40173e-32	-1.23967	0.108	0.63	1.03506e-27	0	0			ALDH3B1
IFITM6	8.11424e-32	-1.10457	0.048	0.593	1.13469e-27	0	0			MID1IP1
ACTB	1.64323e-31	-0.542237	0.994	0.991	2.2979e-27	0	0			SLC6A6
F5	1.78892e-31	-1.39334	0.054	0.583	2.50163e-27	0	0			RNASET2B
MS4A8A	2.43403e-31	-0.970903	0.036	0.56	3.40375e-27	0	0			CALM2
ADAM15	2.9732e-31	-1.03817	0.03	0.555	4.15772e-27	0	0			ARHGEF12
DPEP2	3.10641e-31	-1.03524	0.036	0.562	4.344e-27	0	0			TXNDC17
PADI4	3.43755e-31	-1.14736	0.024	0.551	4.80707e-27	0	0			PCBD2
LAMP2	3.77475e-31	-1.11454	0.205	0.688	5.27861e-27	0	0			SARAF
F10	6.44728e-31	-1.25484	0.036	0.555	9.01587e-27	0	0			VKORC1
HGSNAT	6.88685e-31	-1.2368	0.066	0.588	9.63058e-27	0	0			RRBP1
PYCARD	1.90381e-30	-1.23911	0.518	0.785	2.66228e-26	0	0			TUBB2A
PID1	3.72169e-30	-1.05248	0.03	0.554	5.20442e-26	0	0			SAT1
ARPC1B	4.89892e-30	-0.698449	0.837	0.897	6.85064e-26	0	0			OSTF1
CGNL1	6.95119e-30	-0.974885	0.018	0.535	9.72055e-26	0	0			RAB5C
SERPINB2	1.36558e-29	-1.47791	0.06	0.557	1.90962e-25	0	0			CPNE3
CCND1	3.08384e-29	-1.21498	0.024	0.535	4.31245e-25	0	0			XBP1
CCL24	3.16626e-29	-1.2936	0.108	0.607	4.42769e-25	0	0			BCL2A1B
DBI	3.56993e-29	-1.04204	0.416	0.758	4.99219e-25	0	0			SLK
CFH	4.4843e-29	-1.11882	0.048	0.549	6.27084e-25	0	0			NDUFA4
PILRA	6.34237e-29	-0.868818	0.03	0.544	8.86917e-25	0	0			SURF4
NUPR1	7.3703e-29	-1.03908	0.036	0.535	1.03066e-24	0	0			COX4I1
VSIR	1.00619e-28	-0.959217	0.108	0.616	1.40706e-24	0	0			TFE3
TXN1	1.02847e-28	-1.03238	0.554	0.808	1.43821e-24	0	0			PON2
TGFBI	3.37449e-28	-0.978781	0.03	0.53	4.71889e-24	0	0			VCP
PMP22	4.79779e-28	-0.941226	0.03	0.516	6.70923e-24	0	0			HCST
IDH1	8.33453e-28	-0.946824	0.06	0.566	1.1655e-23	0	0			NIN
CD36	8.95456e-28	-1.03402	0.072	0.573	1.25221e-23	0	0			PELP1
ID2	9.19745e-28	-1.21573	0.072	0.563	1.28617e-23	0	0			SLC43A2
SELP	1.16697e-27	-1.19832	0.048	0.535	1.63189e-23	0	0			NFAM1
LGALS3	1.23978e-27	-1.07716	0.181	0.657	1.73371e-23	0	0			ZSWIM6
EMP3	1.24792e-27	-0.86929	0.663	0.856	1.74509e-23	0	0			HEXB
GNGT2	3.13797e-27	-1.19074	0.295	0.688	4.38813e-23	0	0			SMAGP
RAP1B	3.68354e-27	-0.971512	0.446	0.761	5.15106e-23	0	0			EIF4EBP1
BSG	5.42319e-27	-0.967514	0.343	0.711	7.58379e-23	0	0			ATP6V1A
GAPDH	5.7639e-27	-0.829786	0.687	0.833	8.06023e-23	0	0			SYNJ1
MAN2B1	6.68098e-27	-1.00662	0.331	0.716	9.34268e-23	0	0			GRINA
CREG1	6.75814e-27	-0.967432	0.223	0.666	9.45059e-23	0	0			ANO6
GBP2B	7.58898e-27	-0.965413	0.036	0.52	1.06124e-22	0	0			PRDX1
C3AR1	9.84537e-27	-0.839019	0.03	0.515	1.37678e-22	0	0			RSU1
CKB	1.16619e-26	-0.983648	0.066	0.543	1.6308e-22	0	0			TBL1X
PTGIS	1.20891e-26	-1.29236	0.024	0.499	1.69054e-22	0	0			RNASET2A
CD14	2.15189e-26	-0.918657	0.078	0.563	3.00921e-22	0	0			UBE2E3
S100A1	2.71344e-26	-0.944509	0.084	0.552	3.79447e-22	0	0			SDF4
CAMK1	2.94832e-26	-0.745904	0.018	0.488	4.12293e-22	0	0			MBNL2
TMCC1	5.50087e-26	-0.984644	0.145	0.604	7.69242e-22	0	0			WARS
EVI5	7.75851e-26	-0.980985	0.102	0.568	1.08495e-21	0	0			IFNAR2
SHFM1	8.28244e-26	-0.701881	0.717	0.846	1.15822e-21	0	0			EIF4A1
LTBP1	8.50381e-26	-1.1444	0.036	0.502	1.18917e-21	0	0			POLR3GL
LGALS3BP	1.35735e-25	-0.857166	0.048	0.51	1.89812e-21	0	0			CAPZB
SLPI	1.43879e-25	-3.30679	0.56	0.797	2.01201e-21	0	0			VAPB
METRNL	1.50833e-25	-0.821961	0.03	0.495	2.10925e-21	0	0			NAIP2
TAGLN2	2.02244e-25	-0.676521	0.801	0.899	2.82817e-21	0	0			NCK1
TLN1	3.25931e-25	-0.839596	0.518	0.782	4.55782e-21	0	0			ST13
TMEM176B	4.14771e-25	-1.14223	0.096	0.548	5.80016e-21	0	0			TEP1
CTSA	5.86905e-25	-0.890775	0.175	0.622	8.20727e-21	0	0			NKIRAS2
CTSL	6.05644e-25	-0.823026	0.024	0.474	8.46932e-21	0	0			PPT1
DSTN	6.09257e-25	-0.815105	0.108	0.577	8.51985e-21	0	0			SEPT9
CYBB	1.38472e-24	-1.13427	0.548	0.755	1.93639e-20	0	0			ARF5
PLOD3.ABCB5	1.67404e-24	-0.77221	0.042	0.49	2.34098e-20	0	0			PDCD6IP
SLC11A1	1.79139e-24	-0.717566	0.012	0.451	2.50508e-20	0	0			SEC14L1
GARNL3	2.55085e-24	-1.03225	0.024	0.463	3.56711e-20	0	0			RRAS2
LAMTOR4	3.64804e-24	-0.916923	0.367	0.711	5.10141e-20	0	0			SNAP23
PLEK	3.99784e-24	-1.05411	0.295	0.679	5.59058e-20	0	0			HDLBP
ANK	4.07605e-24	-0.697691	0.018	0.452	5.69995e-20	0	0			ARPC1A
ATP1A1	4.55031e-24	-0.882086	0.229	0.658	6.36315e-20	0	0			NFE2L2
CD9	5.18461e-24	-1.33939	0.313	0.651	7.25016e-20	0	0			ATP6V1B2
ATP1A3	9.26609e-24	-0.707336	0.03	0.465	1.29577e-19	0	0			YWHAG
GSR	1.54105e-23	-0.733017	0.018	0.448	2.15501e-19	0	0			IFI27
BST1	4.4273e-23	-0.813524	0.03	0.456	6.19113e-19	0	0			ZNHIT1
X4930455G09RIK	5.0542e-23	-0.693169	0.018	0.438	7.06779e-19	0	0			SOAT1
PROS1	6.96918e-23	-0.74384	0.024	0.446	9.7457e-19	0	0			PITPNC1
CYBA	7.02645e-23	-0.593106	0.958	0.947	9.82579e-19	0	0			VPS35
CALML4	7.79272e-23	-0.742807	0.012	0.431	1.08973e-18	0	0			PNP
GUSB	1.00845e-22	-0.732059	0.108	0.56	1.41021e-18	0	0			EFHD2
MPEG1	1.82067e-22	-0.822021	0.06	0.498	2.54602e-18	0	0			NUCB2
CD300A	2.26164e-22	-0.622316	0.012	0.421	3.16268e-18	0	0			GLMP
ZEB2	2.63476e-22	-1.00733	0.349	0.691	3.68444e-18	0	0			SKAP2
LCP2	2.67042e-22	-0.685537	0.036	0.459	3.73432e-18	0	0			ZFP710
KHK	2.7114e-22	-0.856986	0.09	0.523	3.79163e-18	0	0			ATG101
TMEM176A	2.87203e-22	-1.03281	0.078	0.507	4.01625e-18	0	0			RTN4
TIMD4	4.53892e-22	-1.2379	0.048	0.457	6.34722e-18	0	0			SMDT1
ZYX	4.75731e-22	-0.767867	0.096	0.548	6.65263e-18	0	0			ARF1
CLEC4D	5.65407e-22	-0.74813	0.036	0.457	7.90665e-18	0	0			PDLIM2
FABP7	6.36225e-22	-0.975172	0.03	0.437	8.89697e-18	0	0			CD53
ARRB2	7.42468e-22	-0.716686	0.108	0.54	1.03827e-17	0	0			POMP
BRI3	7.59938e-22	-0.80196	0.434	0.752	1.0627e-17	0	0			RAB31
DAB2	9.26557e-22	-0.690701	0.018	0.426	1.2957e-17	0	0			CMAS
MT1	1.02703e-21	-0.862421	0.163	0.591	1.4362e-17	0	0			SLFN1
DOK2	1.64326e-21	-0.714054	0.024	0.427	2.29794e-17	0	0			RNF130
FABP5	1.72998e-21	-1.12056	0.03	0.432	2.41921e-17	0	0			ETF1
RAB32	2.09214e-21	-0.673504	0.024	0.426	2.92565e-17	0	0			CCDC12
LGMN	2.1343e-21	-0.793228	0.084	0.505	2.98461e-17	0	0			SERPINB1A
CMKLR1	2.19106e-21	-0.691658	0.024	0.429	3.06398e-17	0	0			BIN1
TNFRSF1A	2.83781e-21	-0.618644	0.024	0.42	3.96839e-17	0	0			LRRFIP2
ITSN1	2.90473e-21	-0.716139	0.072	0.496	4.06197e-17	0	0			SPCS1
TMED3	2.98483e-21	-0.749515	0.157	0.58	4.17399e-17	0	0			TSPAN14
MSRB1	3.95703e-21	-0.746487	0.163	0.591	5.53351e-17	0	0			NEURL3
SERPINB6A	4.94052e-21	-0.911823	0.066	0.476	6.90882e-17	0	0			ACO2
ENGASE	6.23298e-21	-0.68467	0.018	0.41	8.7162e-17	0	0			MFSD1
CD300LD	1.12028e-20	-0.660438	0.03	0.426	1.5666e-16	0	0			AHNAK
CD302	1.22143e-20	-0.602761	0.018	0.406	1.70805e-16	0	0			IER2
TGFB2	1.3672e-20	-1.27202	0.03	0.424	1.91189e-16	0	0			CDK2AP2
B2M	1.52726e-20	-0.462113	0.958	0.959	2.13572e-16	0	0			EHBP1L1
ALOX5	1.53365e-20	-0.662256	0.012	0.398	2.14466e-16	0	0			DYNLL2
GPX4	1.8848e-20	-0.714793	0.62	0.803	2.6357e-16	0	0			MFSD14B
GATA6	2.05343e-20	-0.727671	0.018	0.404	2.87152e-16	0	0			NAGK
CSF2RA	3.09803e-20	-0.658868	0.108	0.523	4.33229e-16	0	0			KLHL9
PRTN3	3.48553e-20	-0.91496	0.006	0.382	4.87416e-16	0	0			FGR
MGST1	4.05639e-20	-0.841465	0.133	0.526	5.67246e-16	0	0			STXBP3
MYOF	4.76362e-20	-0.616	0.036	0.42	6.66145e-16	0	0			CYB5R3
DAPK1	5.13375e-20	-0.647464	0.024	0.402	7.17904e-16	0	0			CEACAM1
ZFP36L2	5.52337e-20	-0.808304	0.289	0.68	7.72387e-16	0	0			CMIP
CALD1	9.056e-20	-0.80053	0.012	0.385	1.26639e-15	0	0			GABARAP
DDOST	1.03523e-19	-0.719324	0.193	0.585	1.44767e-15	0	0			COX6B1
ACLY	1.07284e-19	-0.787893	0.175	0.574	1.50026e-15	0	0			NANS
H2AFZ	1.18752e-19	-0.771733	0.572	0.808	1.66063e-15	0	0			TUBA1B
RNPEP	1.31813e-19	-0.617692	0.09	0.484	1.84328e-15	0	0			ANXA2
SRGN	1.38272e-19	-0.59666	0.88	0.906	1.9336e-15	0	0			GLTP
NFIC	1.39112e-19	-0.673969	0.145	0.551	1.94534e-15	0	0			LAMTOR2
GGH	1.47082e-19	-0.651177	0.072	0.462	2.05679e-15	0	0			GNB2
BLVRB	1.75814e-19	-0.792771	0.349	0.66	2.45858e-15	0	0			SPOP
PILRB2	1.9602e-19	-0.6034	0.03	0.41	2.74114e-15	0	0			JUNB
F630028O10RIK	2.18784e-19	-0.70516	0.036	0.413	3.05947e-15	0	0			S100A4
NUCB1	2.67812e-19	-0.664459	0.151	0.549	3.74508e-15	0	0			MAP7D1
MLXIPL	2.74777e-19	-0.645169	0.03	0.401	3.84248e-15	0	0			MRFAP1
ANXA1	3.01819e-19	-0.719705	0.139	0.541	4.22064e-15	0	0			AP2S1
GLUL	4.71106e-19	-0.846	0.169	0.573	6.58795e-15	0	0			HSBP1
MTUS1	4.81303e-19	-0.637241	0.012	0.37	6.73054e-15	0	0			ATP6V0D1
TMEM141	5.36996e-19	-0.585154	0.03	0.404	7.50935e-15	0	0			MINOS1
PDIA3	5.71814e-19	-0.796177	0.404	0.705	7.99625e-15	0	0			ZFAND5
LAPTM4A	7.29921e-19	-0.703479	0.259	0.627	1.02072e-14	0	0			NRIP1
LILRB4A	8.02954e-19	-0.588641	0.03	0.396	1.12285e-14	0	0			PLBD2
MAF	1.08356e-18	-0.806411	0.03	0.401	1.51525e-14	0	0
CCR1	1.50142e-18	-0.703834	0.139	0.527	2.09959e-14	0	0
SDF2L1	1.71923e-18	-0.627034	0.09	0.476	2.40417e-14	0	0
RPN2	1.79434e-18	-0.694823	0.313	0.668	2.50921e-14	0	0
FKBP2	1.97605e-18	-0.730824	0.181	0.551	2.7633e-14	0	0
SCN1B	2.32224e-18	-0.651974	0.012	0.365	3.24742e-14	0	0
IGSF6	2.52228e-18	-0.584683	0.018	0.368	3.52715e-14	0	0
EHD1	2.81247e-18	-0.662096	0.187	0.577	3.93295e-14	0	0
ITPRIPL2	3.84025e-18	-0.564096	0.024	0.378	5.3702e-14	0	0
TBXAS1	4.8042e-18	-0.589532	0.036	0.396	6.7182e-14	0	0
ASAH1	5.3421e-18	-0.60027	0.114	0.51	7.47039e-14	0	0
RHOC	5.83272e-18	-0.585944	0.012	0.36	8.15648e-14	0	0
SULT1A1	5.9161e-18	-0.552514	0.024	0.376	8.27307e-14	0	0
GM45050	1.04105e-17	-0.596691	0	0.335	1.4558e-13	0	0
CALR	1.05718e-17	-0.671115	0.548	0.777	1.47836e-13	0	0
XDH	1.10696e-17	-0.511335	0.03	0.387	1.54797e-13	0	0
NAV1	1.25209e-17	-0.542355	0.024	0.37	1.75093e-13	0	0
SPI1	1.29263e-17	-0.677309	0.271	0.652	1.80762e-13	0	0
CERS6	1.4543e-17	-0.532389	0.012	0.348	2.0337e-13	0	0
CRYL1	2.18205e-17	-0.579823	0.078	0.454	3.05138e-13	0	0
DHRS7	2.75577e-17	-0.655032	0.193	0.56	3.85367e-13	0	0
LDHA	3.09884e-17	-0.653229	0.422	0.732	4.33342e-13	0	0
ATP1B3	3.62696e-17	-0.672852	0.241	0.621	5.07194e-13	0	0
MYO1F	3.66314e-17	-0.478452	0.018	0.348	5.12253e-13	0	0
ATOX1	3.66674e-17	-0.69585	0.458	0.743	5.12757e-13	0	0
PEAK1	3.82176e-17	-0.56427	0.054	0.417	5.34434e-13	0	0
CTSS	4.09375e-17	-0.589706	0.819	0.803	5.72471e-13	0	0
CEBPA	4.57184e-17	-0.491207	0.018	0.346	6.39327e-13	0	0
ADIPOR2.1	6.19917e-17	-0.610141	0.139	0.501	8.66892e-13	0	0
DERL1	6.92015e-17	-0.713559	0.247	0.594	9.67714e-13	0	0
GUCA1A	7.30836e-17	-0.523581	0.012	0.337	1.022e-12	0	0
KLF13	1.10011e-16	-0.608456	0.325	0.677	1.53839e-12	0	0
LRG1	1.11005e-16	-0.68297	0.012	0.342	1.5523e-12	0	0
HPCAL1	1.13967e-16	-0.542701	0.042	0.384	1.59372e-12	0	0
FGD4	1.5987e-16	-0.506319	0.024	0.353	2.23562e-12	0	0
GNG5	1.61493e-16	-0.532994	0.795	0.819	2.25832e-12	0	0
TSPO	1.69674e-16	-0.59192	0.572	0.786	2.37272e-12	0	0
P4HB	1.7089e-16	-0.662907	0.235	0.596	2.38973e-12	0	0
MRPL33	1.90738e-16	-0.620398	0.428	0.729	2.66728e-12	0	0
BAIAP2	1.92958e-16	-0.511328	0.024	0.353	2.69833e-12	0	0
PLXNB2	2.03549e-16	-0.541453	0.03	0.356	2.84643e-12	0	0
SH3BGRL	2.5506e-16	-0.656604	0.331	0.666	3.56676e-12	0	0
PDIA6	2.60576e-16	-0.67246	0.313	0.657	3.64389e-12	0	0
PRDX4	2.61876e-16	-0.664181	0.09	0.44	3.66207e-12	0	0
IQGAP2	4.39596e-16	-0.503299	0.024	0.345	6.1473e-12	0	0
CLEC7A	5.59516e-16	-0.607606	0.024	0.345	7.82427e-12	0	0
ADAP1	5.67882e-16	-0.480351	0.018	0.339	7.94126e-12	0	0
SDCBP	6.53987e-16	-0.634985	0.271	0.63	9.14535e-12	0	0
CCDC109B.1	6.63375e-16	-0.557907	0.03	0.354	9.27664e-12	0	0
SCARB2	7.66702e-16	-0.551685	0.084	0.423	1.07216e-11	0	0
PSAP	7.79006e-16	-0.827738	0.717	0.785	1.08936e-11	0	0
ITM2C	8.42423e-16	-0.587959	0.12	0.477	1.17804e-11	0	0
CNIH4	8.97262e-16	-0.595716	0.205	0.551	1.25473e-11	0	0
EFNB2	9.84437e-16	-0.561701	0.012	0.318	1.37664e-11	0	0
PLA2G7	1.19619e-15	-0.673982	0.012	0.317	1.67275e-11	0	0
LRPAP1	1.42396e-15	-0.546327	0.102	0.457	1.99127e-11	0	0
RALB	1.47817e-15	-0.483648	0.03	0.349	2.06707e-11	0	0
CD93	1.59984e-15	-0.519637	0.012	0.32	2.23721e-11	0	0
PSMA7	1.60421e-15	-0.508294	0.596	0.796	2.24332e-11	0	0
NDUFB8	1.63419e-15	-0.622342	0.295	0.644	2.28525e-11	0	0
ITGB1	1.67301e-15	-0.695789	0.53	0.747	2.33953e-11	0	0
FES	1.71436e-15	-0.485001	0.048	0.379	2.39736e-11	0	0
LAMTOR1	1.75202e-15	-0.580171	0.277	0.615	2.45002e-11	0	0
PARVB	1.84751e-15	-0.497401	0.03	0.346	2.58356e-11	0	0
ABI3	2.23918e-15	-0.556506	0.096	0.437	3.13127e-11	0	0
CMTM3	2.32268e-15	-0.475071	0.012	0.317	3.24804e-11	0	0
CXCL13	2.72528e-15	-1.62674	0.036	0.345	3.81103e-11	0	0
PTPRE	2.75816e-15	-0.627445	0.163	0.504	3.85701e-11	0	0
MEF2A	3.12159e-15	-0.615333	0.175	0.523	4.36523e-11	0	0
CARD19	4.14297e-15	-0.466081	0.114	0.479	5.79353e-11	0	0
PILRB1	4.25974e-15	-0.452025	0.006	0.303	5.95683e-11	0	0
AGTRAP	4.49215e-15	-0.460761	0.048	0.376	6.28182e-11	0	0
CAPNS1	5.63284e-15	-0.542908	0.373	0.688	7.87696e-11	0	0
HMOX1	5.86577e-15	-0.449196	0.018	0.321	8.20269e-11	0	0
REEP3	5.95006e-15	-0.608337	0.199	0.538	8.32056e-11	0	0
NFIX	6.95598e-15	-0.482713	0.042	0.351	9.72724e-11	0	0
GM1673	7.36862e-15	-0.504376	0.006	0.301	1.03043e-10	0	0
NDUFA1	7.84008e-15	-0.571425	0.452	0.707	1.09636e-10	0	0
ST3GAL4	8.98239e-15	-0.516347	0.054	0.36	1.2561e-10	0	0
GM16104	9.11218e-15	-0.465838	0.006	0.295	1.27425e-10	0	0
S100A13	1.00692e-14	-0.545195	0.44	0.741	1.40808e-10	0	0
PRDX6	1.04289e-14	-0.62939	0.259	0.582	1.45838e-10	0	0
RGS2	1.12521e-14	-0.63586	0.054	0.367	1.5735e-10	0	0
GBE1	1.25897e-14	-0.526395	0.03	0.334	1.76054e-10	0	0
CORO1C	1.32322e-14	-0.453881	0.078	0.406	1.85039e-10	0	0
CPQ	1.37594e-14	-0.429651	0.018	0.318	1.92412e-10	0	0
SQRDL	1.40486e-14	-0.39574	0.012	0.303	1.96455e-10	0	0
CNDP2	1.4925e-14	-0.463705	0.078	0.412	2.08711e-10	0	0
X1110008F13RIK	1.67738e-14	-0.586421	0.319	0.635	2.34565e-10	0	0
KITLG.C5AR1	1.69922e-14	-0.470575	0.024	0.317	2.37619e-10	0	0
GLB1	1.71315e-14	-0.506118	0.06	0.373	2.39566e-10	0	0
FRMD4B	2.23238e-14	-0.444464	0.018	0.306	3.12176e-10	0	0
ATPIF1	2.25514e-14	-0.642272	0.476	0.71	3.15358e-10	0	0
MERTK	2.33664e-14	-0.46905	0.018	0.307	3.26756e-10	0	0
HSP90B1	2.42816e-14	-0.632194	0.572	0.769	3.39554e-10	0	0
RAB11FIP5	2.44116e-14	-0.442759	0.012	0.3	3.41372e-10	0	0
APLP2	2.48574e-14	-0.626993	0.169	0.501	3.47605e-10	0	0
ALCAM	2.87071e-14	-0.442959	0.066	0.393	4.01441e-10	0	0
LMAN1	2.94083e-14	-0.473807	0.102	0.432	4.11246e-10	0	0
PKM	3.04361e-14	-0.588462	0.44	0.7	4.25619e-10	0	0
TNFSF12	3.11216e-14	-0.455644	0.024	0.307	4.35205e-10	0	0
PFKL	3.13002e-14	-0.500331	0.036	0.339	4.37701e-10	0	0
DUSP1	3.27472e-14	-0.556199	0.036	0.337	4.57936e-10	0	0
PIRB	3.28968e-14	-0.576534	0.229	0.566	4.60029e-10	0	0
FERMT3	4.23361e-14	-0.61758	0.343	0.638	5.92028e-10	0	0
RAB8B	4.41623e-14	-0.487589	0.096	0.424	6.17565e-10	0	0
FCGRT	4.55273e-14	-0.549788	0.084	0.393	6.36653e-10	0	0
SERPINB8	4.64827e-14	-0.444646	0.024	0.312	6.50013e-10	0	0
ACACA	4.79203e-14	-0.457008	0.072	0.388	6.70118e-10	0	0
TNFAIP2	5.65656e-14	-0.53003	0.03	0.323	7.91013e-10	0	0
RIN2	7.1146e-14	-0.475483	0.03	0.321	9.94906e-10	0	0
FNDC3B	9.72154e-14	-0.465055	0.024	0.304	1.35946e-09	0	0
HIPK2	1.02497e-13	-0.423341	0.102	0.424	1.43331e-09	0	0
ABCA9	1.10727e-13	-0.456415	0.03	0.315	1.54841e-09	0	0
RAB27A	1.17603e-13	-0.511112	0.06	0.365	1.64456e-09	0	0
ATP6V1E1	1.47904e-13	-0.560772	0.319	0.629	2.06829e-09	0	0
SHTN1	1.51224e-13	-0.44595	0.024	0.301	2.11471e-09	0	0
MAN2A1	1.59228e-13	-0.698911	0.265	0.576	2.22664e-09	0	0
DUSP3	1.78532e-13	-0.481552	0.133	0.473	2.49658e-09	0	0
NFE2	1.79553e-13	-0.404286	0.006	0.271	2.51086e-09	0	0
FAM20C	1.99932e-13	-0.469752	0.018	0.29	2.79585e-09	0	0
IFI204	2.06821e-13	-0.430235	0.018	0.29	2.89218e-09	0	0
ENO1	2.45456e-13	-0.535747	0.235	0.562	3.43246e-09	0	0
GM4951	2.69352e-13	-0.466256	0.006	0.268	3.76662e-09	0	0
CDC42EP3	2.77006e-13	-0.452346	0.03	0.303	3.87365e-09	0	0
CXCL16	2.77827e-13	-0.409202	0.006	0.268	3.88513e-09	0	0
SAP30	3.02064e-13	-0.424372	0.018	0.29	4.22406e-09	0	0
BHLHE40	3.14573e-13	-0.488947	0.042	0.318	4.39898e-09	0	0
TMEM37	3.1709e-13	-0.475819	0.018	0.293	4.43418e-09	0	0
CANX	3.7598e-13	-0.536533	0.325	0.651	5.2577e-09	0	0
CTSZ	4.32781e-13	-0.516328	0.669	0.763	6.05201e-09	0	0
X2610507B11RIK	4.54168e-13	-0.500573	0.181	0.507	6.35109e-09	0	0
DUSP6	5.19205e-13	-0.444507	0.012	0.271	7.26057e-09	0	0
KLF10	5.75196e-13	-0.48719	0.024	0.296	8.04354e-09	0	0
CDKN1A	5.85113e-13	-0.5698	0.036	0.307	8.18222e-09	0	0
CTNNA1	6.56263e-13	-0.427262	0.054	0.346	9.17718e-09	0	0
NFIA	6.60506e-13	-0.431611	0.018	0.284	9.23652e-09	0	0
HAL	6.76051e-13	-0.483957	0.018	0.285	9.4539e-09	0	0
ATP6AP1	7.18011e-13	-0.482889	0.133	0.449	1.00407e-08	0	0
CRLF2	7.85099e-13	-0.551384	0.259	0.599	1.09788e-08	0	0
EMILIN1	7.90576e-13	-0.456154	0.012	0.275	1.10554e-08	0	0
SAMSN1	7.93921e-13	-0.502053	0.12	0.437	1.11022e-08	0	0
ASPA	8.59733e-13	-0.452958	0.024	0.289	1.20225e-08	0	0
FAM234A	8.98815e-13	-0.344109	0.03	0.307	1.2569e-08	0	0
ACER3	9.58227e-13	-0.431999	0.024	0.282	1.33998e-08	0	0
CD300LB	1.26882e-12	-0.367584	0.012	0.268	1.77432e-08	0	0
RRAS	1.43263e-12	-0.422696	0.108	0.407	2.00339e-08	0	0
RBPMS	1.51566e-12	-0.413383	0.042	0.312	2.1195e-08	0	0
CCDC50	1.57976e-12	-0.591822	0.331	0.621	2.20913e-08	0	0
RAC1	1.6328e-12	-0.518102	0.404	0.691	2.28331e-08	0	0
KLHL6	1.63492e-12	-0.43215	0.127	0.441	2.28628e-08	0	0
PDLIM4	1.79171e-12	-0.377293	0.018	0.276	2.50553e-08	0	0
CLEC4E	1.89481e-12	-0.461894	0.024	0.292	2.64971e-08	0	0
MAFG	1.90032e-12	-0.40029	0.066	0.348	2.6574e-08	0	0
CAMKK2	1.91442e-12	-0.404389	0.096	0.407	2.67713e-08	0	0
FCGR4	2.02814e-12	-0.487834	0.048	0.324	2.83615e-08	0	0
APOBR	2.12621e-12	-0.397239	0.024	0.289	2.9733e-08	0	0
NCF2	2.16485e-12	-0.501374	0.313	0.622	3.02732e-08	0	0
PLXNA4OS1	2.38848e-12	-0.374195	0.006	0.256	3.34005e-08	0	0
CD84	2.79514e-12	-0.536116	0.295	0.61	3.90872e-08	0	0
C3	2.81249e-12	-0.433884	0.006	0.254	3.93299e-08	0	0
TMED10	2.88567e-12	-0.532741	0.452	0.704	4.03532e-08	0	0
CSF3R	3.13775e-12	-0.454523	0.012	0.259	4.38783e-08	0	0
KLF4	3.17229e-12	-0.551132	0.09	0.379	4.43613e-08	0	0
NHSL2	3.39315e-12	-0.36579	0.054	0.328	4.74498e-08	0	0
ZFHX3	3.81537e-12	-0.464824	0.042	0.303	5.33541e-08	0	0
TPP1	4.1411e-12	-0.405262	0.09	0.392	5.79092e-08	0	0
AP2A2	4.8098e-12	-0.407844	0.09	0.382	6.72603e-08	0	0
CARHSP1	5.52387e-12	-0.419033	0.048	0.323	7.72458e-08	0	0
CCDC88A	5.82202e-12	-0.438468	0.018	0.267	8.14152e-08	0	0
GNAQ	6.74271e-12	-0.414416	0.096	0.39	9.42901e-08	0	0
ARG1	7.6705e-12	-0.869861	0.018	0.265	1.07264e-07	0	0
BST2	8.08653e-12	-0.491706	0.235	0.557	1.13082e-07	0	0
HIP1	8.74771e-12	-0.387378	0.048	0.32	1.22328e-07	0	0
LITAF	9.45315e-12	-0.452741	0.078	0.362	1.32193e-07	0	0
BCAM	1.02206e-11	-0.43154	0.048	0.314	1.42925e-07	0	0
UAP1	1.09669e-11	-0.388897	0.09	0.368	1.53362e-07	0	0
ARPC5	1.10116e-11	-0.431937	0.596	0.802	1.53987e-07	0	0
MFSD5	1.21429e-11	-0.462663	0.133	0.431	1.69807e-07	0	0
PPIB	1.22771e-11	-0.439393	0.747	0.819	1.71683e-07	0	0
X6430548M08RIK	1.28381e-11	-0.375134	0.024	0.265	1.79527e-07	0	0
RNF141	1.53443e-11	-0.345424	0.072	0.346	2.14575e-07	0	0
AP1S2	1.64389e-11	-0.403376	0.096	0.381	2.29881e-07	0	0
BLVRA	1.76031e-11	-0.43052	0.048	0.298	2.46161e-07	0	0
ATP6V0B	1.77014e-11	-0.488687	0.572	0.744	2.47537e-07	0	0
DNAJC15	1.84554e-11	-0.52275	0.108	0.387	2.5808e-07	0	0
FAM20A	1.9711e-11	-0.325265	0.024	0.27	2.75639e-07	0	0
ACAA2	1.99856e-11	-0.442514	0.102	0.388	2.79479e-07	0	0
MARCO	2.1202e-11	-1.29796	0.048	0.292	2.96489e-07	0	0
SSR4	2.21371e-11	-0.519147	0.759	0.777	3.09565e-07	0	0
EPS8	2.43345e-11	-0.4037	0.06	0.329	3.40294e-07	0	0
PGD	2.49121e-11	-0.414079	0.145	0.441	3.4837e-07	0	0
KLF9	2.52356e-11	-0.429119	0.096	0.368	3.52894e-07	0	0
HSPA5	2.62055e-11	-0.545679	0.434	0.713	3.66458e-07	0	0
DNAJC3	2.91823e-11	-0.479674	0.205	0.504	4.08086e-07	0	0
UQCRB	3.06011e-11	-0.475814	0.494	0.715	4.27926e-07	0	0
RPS27L	3.07653e-11	-0.494081	0.542	0.743	4.30222e-07	0	0
CYB5A	3.17261e-11	-0.461331	0.259	0.574	4.43658e-07	0	0
NRP1	3.25581e-11	-0.445669	0.03	0.27	4.55293e-07	0	0
UBASH3B	3.33322e-11	-0.373074	0.096	0.381	4.66118e-07	0	0
ABHD12	3.56006e-11	-0.405796	0.145	0.431	4.97839e-07	0	0
RBPJ	3.64129e-11	-0.499446	0.199	0.498	5.09197e-07	0	0
TALDO1	4.13548e-11	-0.49951	0.554	0.741	5.78306e-07	0	0
CYB5R1	4.72116e-11	-0.340292	0.03	0.267	6.60207e-07	0	0
STOM	5.49399e-11	-0.365906	0.024	0.259	7.6828e-07	0	0
GM10116	5.58263e-11	-0.396678	0.12	0.406	7.80675e-07	0	0
SSH2	5.84828e-11	-0.51725	0.337	0.608	8.17824e-07	0	0
TMEM106A	7.26051e-11	-0.392751	0.036	0.273	1.01531e-06	0	0
TMCO1	7.60739e-11	-0.334908	0.259	0.573	1.06382e-06	0	0
SNX10	7.60812e-11	-0.380315	0.12	0.412	1.06392e-06	0	0
CPT1A	7.93618e-11	-0.381458	0.066	0.32	1.10979e-06	0	0
RPN1	8.15712e-11	-0.432523	0.217	0.516	1.14069e-06	0	0
FAM212A	8.59064e-11	-0.336657	0.018	0.251	1.20132e-06	0	0
RGS18	1.127e-10	-0.323611	0.066	0.326	1.576e-06	0	0
MAP1LC3A	1.21569e-10	-0.378939	0.072	0.335	1.70001e-06	0	0
CNPY2	1.36545e-10	-0.405882	0.211	0.507	1.90945e-06	0	0
TRPS1	1.3826e-10	-0.411511	0.108	0.382	1.93342e-06	0	0
TMEM59	1.46055e-10	-0.490752	0.404	0.668	2.04243e-06	0	0
NOTCH1	1.50166e-10	-0.304503	0.03	0.267	2.09991e-06	0	0
MAPKAPK2	1.57932e-10	-0.379191	0.139	0.417	2.20852e-06	0	0
BACH1	1.58455e-10	-0.392531	0.102	0.378	2.21584e-06	0	0
SIRPA	1.6212e-10	-0.403414	0.096	0.36	2.26708e-06	0	0
MPP1	1.70549e-10	-0.445219	0.229	0.518	2.38496e-06	0	0
VAMP8	1.76712e-10	-0.418105	0.476	0.732	2.47114e-06	0	0
IFNGR1	2.34097e-10	-0.619861	0.187	0.476	3.27361e-06	0	0
PITPNA	2.51205e-10	-0.440956	0.506	0.721	3.51285e-06	0	0
ELOVL5.1	2.57851e-10	-0.309815	0.114	0.395	3.60579e-06	0	0
AP3S1	2.69666e-10	-0.327973	0.036	0.268	3.77101e-06	0	0
CYSLTR1	3.16097e-10	-0.348856	0.03	0.254	4.4203e-06	0	0
TMSB4X	3.62651e-10	-0.272327	1	0.995	5.07132e-06	0	0
UQCR11	3.69717e-10	-0.411228	0.56	0.752	5.17012e-06	0	0
NADK.1	3.7369e-10	-0.386627	0.133	0.399	5.22568e-06	0	0
TNFAIP8	3.78483e-10	-0.46832	0.512	0.721	5.2927e-06	0	0
CRTAP	4.25534e-10	-0.345167	0.042	0.278	5.95066e-06	0	0
NPTN	5.01083e-10	-0.385129	0.145	0.417	7.00714e-06	0	0
ANXA4	5.71186e-10	-0.32529	0.06	0.296	7.98747e-06	0	0
ARPC2	5.87308e-10	-0.357529	0.861	0.858	8.21292e-06	0	0
AKR1A1	6.74337e-10	-0.479841	0.458	0.677	9.42993e-06	0	0
RBMS1	6.81255e-10	-0.434931	0.229	0.502	9.52667e-06	0	0
GNA15	6.83136e-10	-0.301335	0.036	0.264	9.55298e-06	0	0
TPP2	8.0288e-10	-0.303931	0.108	0.378	1.12275e-05	0	0
IDH2	8.19577e-10	-0.327004	0.054	0.292	1.1461e-05	0	0
FRRS1	8.68755e-10	-0.386044	0.09	0.34	1.21487e-05	0	0
GMFG	8.89999e-10	-0.345475	0.699	0.836	1.24457e-05	0	0
DEGS1	1.11222e-09	-0.434591	0.223	0.499	1.55532e-05	0	0
H2.DMB1	1.42839e-09	-0.577557	0.139	0.392	1.99746e-05	0	0
LEPROTL1	1.4529e-09	-0.449841	0.072	0.307	2.03173e-05	0	0
NENF	1.52097e-09	-0.414792	0.193	0.468	2.12692e-05	0	0
PDLIM5	1.53846e-09	-0.343036	0.06	0.29	2.15138e-05	0	0
G6PDX	1.65179e-09	-0.338461	0.072	0.32	2.30987e-05	0	0
EID1	1.76526e-09	-0.391203	0.114	0.378	2.46854e-05	0	0
ALDH2	1.91662e-09	-0.503013	0.723	0.752	2.6802e-05	0	0
DAP	1.96921e-09	-0.336712	0.108	0.363	2.75374e-05	0	0
VAMP3	1.99269e-09	-0.316662	0.108	0.365	2.78658e-05	0	0
USP3	2.07755e-09	-0.365472	0.217	0.499	2.90525e-05	0	0
MYL6	2.09769e-09	-0.359858	0.801	0.875	2.93341e-05	0	0
MPP6	2.24176e-09	-0.431874	0.133	0.387	3.13488e-05	0	0
SRGAP2	2.32268e-09	-0.319177	0.072	0.306	3.24804e-05	0	0
ERGIC3	2.44476e-09	-0.417176	0.235	0.491	3.41875e-05	0	0
GSTO1	2.47072e-09	-0.352978	0.108	0.365	3.45505e-05	0	0
LGALS9	2.5485e-09	-0.358892	0.127	0.393	3.56383e-05	0	0
UGP2	2.77678e-09	-0.27011	0.108	0.365	3.88304e-05	0	0
RHOA	2.85706e-09	-0.313188	0.801	0.861	3.99531e-05	0	0
ADD3	3.02848e-09	-0.440247	0.542	0.721	4.23503e-05	0	0
FAM91A1	3.07211e-09	-0.314717	0.066	0.292	4.29604e-05	0	0
GYG	3.22796e-09	-0.335967	0.09	0.331	4.51398e-05	0	0
SIVA1	3.36273e-09	-0.375341	0.102	0.337	4.70244e-05	0	0
ARHGAP12	3.4412e-09	-0.334787	0.096	0.335	4.81217e-05	0	0
CALU	3.80253e-09	-0.278949	0.084	0.324	5.31746e-05	0	0
COLGALT1	3.8259e-09	-0.408805	0.175	0.441	5.35014e-05	0	0
SGPP1	4.74481e-09	-0.396567	0.102	0.343	6.63514e-05	0	0
COX5A	4.89789e-09	-0.424081	0.554	0.736	6.84921e-05	0	0
UNC119	5.02199e-09	-0.411308	0.259	0.532	7.02275e-05	0	0
EXT2	6.13674e-09	-0.301515	0.06	0.281	8.58162e-05	0	0
ADSSL1	6.16043e-09	-0.331214	0.127	0.371	8.61474e-05	0	0
CYFIP1	6.72124e-09	-0.392301	0.289	0.568	9.39898e-05	0	0
ALDH3B1	6.78044e-09	-0.395506	0.09	0.32	9.48176e-05	0	0
MID1IP1	6.81655e-09	-0.309307	0.072	0.303	9.53227e-05	0	0
SLC6A6	7.82853e-09	-0.371281	0.163	0.42	0.000109474	0	0
RNASET2B	7.92688e-09	-0.299289	0.054	0.268	0.000110849	0	0
CALM2	8.38632e-09	-0.395585	0.62	0.785	0.000117274	0	0
ARHGEF12	9.03517e-09	-0.361475	0.078	0.31	0.000126348	0	0
TXNDC17	9.75911e-09	-0.408573	0.41	0.661	0.000136471	0	0
PCBD2	1.05753e-08	-0.356838	0.163	0.413	0.000147885	0	0
SARAF	1.13872e-08	-0.375983	0.066	0.287	0.000159238	0	0
VKORC1	1.16878e-08	-0.355589	0.133	0.379	0.000163443	0	0
RRBP1	1.19446e-08	-0.368166	0.404	0.641	0.000167033	0	0
TUBB2A	1.24056e-08	-0.346827	0.084	0.312	0.00017348	0	0
SAT1	1.24592e-08	-0.391692	0.367	0.64	0.00017423	0	0
OSTF1	1.3158e-08	-0.381912	0.53	0.722	0.000184002	0	0
RAB5C	1.31869e-08	-0.375739	0.337	0.605	0.000184405	0	0
CPNE3	1.32139e-08	-0.323217	0.114	0.354	0.000184783	0	0
XBP1	1.37282e-08	-0.35274	0.235	0.505	0.000191975	0	0
BCL2A1B	1.50935e-08	-0.411526	0.145	0.387	0.000211068	0	0
SLK	1.51441e-08	-0.337815	0.114	0.351	0.000211774	0	0
NDUFA4	1.56516e-08	-0.371191	0.777	0.816	0.000218871	0	0
SURF4	1.77029e-08	-0.318081	0.151	0.398	0.000247557	0	0
COX4I1	1.9274e-08	-0.252031	0.916	0.914	0.000269528	0	0
BC005537	2.01925e-08	-0.44566	0.265	0.529	0.000282373	0	0
TFE3	2.10498e-08	-0.301361	0.09	0.31	0.000294361	0	0
PON2	2.35812e-08	-0.299609	0.145	0.395	0.00032976	0	0
VCP	2.36986e-08	-0.420428	0.295	0.548	0.000331401	0	0
HCST	2.47971e-08	-0.477204	0.343	0.608	0.000346763	0	0
NIN	2.54388e-08	-0.390707	0.151	0.371	0.000355736	0	0
PELP1	2.64565e-08	-0.317238	0.078	0.298	0.000369968	0	0
SLC43A2	2.77445e-08	-0.334645	0.12	0.351	0.00038798	0	0
NFAM1	2.777e-08	-0.337698	0.127	0.357	0.000388336	0	0
ZSWIM6	2.89031e-08	-0.293315	0.072	0.282	0.000404181	0	0
HEXB	2.96517e-08	-0.33941	0.199	0.474	0.000414649	0	0
SMAGP	3.46e-08	-0.279268	0.133	0.37	0.000483846	0	0
EIF4EBP1	3.74858e-08	-0.319872	0.145	0.39	0.000524202	0	0
ATP6V1A	3.8119e-08	-0.326911	0.157	0.407	0.000533056	0	0
SYNJ1	4.09316e-08	-0.299258	0.084	0.304	0.000572387	0	0
GRINA	4.47192e-08	-0.318199	0.09	0.307	0.000625353	0	0
ANO6	4.5546e-08	-0.316727	0.108	0.332	0.000636915	0	0
PRDX1	4.64762e-08	-0.399804	0.584	0.741	0.000649924	0	0
RSU1	4.81346e-08	-0.341231	0.181	0.418	0.000673115	0	0
TBL1X	4.96832e-08	-0.322298	0.145	0.385	0.00069477	0	0
RNASET2A	4.97109e-08	-0.354408	0.127	0.357	0.000695158	0	0
UBE2E3	5.47622e-08	-0.270097	0.054	0.257	0.000765794	0	0
SDF4	5.61624e-08	-0.357234	0.386	0.637	0.000785375	0	0
MBNL2	6.34779e-08	-0.356193	0.259	0.521	0.000887675	0	0
WARS	6.58064e-08	-0.281863	0.066	0.273	0.000920237	0	0
IFNAR2	6.96442e-08	-0.259081	0.072	0.276	0.000973904	0	0
EIF4A1	7.30797e-08	-0.428641	0.452	0.663	0.00102195	0	0
POLR3GL	7.44901e-08	-0.317292	0.102	0.32	0.00104167	0	0
CAPZB	7.54027e-08	-0.3661	0.663	0.778	0.00105443	0	0
VAPB	7.60622e-08	-0.316099	0.127	0.356	0.00106365	0	0
NAIP2	7.97113e-08	-0.263193	0.054	0.251	0.00111468	0	0
NCK1	9.86366e-08	-0.322512	0.181	0.418	0.00137933	0	0
ST13	9.91644e-08	-0.372854	0.337	0.593	0.00138671	0	0
TEP1	9.91877e-08	-0.315263	0.247	0.49	0.00138704	0	0
NKIRAS2	1.07553e-07	-0.287386	0.078	0.279	0.00150403	0	0
PPT1	1.07784e-07	-0.285684	0.193	0.445	0.00150725	0	0
SEPT9	1.11406e-07	-0.346717	0.102	0.31	0.0015579	0	0
ARF5.1	1.12833e-07	-0.33733	0.56	0.749	0.00157785	0	0
PDCD6IP	1.18852e-07	-0.337009	0.205	0.457	0.00166202	0	0
SEC14L1	1.36742e-07	-0.267645	0.078	0.285	0.0019122	0	0
RRAS2	1.39747e-07	-0.283954	0.072	0.27	0.00195422	0	0
SNAP23	1.47651e-07	-0.359382	0.193	0.423	0.00206475	0	0
HDLBP	1.5335e-07	-0.359453	0.229	0.474	0.00214445	0	0
ARPC1A	1.71456e-07	-0.346151	0.139	0.362	0.00239764	0	0
NFE2L2	1.73534e-07	-0.36193	0.145	0.356	0.00242669	0	0
ATP6V1B2	1.96613e-07	-0.253768	0.151	0.384	0.00274943	0	0
YWHAG	1.98692e-07	-0.332965	0.169	0.407	0.0027785	0	0
IFI27	2.04736e-07	-0.436563	0.355	0.591	0.00286302	0	0
ZNHIT1	2.10079e-07	-0.299627	0.157	0.393	0.00293774	0	0
SOAT1	2.11065e-07	-0.28447	0.09	0.29	0.00295153	0	0
PITPNC1	2.15861e-07	-0.397081	0.145	0.354	0.0030186	0	0
VPS35	2.17628e-07	-0.260434	0.175	0.41	0.00304331	0	0
PNP	2.38376e-07	-0.33999	0.211	0.443	0.00333346	0	0
EFHD2	2.38836e-07	-0.382689	0.139	0.363	0.00333988	0	0
NUCB2	2.47214e-07	-0.309343	0.187	0.42	0.00345704	0	0
GLMP	2.49896e-07	-0.345324	0.169	0.401	0.00349454	0	0
SKAP2	3.08455e-07	-0.317657	0.199	0.435	0.00431343	0	0
ZFP710	3.13034e-07	-0.257812	0.114	0.34	0.00437747	0	0
ATG101	3.13831e-07	-0.323974	0.084	0.279	0.00438861	0	0
RTN4	3.15083e-07	-0.373238	0.277	0.509	0.00440613	0	0
SMDT1	3.22465e-07	-0.382403	0.524	0.699	0.00450934	0	0
ARF1	3.2566e-07	-0.397815	0.452	0.665	0.00455403	0	0
PDLIM2	3.26997e-07	-0.30604	0.181	0.41	0.00457273	0	0
CD53	3.6902e-07	-0.292775	0.639	0.78	0.00516038	0	0
POMP	3.78906e-07	-0.343961	0.512	0.715	0.00529862	0	0
RAB31	3.83667e-07	-0.260998	0.078	0.278	0.0053652	0	0
CMAS	3.94356e-07	-0.271358	0.102	0.31	0.00551467	0	0
SLFN1	3.98186e-07	-0.347033	0.09	0.285	0.00556824	0	0
RNF130	4.06347e-07	-0.254636	0.235	0.487	0.00568236	0	0
ETF1	4.06806e-07	-0.261803	0.163	0.388	0.00568878	0	0
CCDC12	4.10414e-07	-0.401518	0.512	0.676	0.00573923	0	0
SERPINB1A	4.35345e-07	-0.434955	0.319	0.562	0.00608786	0	0
BIN1	4.35773e-07	-0.315806	0.343	0.574	0.00609385	0	0
LRRFIP2	4.40501e-07	-0.263945	0.078	0.275	0.00615996	0	0
SPCS1	4.53161e-07	-0.353922	0.283	0.52	0.006337	0	0
X2410016O06RIK	4.77736e-07	-0.281451	0.072	0.257	0.00668066	0	0
TSPAN14	4.86165e-07	-0.261723	0.102	0.307	0.00679854	0	0
NEURL3	5.00166e-07	-0.254108	0.078	0.278	0.00699431	0	0
ACO2	5.2447e-07	-0.275945	0.151	0.376	0.00733419	0	0
MFSD1	5.45458e-07	-0.283911	0.102	0.293	0.00762768	0	0
AHNAK	6.63892e-07	-0.412743	0.771	0.8	0.00928387	0	0
IER2	7.73997e-07	-0.296447	0.277	0.529	0.0108236	0	0
CDK2AP2	8.35157e-07	-0.367282	0.331	0.566	0.0116788	0	0
EHBP1L1	9.32089e-07	-0.30302	0.145	0.357	0.0130343	0	0
DYNLL2	9.48709e-07	-0.286243	0.09	0.27	0.0132667	0	0
MFSD14B	1.06595e-06	-0.273095	0.084	0.259	0.0149063	0	0
NAGK	1.15699e-06	-0.259453	0.096	0.281	0.0161794	0	0
KLHL9	1.27169e-06	-0.282363	0.078	0.256	0.0177833	0	0
FGR	1.29448e-06	-0.299147	0.09	0.276	0.018102	0	0
STXBP3	1.40433e-06	-0.26352	0.151	0.362	0.0196381	0	0
CYB5R3	1.43417e-06	-0.261795	0.151	0.357	0.0200554	0	0
CEACAM1	1.4351e-06	-0.262535	0.078	0.257	0.0200685	0	0
CMIP	1.44408e-06	-0.298982	0.235	0.468	0.020194	0	0
GABARAP	1.46822e-06	-0.307211	0.777	0.814	0.0205316	0	0
COX6B1	1.54242e-06	-0.306674	0.735	0.803	0.0215691	0	0
NANS	1.54869e-06	-0.322395	0.169	0.379	0.0216569	0	0
TUBA1B	1.54887e-06	-0.513123	0.518	0.696	0.0216594	0	0
ANXA2	1.57859e-06	-0.423474	0.349	0.576	0.022075	0	0
GLTP	1.60538e-06	-0.31548	0.229	0.463	0.0224496	0	0
LAMTOR2	1.60958e-06	-0.305022	0.542	0.736	0.0225083	0	0
GNB2	1.71951e-06	-0.354378	0.681	0.761	0.0240457	0	0
SPOP	1.81309e-06	-0.296349	0.223	0.441	0.0253542	0	0
JUNB	1.856e-06	-0.446099	0.446	0.644	0.0259543	0	0
S100A4	1.9212e-06	-0.347865	0.229	0.452	0.0268661	0	0
MAP7D1	1.96009e-06	-0.268067	0.133	0.332	0.02741	0	0
MRFAP1	2.6814e-06	-0.321183	0.416	0.621	0.0374967	0	0
AP2S1	2.70052e-06	-0.315092	0.319	0.538	0.0377641	0	0
HSBP1	2.74401e-06	-0.284073	0.295	0.534	0.0383723	0	0
ATP6V0D1	2.8673e-06	-0.307182	0.211	0.42	0.0400963	0	0
MINOS1	2.87669e-06	-0.337008	0.446	0.655	0.0402277	0	0
ZFAND5	3.16583e-06	-0.266396	0.235	0.468	0.044271	0	0
NRIP1	3.37852e-06	-0.30227	0.145	0.345	0.0472452	0	0
PLBD2	3.39218e-06	-0.263749	0.084	0.256	0.0474362	0	0

## Sheet: Cluster1
Large Peritoneal Macrophages (Adgre1+ Itgam+ Fcer1g+ Lyz2+)
Gene	p_val	avg_logFC	pct.1	pct.2	p_val_adj	cluster	up?		Genes Up - no RPs	Genes Down - no RPs		All Genes Analysis - Up								All Genes Analysis - Down
FN1.1	9.25358e-50	1.1992	0.972	0.593	1.29402e-45	1	1		FN1	FAU		Hallmark								Hallmark
ITGAM.1	9.43021e-48	1.14522	0.979	0.516	1.31872e-43	1	1		ITGAM	POLR3E		HALLMARK_COMPLEMENT [200]	Genes encoding components of the complement system, which is part of the innate immune system.	26		1.63 e-19	8.13 e-18			HALLMARK_ALLOGRAFT_REJECTION [200]	Genes up-regulated during transplant rejection.	7		2.4 e-8	1.2 e-6
GDA.1	4.11243e-45	1.03803	0.972	0.472	5.75082e-41	1	1		GDA	LIPE		HALLMARK_MTORC1_SIGNALING [200]	Genes up-regulated through activation of mTORC1 complex.	24		2.68 e-17	6.71 e-16			HALLMARK_IL2_STAT5_SIGNALING [199]	Genes up-regulated by STAT5 in response to IL2 stimulation.	4		2.46 e-4	2.51 e-3
SDC3.1	6.95107e-45	1.2479	0.951	0.46	9.72037e-41	1	1		SDC3	CORO1A		HALLMARK_ADIPOGENESIS [200]	Genes up-regulated during adipocyte differentiation (adipogenesis).	22		3.65 e-15	4.56 e-14			HALLMARK_HYPOXIA [200]	Genes up-regulated in response to low oxygen levels (hypoxia).	4		2.51 e-4	2.51 e-3
EMILIN2.1	3.0861e-43	1.03432	0.965	0.46	4.3156e-39	1	1		EMILIN2	TPT1		HALLMARK_TNFA_SIGNALING_VIA_NFKB [200]	Genes regulated by NF-kB in response to TNF [GeneID=7124].	22		3.65 e-15	4.56 e-14			HALLMARK_INTERFERON_GAMMA_RESPONSE [200]	Genes up-regulated in response to IFNG [GeneID=3458].	4		2.51 e-4	2.51 e-3
MSR1.1	9.08892e-43	1.02148	0.924	0.379	1.27099e-38	1	1		MSR1	IGHM		HALLMARK_INFLAMMATORY_RESPONSE [200]	Genes defining inflammatory response.	20		4.03 e-13	4.03 e-12			HALLMARK_KRAS_SIGNALING_UP [200]	Genes up-regulated by KRAS activation.	4		2.51 e-4	2.51 e-3
CYBB.1	4.94992e-42	1.01604	0.965	0.658	6.92196e-38	1	1		CYBB	CD79B		HALLMARK_COAGULATION [138]	Genes encoding components of blood coagulation system; also up-regulated in platelets.	16		9.51 e-12	6.79 e-11			HALLMARK_INTERFERON_ALPHA_RESPONSE [97]	Genes up-regulated in response to alpha interferon proteins.	3		4.45 e-4	3.71 e-3
CTSB.1	8.51526e-41	1.07198	0.972	0.608	1.19077e-36	1	1		CTSB	H3F3A		HALLMARK_ANDROGEN_RESPONSE [100]	Genes defining response to androgens.	14		1.42 e-11	8.89 e-11			HALLMARK_MTORC1_SIGNALING [200]	Genes up-regulated through activation of mTORC1 complex.	3		3.55 e-3	2.22 e-2
MAFB.1	8.23104e-39	1.10131	0.91	0.434	1.15103e-34	1	1		MAFB	AFP		HALLMARK_HEME_METABOLISM [200]	Genes involved in metabolism of heme (a cofactor consisting of iron and porphyrin) and erythroblast differentiation.	17		3.06 e-10	1.18 e-9			HALLMARK_MYC_TARGETS_V1 [200]	A subgroup of genes regulated by MYC - version 1 (v1).	3		3.55 e-3	2.22 e-2
CGNL1.1	4.30144e-38	0.846624	0.854	0.336	6.01513e-34	1	1		CGNL1	PLAC8		HALLMARK_P53_PATHWAY [200]	Genes involved in p53 pathways and networks.	17		3.06 e-10	1.18 e-9
C3AR1.1	6.78093e-38	0.841062	0.847	0.321	9.48245e-34	1	1		C3AR1	LTB		HALLMARK_KRAS_SIGNALING_UP [200]	Genes up-regulated by KRAS activation.	15		1.86 e-8	6.64 e-8
PLXDC2.1	2.71236e-37	0.969561	0.896	0.407	3.79296e-33	1	1		PLXDC2	MAT2B
APP.1	3.42133e-37	0.921788	0.944	0.468	4.78439e-33	1	1		APP	H2-EB1
EDNRB.1	7.24675e-37	1.02148	0.917	0.424	1.01339e-32	1	1		EDNRB	EEF1B2		Function Classification								Function Classification
GRN.1.1	2.35297e-36	1.01449	0.951	0.558	3.2904e-32	1	1		GRN	LY6D		REACTOME_INNATE_IMMUNE_SYSTEM [1117]	Innate Immune System	99		1.01 e-56	3.02 e-53			REACTOME_SIGNALING_BY_THE_B_CELL_RECEPTOR_BCR [166]	Signaling by the B Cell Receptor (BCR)	7		6.64 e-9	1.98 e-5
FLNB.1	3.04848e-35	0.871851	0.903	0.404	4.26299e-31	1	1		FLNB	NAPSA		KEGG_LYSOSOME [121]	Lysosome	28		3.64 e-28	3.62 e-25			REACTOME_CD22_MEDIATED_BCR_REGULATION [61]	CD22 mediated BCR regulation	5		3.84 e-8	5.72 e-5
LAPTM5.1	3.4619e-35	0.870643	0.972	0.713	4.84112e-31	1	1		LAPTM5	RN18S		REACTOME_RHO_GTPASE_CYCLE [450]	RHO GTPase cycle	37		2.88 e-20	1.72 e-17			REACTOME_ANTIGEN_ACTIVATES_B_CELL_RECEPTOR_BCR_LEADING_TO_GENERATION_OF_SECOND_MESSENGERS [86]	Antigen activates B Cell Receptor (BCR) leading to generation of second messengers	5		2.18 e-7	2.17 e-4
ZEB2.1	3.64703e-35	0.924638	0.958	0.548	5.1e-31	1	1		ZEB2	CD2		WP_VEGFAVEGFR2_SIGNALING_PATHWAY [438]	VEGFA-VEGFR2 signaling pathway	36		9.6 e-20	4.77 e-17			WP_BURN_WOUND_HEALING [110]	Burn wound healing	5		7.45 e-7	4.45 e-4
CMKLR1.1	1.09919e-34	0.814203	0.729	0.262	1.53711e-30	1	1		CMKLR1	CD79A		REACTOME_POST_TRANSLATIONAL_PROTEIN_MODIFICATION [1434]	Post-translational protein modification	62		1.27 e-18	5.42 e-16			REACTOME_INFECTIOUS_DISEASE [934]	Infectious disease	10		1.38 e-6	6.88 e-4
MLXIPL.1	7.29031e-34	0.758447	0.722	0.238	1.01948e-29	1	1		MLXIPL	IGLC2		REACTOME_EXTRACELLULAR_MATRIX_ORGANIZATION [301]	Extracellular matrix organization	28		5.14 e-17	1.39 e-14			PID_MYC_ACTIV_PATHWAY [79]	Validated targets of C-MYC transcriptional activation	4		6.68 e-6	2.84 e-3
TIMD4.1	7.4248e-34	0.96555	0.792	0.282	1.03828e-29	1	1		TIMD4	GIMAP3		REACTOME_SIGNALING_BY_RECEPTOR_TYROSINE_KINASES [519]	Signaling by Receptor Tyrosine Kinases	35		1.53 e-16	3.81 e-14			REACTOME_EUKARYOTIC_TRANSLATION_ELONGATION [94]	Eukaryotic Translation Elongation	4		1.33 e-5	4.97 e-3
PYGL.1	2.47648e-33	0.782357	0.917	0.391	3.46311e-29	1	1		PYGL	GIMAP1		WP_TYROBP_CAUSAL_NETWORK_IN_MICROGLIA [63]	TYROBP causal network in microglia	15		6.74 e-16	1.55 e-13			REACTOME_ADAPTIVE_IMMUNE_SYSTEM [825]	Adaptive Immune System	8		3.49 e-5	1.16 e-2
ATP1A1.1	3.09639e-33	0.840858	0.917	0.495	4.32999e-29	1	1		ATP1A1	VIM		REACTOME_TRANSPORT_OF_SMALL_MOLECULES [728]	Transport of small molecules	39		5.6 e-15	1.19 e-12			REACTOME_HEMOSTASIS [678]	Hemostasis	7		7.57 e-5	1.95 e-2
GLUL.1	4.35359e-33	1.00735	0.861	0.409	6.08806e-29	1	1		GLUL	MS4A1		REACTOME_VESICLE_MEDIATED_TRANSPORT [724]	Vesicle-mediated transport	38		2.41 e-14	4.48 e-12			WP_APOPTOSISRELATED_NETWORK_DUE_TO_ALTERED_NOTCH3_IN_OVARIAN_CANCER [54]	Apoptosis-related network due to altered Notch3 in ovarian cancer	3		7.85 e-5	1.95 e-2
IDH1.1	1.46197e-32	0.733091	0.882	0.371	2.04442e-28	1	1		IDH1	GIMAP6
LRP1.1	5.12926e-32	0.821748	0.882	0.409	7.17276e-28	1	1		LRP1	IGKC
CTSD.1	8.80879e-32	0.836095	0.958	0.584	1.23182e-27	1	1		CTSD	IGLC3		GO Classification								GO Classification
CSF1R.1	1.05989e-30	0.759049	0.91	0.445	1.48215e-26	1	1		CSF1R	PTPRCAP		GOCC_SECRETORY_GRANULE [864]	A small subcellular vesicle, surrounded by a membrane, that is formed from the Golgi apparatus and contains a highly concentrated protein destined for secretion. Secretory granules move towards the periphery of the cell and upon stimulation, their membranes fuse with the cell membrane, and their protein load is exteriorized. Processing of the contained protein may take place in secretory granules…	98		3.48 e-66	3.62 e-62			GOBP_BIOLOGICAL_PROCESS_INVOLVED_IN_INTERSPECIES_INTERACTION_BETWEEN_ORGANISMS [1649]	Any process evolved to enable an interaction with an organism of a different species. [GOC:cc]	19		2.48 e-12	1.46 e-8
CCDC50.1	3.62274e-30	0.78483	0.889	0.49	5.06604e-26	1	1		CCDC50	IGLC1		GOCC_SECRETORY_VESICLE [1024]	A cytoplasmic, membrane bound vesicle that is capable of fusing to the plasma membrane to release its contents into the extracellular space. [GOC:dos]	101		2.32 e-62	1.21 e-58			GOBP_B_CELL_ACTIVATION [329]	The change in morphology and behavior of a mature or immature B cell resulting from exposure to a mitogen, cytokine, chemokine, cellular ligand, or an antigen for which it is specific. [GOC:mgi_curators, ISBN:0781735149]	11		2.81 e-12	1.46 e-8
ECM1.1	4.98189e-30	0.817477	0.944	0.495	6.96668e-26	1	1		ECM1	MZB1		GOBP_CELL_MIGRATION [1556]	The controlled self-propelled movement of a cell from one site to a destination guided by molecular cues. Cell migration is a central process in the development and maintenance of multicellular organisms. [GOC:cjm, GOC:dph, GOC:ems, GOC:pf, Wikipedia:Cell_migration]	98		6.75 e-43	1.83 e-39			GOBP_CELL_ACTIVATION [1095]	A change in the morphology or behavior of a cell resulting from exposure to an activating factor such as a cellular or soluble ligand. [GOC:mgi_curators]	16		5.62 e-12	1.95 e-8
PADI4.1	5.31032e-30	0.731632	0.868	0.35	7.42595e-26	1	1		PADI4	ETS1		GOBP_LOCOMOTION [1921]	Self-propelled movement of a cell or organism from one location to another. [GOC:dgh]	108		7.49 e-43	1.83 e-39			GOBP_LYMPHOCYTE_ACTIVATION [792]	A change in morphology and behavior of a lymphocyte resulting from exposure to a specific antigen, mitogen, cytokine, chemokine, cellular ligand, or soluble factor. [GOC:mgi_curators, ISBN:0781735149]	14		1.19 e-11	3.09 e-8
ADGRE1.1	5.8964e-30	0.866711	0.924	0.434	8.24553e-26	1	1		ADGRE1	CD74		GOBP_DEFENSE_RESPONSE [1739]	Reactions, triggered in response to the presence of a foreign body or the occurrence of an injury, which result in restriction of damage to the organism attacked or prevention/recovery from the infection caused by the attack. [GOC:go_curators]	103		8.82 e-43	1.83 e-39			GOBP_B_CELL_RECEPTOR_SIGNALING_PATHWAY [124]	A series of molecular signals initiated by the cross-linking of an antigen receptor on a B cell. [GOC:add]	8		1.71 e-11	3.56 e-8
LAMP2.1	9.73732e-30	0.71957	0.931	0.514	1.36167e-25	1	1		LAMP2	EBF1		GOBP_REGULATION_OF_CELL_DIFFERENTIATION [1565]	Any process that modulates the frequency, rate or extent of cell differentiation, the process in which relatively unspecialized cells acquire specialized structural and functional features. [GOC:go_curators]	98		1.11 e-42	1.92 e-39			GOBP_POSITIVE_REGULATION_OF_IMMUNE_SYSTEM_PROCESS [917]	Any process that activates or increases the frequency, rate, or extent of an immune system process. [GOC:add]	14		8.18 e-11	1.42 e-7
TCN2.1	1.67845e-29	0.705534	0.924	0.436	2.34715e-25	1	1		TCN2	NACA		GOCC_VESICLE_MEMBRANE [1189]	The lipid bilayer surrounding any membrane-bounded vesicle in the cell. [GOC:mah, GOC:vesicle]	85		3.43 e-41	5.1 e-38			GOBP_POSITIVE_REGULATION_OF_CELL_ACTIVATION [429]	Any process that activates or increases the frequency, rate or extent of activation. [GOC:ai]	10		9.86 e-10	1.47 e-6
ST3GAL5.1	2.26421e-29	0.888663	0.847	0.398	3.16628e-25	1	1		ST3GAL5	EEF1G		GOBP_VESICLE_MEDIATED_TRANSPORT [1575]	A cellular transport process in which transported substances are moved in membrane-bounded vesicles; transported substances are enclosed in the vesicle lumen or located in the vesicle membrane. The process begins with a step that directs a substance to the forming vesicle, and includes vesicle budding and coating. Vesicles are then targeted to, and fuse with, an acceptor membrane. [GOC:ai, GOC:ma…	96		8.58 e-41	1.12 e-37			GOBP_REGULATION_OF_IMMUNE_SYSTEM_PROCESS [1435]	Any process that modulates the frequency, rate, or extent of an immune system process. [GOC:add]	15		2.87 e-9	3.1 e-6
PRG4.1	2.86501e-29	0.884453	0.958	0.516	4.00643e-25	1	1		PRG4	H2-DMB2		GOCC_VACUOLE [827]	A closed structure, found only in eukaryotic cells, that is completely surrounded by unit membrane and contains liquid material. Cells contain one or several vacuoles, that may have different functions from each other. Vacuoles have a diverse array of functions. They can act as a storage organelle for nutrients or waste products, as a degradative compartment, as a cost-effective way of increasing…	72		1.95 e-40	2.25 e-37			GOBP_ANTIGEN_RECEPTOR_MEDIATED_SIGNALING_PATHWAY [237]	A series of molecular signals initiated by the cross-linking of an antigen receptor on a B or T cell. [GOC:add]	8		2.98 e-9	3.1 e-6
FCNA.1	4.58055e-29	0.934894	0.896	0.4	6.40545e-25	1	1		FCNA	TPT1		GOBP_POSITIVE_REGULATION_OF_DEVELOPMENTAL_PROCESS [1320]	Any process that activates or increases the rate or extent of development, the biological process whose specific outcome is the progression of an organism over time from an initial condition (e.g. a zygote, or a young adult) to a later condition (e.g. a multicellular animal or an aged adult). [GOC:ai]	85		9.25 e-38	8.75 e-35			GOCC_IMMUNOGLOBULIN_COMPLEX [157]	A protein complex that in its canonical form is composed of two identical immunoglobulin heavy chains and two identical immunoglobulin light chains, held together by disulfide bonds and sometimes complexed with additional proteins. An immunoglobulin complex may be embedded in the plasma membrane or present in the extracellular space, in mucosal areas or other tissues, or circulating in the blood …	7		4.51 e-9	3.91 e-6
C4B.1	8.92297e-29	0.843237	0.903	0.401	1.24779e-24	1	1		C4B	LY6A
CD36.1	1.58491e-28	0.835424	0.854	0.386	2.21633e-24	1	1		CD36	FCMR
TIMP2.1	1.62533e-28	0.767338	0.951	0.526	2.27286e-24	1	1		TIMP2	PSMB8
PTGS1.1	2.87637e-28	0.694769	0.861	0.397	4.02231e-24	1	1		PTGS1	SIGLECG
AHNAK.1	4.95467e-28	0.697024	0.958	0.759	6.92861e-24	1	1		AHNAK	APOBEC3
FAM46A.1	5.23136e-28	0.832026	0.944	0.567	7.31554e-24	1	1		FAM46A	H2-AA
ACLY.1	8.5373e-28	0.782151	0.84	0.416	1.19386e-23	1	1		ACLY	CCND2
MARCO.1	1.1735e-27	1.40199	0.576	0.169	1.64102e-23	1	1		MARCO	PTMA
WNK1.1	6.98008e-27	0.748592	0.889	0.557	9.76095e-23	1	1		WNK1	RPSA
CD5L.1	9.27786e-27	0.850132	0.875	0.428	1.29742e-22	1	1		CD5L	H2-AB1
TMCC1.1	1.14014e-26	0.818248	0.847	0.436	1.59438e-22	1	1		TMCC1	NPM1
F5.1	1.75239e-26	0.79809	0.847	0.394	2.45054e-22	1	1		F5	CNN2
THBS1.1	2.65276e-26	0.940776	0.861	0.442	3.70962e-22	1	1		THBS1	ENO1
ITSN1.1	5.11414e-26	0.611347	0.764	0.332	7.15161e-22	1	1		ITSN1	SUB1
PLEK.1	5.26186e-26	0.754336	0.91	0.532	7.35818e-22	1	1		PLEK	S100A6
ITGA6.1	5.84386e-26	0.958288	0.826	0.466	8.17205e-22	1	1		ITGA6	LGALS1
MERTK.1	6.0717e-26	0.575763	0.576	0.176	8.49066e-22	1	1		MERTK	LIMD2
RIN2.1	6.28513e-26	0.63791	0.583	0.192	8.78912e-22	1	1		RIN2	MT
ADAM15.1	9.50417e-26	0.751335	0.799	0.371	1.32906e-21	1	1		ADAM15	PFDN5
MAN2A1.1	9.83034e-26	0.846575	0.833	0.442	1.37467e-21	1	1		MAN2A1	PMF1
TGFB2.1	1.10903e-25	1.14489	0.667	0.273	1.55087e-21	1	1		TGFB2	ATP5E
SMPDL3A.1	1.99617e-25	0.691381	0.951	0.62	2.79144e-21	1	1		SMPDL3A	JUND
HSPA5.1	4.09448e-25	0.754837	0.938	0.594	5.72573e-21	1	1		HSPA5	BTF3
CFH.1	4.28524e-25	0.699971	0.799	0.37	5.99248e-21	1	1		CFH	RABGAP1L
GBP2B.1	5.26527e-25	0.699171	0.778	0.342	7.36296e-21	1	1		GBP2B	H2-Q7
LAMP1.1	5.59864e-25	0.660358	0.951	0.575	7.82914e-21	1	1		LAMP1	GAS5
SEPP1.1	8.93536e-25	0.867443	0.833	0.448	1.24952e-20	1	1		SEPP1	S100A11
PSAP.1	9.35239e-25	0.67058	0.965	0.729	1.30784e-20	1	1		PSAP	UCHL3
ADIPOR2.1.1	1.3525e-24	0.665482	0.75	0.356	1.89133e-20	1	1		ADIPOR2	SLC25A4
HGSNAT.1	1.84795e-24	0.674046	0.868	0.397	2.58417e-20	1	1		HGSNAT	SH3BGRL3
ALOX5.1	1.86157e-24	0.5986	0.653	0.246	2.60323e-20	1	1		ALOX5	LY6E
GUSB.1	2.29428e-24	0.64668	0.812	0.392	3.20832e-20	1	1		GUSB	PPIA
GPX1.1	2.62485e-24	0.60594	0.979	0.78	3.67059e-20	1	1		GPX1	GRAP
DAB2.1	2.65893e-24	0.550586	0.694	0.265	3.71825e-20	1	1		DAB2	BTG1
MAN2B1.1	2.97901e-24	0.663369	0.965	0.566	4.16585e-20	1	1		MAN2B1	SNRPE
SELP.1	4.19451e-24	0.753264	0.771	0.362	5.86561e-20	1	1		SELP
EHD1.1	4.20148e-24	0.659625	0.847	0.421	5.87536e-20	1	1		EHD1
MAF.1	5.87277e-24	0.804381	0.66	0.252	8.21248e-20	1	1		MAF
ITGB1.1	6.44625e-24	0.699192	0.931	0.653	9.01444e-20	1	1		ITGB1
ANXA3.1	7.22916e-24	0.628271	0.854	0.41	1.01093e-19	1	1		ANXA3
BST1.1	7.26975e-24	0.686597	0.708	0.294	1.0166e-19	1	1		BST1
SPPL2A.1	1.65558e-23	0.637998	0.785	0.377	2.31517e-19	1	1		SPPL2A
LGMN.1	1.65949e-23	0.718817	0.771	0.342	2.32063e-19	1	1		LGMN
DHRS3.1	2.02887e-23	0.604783	0.854	0.406	2.83717e-19	1	1		DHRS3
HEXA.1	2.65749e-23	0.608666	0.924	0.546	3.71623e-19	1	1		HEXA
RAP1B.1	3.15334e-23	0.659586	0.931	0.646	4.40963e-19	1	1		RAP1B
CCL6.1	3.26237e-23	0.769326	0.965	0.531	4.5621e-19	1	1		CCL6
MEF2A.1	3.44133e-23	0.678546	0.785	0.379	4.81236e-19	1	1		MEF2A
SERPINB6A.1	3.47204e-23	0.708453	0.75	0.314	4.8553e-19	1	1		SERPINB6A
X2610507B11RIK.1	3.54696e-23	0.617082	0.785	0.365	4.96008e-19	1	1		HAL
HAL.1	3.77103e-23	0.638801	0.528	0.166	5.2734e-19	1	1		TGFBI
TGFBI.1	4.32559e-23	0.703853	0.771	0.353	6.0489e-19	1	1		APLP2
APLP2.1	4.87957e-23	0.707495	0.764	0.36	6.82358e-19	1	1		MS4A8A
MS4A8A.1	5.14823e-23	0.562043	0.799	0.377	7.19928e-19	1	1		FGFR1
FGFR1.1	5.17395e-23	0.712989	0.847	0.434	7.23525e-19	1	1		CALD1
CALD1.1	6.0286e-23	0.692555	0.625	0.24	8.43039e-19	1	1		MPEG1
MPEG1.1	6.21263e-23	0.744662	0.729	0.338	8.68774e-19	1	1		PROS1
PROS1.1	6.35177e-23	0.653963	0.681	0.29	8.88231e-19	1	1		NFIC
NFIC.1	7.07998e-23	0.629599	0.812	0.392	9.90064e-19	1	1		CERS6
CERS6.1	9.32701e-23	0.550299	0.59	0.211	1.30429e-18	1	1		ITGB2
ITGB2.1	1.15186e-22	0.624415	0.958	0.593	1.61076e-18	1	1		NFIA
NFIA.1	2.47064e-22	0.505789	0.521	0.166	3.45494e-18	1	1		CD33
CD33	2.54414e-22	0.506119	0.438	0.118	3.55773e-18	1	1		ARHGEF12
ARHGEF12.1	3.06056e-22	0.568999	0.569	0.196	4.27989e-18	1	1		LPL
LPL.RGPD5.1	3.53819e-22	0.803221	0.84	0.418	4.94781e-18	1	1		TRF
TRF.1	4.19912e-22	0.650601	0.931	0.495	5.87205e-18	1	1		MTUS1
MTUS1.1	4.21919e-22	0.570947	0.604	0.229	5.90012e-18	1	1		SERPINB2
SERPINB2.1	4.90619e-22	0.778214	0.785	0.383	6.86082e-18	1	1		SSH2
SSH2.1	5.32215e-22	0.628626	0.868	0.484	7.44249e-18	1	1		TLN1
TLN1.1	1.09234e-21	0.548264	0.958	0.677	1.52753e-17	1	1		VSIR
VSIR.1	1.20053e-21	0.623906	0.833	0.442	1.67882e-17	1	1		PLTP
PLTP.1	1.2214e-21	0.616199	0.917	0.483	1.708e-17	1	1		PLOD3
PLOD3.ABCB5.1	1.33041e-21	0.605781	0.722	0.327	1.86044e-17	1	1		EVI5
EVI5.1	1.33088e-21	0.662838	0.799	0.401	1.8611e-17	1	1		ABCB5
LTC4S.1	7.52773e-21	0.621178	0.951	0.454	1.05268e-16	1	1		LTC4S
SH3BGRL.1	8.03781e-21	0.586853	0.875	0.537	1.12401e-16	1	1		SH3BGRL
WFDC17.1	1.02108e-20	0.672437	0.972	0.623	1.42788e-16	1	1		WFDC17
DAPK1.1	1.28089e-20	0.56193	0.632	0.258	1.7912e-16	1	1		DAPK1
BC005537.1	1.38868e-20	0.624365	0.792	0.406	1.94193e-16	1	1		RGPD5
DPEP2.1	1.44176e-20	0.643534	0.764	0.386	2.01615e-16	1	1		DPEP2
C1QA.1	1.89207e-20	0.661585	0.972	0.546	2.64587e-16	1	1		C1QA
CFP.1	2.98778e-20	0.605706	0.965	0.548	4.17811e-16	1	1		CFP
BACH1.1	3.41841e-20	0.54262	0.611	0.258	4.7803e-16	1	1		BACH1
C1QC.1	3.5474e-20	0.658878	0.965	0.519	4.96069e-16	1	1		C1QC
HIPK2.1	3.79539e-20	0.536048	0.653	0.294	5.30748e-16	1	1		HIPK2
CALML4.1	5.81327e-20	0.525599	0.66	0.276	8.12928e-16	1	1		CALML4
CANX.1	7.99846e-20	0.644258	0.868	0.522	1.11851e-15	1	1		CANX
RAB11FIP5.1	9.98709e-20	0.46807	0.521	0.179	1.39659e-15	1	1		RAB11FIP5
CEBPB.1	1.3153e-19	0.583971	0.944	0.522	1.83932e-15	1	1		CEBPB
CTSA.1	1.67997e-19	0.563377	0.84	0.463	2.34927e-15	1	1		CTSA
HSP90B1.1	2.01523e-19	0.596806	0.944	0.682	2.81809e-15	1	1		HSP90B1
FERMT3.1	2.16433e-19	0.561225	0.868	0.514	3.0266e-15	1	1		FERMT3
CD300LD.1	2.17273e-19	0.617438	0.646	0.279	3.03834e-15	1	1		CD300LD
SELPLG.1	2.31262e-19	0.543517	0.931	0.614	3.23397e-15	1	1		SELPLG
TBXAS1.1	2.55207e-19	0.547822	0.618	0.258	3.56882e-15	1	1		TBXAS1
PMP22.1	3.2051e-19	0.546521	0.736	0.347	4.48201e-15	1	1		PMP22
CXCL13.1	4.19949e-19	0.859842	0.583	0.216	5.87256e-15	1	1		CXCL13
EFNB2.1	4.23506e-19	0.578644	0.528	0.196	5.92231e-15	1	1		EFNB2
TAPBP.1	4.59042e-19	0.623102	0.826	0.478	6.41924e-15	1	1		TAPBP
FGD4.1	4.78435e-19	0.538555	0.562	0.225	6.69043e-15	1	1		FGD4
CTSL.1	5.59306e-19	0.516138	0.708	0.311	7.82134e-15	1	1		CTSL
MIB1	5.78622e-19	0.500145	0.396	0.11	8.09144e-15	1	1		MIB1
ADD3.1	6.77531e-19	0.569064	0.91	0.635	9.4746e-15	1	1		ADD3
ANK.1	7.17029e-19	0.514885	0.653	0.3	1.00269e-14	1	1		ANK
ACACA.1	7.86278e-19	0.423384	0.625	0.258	1.09953e-14	1	1		ACACA
FCGR3.1	8.21396e-19	0.525365	0.938	0.478	1.14864e-14	1	1		FCGR3
LTBP1.1	8.28017e-19	0.780134	0.681	0.347	1.1579e-14	1	1		LTBP1
KLF9.1	8.48819e-19	0.551634	0.59	0.252	1.18699e-14	1	1		KLF9
IFITM6.1	1.03735e-18	0.570003	0.819	0.407	1.45063e-14	1	1		IFITM6
RBMS1.1	1.21517e-18	0.503617	0.75	0.38	1.69929e-14	1	1		RBMS1
P4HB.1	1.37171e-18	0.619686	0.819	0.457	1.9182e-14	1	1		P4HB
PIRB.1	1.7266e-18	0.548417	0.785	0.434	2.41448e-14	1	1		PIRB
SLC7A2	1.74896e-18	0.563772	0.41	0.121	2.44574e-14	1	1		SLC7A2
COTL1.1	2.25787e-18	0.530336	0.972	0.71	3.1574e-14	1	1		COTL1
ENGASE.1	2.94069e-18	0.54755	0.618	0.267	4.11226e-14	1	1		ENGASE
TNFAIP2.1	4.54925e-18	0.583592	0.535	0.204	6.36167e-14	1	1		TNFAIP2
NEAT1	6.79334e-18	0.635462	0.854	0.502	9.49981e-14	1	1		NEAT1
CCR1.1	8.15084e-18	0.574443	0.75	0.382	1.13981e-13	1	1		CCR1
HACD4.1	9.10061e-18	0.538999	0.812	0.403	1.27263e-13	1	1		HACD4
PDIA3.1	9.87552e-18	0.543472	0.903	0.587	1.38099e-13	1	1		PDIA3
DDX3X	1.01571e-17	0.518112	0.694	0.323	1.42037e-13	1	1		DDX3X
FAM91A1.1	1.04522e-17	0.397627	0.514	0.187	1.46164e-13	1	1		FAM91A1
EHBP1L1.1	1.25798e-17	0.543227	0.59	0.253	1.75915e-13	1	1		EHBP1L1
ALOX15.1	1.34842e-17	0.65922	0.868	0.471	1.88563e-13	1	1		ALOX15
FNDC3B.1	1.35155e-17	0.58964	0.507	0.19	1.89e-13	1	1		FNDC3B
TWF1	1.49397e-17	0.473783	0.438	0.145	2.08917e-13	1	1		TWF1
APOE.1	1.53051e-17	0.559989	0.972	0.802	2.14027e-13	1	1		APOE
RHOQ	1.78081e-17	0.371219	0.486	0.173	2.49028e-13	1	1		RHOQ
CAMKK2.1	1.81548e-17	0.506785	0.618	0.284	2.53877e-13	1	1		CAMKK2
RPN2.1	2.23612e-17	0.513732	0.882	0.532	3.12699e-13	1	1		RPN2
KITLG.C5AR1.1	2.44338e-17	0.506535	0.514	0.201	3.41682e-13	1	1		KITLG
PEAK1.1	2.60494e-17	0.464224	0.625	0.281	3.64275e-13	1	1		PEAK1
ITPRIPL2.1	3.41236e-17	0.550484	0.569	0.247	4.77185e-13	1	1		ITPRIPL2
ACTB.1	3.42463e-17	0.337786	0.993	0.991	4.789e-13	1	1		ACTB
IFI204.1	4.0816e-17	0.501681	0.486	0.179	5.7077e-13	1	1		IFI204
HDAC9	4.80133e-17	0.414077	0.465	0.16	6.71418e-13	1	1		HDAC9
CEACAM1.1	5.67741e-17	0.478487	0.465	0.167	7.93929e-13	1	1		CEACAM1
SPTBN1.1	5.9013e-17	0.577135	0.854	0.517	8.25237e-13	1	1		SPTBN1
NAIP1	6.47611e-17	0.423537	0.382	0.113	9.05619e-13	1	1		NAIP1
SAA3.1	6.55019e-17	0.816795	0.875	0.513	9.15978e-13	1	1		SAA3
F630028O10RIK.1	7.07895e-17	0.507361	0.625	0.273	9.8992e-13	1	1		C5AR1
RAB32.1	8.10967e-17	0.541072	0.611	0.285	1.13406e-12	1	1		RAB32
MCEMP1.1	8.69357e-17	0.531158	0.785	0.383	1.21571e-12	1	1		MCEMP1
NHSL2.1	9.9055e-17	0.492868	0.528	0.216	1.38518e-12	1	1		NHSL2
SRGAP2.1	1.05618e-16	0.418322	0.514	0.202	1.47696e-12	1	1		SRGAP2
ABCA9.1	1.10477e-16	0.484261	0.507	0.202	1.54491e-12	1	1		ABCA9
ZFHX3.1	1.48273e-16	0.481373	0.493	0.196	2.07345e-12	1	1		ZFHX3
ATP8A1	2.23145e-16	0.496386	0.507	0.207	3.12046e-12	1	1		ATP8A1
SLC11A1.1	2.24124e-16	0.46498	0.646	0.299	3.13415e-12	1	1		SLC11A1
RAB27A.1	3.20786e-16	0.591418	0.556	0.247	4.48587e-12	1	1		RAB27A
NINJ1.1	3.29246e-16	0.452832	0.847	0.412	4.60417e-12	1	1		NINJ1
DSE	3.77056e-16	0.371067	0.382	0.115	5.27275e-12	1	1		DSE
USP3.1	3.8477e-16	0.493488	0.736	0.377	5.38063e-12	1	1		USP3
XDH.1	4.22373e-16	0.437305	0.576	0.256	5.90646e-12	1	1		XDH
X6430548M08RIK.1	4.5236e-16	0.459668	0.451	0.164	6.3258e-12	1	1		COMT
COMT.1	4.78752e-16	0.46667	0.875	0.463	6.69486e-12	1	1		IRF2BP2
IRF2BP2.1	4.92444e-16	0.633018	0.708	0.374	6.88633e-12	1	1		DUSP1
DUSP1.1	5.03474e-16	0.58751	0.521	0.222	7.04059e-12	1	1		DUSP3
DUSP3.1	5.4111e-16	0.536136	0.681	0.342	7.56688e-12	1	1		ASPA
ASPA.1	5.68194e-16	0.522681	0.472	0.183	7.94562e-12	1	1		IL6RA
IL6RA	5.97125e-16	0.467436	0.708	0.347	8.35019e-12	1	1		ASAH1
ASAH1.1	6.36077e-16	0.465404	0.708	0.368	8.8949e-12	1	1		CCL9
CCL9.1	8.28684e-16	0.477018	0.882	0.477	1.15883e-11	1	1		BHLHE40
BHLHE40.1	8.61234e-16	0.440662	0.514	0.207	1.20435e-11	1	1		GLG1
GLG1	8.67298e-16	0.439428	0.646	0.306	1.21283e-11	1	1		FAM43A
FAM43A	9.43343e-16	0.384462	0.576	0.237	1.31917e-11	1	1		FTL1
FTL1.1	9.4911e-16	0.450467	0.986	0.891	1.32723e-11	1	1		ZSWIM6
ZSWIM6.1	1.00993e-15	0.392965	0.486	0.186	1.41229e-11	1	1		CTSS
CTSS.1	1.20334e-15	0.413823	0.972	0.771	1.68275e-11	1	1		GSR
GSR.1	1.23211e-15	0.539347	0.625	0.302	1.72298e-11	1	1		CYFIP1
CYFIP1.1	1.56106e-15	0.502658	0.799	0.448	2.18299e-11	1	1		CTNND1
CTNND1	1.62795e-15	0.351384	0.431	0.152	2.27653e-11	1	1		GNS
GNS	1.70961e-15	0.485286	0.597	0.284	2.39072e-11	1	1		QK
QK	1.74531e-15	0.539008	0.66	0.339	2.44065e-11	1	1		FAM20C
FAM20C.1	1.89611e-15	0.457985	0.486	0.179	2.65151e-11	1	1		ATP6V1A
ATP6V1A.1	1.90662e-15	0.481138	0.604	0.302	2.66622e-11	1	1		LIPA
LIPA.1	2.46861e-15	0.449568	0.688	0.347	3.45211e-11	1	1		SDCBP
SDCBP.1	2.49314e-15	0.52222	0.826	0.498	3.4864e-11	1	1		RAB14
RAB14.1	2.9126e-15	0.455655	0.903	0.573	4.07298e-11	1	1		REEP3
REEP3.1	3.13119e-15	0.585021	0.729	0.412	4.37866e-11	1	1		MPP1
MPP1.1	3.14649e-15	0.499709	0.722	0.401	4.40005e-11	1	1		GNGT2
GNGT2.1	3.1824e-15	0.483875	0.931	0.537	4.45027e-11	1	1		PDLIM5
PDLIM5.1	4.28555e-15	0.477068	0.472	0.193	5.99291e-11	1	1		SLC26A2
SLC26A2	4.3112e-15	0.555627	0.431	0.161	6.02878e-11	1	1		COLGALT1
COLGALT1.1	5.3382e-15	0.567163	0.632	0.333	7.46494e-11	1	1		FAM20A
FAM20A.1	5.91149e-15	0.418137	0.451	0.169	8.26662e-11	1	1		CLEC4D
CLEC4D.1	7.05473e-15	0.494397	0.66	0.308	9.86534e-11	1	1		FYB
FYB.1	7.63608e-15	0.456003	0.792	0.434	1.06783e-10	1	1		SIRPA
SIRPA.1	9.51045e-15	0.4896	0.549	0.253	1.32994e-10	1	1		CD14
CD14.1	9.77796e-15	0.420448	0.778	0.395	1.36735e-10	1	1		SCARB2
SCARB2.1	1.19473e-14	0.447461	0.618	0.296	1.67071e-10	1	1		SLC6A6
SLC6A6.1	1.23072e-14	0.434588	0.632	0.309	1.72103e-10	1	1		GLB1
GLB1.1	1.30633e-14	0.5222	0.549	0.256	1.82677e-10	1	1		DSTN
DSTN.1	1.33659e-14	0.464079	0.757	0.421	1.86909e-10	1	1		PRR13
PRR13	1.38364e-14	0.470898	0.847	0.581	1.93488e-10	1	1		LGALS3BP
LGALS3BP.1	1.39834e-14	0.418983	0.708	0.351	1.95543e-10	1	1		CLTC
CLTC	1.6256e-14	0.49244	0.778	0.443	2.27323e-10	1	1		BSG
BSG.1	1.65526e-14	0.436479	0.903	0.578	2.31471e-10	1	1		LCP2
LCP2.1	1.6819e-14	0.413387	0.639	0.314	2.35197e-10	1	1		CD84
CD84.1	1.6881e-14	0.446468	0.812	0.487	2.36065e-10	1	1		B2M
B2M.1	1.77992e-14	0.358163	0.986	0.953	2.48905e-10	1	1		FCGR4
FCGR4.1	2.14773e-14	0.457031	0.514	0.214	3.00339e-10	1	1		MBNL2
MBNL2.1	2.17215e-14	0.472587	0.743	0.407	3.03754e-10	1	1		ADAP1
ADAP1.1	2.26093e-14	0.364598	0.521	0.219	3.16168e-10	1	1		KLHL9
KLHL9.1	2.27174e-14	0.479085	0.444	0.17	3.17681e-10	1	1		MFSD5
MFSD5.1	2.31742e-14	0.539359	0.632	0.312	3.24068e-10	1	1		PRDX5
PRDX5.1	2.36978e-14	0.475584	0.944	0.64	3.31391e-10	1	1		ATP6AP1
ATP6AP1.1	2.81397e-14	0.444388	0.646	0.327	3.93506e-10	1	1		TMEM106A
TMEM106A.1	2.85783e-14	0.417817	0.458	0.173	3.9964e-10	1	1		CD93
CD93.1	2.90441e-14	0.548653	0.486	0.207	4.06153e-10	1	1		SBF2
SBF2	2.92993e-14	0.336904	0.396	0.134	4.09721e-10	1	1		TULP4
TULP4	3.33796e-14	0.448015	0.549	0.24	4.6678e-10	1	1		DDX17
DDX17	3.79979e-14	0.4479	0.639	0.317	5.31363e-10	1	1		MYOF
MYOF.1	3.90976e-14	0.475314	0.583	0.288	5.4674e-10	1	1		TMED10
TMED10.1	4.06127e-14	0.428162	0.882	0.602	5.67928e-10	1	1		SPRED1
SPRED1	4.11084e-14	0.423315	0.396	0.14	5.74859e-10	1	1		NCF1
NCF1	4.13654e-14	0.407855	0.771	0.459	5.78454e-10	1	1		PABPC1
PABPC1	4.17159e-14	0.402997	0.951	0.814	5.83355e-10	1	1		TAOK1
TAOK1	4.79391e-14	0.393013	0.486	0.196	6.70381e-10	1	1		LAPTM4A
LAPTM4A.1	5.72852e-14	0.470597	0.833	0.49	8.01076e-10	1	1		SERPINB8
SERPINB8.1	6.29605e-14	0.410633	0.479	0.204	8.80439e-10	1	1		ACP2
ACP2	6.678e-14	0.421564	0.333	0.106	9.33851e-10	1	1		GBE1
GBE1.1	6.68145e-14	0.448696	0.507	0.22	9.34334e-10	1	1		RXRA
RXRA	7.01442e-14	0.37534	0.375	0.13	9.80897e-10	1	1		SLFN4
SLFN4	7.52771e-14	0.502006	0.319	0.092	1.05268e-09	1	1		PILRA
PILRA.1	7.74019e-14	0.442	0.736	0.374	1.08239e-09	1	1		PLIN2
PLIN2.1	8.3342e-14	0.473658	0.792	0.451	1.16545e-09	1	1		CALR
CALR.1	8.43314e-14	0.450651	0.951	0.682	1.17929e-09	1	1		SNX10
SNX10.1	9.04344e-14	0.423897	0.604	0.297	1.26463e-09	1	1		NAIP2
NAIP2.1	9.29489e-14	0.431264	0.431	0.163	1.2998e-09	1	1		MFSD6
MFSD6	9.59594e-14	0.418299	0.382	0.136	1.3419e-09	1	1		CREG1
CREG1.1	1.01472e-13	0.413013	0.882	0.508	1.41899e-09	1	1		YWHAG
YWHAG.1	1.06305e-13	0.429939	0.611	0.303	1.48657e-09	1	1		RNPEP
RNPEP.1	1.11296e-13	0.421165	0.667	0.345	1.55636e-09	1	1		CCND1
CCND1.1	1.19937e-13	0.573099	0.708	0.37	1.6772e-09	1	1		DNAJC3
DNAJC3.1	1.25624e-13	0.478163	0.708	0.385	1.75673e-09	1	1		RRBP1
RRBP1.1	1.38697e-13	0.435769	0.847	0.537	1.93955e-09	1	1		NAV1
NAV1.1	1.46062e-13	0.427654	0.535	0.247	2.04253e-09	1	1		TPP2
TPP2.1	1.50847e-13	0.407542	0.569	0.268	2.10944e-09	1	1		ALOX5AP
ALOX5AP.1	1.51848e-13	0.462628	0.951	0.522	2.12344e-09	1	1		SGPP1
SGPP1.1	1.58088e-13	0.530058	0.528	0.243	2.2107e-09	1	1		AGTRAP
AGTRAP.1	1.61403e-13	0.421052	0.542	0.258	2.25706e-09	1	1		ALCAM
ALCAM.1	1.77579e-13	0.487188	0.562	0.275	2.48326e-09	1	1		ELOVL5
ELOVL5.1.1	1.78034e-13	0.33239	0.59	0.282	2.48963e-09	1	1		CDKN2A
CDKN2A	1.78726e-13	0.504543	0.278	0.069	2.4993e-09	1	1		FRRS1
FRRS1.1	1.94723e-13	0.433917	0.521	0.238	2.72301e-09	1	1		SLC43A2
SLC43A2.1	2.11094e-13	0.46948	0.542	0.252	2.95193e-09	1	1		STRN3
STRN3	2.1416e-13	0.407275	0.486	0.207	2.99481e-09	1	1		NFAM1
NFAM1.1	2.15963e-13	0.441613	0.549	0.258	3.02002e-09	1	1		ANO6
ANO6.1	2.21584e-13	0.51905	0.521	0.235	3.09862e-09	1	1		ZCCHC24
ZCCHC24	2.2583e-13	0.442311	0.396	0.145	3.15801e-09	1	1		INSR
INSR	2.3061e-13	0.357467	0.382	0.131	3.22485e-09	1	1		FAM102B
FAM102B	2.68859e-13	0.325961	0.417	0.148	3.75972e-09	1	1		SLC8B1
SLC8B1	2.74721e-13	0.285032	0.299	0.083	3.8417e-09	1	1		ABCA1
ABCA1	2.78035e-13	0.497548	0.403	0.154	3.88804e-09	1	1		XBP1
XBP1.1	3.03229e-13	0.44982	0.694	0.397	4.24035e-09	1	1		CPD
CPD	3.15828e-13	0.403661	0.319	0.094	4.41653e-09	1	1		MGST1
MGST1.1	3.17641e-13	0.397638	0.75	0.379	4.4419e-09	1	1		RPN1
RPN1.1	3.38702e-13	0.438709	0.701	0.401	4.73641e-09	1	1		TMEM63A
TMEM63A	3.75892e-13	0.278088	0.271	0.066	5.25648e-09	1	1		TSPAN14
TSPAN14.1	4.51412e-13	0.397049	0.493	0.216	6.31254e-09	1	1		FRMD4B
FRMD4B.1	4.77011e-13	0.461719	0.458	0.201	6.67053e-09	1	1		MARVELD1
MARVELD1	5.0438e-13	0.39534	0.396	0.148	7.05325e-09	1	1		MAFG
MAFG.1	5.18818e-13	0.372018	0.528	0.238	7.25515e-09	1	1		ABI1
ABI1	5.33074e-13	0.440997	0.59	0.288	7.4545e-09	1	1		CAMK1
CAMK1.1	5.52585e-13	0.380924	0.653	0.335	7.72735e-09	1	1		DEGS1
DEGS1.1	5.5389e-13	0.439323	0.708	0.385	7.7456e-09	1	1		ATP11C
X2410016O06RIK.1	6.98922e-13	0.361638	0.438	0.172	9.77372e-09	1	1		GATA6
ATP11C	7.24975e-13	0.338921	0.368	0.128	1.01381e-08	1	1		EPHA2
GATA6.1	7.62874e-13	0.512681	0.556	0.275	1.0668e-08	1	1		PLXNB2
EPHA2	8.00904e-13	0.27761	0.292	0.083	1.11998e-08	1	1		LGALS9
PLXNB2.1	8.50723e-13	0.37272	0.521	0.238	1.18965e-08	1	1		DUSP6
LGALS9.1	9.46817e-13	0.441336	0.597	0.282	1.32403e-08	1	1		CD68
DUSP6.1	1.05261e-12	0.432325	0.431	0.172	1.47197e-08	1	1		BAIAP2
CD68.1	1.1146e-12	0.373047	0.826	0.462	1.55865e-08	1	1		NRP1
BAIAP2.1	1.11468e-12	0.425675	0.514	0.235	1.55877e-08	1	1		CSF3R
NRP1.1	1.18713e-12	0.496392	0.424	0.176	1.66008e-08	1	1		FAM120A
CSF3R.1	1.21578e-12	0.55673	0.417	0.163	1.70014e-08	1	1		PLOD1
FAM120A	1.24399e-12	0.451442	0.639	0.336	1.73959e-08	1	1		CSDE1
PLOD1	1.26738e-12	0.283622	0.347	0.118	1.77231e-08	1	1		PTGIR
CSDE1.1	1.28738e-12	0.415937	0.785	0.504	1.80027e-08	1	1		LIMS1
PTGIR	1.45889e-12	0.419248	0.271	0.074	2.04012e-08	1	1		NFE2
LIMS1.1	1.47971e-12	0.376047	0.632	0.332	2.06923e-08	1	1		RAB8B
NFE2.1	1.79461e-12	0.351699	0.424	0.172	2.50958e-08	1	1		PTPRE
RAB8B.1	1.93412e-12	0.408721	0.59	0.306	2.70468e-08	1	1		PLD1
PTPRE.1	2.02152e-12	0.478776	0.667	0.383	2.82689e-08	1	1		PITPNC1
PLD1	2.0619e-12	0.255738	0.271	0.074	2.88336e-08	1	1		MARCH8
PITPNC1.1	2.14772e-12	0.436651	0.542	0.261	3.00337e-08	1	1		CST3
MARCH8	2.56107e-12	0.287263	0.257	0.068	3.5814e-08	1	1		RASSF3
CST3.1	2.63119e-12	0.425257	0.972	0.754	3.67946e-08	1	1		GPRC5B
RASSF3	2.63136e-12	0.451446	0.597	0.324	3.6797e-08	1	1		MIR99AHG
GPRC5B	3.0393e-12	0.270083	0.271	0.075	4.25016e-08	1	1		ETF1
MIR99AHG	3.07134e-12	0.43403	0.382	0.143	4.29497e-08	1	1		PF4
ETF1.1	3.07917e-12	0.405299	0.576	0.291	4.30591e-08	1	1		LARP4B
PF4.1	3.14509e-12	0.382319	0.924	0.548	4.39809e-08	1	1		FAM234A
LARP4B	3.4772e-12	0.42552	0.583	0.302	4.86251e-08	1	1		NPTN
FAM234A.1	3.5188e-12	0.331425	0.465	0.204	4.92069e-08	1	1		ATP1B3
NPTN.1	3.60483e-12	0.362316	0.604	0.308	5.04099e-08	1	1		SOAT1
ATP1B3.1	3.61916e-12	0.437524	0.792	0.489	5.06104e-08	1	1		ATP1A3
SOAT1.1	3.6203e-12	0.376753	0.465	0.202	5.06263e-08	1	1		SERINC1
ATP1A3.1	3.70019e-12	0.426506	0.618	0.323	5.17435e-08	1	1		RALB
SERINC1	3.90191e-12	0.377094	0.611	0.314	5.45643e-08	1	1		MOB1A
RALB.1	3.98929e-12	0.374758	0.507	0.235	5.57862e-08	1	1		SYNJ1
MOB1A.1	4.4488e-12	0.461705	0.722	0.431	6.2212e-08	1	1		CORO1C
SYNJ1.1	4.52731e-12	0.431246	0.472	0.213	6.33099e-08	1	1		RNF141
CORO1C.1	4.93133e-12	0.34642	0.583	0.285	6.89597e-08	1	1		CRTAP
RNF141.1	5.73618e-12	0.408171	0.514	0.241	8.02147e-08	1	1		RBPJ
CRTAP.1	5.88907e-12	0.430299	0.431	0.186	8.23527e-08	1	1		DIAPH2
RBPJ.1	6.2842e-12	0.458475	0.694	0.38	8.78782e-08	1	1		PGD
DIAPH2	7.11321e-12	0.363469	0.403	0.16	9.94711e-08	1	1		C3
PGD.1	7.5581e-12	0.41319	0.618	0.329	1.05692e-07	1	1		DOCK1
C3.1	7.73896e-12	0.543237	0.396	0.161	1.08222e-07	1	1		RAPGEF2
DOCK1	8.13219e-12	0.305959	0.319	0.109	1.13721e-07	1	1		RAB31
RAPGEF2	8.23983e-12	0.268549	0.271	0.077	1.15226e-07	1	1		ZFP36L2
RAB31.1	8.54653e-12	0.442983	0.438	0.193	1.19515e-07	1	1		USP4
ZFP36L2.1	8.8404e-12	0.515632	0.84	0.548	1.23624e-07	1	1		DHRS7
USP4	8.86664e-12	0.331029	0.396	0.154	1.23991e-07	1	1		CD300LB
DHRS7.1	9.13864e-12	0.361185	0.778	0.421	1.27795e-07	1	1		ZNFX1
CD300LB.1	9.29593e-12	0.393258	0.41	0.173	1.29994e-07	1	1		MFSD14B
ZNFX1.1	9.38645e-12	0.383257	0.479	0.229	1.3126e-07	1	1		ADIPOR1
MFSD14B.1	9.71675e-12	0.317818	0.431	0.178	1.35879e-07	1	1		SSFA2
ADIPOR1	9.84135e-12	0.405469	0.59	0.303	1.37621e-07	1	1		SH3TC1
SSFA2	9.89906e-12	0.277968	0.333	0.115	1.38428e-07	1	1		ARHGAP29
SH3TC1	9.921e-12	0.281927	0.333	0.116	1.38735e-07	1	1		CLCN7
ARHGAP29	9.96425e-12	0.337155	0.347	0.125	1.3934e-07	1	1		SLC38A6
CLCN7	1.08757e-11	0.288738	0.278	0.084	1.52085e-07	1	1		S100A1
SLC38A6	1.23218e-11	0.303914	0.292	0.094	1.72308e-07	1	1		APOBR
S100A1.1	1.24718e-11	0.324149	0.736	0.395	1.74406e-07	1	1		SLC9A3R2
APOBR.1	1.27717e-11	0.404037	0.438	0.19	1.786e-07	1	1		FCGRT
SLC9A3R2	1.32315e-11	0.38533	0.403	0.158	1.85029e-07	1	1		CAPNS1
FCGRT.1	1.35044e-11	0.466983	0.562	0.279	1.88845e-07	1	1		GNAQ
CAPNS1.1	1.3767e-11	0.384313	0.882	0.567	1.92518e-07	1	1		MFSD1
GNAQ.1	1.41113e-11	0.37755	0.549	0.282	1.97333e-07	1	1		GRK5
MFSD1.1	1.42969e-11	0.330937	0.465	0.208	1.99927e-07	1	1		CNDP2
GRK5	1.42997e-11	0.449134	0.396	0.163	1.99967e-07	1	1		DOCK5
CNDP2.1	1.51855e-11	0.386236	0.556	0.297	2.12354e-07	1	1		ARSG
DOCK5	1.54944e-11	0.372071	0.292	0.094	2.16674e-07	1	1		TPP1
ARSG	1.5499e-11	0.254505	0.306	0.098	2.16738e-07	1	1		RNF213
TPP1.1	1.65204e-11	0.429406	0.549	0.282	2.31022e-07	1	1		JUNB
RNF213	1.68866e-11	0.348714	0.368	0.134	2.36143e-07	1	1		SNX18
JUNB.1	1.70376e-11	0.527586	0.847	0.551	2.38254e-07	1	1		TLR13
SNX18	1.84153e-11	0.293948	0.333	0.116	2.57519e-07	1	1		METRNL
TLR13	1.86539e-11	0.418674	0.361	0.139	2.60856e-07	1	1		UBASH3B
METRNL.1	2.01868e-11	0.344714	0.653	0.344	2.82292e-07	1	1		NUCB2
UBASH3B.1	2.27415e-11	0.309873	0.562	0.27	3.18017e-07	1	1		FLNA
NUCB2.1	2.40397e-11	0.370631	0.597	0.323	3.36172e-07	1	1		HDLBP
FLNA	2.78149e-11	0.39643	0.861	0.594	3.88963e-07	1	1		USP34
HDLBP.1	2.78463e-11	0.351816	0.653	0.374	3.89403e-07	1	1		PLEKHB2
USP34	2.79788e-11	0.433662	0.451	0.189	3.91255e-07	1	1		KLF4
PLEKHB2	2.80746e-11	0.341597	0.431	0.189	3.92596e-07	1	1		FES
KLF4.1	2.81711e-11	0.450178	0.542	0.271	3.93945e-07	1	1		WWP1
FES.1	3.25335e-11	0.316854	0.528	0.264	4.54949e-07	1	1		SCN1B
WWP1	3.3571e-11	0.351003	0.354	0.136	4.69457e-07	1	1		CEBPA
SCN1B.1	3.75733e-11	0.335988	0.514	0.244	5.25425e-07	1	1		KLF6
CEBPA.1	3.85335e-11	0.326801	0.5	0.231	5.38852e-07	1	1		LILRB4A
KLF6.1	3.8762e-11	0.358806	0.785	0.449	5.42048e-07	1	1		TNPO3
LILRB4A.1	3.93946e-11	0.460398	0.535	0.275	5.50895e-07	1	1		RHOC
TNPO3	3.98512e-11	0.414103	0.493	0.237	5.5728e-07	1	1		EPS8
RHOC.1	4.04707e-11	0.402843	0.514	0.24	5.65942e-07	1	1		BRI3
EPS8.1	4.11239e-11	0.317313	0.5	0.225	5.75076e-07	1	1		NOTCH1
BRI3.1	4.30552e-11	0.391337	0.903	0.64	6.02085e-07	1	1		CTNNA1
NOTCH1.1	4.37969e-11	0.327836	0.417	0.175	6.12456e-07	1	1		ACAP2
CTNNA1.1	4.46449e-11	0.325656	0.507	0.238	6.24314e-07	1	1		HPCAL1
ACAP2	4.93602e-11	0.373487	0.507	0.246	6.90253e-07	1	1		ICAM2
HPCAL1.1	4.93916e-11	0.367257	0.542	0.264	6.90692e-07	1	1		DPYSL3
ICAM2.1	4.94133e-11	0.342343	0.91	0.513	6.90996e-07	1	1		DAZAP2
DPYSL3	4.97704e-11	0.300166	0.299	0.098	6.95989e-07	1	1		GRINA
DAZAP2	5.48333e-11	0.467857	0.806	0.523	7.66789e-07	1	1		NADK
GRINA.1	5.72868e-11	0.348089	0.479	0.216	8.01098e-07	1	1		GALNT7
NADK.1.1	5.93995e-11	0.358803	0.562	0.297	8.30643e-07	1	1		FUT8
GALNT7	6.4213e-11	0.348028	0.41	0.178	8.97954e-07	1	1		NCF2
FUT8	6.49496e-11	0.277417	0.326	0.115	9.08255e-07	1	1		TCF7L2
NCF2.1	6.99342e-11	0.422113	0.778	0.511	9.7796e-07	1	1		PDCD6IP
TCF7L2	7.04394e-11	0.340503	0.347	0.13	9.85025e-07	1	1		C1QB
PDCD6IP.1	7.27731e-11	0.386721	0.625	0.357	1.01766e-06	1	1		PPP1R12C
C1QB.1	7.96711e-11	0.440389	0.958	0.566	1.11412e-06	1	1		SASH1
PPP1R12C	8.41401e-11	0.319948	0.403	0.166	1.17662e-06	1	1		CD44
SASH1	8.59731e-11	0.313127	0.312	0.115	1.20225e-06	1	1		NFIX
CD44	8.92619e-11	0.452402	0.75	0.454	1.24824e-06	1	1		TSPAN5
NFIX.1	9.35269e-11	0.403923	0.493	0.243	1.30788e-06	1	1		ARRB2
TSPAN5	9.8804e-11	0.304593	0.347	0.137	1.38168e-06	1	1		DRAM1
AI607873	9.94699e-11	0.312991	0.333	0.122	1.39099e-06	1	1		SHTN1
ARRB2.1	1.01041e-10	0.430986	0.688	0.4	1.41296e-06	1	1		FBLIM1
DRAM1	1.03143e-10	0.28497	0.285	0.094	1.44236e-06	1	1		SOD1
SHTN1.1	1.03392e-10	0.35006	0.451	0.199	1.44583e-06	1	1		KLF13
FBLIM1	1.12884e-10	0.256698	0.257	0.078	1.57858e-06	1	1		WARS
SOD1	1.1781e-10	0.300363	0.653	0.363	1.64745e-06	1	1		SGPL1
KLF13.1	1.22696e-10	0.400224	0.819	0.558	1.71578e-06	1	1		HOOK3
WARS.1	1.2298e-10	0.333585	0.424	0.189	1.71976e-06	1	1		PTPRA
SGPL1	1.30192e-10	0.405258	0.472	0.229	1.8206e-06	1	1		HIP1
HOOK3	1.38051e-10	0.323377	0.535	0.262	1.93051e-06	1	1		BCAM
PTPRA	1.39075e-10	0.28582	0.472	0.217	1.94483e-06	1	1		DNAJC14
HIP1.1	1.44607e-10	0.362891	0.465	0.22	2.02219e-06	1	1		SEPT11
BCAM.1	1.46908e-10	0.383047	0.465	0.214	2.05435e-06	1	1		TNFRSF1B
DNAJC14	1.47005e-10	0.251596	0.34	0.124	2.05571e-06	1	1		RTN4
SEPT11	1.49134e-10	0.330416	0.708	0.416	2.08549e-06	1	1		MYO7A
TNFRSF1B	1.50551e-10	0.432174	0.368	0.155	2.10531e-06	1	1		ADAM10
RTN4.1	1.53642e-10	0.430805	0.694	0.41	2.14853e-06	1	1		DMPK
MYO7A	1.79051e-10	0.321523	0.312	0.115	2.50386e-06	1	1		TMEM141
ADAM10	1.80692e-10	0.308487	0.549	0.279	2.52679e-06	1	1		FABP4
DMPK	1.84282e-10	0.343045	0.257	0.078	2.57699e-06	1	1		NUCB1
TMEM141.1	1.86354e-10	0.384595	0.556	0.278	2.60598e-06	1	1		SGK1
FABP4.1	1.86941e-10	0.312566	0.812	0.437	2.61418e-06	1	1		NOTCH2
NUCB1.1	1.93581e-10	0.397509	0.701	0.416	2.70703e-06	1	1		ATP2A2
SGK1	1.96348e-10	0.322681	0.278	0.092	2.74573e-06	1	1		SECISBP2L
NOTCH2	2.30847e-10	0.303126	0.597	0.314	3.22816e-06	1	1		GAPVD1
ATP2A2	2.31717e-10	0.355445	0.479	0.225	3.24033e-06	1	1		EPB41L1
SECISBP2L	2.33407e-10	0.314887	0.347	0.14	3.26396e-06	1	1		TRPS1
GAPVD1	2.36751e-10	0.504281	0.479	0.231	3.31072e-06	1	1		ABI3
EPB41L1	2.38411e-10	0.348279	0.306	0.112	3.33394e-06	1	1		NPC2
TRPS1.1	2.6033e-10	0.340372	0.549	0.278	3.64045e-06	1	1		SULT1A1
ABI3.1	2.67546e-10	0.336004	0.597	0.317	3.74136e-06	1	1		WNT2
NPC2.1	2.94528e-10	0.327153	0.951	0.736	4.11868e-06	1	1		ALDH3B1
SULT1A1.1	2.96159e-10	0.375687	0.507	0.259	4.14149e-06	1	1		SQRDL
WNT2	3.11604e-10	0.481071	0.354	0.133	4.35747e-06	1	1		ADGRE4
ALDH3B1.1	3.13042e-10	0.268302	0.479	0.228	4.37758e-06	1	1		OSBPL8
SQRDL.1	3.15807e-10	0.276355	0.438	0.201	4.41625e-06	1	1		ATP6V1E1
ADGRE4	3.15995e-10	0.352338	0.347	0.142	4.41888e-06	1	1		CAPZB
OSBPL8	3.26678e-10	0.268517	0.354	0.137	4.56826e-06	1	1		IGSF6
ATP6V1E1.1	3.57386e-10	0.424346	0.785	0.517	4.99769e-06	1	1		MAGT1
CAPZB.1	3.84192e-10	0.365968	0.951	0.712	5.37254e-06	1	1		VCP
IGSF6.1	3.91427e-10	0.368466	0.493	0.253	5.47372e-06	1	1		DNAJB9
MAGT1.1	3.97162e-10	0.411873	0.542	0.282	5.55392e-06	1	1		RHOB
VCP.1	3.98116e-10	0.396519	0.715	0.448	5.56725e-06	1	1		IQGAP2
DNAJB9	4.03522e-10	0.298552	0.333	0.127	5.64285e-06	1	1		ZBTB7A
RHOB	4.4509e-10	0.410794	0.375	0.155	6.22414e-06	1	1		KCTD12
IQGAP2.1	4.6076e-10	0.280637	0.486	0.234	6.44327e-06	1	1		CPT1A
ZBTB7A	5.13848e-10	0.366312	0.688	0.418	7.18565e-06	1	1		ALDH2
KCTD12.1	5.35476e-10	0.351908	0.646	0.353	7.48809e-06	1	1		B4GALT5
CPT1A.1	5.44223e-10	0.392474	0.458	0.226	7.61042e-06	1	1		NUPR1
ALDH2.1	5.93651e-10	0.337178	0.944	0.703	8.30162e-06	1	1		ATG7
B4GALT5	6.53995e-10	0.337347	0.438	0.198	9.14546e-06	1	1		CRYL1
NUPR1.1	6.61072e-10	0.338168	0.681	0.379	9.24443e-06	1	1		PPP3CA
ATG7	6.6831e-10	0.366121	0.389	0.169	9.34564e-06	1	1		ELMO2
CRYL1.1	6.78081e-10	0.315068	0.604	0.327	9.48229e-06	1	1		UAP1
PPP3CA	6.79885e-10	0.278078	0.819	0.54	9.50751e-06	1	1		FLI1
ELMO2	6.81885e-10	0.280561	0.368	0.149	9.53548e-06	1	1		DAB2IP
UAP1.1	7.32597e-10	0.328187	0.528	0.264	1.02446e-05	1	1		EIF4G2
FLI1	7.39992e-10	0.357049	0.681	0.43	1.0348e-05	1	1		CEP350
DAB2IP	7.59936e-10	0.265022	0.326	0.125	1.06269e-05	1	1		DERL1
EIF4G2.1	8.58743e-10	0.369289	0.75	0.538	1.20087e-05	1	1		USP9X
CEP350	9.25647e-10	0.324711	0.486	0.231	1.29442e-05	1	1		DLGAP4
DERL1.1	9.38829e-10	0.310948	0.757	0.472	1.31286e-05	1	1		MSRB1
USP9X	9.50324e-10	0.420181	0.493	0.235	1.32893e-05	1	1		GBP3
DLGAP4	9.81745e-10	0.257453	0.451	0.208	1.37287e-05	1	1		PELP1
MSRB1.1	9.86138e-10	0.38827	0.743	0.451	1.37901e-05	1	1		PDIA6
GBP3	1.01652e-09	0.302212	0.562	0.294	1.42151e-05	1	1		ARHGAP12
PELP1.1	1.01938e-09	0.387722	0.444	0.211	1.4255e-05	1	1		DNAJC10
PDIA6.1	1.02165e-09	0.337093	0.806	0.538	1.42868e-05	1	1		RFWD2
ARHGAP12.1	1.03287e-09	0.359681	0.472	0.246	1.44436e-05	1	1		NUS1
DNAJC10	1.05184e-09	0.37901	0.465	0.231	1.47089e-05	1	1		PYCARD
RFWD2	1.1784e-09	0.287047	0.431	0.201	1.64788e-05	1	1		RAB5C
NUS1	1.1811e-09	0.261896	0.424	0.193	1.65165e-05	1	1		TBC1D2B
PYCARD.1	1.22525e-09	0.322368	0.938	0.685	1.71338e-05	1	1		PTBP3
RAB5C.1	1.24518e-09	0.33224	0.75	0.507	1.74125e-05	1	1		EFCAB14
TBC1D2B	1.26363e-09	0.251376	0.285	0.103	1.76706e-05	1	1		AIFM2
PTBP3	1.28943e-09	0.434736	0.847	0.615	1.80315e-05	1	1		CMIP
EFCAB14	1.3118e-09	0.313662	0.382	0.164	1.83442e-05	1	1		ACTR2
AIFM2	1.35801e-09	0.313591	0.292	0.107	1.89904e-05	1	1		HERC1
CMIP.1	1.40552e-09	0.325128	0.653	0.37	1.96547e-05	1	1		PICALM
ACTR2	1.4512e-09	0.354081	0.84	0.561	2.02935e-05	1	1		MYO9B
HERC1	1.47834e-09	0.271909	0.528	0.27	2.06732e-05	1	1		PARVB
PICALM	1.56152e-09	0.297217	0.556	0.285	2.18362e-05	1	1		PID1
MYO9B	1.58791e-09	0.261396	0.431	0.205	2.22053e-05	1	1		IFITM2
PARVB.1	1.61212e-09	0.319686	0.479	0.238	2.25439e-05	1	1		KLF10
PID1.1	1.6141e-09	0.314081	0.688	0.394	2.25716e-05	1	1		SCPEP1
IFITM2.1	1.74674e-09	0.320608	0.944	0.526	2.44264e-05	1	1		BMPR2
KLF10.1	1.74971e-09	0.419914	0.424	0.201	2.4468e-05	1	1		NCKAP1L
SCPEP1	1.88417e-09	0.309564	0.632	0.356	2.63483e-05	1	1		KDM7A
BMPR2	1.9419e-09	0.294108	0.292	0.11	2.71556e-05	1	1		ETV1
NCKAP1L	2.00339e-09	0.29957	0.639	0.371	2.80154e-05	1	1		WSB1
KDM7A	2.07212e-09	0.250613	0.528	0.264	2.89765e-05	1	1		TGOLN1
ETV1	2.16723e-09	0.309938	0.292	0.11	3.03065e-05	1	1		ARF3
WSB1	2.24128e-09	0.252187	0.417	0.186	3.13421e-05	1	1		YWHAZ
TGOLN1	2.30239e-09	0.272711	0.507	0.262	3.21967e-05	1	1		IL10RB
ARF3	2.34065e-09	0.278611	0.458	0.226	3.27316e-05	1	1		TMEM87B
YWHAZ	2.36391e-09	0.338129	0.903	0.673	3.30569e-05	1	1		TFE3
RPS6KA3	2.37316e-09	0.296197	0.493	0.252	3.31863e-05	1	1		FABP7
IL10RB	2.39282e-09	0.370538	0.604	0.342	3.34611e-05	1	1		ID2
TMEM87B	2.49552e-09	0.361702	0.285	0.101	3.48974e-05	1	1		ACSL5
TFE3.1	2.50693e-09	0.363703	0.444	0.226	3.50569e-05	1	1		LITAF
FABP7.1	2.5755e-09	0.321848	0.597	0.3	3.60158e-05	1	1		ITCH
ID2.1	2.74948e-09	0.335997	0.688	0.413	3.84487e-05	1	1		CMTM6
GM4951.1	2.82698e-09	0.302553	0.396	0.175	3.95325e-05	1	1		MAP7D1
GM45050.1	2.9311e-09	0.256664	0.472	0.222	4.09885e-05	1	1		MAPK14
ACSL5	3.01298e-09	0.364075	0.472	0.238	4.21336e-05	1	1		KLHL24
LITAF.1	3.27045e-09	0.394954	0.5	0.261	4.5734e-05	1	1		TMEM170B
ITCH	3.50452e-09	0.312827	0.632	0.371	4.90072e-05	1	1		LRP6
CMTM6	3.57046e-09	0.333751	0.479	0.228	4.99293e-05	1	1		FRY
MAP7D1.1	4.09081e-09	0.276006	0.486	0.249	5.72059e-05	1	1		USP8
MAPK14	4.1104e-09	0.30498	0.486	0.247	5.74798e-05	1	1		SKAP2
KLHL24	4.14804e-09	0.348148	0.41	0.199	5.80062e-05	1	1		PTGIS
TMEM170B	4.17481e-09	0.296901	0.347	0.143	5.83805e-05	1	1		IFITM3
LRP6	4.22002e-09	0.296753	0.382	0.167	5.90128e-05	1	1		TXN1
FRY	4.24989e-09	0.387411	0.417	0.199	5.94305e-05	1	1		MTM1
USP8	4.40847e-09	0.304475	0.431	0.216	6.16481e-05	1	1		PQLC3
GM42418	4.49502e-09	0.328284	1	0.998	6.28584e-05	1	1		DOCK7
SKAP2.1	4.78752e-09	0.339888	0.59	0.342	6.69487e-05	1	1		TRAM1
PTGIS.1	4.9687e-09	0.302341	0.653	0.347	6.94823e-05	1	1		WDR26
IFITM3.1	4.99075e-09	0.374659	0.944	0.566	6.97906e-05	1	1		TNFRSF21
TXN1.1	5.22468e-09	0.321561	0.924	0.719	7.30619e-05	1	1		EPHX1
MTM1	5.28883e-09	0.323651	0.41	0.196	7.39591e-05	1	1		BLVRB
PQLC3	5.86979e-09	0.286142	0.354	0.152	8.20832e-05	1	1		FBXL5
DOCK7	5.93763e-09	0.260545	0.257	0.092	8.30318e-05	1	1		MKLN1
TRAM1	5.95536e-09	0.357288	0.597	0.357	8.32797e-05	1	1		KIF1B
WDR26.1	6.18715e-09	0.355989	0.674	0.415	8.65212e-05	1	1		IRGM2
TNFRSF21	6.33931e-09	0.30419	0.306	0.119	8.86489e-05	1	1		CARD19
EPHX1	6.40268e-09	0.363495	0.431	0.205	8.95351e-05	1	1		TMCO1
BLVRB.1	6.44954e-09	0.327597	0.84	0.543	9.01904e-05	1	1		FAM212A
FBXL5	6.64758e-09	0.514238	0.354	0.151	9.29597e-05	1	1		HMOX1
MKLN1	6.68153e-09	0.308815	0.472	0.243	9.34345e-05	1	1		RAP2B
KIF1B	6.68213e-09	0.298066	0.347	0.152	9.34429e-05	1	1		SEC14L1
IRGM2	6.74754e-09	0.366106	0.264	0.094	9.43577e-05	1	1		LYZ2
CARD19.1	7.44262e-09	0.269408	0.632	0.354	0.000104078	1	1		GARNL3
TMCO1.1	7.63658e-09	0.285625	0.729	0.46	0.00010679	1	1		GNB1
FAM212A.1	7.84912e-09	0.254914	0.375	0.166	0.000109762	1	1		ATP6V1B2
HMOX1.1	7.94274e-09	0.291012	0.451	0.217	0.000111071	1	1		CDKN1A
RAP2B.1	8.02593e-09	0.327292	0.514	0.275	0.000112235	1	1		TNFAIP8
SEC14L1.1	8.43737e-09	0.339387	0.417	0.205	0.000117988	1	1		VAMP8
LYZ2.1	8.59139e-09	0.327758	1	0.896	0.000120142	1	1		CRAT
GARNL3.1	8.59347e-09	0.29895	0.604	0.323	0.000120171	1	1		CSF2RA
GNB1	9.47237e-09	0.333156	0.771	0.514	0.000132462	1	1		SEC31A
ATP6V1B2.1	9.50604e-09	0.310178	0.535	0.293	0.000132932	1	1		LRG1
CDKN1A.1	1.33531e-08	0.292398	0.444	0.21	0.00018673	1	1		ZFP638
TNFAIP8.1	1.34202e-08	0.328855	0.882	0.633	0.000187668	1	1		NIPA2
VAMP8.1	1.44249e-08	0.3357	0.889	0.633	0.000201718	1	1		ADAM17
CRAT	1.4847e-08	0.271222	0.34	0.149	0.00020762	1	1		NIN
CSF2RA.1	1.49631e-08	0.339467	0.646	0.392	0.000209244	1	1		PTGER4
SEC31A	1.50327e-08	0.373188	0.424	0.21	0.000210217	1	1		KLC1
LRG1.1	1.60398e-08	0.438703	0.472	0.231	0.000224301	1	1		COPZ1
ZFP638	1.61184e-08	0.40161	0.549	0.302	0.0002254	1	1		SSR3
NIPA2	1.74607e-08	0.399856	0.486	0.265	0.00024417	1	1		POMK
ADAM17	1.78495e-08	0.336728	0.368	0.161	0.000249608	1	1		VSIG4
NIN.1	1.80152e-08	0.406937	0.493	0.29	0.000251924	1	1		DDOST
PTGER4	1.80819e-08	0.290217	0.333	0.143	0.000252857	1	1		RAMP3
KLC1	1.80937e-08	0.295516	0.41	0.201	0.000253022	1	1		MIDN
COPZ1	1.9027e-08	0.369111	0.493	0.253	0.000266074	1	1		HEATR5A
SSR3	1.96907e-08	0.315901	0.611	0.359	0.000275355	1	1		EIF3A
POMK	1.97812e-08	0.298173	0.306	0.125	0.00027662	1	1		OGT
VSIG4	2.14506e-08	0.743878	0.319	0.133	0.000299965	1	1		CDK8
DDOST.1	2.19827e-08	0.33662	0.701	0.462	0.000307407	1	1		CD53
RAMP3	2.1984e-08	0.35972	0.312	0.134	0.000307425	1	1		LTBR
MIDN	2.30601e-08	0.339482	0.361	0.164	0.000322472	1	1		ATP6V0B
HEATR5A	2.39733e-08	0.333384	0.306	0.13	0.000335242	1	1		MAPKAPK2
EIF3A	2.43446e-08	0.318828	0.819	0.578	0.000340434	1	1		CLOCK
OGT	2.63317e-08	0.536439	0.639	0.397	0.000368222	1	1		FKBP15
CDK8	2.67733e-08	0.264532	0.347	0.152	0.000374397	1	1		EFR3A
CD53.1	2.71134e-08	0.297798	0.931	0.712	0.000379153	1	1		CLEC7A
LTBR	2.73653e-08	0.2567	0.285	0.115	0.000382676	1	1		F10
ATP6V0B.1	2.75953e-08	0.272069	0.882	0.671	0.000385893	1	1		ABCC5
MAPKAPK2.1	2.83338e-08	0.267497	0.556	0.317	0.00039622	1	1		UBE3A
CLOCK	2.84812e-08	0.425101	0.333	0.148	0.000398282	1	1		PTP4A2
FKBP15	3.04532e-08	0.333638	0.458	0.243	0.000425857	1	1		TMEM109
EFR3A	3.14494e-08	0.283214	0.493	0.276	0.000439789	1	1		FCER1G
CLEC7A.1	3.17656e-08	0.469261	0.458	0.24	0.00044421	1	1		STOM
F10.1	3.243e-08	0.302897	0.694	0.395	0.000453501	1	1		CBL
ABCC5	3.26723e-08	0.283325	0.354	0.161	0.00045689	1	1		KLF3
UBE3A	3.31387e-08	0.286686	0.618	0.37	0.000463412	1	1		SDHC
PTP4A2	3.58218e-08	0.310953	0.861	0.647	0.000500931	1	1		PPP3R1
TMEM109	3.71036e-08	0.263368	0.389	0.175	0.000518857	1	1		DBI
FCER1G.1	3.78547e-08	0.310039	0.972	0.548	0.00052936	1	1		MSL2
STOM.1	3.80354e-08	0.298295	0.368	0.176	0.000531887	1	1		ATXN2
CBL	3.91019e-08	0.340983	0.59	0.342	0.000546801	1	1		DYNC1H1
KLF3	4.14348e-08	0.267886	0.694	0.424	0.000579424	1	1		PRKCD
SDHC	4.2483e-08	0.266355	0.458	0.235	0.000594082	1	1		VAMP3
PPP3R1	4.32339e-08	0.379074	0.41	0.208	0.000604582	1	1		ARG1
DBI.1	4.37562e-08	0.305744	0.896	0.643	0.000611887	1	1		ZFP710
MSL2	4.5102e-08	0.257205	0.34	0.148	0.000630706	1	1		EMP3
ATXN2	4.54109e-08	0.253571	0.326	0.143	0.000635026	1	1		KIF5B
DYNC1H1	4.58926e-08	0.396821	0.521	0.302	0.000641762	1	1		KLF7
X9530068E07RIK	4.90082e-08	0.272705	0.431	0.214	0.00068533	1	1		RAB6A
PRKCD	4.99831e-08	0.331494	0.583	0.336	0.000698963	1	1		HNRNPH1
VAMP3.1	5.08347e-08	0.282683	0.493	0.273	0.000710873	1	1		GSTO1
ARG1.1	5.43098e-08	0.520335	0.382	0.178	0.000759468	1	1		ANXA1
ZFP710.1	5.51856e-08	0.257303	0.472	0.255	0.000771715	1	1		RAPH1
EMP3.1	5.52902e-08	0.271298	0.965	0.784	0.000773178	1	1		DENND5A
KIF5B.ARHGAP44	5.62815e-08	0.304655	0.681	0.459	0.00078704	1	1		SURF4
KLF7	5.97489e-08	0.289955	0.396	0.187	0.000835528	1	1		ARHGAP44
RAB6A	6.13164e-08	0.33647	0.444	0.235	0.000857448	1	1		TRIM30A
HNRNPH1	6.1434e-08	0.312322	0.549	0.332	0.000859093	1	1		IRF2
GSTO1.1	6.37209e-08	0.328888	0.486	0.275	0.000891073	1	1		RAB1A
ANXA1.1	6.41139e-08	0.256903	0.681	0.41	0.000896569	1	1		TRIP12
RAPH1	6.89102e-08	0.279889	0.354	0.157	0.00096364	1	1		CXCL16
DENND5A	6.90963e-08	0.297409	0.396	0.208	0.000966243	1	1		TSPAN31
SURF4.1	6.93101e-08	0.314286	0.528	0.308	0.000969232	1	1		LARS2
TRIM30A	6.95812e-08	0.364159	0.535	0.321	0.000973024	1	1		SNAP23
IRF2	7.27476e-08	0.302479	0.868	0.676	0.0010173	1	1		TNFRSF1A
RAB1A	7.84028e-08	0.394959	0.562	0.326	0.00109638	1	1		NRIP1
TRIP12	7.84032e-08	0.349812	0.562	0.323	0.00109639	1	1		TMEM189
CXCL16.1	8.03908e-08	0.316926	0.368	0.181	0.00112418	1	1		LYN
TSPAN31	8.13413e-08	0.270141	0.382	0.189	0.00113748	1	1		SPOP
LARS2.1	8.1714e-08	0.348514	0.882	0.735	0.00114269	1	1		MAP3K11
SNAP23.1	8.31974e-08	0.315539	0.556	0.336	0.00116343	1	1		TYROBP
TNFRSF1A.1	8.9875e-08	0.26205	0.521	0.299	0.00125681	1	1		APBB1IP
NRIP1.1	9.33485e-08	0.278518	0.493	0.262	0.00130539	1	1		AFTPH
TMEM189	9.54018e-08	0.252173	0.417	0.217	0.0013341	1	1		DOCK2
LYN	9.87199e-08	0.282056	0.84	0.618	0.0013805	1	1		RGS2
SPOP.1	1.03772e-07	0.309648	0.59	0.354	0.00145115	1	1		ANKRD33B
MAP3K11	1.04183e-07	0.292216	0.34	0.161	0.00145689	1	1		PARP9
TYROBP.1	1.04233e-07	0.347354	0.972	0.707	0.0014576	1	1		EMILIN1
APBB1IP	1.04564e-07	0.333173	0.896	0.676	0.00146222	1	1		LAMTOR4
AFTPH	1.12933e-07	0.315974	0.41	0.211	0.00157926	1	1		ZCCHC6
DOCK2	1.14604e-07	0.308185	0.861	0.63	0.00160262	1	1		CYB5R1
RGS2.1	1.18498e-07	0.346167	0.486	0.262	0.00165708	1	1		MT1
ANKRD33B	1.18758e-07	0.306052	0.375	0.186	0.00166071	1	1		MYO1F
PARP9	1.1996e-07	0.289503	0.278	0.11	0.00167752	1	1		RHOA
EMILIN1.1	1.2287e-07	0.307593	0.382	0.186	0.00171822	1	1		TMEM30A
LAMTOR4.1	1.26452e-07	0.267006	0.875	0.59	0.00176831	1	1		MACF1
ZCCHC6	1.27869e-07	0.308889	0.542	0.309	0.00178812	1	1		MS4A6D
CYB5R1.1	1.28506e-07	0.267454	0.375	0.184	0.00179702	1	1		ITM2C
MT1.1	1.30531e-07	0.29843	0.715	0.457	0.00182535	1	1		KIFC3
MYO1F.1	1.31817e-07	0.29171	0.451	0.243	0.00184332	1	1		ROCK1
RHOA.1	1.35738e-07	0.256574	0.972	0.822	0.00189815	1	1		AMPD3
TMEM30A	1.37251e-07	0.389418	0.542	0.326	0.00191932	1	1		DIAPH1
MACF1	1.44057e-07	0.287026	0.812	0.551	0.00201449	1	1		PITPNA
MS4A6D	1.46119e-07	0.330916	0.312	0.145	0.00204333	1	1		SDF4
ITM2C.1	1.56769e-07	0.279773	0.576	0.367	0.00219226	1	1		RREB1
KIFC3	1.63075e-07	0.306845	0.285	0.121	0.00228045	1	1		YWHAB
ROCK1	1.70363e-07	0.290667	0.66	0.413	0.00238236	1	1		LBP
AMPD3	1.72397e-07	0.270741	0.264	0.109	0.00241079	1	1		GNB2
DIAPH1	1.88828e-07	0.340533	0.722	0.484	0.00264058	1	1		RTN3
PITPNA.1	1.98581e-07	0.284321	0.889	0.63	0.00277695	1	1		ARPC5
SDF4.1	1.99935e-07	0.287722	0.785	0.541	0.00279589	1	1		DPYSL2
RREB1	2.16753e-07	0.250742	0.438	0.235	0.00303107	1	1		AP2M1
YWHAB.1	2.22156e-07	0.272887	0.889	0.618	0.00310663	1	1		ARF1
LBP	2.2275e-07	0.329297	0.306	0.137	0.00311494	1	1		EMC3
GNB2.1	2.25167e-07	0.316813	0.91	0.709	0.00314874	1	1		PLA2G7
RTN3	2.30435e-07	0.324791	0.583	0.368	0.0032224	1	1		CLEC4A1
ARPC5.1	2.42622e-07	0.288482	0.931	0.722	0.00339283	1	1		MAP3K2
DPYSL2	2.55768e-07	0.253449	0.389	0.195	0.00357665	1	1		TM6SF1
AP2M1.1	2.59065e-07	0.3572	0.611	0.379	0.00362276	1	1		SP1
ARF1.1	2.88047e-07	0.254866	0.826	0.576	0.00402806	1	1		KLHL6
EMC3	2.95787e-07	0.360549	0.41	0.21	0.00413628	1	1		CALU
PLA2G7.1	3.00908e-07	0.317379	0.424	0.217	0.0042079	1	1		MID1IP1
CLEC4A1	3.0306e-07	0.270905	0.312	0.137	0.00423799	1	1		ACTN4
MAP3K2	3.37603e-07	0.281812	0.278	0.116	0.00472104	1	1		FAM63A
TM6SF1	3.46536e-07	0.278386	0.729	0.465	0.00484595	1	1		FGR
SP1	3.89418e-07	0.259869	0.34	0.163	0.00544562	1	1		CCR5
KLHL6.1	4.57742e-07	0.28503	0.562	0.336	0.00640106	1	1		KLF2
CALU.1	4.63499e-07	0.328739	0.424	0.243	0.00648157	1	1		NDST2
MID1IP1.1	4.63702e-07	0.295749	0.41	0.222	0.00648441	1	1		LILR4B
ACTN4	4.69894e-07	0.256818	0.521	0.305	0.00657099	1	1		NFKBIZ
FAM63A	4.70444e-07	0.260174	0.382	0.196	0.00657869	1	1		DRAM2
FGR.1	4.76544e-07	0.347067	0.389	0.205	0.00666399	1	1		KIDINS220
CCR5	4.8894e-07	0.331806	0.271	0.115	0.00683734	1	1		ANXA4
KLF2	5.26798e-07	0.315269	0.972	0.917	0.00736674	1	1		VWA5A
NDST2	5.27483e-07	0.310094	0.271	0.119	0.00737632	1	1		ATP2B1
LILR4B	5.34152e-07	0.390958	0.319	0.163	0.00746958	1	1		TMBIM6
NFKBIZ	5.41078e-07	0.263047	0.299	0.131	0.00756644	1	1		PTEN
DRAM2	5.6004e-07	0.312472	0.382	0.196	0.0078316	1	1		FUS
KIDINS220	6.66159e-07	0.339703	0.319	0.145	0.00931557	1	1		SPTAN1
ANXA4.1	6.6819e-07	0.306123	0.403	0.214	0.00934396	1	1		CMAH
VWA5A	6.81376e-07	0.261876	0.354	0.175	0.00952837	1	1		SPI1
ATP2B1	7.0188e-07	0.290168	0.826	0.599	0.00981509	1	1		ENTPD1
TMBIM6.1	7.07854e-07	0.301006	0.806	0.59	0.00989863	1	1		BAZ1B
X2610001J05RIK	7.26204e-07	0.252188	0.396	0.21	0.0101552	1	1		ZDHHC5
GM26917	7.29812e-07	0.305503	0.458	0.249	0.0102057	1	1		ADAM8
PTEN	7.48669e-07	0.278907	0.562	0.351	0.0104694	1	1		TMED5
FUS	7.60346e-07	0.309701	0.757	0.54	0.0106327	1	1		TIPARP
SPTAN1	7.61104e-07	0.263345	0.493	0.279	0.0106433	1	1		CAST
CMAH.1	8.43478e-07	0.270465	0.5	0.287	0.0117952	1	1		WLS
SPI1.1	8.46611e-07	0.289188	0.771	0.531	0.011839	1	1		SLFN5
ENTPD1	8.609e-07	0.280811	0.382	0.204	0.0120388	1	1		ARHGAP31
BAZ1B	9.66548e-07	0.257638	0.5	0.285	0.0135162	1	1		SLC16A3
ZDHHC5	1.03609e-06	0.279238	0.257	0.11	0.0144887	1	1		NANS
ADAM8	1.04486e-06	0.307671	0.319	0.157	0.0146114	1	1		TAOK3
TMED5	1.04525e-06	0.2663	0.625	0.403	0.0146168	1	1		MAN1A
TIPARP	1.07234e-06	0.294666	0.333	0.16	0.0149956	1	1		STAG2
CAST	1.14476e-06	0.319277	0.5	0.3	0.0160083	1	1		LMAN1
WLS	1.17273e-06	0.262208	0.347	0.176	0.0163994	1	1		DNAJC5
SLFN5	1.17678e-06	0.298894	0.285	0.125	0.0164561	1	1		DDB1
ARHGAP31	1.1937e-06	0.25113	0.278	0.127	0.0166927	1	1		CAMK1D
SLC16A3	1.20601e-06	0.262621	0.257	0.107	0.0168648	1	1		HBP1
NANS.1	1.21604e-06	0.281119	0.507	0.299	0.0170051	1	1		CLN8
TAOK3	1.23245e-06	0.251596	0.681	0.443	0.0172345	1	1		TACC1
MAN1A.1	1.35828e-06	0.257004	0.764	0.519	0.0189942	1	1		GAS7
STAG2	1.37838e-06	0.286351	0.521	0.305	0.0192753	1	1		IL10RA
LMAN1.1	1.38026e-06	0.311475	0.535	0.327	0.0193016	1	1		SAMSN1
DNAJC5	1.41265e-06	0.326561	0.431	0.243	0.0197545	1	1		SMARCC2
DDB1	1.48844e-06	0.31699	0.444	0.261	0.0208144	1	1		IGF1
CAMK1D	1.51173e-06	0.306128	0.438	0.25	0.0211401	1	1		PLAUR
HBP1	1.53112e-06	0.270509	0.465	0.265	0.0214112	1	1		DNAJC13
CLN8	1.54053e-06	0.268033	0.292	0.137	0.0215427	1	1		EHD4
GM8995	1.62544e-06	0.280779	0.826	0.63	0.0227302	1	1		TXNIP
TACC1	1.63434e-06	0.338005	0.583	0.351	0.0228546	1	1		IER3
GAS7.1	1.7117e-06	0.271868	0.472	0.278	0.0239364	1	1		APPBP2
IL10RA	1.80604e-06	0.276714	0.312	0.148	0.0252557	1	1		ILK
SAMSN1.1	1.93773e-06	0.25923	0.549	0.333	0.0270972	1	1		DLEU2
SMARCC2	2.22068e-06	0.296075	0.375	0.205	0.031054	1	1		TOB2
IGF1	2.34051e-06	0.289124	0.306	0.149	0.0327297	1	1
PLAUR.1	2.34421e-06	0.257534	0.507	0.314	0.0327814	1	1
DNAJC13	2.46426e-06	0.262768	0.375	0.207	0.0344602	1	1
EHD4	2.5348e-06	0.256918	0.438	0.253	0.0354466	1	1
TXNIP	2.68374e-06	0.298036	0.84	0.661	0.0375294	1	1
IER3	2.68645e-06	0.302784	0.306	0.148	0.0375674	1	1
APPBP2	2.72053e-06	0.255812	0.292	0.14	0.0380439	1	1
ILK	2.82575e-06	0.282379	0.479	0.299	0.0395152	1	1
DLEU2.1	2.97437e-06	0.393451	0.549	0.348	0.0415936	1	1
TOB2	3.55703e-06	0.256736	0.326	0.167	0.0497415	1	1
RPS24.1	3.35769e-48	-0.802285	0.979	0.994	4.6954e-44	1	0
RPL32.1	3.38011e-45	-0.772239	0.972	0.994	4.72675e-41	1	0
RPL9.1	1.01136e-43	-0.773894	0.931	0.995	1.41429e-39	1	0
RPL39.1	1.00654e-42	-0.844411	0.938	0.992	1.40755e-38	1	0
RPL18A.1	1.3664e-41	-0.84444	0.931	0.992	1.91078e-37	1	0
RPL19.1	8.46967e-41	-0.806976	0.931	0.98	1.1844e-36	1	0
RPL34.1	8.98821e-41	-0.724888	0.938	0.986	1.25691e-36	1	0
RPS18.1	2.36163e-40	-0.806229	0.944	0.998	3.3025e-36	1	0
FAU.MAT2B.1	2.69859e-39	-0.633308	0.972	0.998	3.7737e-35	1	0
RPS16.1	3.2196e-39	-0.669447	0.972	0.988	4.50229e-35	1	0
RPL21.1	3.32879e-38	-0.762864	0.917	0.979	4.65497e-34	1	0
RPS27.1	4.29985e-38	-1.00421	0.938	0.992	6.01291e-34	1	0
RPL23.1	5.41523e-38	-0.59336	0.979	0.997	7.57266e-34	1	0
RPL8.1	9.51687e-38	-0.675583	0.979	0.989	1.33084e-33	1	0
RPL37.1	1.17531e-37	-0.644548	0.931	0.994	1.64355e-33	1	0
RPL11.1	1.37941e-37	-0.664897	0.944	0.989	1.92897e-33	1	0
RPS15A.1	1.61029e-37	-0.796663	0.938	0.988	2.25184e-33	1	0
RPLP0.1	2.09958e-37	-0.789671	0.944	0.977	2.93605e-33	1	0
RPS13.1	5.46464e-37	-0.793906	0.924	0.988	7.64175e-33	1	0
RPSA.1	5.78116e-37	-0.664982	0.951	0.994	8.08437e-33	1	0
RPS5.1	8.86908e-37	-0.650748	0.958	0.995	1.24025e-32	1	0
RPL18.1	2.88211e-36	-0.904761	0.903	0.977	4.03034e-32	1	0
RPS3.1	8.76834e-36	-0.688074	0.972	0.991	1.22617e-31	1	0
RPS3A1.1	2.12382e-35	-0.607017	0.951	0.994	2.96994e-31	1	0
RPL36.1	2.50426e-35	-0.772641	0.903	0.98	3.50196e-31	1	0
RPS7.1	3.18222e-35	-0.767954	0.903	0.974	4.45001e-31	1	0
RPL3.1	3.96267e-35	-0.68532	0.944	0.982	5.5414e-31	1	0
RPS19.1	8.983e-35	-0.63175	0.944	0.991	1.25618e-30	1	0
RPL26.1	9.75289e-35	-0.622865	0.944	0.982	1.36384e-30	1	0
RPS21.1	4.172e-34	-0.608866	0.979	0.991	5.83413e-30	1	0
RPL13.1	6.39592e-34	-0.727001	0.951	0.971	8.94406e-30	1	0
RPS10.1	7.96355e-34	-0.64262	0.979	0.995	1.11362e-29	1	0
POLR3E.RPL30.1	1.53961e-33	-0.765765	0.882	0.973	2.153e-29	1	0
RPS20.1.1	6.45843e-33	-0.717336	0.965	0.985	9.03148e-29	1	0
RPS11.1	2.06437e-31	-0.646974	0.931	0.986	2.88682e-27	1	0
GM11808.1	2.75249e-31	-0.784381	0.847	0.938	3.84908e-27	1	0
RPL14.1	1.57895e-30	-0.640516	0.924	0.973	2.208e-26	1	0
RPL12.1	1.83947e-30	-0.697406	0.931	0.986	2.57232e-26	1	0
RPS23	2.76935e-30	-0.543507	0.931	0.982	3.87266e-26	1	0
RPS14.1	6.79803e-30	-0.519552	0.965	0.995	9.50637e-26	1	0
RPL41.1	2.0131e-29	-0.419013	0.986	0.997	2.81512e-25	1	0
RPL37A.1	2.95555e-28	-0.443192	1	0.997	4.13304e-24	1	0
RPS4X.1	6.30701e-28	-0.477032	0.972	0.991	8.81972e-24	1	0
RPS27A.1	2.04197e-27	-0.479343	0.979	0.989	2.85549e-23	1	0
RPLP2.1	2.61601e-27	-0.472112	0.979	0.986	3.65823e-23	1	0
RPL17.1	1.3635e-26	-0.611805	0.944	0.974	1.90672e-22	1	0
CD52.1	2.16406e-26	-1.12505	0.729	0.91	3.02622e-22	1	0
RPS2.1	1.30226e-25	-0.492467	0.938	0.985	1.82108e-21	1	0
RPL28	5.56664e-25	-0.512678	0.917	0.979	7.78439e-21	1	0
GM9843.1	1.01317e-24	-0.570056	0.917	0.941	1.41681e-20	1	0
RPL22.1	2.20329e-24	-0.520983	0.931	0.974	3.08108e-20	1	0
RPS12.1	6.36892e-24	-0.451288	0.979	0.989	8.9063e-20	1	0
TMSB10.1.1	7.40435e-24	-1.36061	0.326	0.7	1.03542e-19	1	0
RPS8	1.3733e-23	-0.375258	0.979	0.994	1.92042e-19	1	0
LIPE.RPL36A.1	7.64782e-23	-0.559088	0.944	0.967	1.06947e-18	1	0
RPL38.1	2.87812e-22	-0.556055	0.924	0.968	4.02477e-18	1	0
RPL29.1	3.04732e-22	-0.522655	0.896	0.956	4.26137e-18	1	0
CORO1A.1	3.22762e-22	-1.42957	0.146	0.585	4.51351e-18	1	0
GM11478.1	4.62179e-22	-0.672989	0.91	0.967	6.46311e-18	1	0
MT.RNR1.1	1.00244e-21	-0.855042	0.993	0.992	1.40182e-17	1	0
RPLP1.1	6.54582e-21	-0.374043	0.972	0.997	9.15367e-17	1	0
RPS26.1	1.25451e-20	-0.537115	0.951	0.968	1.75431e-16	1	0
RPL10A.1	1.29209e-20	-0.54413	0.931	0.953	1.80685e-16	1	0
RPL6	4.09466e-20	-0.539885	0.924	0.965	5.72598e-16	1	0
MT.RNR2.1	6.87621e-20	-0.656363	0.993	0.995	9.6157e-16	1	0
RPL35A	2.22767e-19	-0.395393	0.958	0.983	3.11517e-15	1	0
TPT1	3.99465e-19	-0.297116	0.979	0.997	5.58611e-15	1	0
IGHM.1	4.46313e-19	-2.61965	0.125	0.504	6.24124e-15	1	0
CD79B.1	5.51959e-19	-2.1213	0.042	0.433	7.71859e-15	1	0
H3F3A.1	6.52838e-19	-0.513747	0.986	0.962	9.12929e-15	1	0
AFP.GM15427.1	4.83306e-18	-0.675901	0.771	0.906	6.75855e-14	1	0
PLAC8.1	1.10197e-17	-2.02342	0.021	0.392	1.54099e-13	1	0
LTB.1	1.10554e-17	-1.21711	0.042	0.433	1.54599e-13	1	0
GM4332.1	5.05379e-17	-0.692545	0.771	0.872	7.06722e-13	1	0
H2.EB1.1	1.19683e-16	-1.50924	0.493	0.751	1.67365e-12	1	0
EEF1B2.1	1.53656e-16	-0.467631	0.903	0.95	2.14873e-12	1	0
LY6D.1	2.12834e-16	-2.08527	0.042	0.394	2.97627e-12	1	0
NAPSA.1	2.46565e-16	-1.25152	0.035	0.395	3.44797e-12	1	0
RPS24.PS3.1	6.32448e-16	-0.66474	0.757	0.846	8.84415e-12	1	0
RN18S.RS5	7.15181e-16	-0.846211	0.743	0.902	1.00011e-11	1	0
CD2.1	7.18145e-16	-1.14683	0.028	0.374	1.00425e-11	1	0
CD79A.1	8.09725e-16	-2.2649	0.104	0.437	1.13232e-11	1	0
IGLC2.1	8.12086e-16	-2.18939	0.035	0.374	1.13562e-11	1	0
RPS16.PS2.1	1.45988e-15	-0.57345	0.833	0.9	2.0415e-11	1	0
RPS9.1	2.13664e-15	-0.321302	0.993	0.995	2.98787e-11	1	0
RPL27.1	2.26838e-15	-0.6166	0.75	0.842	3.1721e-11	1	0
GIMAP3.1	2.90872e-15	-1.11539	0	0.327	4.06755e-11	1	0
GIMAP1.1	3.49933e-15	-1.10974	0.069	0.403	4.89346e-11	1	0
VIM.1.1	3.71539e-15	-0.817571	0.799	0.869	5.19561e-11	1	0
MS4A1.1	4.18511e-15	-1.52048	0.021	0.354	5.85245e-11	1	0
GM9794.1	4.81497e-15	-0.522795	0.833	0.916	6.73325e-11	1	0
GIMAP4.1	5.00218e-15	-1.10062	0.014	0.339	6.99505e-11	1	0
RPL35.1	5.06145e-15	-0.515555	0.854	0.925	7.07793e-11	1	0
RPL7A	5.18598e-15	-0.389072	0.924	0.94	7.25207e-11	1	0
GIMAP6.1	1.00986e-14	-1.09494	0.056	0.379	1.41219e-10	1	0
IGKC.1	1.0527e-14	-3.15168	0.167	0.478	1.47209e-10	1	0
IGLC3.1	1.16425e-14	-1.63968	0.021	0.345	1.62809e-10	1	0
RPS29	1.38339e-14	-0.280602	0.972	0.995	1.93454e-10	1	0
PTPRCAP.1	1.58012e-14	-1.10884	0.021	0.338	2.20965e-10	1	0
IGLC1.1	1.68211e-14	-1.93075	0.007	0.321	2.35227e-10	1	0
RPL37RT.1	3.54536e-14	-0.553629	0.806	0.878	4.95783e-10	1	0
MZB1.1	3.72436e-14	-1.22984	0.007	0.321	5.20815e-10	1	0
X4930523C07RIK.1	4.34809e-14	-1.09656	0.104	0.418	6.08036e-10	1	0
ETS1.1	5.02549e-14	-0.965927	0.014	0.327	7.02765e-10	1	0
CD74.1	5.2859e-14	-1.29118	0.792	0.86	7.3918e-10	1	0
EBF1.1	6.23504e-14	-1.40526	0.028	0.336	8.71908e-10	1	0
NACA	9.28579e-14	-0.417146	0.938	0.944	1.29853e-09	1	0
EEF1G.1	1.81273e-13	-0.6176	0.826	0.849	2.53492e-09	1	0
RPL19.PS11.1	3.73679e-13	-0.636337	0.66	0.766	5.22552e-09	1	0
GM8730.1	3.95945e-13	-0.734063	0.604	0.751	5.5369e-09	1	0
H2.DMB2.1	4.05469e-13	-0.827847	0.028	0.329	5.67008e-09	1	0
RPS28.1	5.55142e-13	-0.386855	0.903	0.935	7.76311e-09	1	0
GM7536.1	6.86876e-13	-0.597099	0.639	0.768	9.60527e-09	1	0
RPS10.PS1.1	8.64016e-13	-0.561213	0.66	0.807	1.20824e-08	1	0
TPT1.PS6	1.47697e-12	-0.415154	0.882	0.917	2.0654e-08	1	0
LY6A.1	1.52661e-12	-1.38666	0.049	0.332	2.13481e-08	1	0
RPL7	2.14258e-12	-0.414493	0.931	0.929	2.99618e-08	1	0
FCMR.1	2.74377e-12	-1.09653	0	0.27	3.83689e-08	1	0
RPL4.1	6.87239e-12	-0.402084	0.91	0.941	9.61035e-08	1	0
PSMB8	8.18558e-12	-0.55103	0.792	0.837	1.14467e-07	1	0
SIGLECG.1	9.13332e-12	-0.925689	0.007	0.271	1.2772e-07	1	0
APOBEC3.1	1.49581e-11	-0.799026	0.139	0.413	2.09174e-07	1	0
H2.AA.1	4.85617e-11	-1.08913	0.715	0.798	6.79087e-07	1	0
CCND2.1	6.33005e-11	-0.768161	0.062	0.333	8.85195e-07	1	0
RPL10	7.10291e-11	-0.326402	0.903	0.968	9.93271e-07	1	0
RPS23.PS1	2.59167e-10	-0.520463	0.722	0.819	3.62419e-06	1	0
RPL34.PS1.1	2.75175e-10	-0.549573	0.688	0.792	3.84805e-06	1	0
PTMA.1	6.43782e-10	-0.440531	0.944	0.913	9.00264e-06	1	0
RPSA.PS12.1	7.15956e-10	-0.591343	0.521	0.686	1.00119e-05	1	0
RPS15	8.1007e-10	-0.28481	0.972	0.983	1.1328e-05	1	0
RPSA.PS10.1	8.86051e-10	-0.540218	0.646	0.748	1.23905e-05	1	0
RPL5	9.09343e-10	-0.320859	0.931	0.955	1.27162e-05	1	0
H2.AB1.1	9.5708e-10	-1.00803	0.688	0.778	1.33838e-05	1	0
NPM1.1	2.11538e-09	-0.386434	0.896	0.917	2.95814e-05	1	0
CNN2.1	3.17109e-09	-0.736428	0.146	0.377	4.43445e-05	1	0
RPS27RT.1	5.42077e-09	-0.595435	0.764	0.816	7.5804e-05	1	0
ENO1.GM4149.1	6.64048e-09	-0.363981	0.944	0.934	9.28604e-05	1	0
GM10288.1	7.13412e-09	-0.540075	0.604	0.707	9.97636e-05	1	0
SUB1.1	7.62563e-09	-0.473382	0.764	0.833	0.000106637	1	0
S100A6.1	9.69334e-09	-0.877849	0.667	0.774	0.000135552	1	0
GM9385.1	1.09063e-08	-0.384726	0.819	0.855	0.000152514	1	0
GM12918.1	1.22519e-08	-0.563343	0.326	0.534	0.000171331	1	0
LGALS1.1	1.24604e-08	-0.712587	0.215	0.44	0.000174246	1	0
LIMD2.1	1.44594e-08	-0.715605	0.208	0.428	0.0002022	1	0
MT.CYTB.1	1.48634e-08	-0.312618	0.993	0.983	0.00020785	1	0
GM43603.1	1.65923e-08	-0.727175	0.069	0.285	0.000232027	1	0
PFDN5	2.30924e-08	-0.388392	0.875	0.879	0.000322924	1	0
PMF1.1	2.48779e-08	-0.655831	0.049	0.255	0.000347892	1	0
GM12254.1	2.74314e-08	-0.467945	0.771	0.821	0.000383601	1	0
ATP5E	3.64451e-08	-0.282964	0.91	0.905	0.000509648	1	0
JUND.1	4.41055e-08	-0.764404	0.632	0.707	0.000616771	1	0
RPS25	7.9353e-08	-0.296757	0.889	0.929	0.00110967	1	0
BTF3	8.51564e-08	-0.331757	0.917	0.882	0.00119083	1	0
GM8430.1	1.02928e-07	-0.505181	0.514	0.668	0.00143935	1	0
RPL23A.1	1.1096e-07	-0.325983	0.91	0.913	0.00155167	1	0
RABGAP1L.1	1.30964e-07	-0.689043	0.104	0.305	0.00183141	1	0
RPL3.PS1.1	1.41998e-07	-0.523083	0.576	0.676	0.00198569	1	0
H2.Q7	3.12429e-07	-0.699361	0.271	0.463	0.00436901	1	0
RPS26.PS1.1	3.37598e-07	-0.538156	0.514	0.659	0.00472097	1	0
GM13436.1	3.97832e-07	-0.439045	0.375	0.548	0.00556328	1	0
RPS17.1	4.06192e-07	-0.272407	0.931	0.947	0.00568019	1	0
GAS5.1	4.34031e-07	-0.385492	0.833	0.837	0.00606949	1	0
S100A11.1	6.3685e-07	-0.418542	0.549	0.67	0.00890571	1	0
GM6472.1	1.10799e-06	-0.498533	0.521	0.633	0.0154941	1	0
UCHL3.1	1.37138e-06	-0.489919	0.146	0.341	0.0191773	1	0
SLC25A4.1	1.96156e-06	-0.482592	0.417	0.567	0.0274304	1	0
RPL39.PS.1	2.02845e-06	-0.462387	0.479	0.621	0.0283659	1	0
SH3BGRL3	2.13331e-06	-0.290137	0.972	0.941	0.0298322	1	0
LY6E.1	2.27102e-06	-0.496451	0.896	0.875	0.0317579	1	0
PPIA	2.50094e-06	-0.277084	0.931	0.919	0.0349732	1	0
GRAP.1	3.27558e-06	-0.549321	0.09	0.262	0.0458058	1	0
BTG1.1	3.38325e-06	-0.445569	0.597	0.703	0.0473114	1	0
SNRPE	3.40659e-06	-0.421673	0.694	0.75	0.0476378	1	0

## Sheet: Cluster2
Large Peritoneal Macrophages (Adgre1+ Itgam+ Fcer1g+ Lyz2+)
Gene	p_val	avg_logFC	pct.1	pct.2	p_val_adj	cluster	up?		Genes Up - no RPs	Genes Down - no RPs		All Genes Analysis - Up								All Genes Analysis - Down
MT.RNR1.2	7.97522e-23	-1.12147	1	0.991	1.11526e-18	2	0		F10	CORO1A		Hallmark								Hallmark
MT.RNR2.2	2.96096e-20	-0.77958	1	0.994	4.14061e-16	2	0		PRG4	LTB		HALLMARK_COMPLEMENT [200]	Genes encoding components of the complement system, which is part of the innate immune system.	28		3.73 e-26	1.87 e-24			HALLMARK_ALLOGRAFT_REJECTION [200]	Genes up-regulated during transplant rejection.	6		3.12 e-8	1.56 e-6
CORO1A.2	1.0078e-19	-1.75212	0.194	0.566	1.4093e-15	2	0		LTC4S	IGHM		HALLMARK_MTORC1_SIGNALING [200]	Genes up-regulated through activation of mTORC1 complex.	21		2.78 e-17	6.94 e-16			HALLMARK_IL2_STAT5_SIGNALING [199]	Genes up-regulated by STAT5 in response to IL2 stimulation.	3		8.51 e-4	1.08 e-2
LTB.2	4.80418e-19	-1.70062	0.008	0.431	6.71817e-15	2	0		SAA3	TMSB10		HALLMARK_ADIPOGENESIS [200]	Genes up-regulated during adipocyte differentiation (adipogenesis).	20		4.18 e-16	5.23 e-15			HALLMARK_APICAL_JUNCTION [200]	Genes encoding components of apical junction complex.	3		8.63 e-4	1.08 e-2
IGHM.2	4.00987e-17	-2.85418	0.132	0.494	5.60741e-13	2	0		F5	CD79A		HALLMARK_KRAS_SIGNALING_UP [200]	Genes up-regulated by KRAS activation.	16		1.19 e-11	9.9 e-11			HALLMARK_HYPOXIA [200]	Genes up-regulated in response to low oxygen levels (hypoxia).	3		8.63 e-4	1.08 e-2
TMSB10.1.2	1.20397e-15	-1.56149	0.473	0.664	1.68363e-11	2	0		PF4	CD2		HALLMARK_APOPTOSIS [161]	Genes mediating programmed cell death (apoptosis) by activation of caspases.	13		9.16 e-10	6.54 e-9
GM42418.1	1.93557e-15	-0.452295	1	0.999	2.7067e-11	2	0		FABP5	LY6D		HALLMARK_HYPOXIA [200]	Genes up-regulated in response to low oxygen levels (hypoxia).	13		1.28 e-8	6.38 e-8
CD79A.2	2.34079e-15	-2.38849	0.085	0.434	3.27337e-11	2	0		COMT	CD79B		HALLMARK_INFLAMMATORY_RESPONSE [200]	Genes defining inflammatory response.	13		1.28 e-8	6.38 e-8
CD2.2	3.77024e-15	-1.20118	0.016	0.369	5.27231e-11	2	0		ICAM2	IGLC2		HALLMARK_OXIDATIVE_PHOSPHORYLATION [200]	Genes encoding proteins involved in oxidative phosphorylation.	12		1.12 e-7	4.3 e-7
LY6D.2	6.79051e-15	-2.14618	0.039	0.386	9.49586e-11	2	0		FABP4	IGLC3		HALLMARK_CHOLESTEROL_HOMEOSTASIS [74]	Genes involved in cholesterol homeostasis.	8		1.71 e-7	6.12 e-7
CD79B.2	9.994e-15	-2.03596	0.078	0.417	1.39756e-10	2	0		ITGB2	PLAC8		HALLMARK_GLYCOLYSIS [200]	Genes encoding proteins involved in glycolysis and gluconeogenesis.	11		8.98 e-7	2.81 e-6
IGLC2.2	2.7753e-14	-2.18048	0.031	0.367	3.88098e-10	2	0		TYROBP	H2-AA
IGLC3.2	3.74759e-14	-1.76387	0.008	0.341	5.24062e-10	2	0		EDNRB	EBF1
PLAC8.2	1.1696e-13	-1.96027	0.054	0.378	1.63557e-09	2	0		ADGRE1	LY6A		Function Classification								Function Classification
H2.AA.2	1.47516e-13	-1.54691	0.775	0.785	2.06287e-09	2	0		GARNL3	CD74		REACTOME_INNATE_IMMUNE_SYSTEM [1117]	Innate Immune System	82		1.73 e-53	5.15 e-50			REACTOME_CD22_MEDIATED_BCR_REGULATION [61]	CD22 mediated BCR regulation	5		3.06 e-9	9.12 e-6
EBF1.2	2.74871e-13	-1.44346	0.016	0.332	3.8438e-09	2	0		SELP	PTPRCAP		KEGG_LYSOSOME [121]	Lysosome	20		1.64 e-20	8.13 e-18			REACTOME_ANTIGEN_ACTIVATES_B_CELL_RECEPTOR_BCR_LEADING_TO_GENERATION_OF_SECOND_MESSENGERS [86]	Antigen activates B Cell Receptor (BCR) leading to generation of second messengers	5		1.76 e-8	2.62 e-5
LY6A.2	2.87916e-13	-1.43143	0.016	0.332	4.02622e-09	2	0		ANXA3	MS4A1		NABA_MATRISOME [1026]	Ensemble of genes encoding extracellular matrix and extracellular matrix-associated proteins	45		5.09 e-20	2.17 e-17			REACTOME_SIGNALING_BY_THE_B_CELL_RECEPTOR_BCR [166]	Signaling by the B Cell Receptor (BCR)	5		4.73 e-7	4.7 e-4
CD74.2	3.29684e-13	-1.75693	0.891	0.839	4.6103e-09	2	0		C1QC	NAPSA		WP_COMPLEMENT_SYSTEM [99]	Complement system	18		2.27 e-19	8.45 e-17			REACTOME_CELL_SURFACE_INTERACTIONS_AT_THE_VASCULAR_WALL [194]	Cell surface interactions at the vascular wall	5		1.02 e-6	7.62 e-4
PTPRCAP.2	1.22332e-12	-1.07767	0.023	0.33	1.71069e-08	2	0		CCND1	H2-DMB2		WP_VEGFAVEGFR2_SIGNALING_PATHWAY [438]	VEGFA-VEGFR2 signaling pathway	28		6.76 e-17	2.24 e-14			WP_B_CELL_RECEPTOR_SIGNALING_PATHWAY [98]	B cell receptor signaling pathway	4		2.17 e-6	1.3 e-3
MS4A1.2	3.2852e-12	-1.66566	0.047	0.342	4.59402e-08	2	0		CD9	GIMAP4		REACTOME_EXTRACELLULAR_MATRIX_ORGANIZATION [301]	Extracellular matrix organization	24		8.4 e-17	2.51 e-14			PID_BCR_5PATHWAY [63]	BCR signaling pathway	3		2.85 e-5	1.29 e-2
NAPSA.2	3.60135e-12	-1.30731	0.085	0.378	5.03613e-08	2	0		PYCARD	IGLC1		WP_MICROGLIA_PATHOGEN_PHAGOCYTOSIS_PATHWAY [40]	Microglia pathogen phagocytosis pathway	11		1.71 e-14	3.91 e-12			WP_MACROPHAGE_MARKERS [9]	Macrophage markers	2		3.03 e-5	1.29 e-2
H2.DMB2.2	7.48872e-12	-1.06825	0.031	0.322	1.04722e-07	2	0		GAPDH	MZB1		WP_SELENIUM_MICRONUTRIENT_NETWORK [91]	Selenium micronutrient network	14		2.7 e-14	5.75 e-12			REACTOME_HEMOSTASIS [678]	Hemostasis	6		3.62 e-5	1.35 e-2
GIMAP4.2	8.46778e-12	-1.06089	0.039	0.327	1.18413e-07	2	0		LYZ2	GIMAP3		WP_COMPLEMENT_AND_COAGULATION_CASCADES [59]	Complement and coagulation cascades	12		5.72 e-14	1.14 e-11			KEGG_B_CELL_RECEPTOR_SIGNALING_PATHWAY [75]	B cell receptor signaling pathway	3		4.81 e-5	1.59 e-2
IGLC1.2	2.2874e-11	-1.88326	0.031	0.31	3.1987e-07	2	0		CTSL	H2-EB1		WP_TYROBP_CAUSAL_NETWORK_IN_MICROGLIA [63]	TYROBP causal network in microglia	11		3.84 e-12	6.37 e-10			REACTOME_ADAPTIVE_IMMUNE_SYSTEM [825]	Adaptive Immune System	6		1.07 e-4	3.19 e-2
MZB1.2	2.35466e-11	-1.30953	0.031	0.31	3.29276e-07	2	0		MGST1	H2-AB1
GIMAP3.2	2.90998e-11	-0.946676	0.031	0.314	4.06932e-07	2	0		CD5L	FCMR
H2.EB1.2	4.61779e-11	-1.76759	0.705	0.705	6.45752e-07	2	0		ALOX5AP	ETS1		GO Classification								GO Classification
H2.AB1.2	4.79885e-11	-1.46118	0.775	0.76	6.71071e-07	2	0		C1QB	S100A6		GOCC_SECRETORY_GRANULE [864]	A small subcellular vesicle, surrounded by a membrane, that is formed from the Golgi apparatus and contains a highly concentrated protein destined for secretion. Secretory granules move towards the periphery of the cell and upon stimulation, their membranes fuse with the cell membrane, and their protein load is exteriorized. Processing of the contained protein may take place in secretory granules…	83		1.42 e-63	1.47 e-59			GOBP_CELL_ACTIVATION [1095]	A change in the morphology or behavior of a cell resulting from exposure to an activating factor such as a cellular or soluble ligand. [GOC:mgi_curators]	17		2.93 e-17	3.05 e-13
FCMR.2	6.04795e-11	-1.08169	0	0.264	8.45746e-07	2	0		GATA6	CNN2		GOCC_SECRETORY_VESICLE [1024]	A cytoplasmic, membrane bound vesicle that is capable of fusing to the plasma membrane to release its contents into the extracellular space. [GOC:dos]	84		9.51 e-59	4.94 e-55			GOBP_LYMPHOCYTE_ACTIVATION [792]	A change in morphology and behavior of a lymphocyte resulting from exposure to a specific antigen, mitogen, cytokine, chemokine, cellular ligand, or soluble factor. [GOC:mgi_curators, ISBN:0781735149]	15		1.89 e-16	9.82 e-13
ETS1.2	6.8925e-11	-1.00118	0.039	0.316	9.63848e-07	2	0		THBS1	SIGLECG		GOBP_DEFENSE_RESPONSE [1739]	Reactions, triggered in response to the presence of a foreign body or the occurrence of an injury, which result in restriction of damage to the organism attacked or prevention/recovery from the infection caused by the attack. [GOC:go_curators]	88		2.15 e-44	7.45 e-41			GOBP_POSITIVE_REGULATION_OF_IMMUNE_SYSTEM_PROCESS [917]	Any process that activates or increases the frequency, rate, or extent of an immune system process. [GOC:add]	15		1.62 e-15	5.61 e-12
S100A6.2	3.57152e-10	-1.3401	0.713	0.763	4.99441e-06	2	0		FGFR1	JUND		GOCC_VESICLE_LUMEN [327]	The volume enclosed by the membrane or protein that forms a vesicle. [GOC:mah, GOC:vesicles]	42		3.44 e-37	7.16 e-34			GOBP_B_CELL_RECEPTOR_SIGNALING_PATHWAY [124]	A series of molecular signals initiated by the cross-linking of an antigen receptor on a B cell. [GOC:add]	9		2.5 e-15	6.5 e-12
CNN2.2	4.10491e-10	-0.820161	0.124	0.376	5.74031e-06	2	0		PRDX5	CD52		GOBP_REGULATION_OF_IMMUNE_SYSTEM_PROCESS [1435]	Any process that modulates the frequency, rate, or extent of an immune system process. [GOC:add]	73		1.21 e-36	2.11 e-33			GOBP_REGULATION_OF_IMMUNE_SYSTEM_PROCESS [1435]	Any process that modulates the frequency, rate, or extent of an immune system process. [GOC:add]	16		5.44 e-14	1.13 e-10
SIGLECG.2	4.9061e-10	-0.925081	0.016	0.264	6.86069e-06	2	0		ALOX15	RPS27		GOBP_IMMUNE_RESPONSE [1882]	Any immune system process that functions in the calibrated response of an organism to a potential internal or invasive threat. [GO_REF:0000022, GOC:add]	79		5.98 e-34	8.88 e-31			GOBP_B_CELL_ACTIVATION [329]	The change in morphology and behavior of a mature or immature B cell resulting from exposure to a mitogen, cytokine, chemokine, cellular ligand, or an antigen for which it is specific. [GOC:mgi_curators, ISBN:0781735149]	10		3.94 e-13	6.83 e-10
JUND.2	5.39788e-10	-0.977304	0.667	0.699	7.54839e-06	2	0		CFH	DDX5		GOBP_LEUKOCYTE_MIGRATION [385]	The movement of a leukocyte within or between different tissues and organs of the body. [GOC:add, ISBN:0781735149, PMID:14680625, PMID:14708592, PMID:7507411, PMID:8600538]	41		5.63 e-33	7.31 e-30			GOBP_ANTIGEN_RECEPTOR_MEDIATED_SIGNALING_PATHWAY [237]	A series of molecular signals initiated by the cross-linking of an antigen receptor on a B or T cell. [GOC:add]	9		9.13 e-13	1.36 e-9
CD52.2	7.76282e-10	-0.760454	0.907	0.872	1.08555e-05	2	0		LTBP1	FOXP1		GOBP_CELL_MIGRATION [1556]	The controlled self-propelled movement of a cell from one site to a destination guided by molecular cues. Cell migration is a central process in the development and maintenance of multicellular organisms. [GOC:cjm, GOC:dph, GOC:ems, GOC:pf, Wikipedia:Cell_migration]	68		4.24 e-30	4.01 e-27			GOBP_IMMUNE_RESPONSE_REGULATING_CELL_SURFACE_RECEPTOR_SIGNALING_PATHWAY [321]	A series of molecular signals initiated by the binding of an extracellular ligand to a receptor on the surface of the target cell capable of activating, perpetuating, or inhibiting an immune response. [GOC:add, ISBN:0781735149, PMID:15771571]	9		1.38 e-11	1.54 e-8
RPS27.2	1.1229e-09	-0.579289	1	0.979	1.57027e-05	2	0		PADI4	CCND2		GOCC_VESICLE_MEMBRANE [1189]	The lipid bilayer surrounding any membrane-bounded vesicle in the cell. [GOC:mah, GOC:vesicle]	60		8.38 e-30	7.27 e-27			GOBP_REGULATION_OF_CELL_ACTIVATION [674]	Any process that modulates the frequency, rate or extent of cell activation, the change in the morphology or behavior of a cell resulting from exposure to an activating factor such as a cellular or soluble ligand. [GOC:ai]	11		1.86 e-11	1.76 e-8
DDX5.2	1.57342e-09	-0.581462	0.938	0.864	2.20027e-05	2	0		CYBA	IGKC		GOCC_VACUOLE [827]	A closed structure, found only in eukaryotic cells, that is completely surrounded by unit membrane and contains liquid material. Cells contain one or several vacuoles, that may have different functions from each other. Vacuoles have a diverse array of functions. They can act as a storage organelle for nutrients or waste products, as a degradative compartment, as a cost-effective way of increasing…	51		2.35 e-29	1.75 e-26			GOBP_REGULATION_OF_LYMPHOCYTE_ACTIVATION [525]	Any process that modulates the frequency, rate or extent of lymphocyte activation. [GOC:ai]	10		3.93 e-11	3.4 e-8
RPS24.2	1.74648e-09	-0.403122	1	0.99	2.44228e-05	2	0		FLNB	BTG1
FOXP1.2	2.61436e-09	-0.934711	0.535	0.628	3.65593e-05	2	0		TLN1	SHISA5
CCND2.2	2.63052e-09	-1.04779	0.085	0.323	3.67852e-05	2	0		HACD4	PTMA
IGKC.2	4.59094e-09	-3.19072	0.271	0.451	6.41997e-05	2	0		SSR4	ACTG1
BTG1.2	4.85712e-09	-0.922106	0.674	0.686	6.7922e-05	2	0		ITGA6	APOBEC3
SHISA5.1	5.90249e-09	-0.715599	0.798	0.758	8.25404e-05	2	0		CD68	GIMAP1
X4930523C07RIK.2	3.72562e-08	-0.821133	0.194	0.394	0.000520991	2	0		CRYL1	GIMAP6
PTMA.2	8.51056e-08	-0.447057	0.969	0.909	0.00119012	2	0		IFITM3	RAC2
RPLP2.2	8.82718e-08	-0.274849	1	0.982	0.00123439	2	0		SLPI
ACTG1	9.15274e-08	-0.472587	1	0.894	0.00127992	2	0		TCN2
RPS13.2	9.16356e-08	-0.432734	1	0.972	0.00128143	2	0		PYGL
RPL18A.2	1.54115e-07	-0.364328	1	0.978	0.00215515	2	0		TXN1
APOBEC3.2	1.96596e-07	-0.783285	0.217	0.392	0.0027492	2	0		MCEMP1
GIMAP1.2	2.44462e-07	-0.86342	0.186	0.373	0.00341855	2	0		FTL1
RPL18.2	2.59324e-07	-0.464824	1	0.957	0.00362639	2	0		HGSNAT
GIMAP6.2	3.26782e-07	-0.752565	0.163	0.351	0.00456972	2	0		APOE
RPS15A.2	9.95237e-07	-0.362585	1	0.975	0.0139174	2	0		TRF
RAC2.2	1.20422e-06	-0.499533	0.938	0.819	0.0168397	2	0		WFDC17
RN18S.RS5.1	1.30812e-06	-0.683606	0.938	0.861	0.0182928	2	0		CEBPB
GM11478.2	1.73644e-06	-0.413157	1	0.948	0.0242824	2	0		ITSN1
RPSA.2	3.39895e-06	-0.294226	1	0.984	0.0475309	2	0		FCNA
RPS5.2	3.49526e-06	-0.275442	1	0.987	0.0488777	2	0		ANKRD33B
F10.2	3.73628e-38	0.811873	0.961	0.351	5.22481e-34	2	1		EVI5
PRG4.2	1.88345e-36	0.990566	0.992	0.519	2.63382e-32	2	1		PMP22
LTC4S.2	1.04132e-33	0.831497	0.992	0.457	1.45618e-29	2	1		ARRB2
SAA3.2	2.2558e-33	1.08582	0.977	0.501	3.15451e-29	2	1		PTGIS
F5.2	9.71755e-33	0.769625	0.969	0.381	1.3589e-28	2	1		TGFB2
PF4.2	1.44447e-32	0.999591	1	0.541	2.01995e-28	2	1		ITGAM
FABP5.1	3.1053e-32	0.776287	0.822	0.26	4.34245e-28	2	1		BLVRB
COMT.2	7.70505e-32	0.776322	0.969	0.454	1.07747e-27	2	1		IFITM2
ICAM2.2	1.11576e-31	0.720907	0.992	0.506	1.56027e-27	2	1		APP
FABP4.2	2.78224e-31	0.804407	0.969	0.416	3.89069e-27	2	1		C1QA
ITGB2.2	2.79995e-31	0.756624	0.992	0.594	3.91545e-27	2	1		EMILIN2
TYROBP.2	3.3546e-31	0.759922	0.992	0.709	4.69107e-27	2	1		PLIN2
EDNRB.2	3.4549e-31	0.734149	0.992	0.42	4.83133e-27	2	1		KHK
ADGRE1.2	4.10851e-31	0.752308	0.984	0.434	5.74534e-27	2	1		LRP1
GARNL3.2	4.74618e-30	0.601486	0.853	0.282	6.63705e-26	2	1		NINJ1
SELP.2	5.3258e-30	0.714755	0.922	0.342	7.4476e-26	2	1		CREG1
ANXA3.2	9.72676e-30	0.600792	0.969	0.398	1.36019e-25	2	1		LAPTM5
C1QC.2	2.80571e-29	0.798172	0.992	0.524	3.92351e-25	2	1		FAM46A
CCND1.2	2.94474e-29	0.690182	0.891	0.342	4.11793e-25	2	1		GNGT2
CD9.2	2.95637e-29	0.751092	0.961	0.509	4.13419e-25	2	1		SERPINB2
PYCARD.2	8.60147e-29	0.730089	0.992	0.68	1.20283e-24	2	1		LAMP2
GAPDH.1	1.17137e-28	0.603491	0.992	0.767	1.63804e-24	2	1		SULT1A1
LYZ2.2	1.36292e-28	0.809305	1	0.898	1.90591e-24	2	1		PLEK
CTSL.2	1.58466e-28	0.522759	0.845	0.294	2.21599e-24	2	1		LGALS3BP
MGST1.2	2.96055e-28	0.61075	0.907	0.357	4.14003e-24	2	1		LAMTOR4
CD5L.2	4.23966e-28	0.707711	0.984	0.417	5.92875e-24	2	1		LMAN1
ALOX5AP.2	4.88482e-28	0.693714	0.992	0.524	6.83093e-24	2	1		PILRB2
C1QB.2	5.05685e-28	0.778471	0.992	0.568	7.0715e-24	2	1		MSR1
GATA6.2	7.86606e-28	0.482636	0.791	0.236	1.09999e-23	2	1		FABP7
RGS10.1	1.07526e-27	0.631257	0.977	0.46	1.50364e-23	2	1		DSTN
THBS1.2	1.56809e-27	0.641071	0.984	0.428	2.19282e-23	2	1		PLXDC2
FGFR1.2	2.13488e-27	0.617552	0.961	0.422	2.98542e-23	2	1		SLC11A1
PRDX5.2	3.89059e-27	0.671848	0.992	0.637	5.4406e-23	2	1		CLEC4D
ALOX15.2	3.94489e-27	0.749172	0.992	0.456	5.51653e-23	2	1		BST1
CFH.2	4.30091e-27	0.602331	0.915	0.357	6.01439e-23	2	1		LPL
LTBP1.2	4.63435e-27	0.547216	0.915	0.31	6.48068e-23	2	1		RGPD5
PADI4.2	1.02293e-26	0.542898	0.93	0.35	1.43046e-22	2	1		PPIB
CYBA.1	2.7689e-26	0.484954	0.992	0.941	3.87203e-22	2	1		NUPR1
FLNB.2	2.81978e-26	0.603616	0.969	0.403	3.94318e-22	2	1		DHRS7
TLN1.2	3.79902e-26	0.608986	0.992	0.677	5.31255e-22	2	1		BSG
HACD4.2	3.97935e-26	0.578388	0.915	0.392	5.56473e-22	2	1		REEP3
SSR4.1	4.02838e-26	0.552616	0.992	0.732	5.63328e-22	2	1		CFP
ITGA6.2	4.88265e-26	0.628343	0.992	0.442	6.8279e-22	2	1		GNG5
CD68.2	5.66223e-26	0.579864	0.969	0.442	7.91806e-22	2	1		TIMP2
CRYL1.2	6.48077e-26	0.557289	0.806	0.295	9.06271e-22	2	1		CAMK1
IFITM3.2	9.00191e-26	0.694676	0.992	0.565	1.25883e-21	2	1		CALML4
SLPI.1	1.25351e-25	1.12913	0.977	0.705	1.75291e-21	2	1		GLUL
TCN2.2	1.67948e-25	0.542464	0.977	0.437	2.34859e-21	2	1		PILRA
PYGL.2	1.78055e-25	0.574699	0.93	0.4	2.48992e-21	2	1		CD36
TXN1.2	2.01942e-25	0.601423	1	0.709	2.82395e-21	2	1		PRTN3
X4930455G09RIK.1	2.97582e-25	0.410821	0.798	0.267	4.16139e-21	2	1		ECM1
MCEMP1.2	3.02277e-25	0.563348	0.915	0.367	4.22705e-21	2	1		ALDH2
FTL1.2	3.51715e-25	0.597619	1	0.891	4.91838e-21	2	1		FN1
HGSNAT.2	4.90821e-25	0.554406	0.93	0.395	6.86364e-21	2	1		PRDX4
APOE.2	5.11333e-25	0.794313	0.992	0.802	7.15048e-21	2	1		FCGR3
TRF.2	5.97761e-25	0.679714	0.992	0.493	8.35909e-21	2	1		ITM2B
WFDC17.2	1.01825e-24	0.709788	0.992	0.627	1.42391e-20	2	1		PEAK1
CEBPB.2	1.03717e-24	0.646632	0.992	0.522	1.45038e-20	2	1		CARD19
ITSN1.2	1.2653e-24	0.489247	0.876	0.32	1.76939e-20	2	1		CPQ
FCNA.2	1.77116e-24	0.543733	0.953	0.4	2.4768e-20	2	1		HP
ANKRD33B.1	2.33471e-24	0.416218	0.574	0.152	3.26486e-20	2	1		CD14
EVI5.2	3.96621e-24	0.487541	0.915	0.388	5.54635e-20	2	1		RHOC
PMP22.2	4.74948e-24	0.488833	0.884	0.327	6.64168e-20	2	1		CALD1
ARRB2.2	5.34514e-24	0.476121	0.907	0.364	7.47465e-20	2	1		MAFB
PTGIS.2	5.44335e-24	0.634534	0.829	0.32	7.61198e-20	2	1		CST3
TGFB2.2	5.88429e-24	0.586751	0.775	0.261	8.22859e-20	2	1		ERGIC3
ITGAM.2	6.24646e-24	0.588237	0.984	0.525	8.73506e-20	2	1		CSF1R
GM45050.2	7.67833e-24	0.45578	0.643	0.195	1.07374e-19	2	1		CYBB
BLVRB.2	9.0581e-24	0.54002	0.969	0.525	1.26668e-19	2	1		ACLY
IFITM2.2	9.12599e-24	0.630048	0.992	0.527	1.27618e-19	2	1		CCL24
APP.2	9.41683e-24	0.583765	0.992	0.469	1.31685e-19	2	1		GBP2B
C1QA.2	9.85636e-24	0.700918	0.992	0.552	1.37831e-19	2	1		LYZ1
EMILIN2.2	1.01621e-23	0.636689	0.992	0.466	1.42107e-19	2	1		GSR
PLIN2.2	1.03951e-23	0.534438	0.969	0.425	1.45365e-19	2	1		TNFAIP8
KHK.1	1.34051e-23	0.520228	0.891	0.347	1.87458e-19	2	1		MAN2B1
LRP1.2	1.44675e-23	0.53747	0.93	0.41	2.02314e-19	2	1		CMKLR1
NINJ1.2	1.82422e-23	0.534662	0.915	0.409	2.55099e-19	2	1		CD302
CREG1.2	2.03377e-23	0.513491	0.961	0.501	2.84403e-19	2	1		NPC2
LAPTM5.2	3.20872e-23	0.584613	0.992	0.715	4.48707e-19	2	1		C3AR1
FAM46A.2	3.94337e-23	0.605622	0.992	0.566	5.51441e-19	2	1		MPP1
GNGT2.2	4.5773e-23	0.617438	0.977	0.537	6.4009e-19	2	1		IDH1
SERPINB2.2	4.75971e-23	0.595456	0.891	0.372	6.65597e-19	2	1		SMPDL3A
LAMP2.2	4.86055e-23	0.577187	0.977	0.515	6.79699e-19	2	1		PTGS1
SULT1A1.2	5.33804e-23	0.397817	0.713	0.226	7.46471e-19	2	1		CD300A
F630028O10RIK.2	7.49294e-23	0.531174	0.729	0.261	1.04781e-18	2	1		ACACA
PLEK.2	9.79776e-23	0.546814	0.992	0.525	1.37012e-18	2	1		PLOD3
LGALS3BP.2	1.61558e-22	0.503549	0.845	0.333	2.25922e-18	2	1		ABCB5
LAMTOR4.2	1.83536e-22	0.543546	0.984	0.575	2.56656e-18	2	1		CGNL1
LMAN1.2	2.10594e-22	0.402929	0.798	0.282	2.94494e-18	2	1		GGH
PILRB2.1	2.52608e-22	0.429257	0.729	0.257	3.53247e-18	2	1		FKBP2
MSR1.2	2.65183e-22	0.463207	0.953	0.385	3.70832e-18	2	1		GRN
FABP7.2	2.97704e-22	0.571739	0.736	0.28	4.1631e-18	2	1		LAPTM4A
DSTN.2	3.19111e-22	0.503676	0.899	0.401	4.46244e-18	2	1		CKB
PLXDC2.2	5.04757e-22	0.542351	0.922	0.413	7.05852e-18	2	1		P4HB
SLC11A1.2	5.05034e-22	0.427778	0.783	0.28	7.06239e-18	2	1		S100A1
CLEC4D.2	5.86836e-22	0.424497	0.791	0.291	8.20632e-18	2	1		ADIPOR2
BST1.2	9.47608e-22	0.416419	0.798	0.286	1.32514e-17	2	1		PDIA3
LPL.RGPD5.2	1.07426e-21	0.511246	0.907	0.414	1.50224e-17	2	1		DPEP2
PPIB.1	1.1068e-21	0.432759	0.992	0.768	1.54774e-17	2	1		FCER1G
NUPR1.2	1.21628e-21	0.420479	0.86	0.351	1.70085e-17	2	1		FCGRT
DHRS7.2	1.3579e-21	0.507101	0.891	0.407	1.89889e-17	2	1		SERPINB1A
BSG.2	1.38556e-21	0.514271	0.992	0.568	1.93757e-17	2	1		LRG1
REEP3.2	1.70397e-21	0.466881	0.868	0.392	2.38283e-17	2	1		ITGB1
CFP.2	1.73811e-21	0.605454	0.992	0.552	2.43057e-17	2	1		TMED3
GNG5.1	2.35455e-21	0.449189	0.992	0.78	3.29261e-17	2	1		DBI
TIMP2.2	3.13513e-21	0.62171	0.992	0.528	4.38416e-17	2	1		ARG1
CAMK1.2	3.4523e-21	0.388635	0.822	0.31	4.8277e-17	2	1		SRGN
CALML4.2	5.38468e-21	0.445996	0.744	0.268	7.52993e-17	2	1		DDOST
GLUL.2	7.99629e-21	0.46861	0.93	0.406	1.1182e-16	2	1		KLF9
PILRA.2	1.17235e-20	0.416591	0.876	0.355	1.63941e-16	2	1		ALOX5
CD36.2	1.248e-20	0.431097	0.922	0.383	1.74521e-16	2	1		NUCB1
PRTN3.1	1.38915e-20	0.452157	0.674	0.235	1.94258e-16	2	1		TNFAIP2
ECM1.2	2.25789e-20	0.55997	0.992	0.496	3.15743e-16	2	1		MAN2A1
ALDH2.2	2.69112e-20	0.489772	0.992	0.699	3.76326e-16	2	1		C4B
FN1.2	3.05813e-20	0.603582	0.992	0.597	4.27648e-16	2	1		SCN1B
PRDX4.1	3.24655e-20	0.507271	0.744	0.296	4.53997e-16	2	1		ENGASE
FCGR3.2	4.06406e-20	0.52451	0.992	0.478	5.68318e-16	2	1		ST3GAL5
ITM2B.1	4.14259e-20	0.441044	0.992	0.885	5.793e-16	2	1		LGMN
PEAK1.2	4.39875e-20	0.403028	0.736	0.267	6.15121e-16	2	1		DHRS3
CARD19.2	5.18408e-20	0.373072	0.822	0.324	7.24941e-16	2	1		ATP1A3
CPQ.1	5.90827e-20	0.356533	0.612	0.189	8.26212e-16	2	1		EMILIN1
HP.1	6.49529e-20	0.299282	0.457	0.111	9.08302e-16	2	1		CTSD
CD14.2	7.51039e-20	0.485468	0.868	0.386	1.05025e-15	2	1		SNTB2
RHOC.2	7.82993e-20	0.367135	0.659	0.218	1.09494e-15	2	1		BCAM
CALD1.2	8.31626e-20	0.467127	0.69	0.236	1.16295e-15	2	1		MYOF
MAFB.2	9.18325e-20	0.465857	0.969	0.434	1.28419e-15	2	1		RSU1
CST3.2	9.184e-20	0.545452	0.992	0.755	1.28429e-15	2	1		MT1
ERGIC3.1	1.17228e-19	0.414243	0.845	0.361	1.63931e-15	2	1		IFI27
CSF1R.2	1.2627e-19	0.477652	0.953	0.447	1.76576e-15	2	1		GLB1
CYBB.2	1.28019e-19	0.503981	0.992	0.659	1.79021e-15	2	1		GUSB
ACLY.2	1.41502e-19	0.439867	0.907	0.413	1.97877e-15	2	1		LAMP1
CCL24.1	1.47628e-19	0.453754	0.915	0.426	2.06442e-15	2	1		PI16
GBP2B.2	1.55066e-19	0.437411	0.845	0.339	2.16844e-15	2	1		CYFIP1
LYZ1.1	1.91697e-19	0.475114	0.977	0.504	2.68069e-15	2	1		ABI3
GSR.2	2.14462e-19	0.335735	0.775	0.28	2.99903e-15	2	1		TGFBI
TNFAIP8.2	2.42627e-19	0.490458	0.984	0.619	3.3929e-15	2	1		ANXA1
MAN2B1.2	2.55921e-19	0.47024	0.992	0.569	3.5788e-15	2	1		CTLA2B
CMKLR1.2	3.11511e-19	0.331269	0.76	0.267	4.35616e-15	2	1		ADAM15
CD302.1	3.21411e-19	0.398922	0.705	0.254	4.49461e-15	2	1		H2-D1
NPC2.2	3.48179e-19	0.461856	0.992	0.733	4.86894e-15	2	1		MEF2A
C3AR1.2	3.79146e-19	0.360675	0.853	0.332	5.30198e-15	2	1		SEPP1
MPP1.2	3.80156e-19	0.382743	0.876	0.379	5.3161e-15	2	1		EFNB2
IDH1.2	4.15455e-19	0.420395	0.86	0.386	5.80972e-15	2	1		ISYNA1
SMPDL3A.2	6.99102e-19	0.526787	0.992	0.619	9.77625e-15	2	1		CD93
PTGS1.2	8.54393e-19	0.435561	0.907	0.398	1.19478e-14	2	1		NDUFA1
CD300A.1	1.05055e-18	0.3238	0.713	0.265	1.46909e-14	2	1		CXCL16
ACACA.2	1.21057e-18	0.439179	0.698	0.252	1.69286e-14	2	1		LRRFIP2
PLOD3.ABCB5.2	1.39219e-18	0.366724	0.814	0.319	1.94683e-14	2	1		TMEM205
CGNL1.2	3.00625e-18	0.415123	0.837	0.351	4.20394e-14	2	1		SDC3
GGH.1	3.13071e-18	0.370247	0.783	0.305	4.37798e-14	2	1		NENF
FKBP2.1	5.88103e-18	0.399558	0.86	0.401	8.22403e-14	2	1		CNPY2
GRN.1.2	5.90782e-18	0.43959	0.992	0.559	8.2615e-14	2	1		MIR99AHG
LAPTM4A.2	6.75066e-18	0.441023	0.946	0.476	9.44013e-14	2	1		HEXA
CKB.1	8.62808e-18	0.383205	0.829	0.372	1.20655e-13	2	1		PFKL
P4HB.2	8.78488e-18	0.395057	0.938	0.442	1.22848e-13	2	1		APOBR
S100A1.2	9.58385e-18	0.437618	0.829	0.385	1.34021e-13	2	1		COTL1
ADIPOR2.1.2	9.72139e-18	0.371391	0.845	0.347	1.35944e-13	2	1		ARHGAP12
PDIA3.2	1.03145e-17	0.460493	0.977	0.58	1.44237e-13	2	1		VKORC1
DPEP2.2	1.10706e-17	0.360184	0.868	0.375	1.54812e-13	2	1		F7
FCER1G.2	1.33193e-17	0.494837	0.992	0.553	1.86258e-13	2	1		BRI3
FCGRT.2	1.45513e-17	0.334449	0.698	0.26	2.03485e-13	2	1		LGALS3
SERPINB1A.1	1.68934e-17	0.468181	0.899	0.438	2.36237e-13	2	1		RBPMS
LRG1.2	1.8842e-17	0.41507	0.597	0.212	2.63487e-13	2	1		RILPL2
ITGB1.2	2.01739e-17	0.416832	0.984	0.649	2.82112e-13	2	1		MAFG
TMED3.1	2.18998e-17	0.399264	0.876	0.42	3.06247e-13	2	1		CTSB
DBI.2	2.64809e-17	0.450618	0.992	0.63	3.70309e-13	2	1		XDH
ARG1.2	2.87539e-17	0.789855	0.496	0.161	4.02095e-13	2	1		TMEM141
SRGN.1	3.05558e-17	0.381522	0.992	0.883	4.27293e-13	2	1		MSRB1
DDOST.2	3.7398e-17	0.419835	0.891	0.431	5.22974e-13	2	1		DERL1
KLF9.2	3.75873e-17	0.359369	0.667	0.245	5.2562e-13	2	1		CNDP2
ALOX5.2	4.34349e-17	0.314351	0.69	0.248	6.07394e-13	2	1		CTSA
NUCB1.2	4.70192e-17	0.374593	0.853	0.394	6.57516e-13	2	1		GPX1
TNFAIP2.2	5.72294e-17	0.411712	0.589	0.201	8.00296e-13	2	1		GPX4
MAN2A1.2	7.48399e-17	0.372315	0.922	0.434	1.04656e-12	2	1		ZEB2
C4B.2	8.6255e-17	0.505577	0.884	0.416	1.20619e-12	2	1		PRDX6
SCN1B.2	9.573e-17	0.310596	0.636	0.227	1.33869e-12	2	1		TMCC1
ENGASE.2	9.68563e-17	0.292868	0.705	0.258	1.35444e-12	2	1		IGF1
ST3GAL5.2	1.05853e-16	0.332686	0.884	0.401	1.48024e-12	2	1		RPN2
LGMN.2	1.25713e-16	0.366063	0.798	0.347	1.75798e-12	2	1		FYB
DHRS3.2	1.34313e-16	0.393695	0.884	0.41	1.87823e-12	2	1		TALDO1
ATP1A3.2	1.52405e-16	0.383284	0.736	0.307	2.13123e-12	2	1		FCOR
EMILIN1.2	1.57945e-16	0.330315	0.519	0.164	2.2087e-12	2	1		SAP30
CTSD.2	1.61709e-16	0.491219	0.992	0.586	2.26134e-12	2	1		CNIH4
SNTB2	1.73533e-16	0.252961	0.403	0.102	2.42669e-12	2	1		GUCA1A
BCAM.2	1.76021e-16	0.341538	0.581	0.198	2.46148e-12	2	1		MS4A8A
MYOF.2	1.89006e-16	0.368907	0.69	0.274	2.64306e-12	2	1		FAM20A
RSU1.1	1.92718e-16	0.310729	0.744	0.298	2.69497e-12	2	1		ADAP1
MT1.2	1.9663e-16	0.339747	0.915	0.425	2.74967e-12	2	1		NFIC
IFI27.1	2.00888e-16	0.384417	0.946	0.466	2.80921e-12	2	1		ATPIF1
GLB1.2	2.12607e-16	0.321034	0.651	0.243	2.9731e-12	2	1		FRMD4B
GUSB.2	2.2186e-16	0.357968	0.876	0.389	3.1025e-12	2	1		TNFRSF1A
LAMP1.2	2.54718e-16	0.473562	0.992	0.575	3.56198e-12	2	1		IGSF6
PI16	2.59494e-16	0.317455	0.403	0.108	3.62876e-12	2	1		SELPLG
CYFIP1.2	3.14408e-16	0.385434	0.915	0.434	4.39668e-12	2	1		NIN
ABI3.2	3.21748e-16	0.372751	0.744	0.295	4.49932e-12	2	1		APLP2
TGFBI.2	3.40246e-16	0.361464	0.822	0.353	4.758e-12	2	1		CXCL13
ANXA1.2	5.19201e-16	0.311442	0.837	0.386	7.26051e-12	2	1		SDF2L1
CTLA2B	5.55794e-16	0.259531	0.457	0.133	7.77222e-12	2	1		RAB32
ADAM15.2	5.66106e-16	0.261849	0.884	0.364	7.91643e-12	2	1		CALR
X1110008F13RIK.1	6.79359e-16	0.417368	0.938	0.5	9.50016e-12	2	1		NUCB2
H2.D1.1	6.98799e-16	0.318909	0.992	0.973	9.77201e-12	2	1		GDA
MEF2A.2	7.96681e-16	0.336864	0.837	0.378	1.11408e-11	2	1		CLEC4E
SEPP1.2	8.96823e-16	0.39285	0.915	0.441	1.25412e-11	2	1		FRRS1
EFNB2.2	1.194e-15	0.261315	0.574	0.195	1.66969e-11	2	1		PLA2G7
ISYNA1	1.25665e-15	0.272065	0.473	0.143	1.75731e-11	2	1		PTPRE
CD93.2	1.36125e-15	0.312806	0.574	0.196	1.90357e-11	2	1		CCDC50
NDUFA1.1	1.72681e-15	0.369857	0.969	0.594	2.41477e-11	2	1		RNPEP
CXCL16.2	1.90007e-15	0.259472	0.504	0.159	2.65705e-11	2	1		SSH2
LRRFIP2.1	2.3119e-15	0.253651	0.535	0.177	3.23296e-11	2	1		UAP1
TMEM205	2.40938e-15	0.29603	0.45	0.137	3.36928e-11	2	1		PROS1
SDC3.2	3.83357e-15	0.258219	0.977	0.466	5.36086e-11	2	1		ATRAID
NENF.1	4.1302e-15	0.347027	0.76	0.345	5.77567e-11	2	1		SERPINB6A
CNPY2.1	4.25076e-15	0.3331	0.829	0.373	5.94426e-11	2	1		PELP1
MIR99AHG.1	4.36422e-15	0.254545	0.457	0.134	6.10292e-11	2	1		BAIAP2
HEXA.2	4.3674e-15	0.41506	0.992	0.541	6.10737e-11	2	1		AP1S2
PFKL.1	4.39727e-15	0.298424	0.589	0.217	6.14914e-11	2	1		ANK
APOBR.2	4.66485e-15	0.274448	0.535	0.177	6.52332e-11	2	1		RAP1B
COTL1.2	5.11509e-15	0.429867	0.992	0.712	7.15294e-11	2	1		ENO1
ARHGAP12.2	5.26625e-15	0.273469	0.62	0.223	7.36432e-11	2	1		CCR1
VKORC1.1	5.3955e-15	0.263818	0.682	0.261	7.54506e-11	2	1		HIPK2
F7	6.00733e-15	0.402598	0.457	0.147	8.40065e-11	2	1		DUSP3
BRI3.2	6.17495e-15	0.381858	0.992	0.628	8.63505e-11	2	1		CCDC12
LGALS3.1	6.2635e-15	0.318277	0.946	0.485	8.75888e-11	2	1		SDF4
RBPMS.1	8.4265e-15	0.274198	0.558	0.199	1.17836e-10	2	1		TM9SF4
RILPL2	9.76317e-15	0.375068	0.736	0.336	1.36528e-10	2	1		MTUS1
MAFG.2	1.00337e-14	0.28601	0.612	0.229	1.40311e-10	2	1		SMAGP
CTSB.2	1.04911e-14	0.363707	0.992	0.612	1.46708e-10	2	1		KLRA2
XDH.2	1.20408e-14	0.302389	0.651	0.249	1.68378e-10	2	1		RGS18
TMEM141.2	1.45851e-14	0.28031	0.651	0.265	2.03958e-10	2	1		TEP1
MSRB1.2	1.5225e-14	0.312018	0.876	0.432	2.12906e-10	2	1		LGALS9
DERL1.2	1.56941e-14	0.335109	0.884	0.454	2.19467e-10	2	1		TAGLN2
CNDP2.2	1.77865e-14	0.27931	0.698	0.276	2.48727e-10	2	1		ADAM8
CTSA.2	1.88994e-14	0.416052	0.891	0.462	2.6429e-10	2	1		BCL2A1B
GPX1.2	2.41029e-14	0.447049	0.992	0.782	3.37055e-10	2	1		RNASET2A
GPX4.1	2.63788e-14	0.354265	0.984	0.724	3.68881e-10	2	1		TIMD4
ZEB2.2	2.87055e-14	0.367525	0.969	0.555	4.01417e-10	2	1		UQCRB
PRDX6.1	3.26383e-14	0.391167	0.845	0.453	4.56414e-10	2	1		ESD
TMCC1.2	3.42482e-14	0.315399	0.899	0.435	4.78926e-10	2	1		IDH2
IGF1.1	3.52594e-14	0.298215	0.426	0.13	4.93068e-10	2	1		OSTF1
RPN2.2	3.96417e-14	0.361938	0.953	0.527	5.54349e-10	2	1		METRNL
GM4951.2	4.04395e-14	0.346561	0.481	0.164	5.65506e-10	2	1		ATP6V1E1
FYB.2	4.1498e-14	0.319961	0.876	0.426	5.80308e-10	2	1		DAB2
GM10116.1	4.45889e-14	0.317554	0.674	0.285	6.23531e-10	2	1		RNH1
TALDO1.1	4.47831e-14	0.353333	0.977	0.65	6.26246e-10	2	1		DUSP1
FCOR	4.54071e-14	0.305091	0.465	0.15	6.34973e-10	2	1		MARCO
SAP30.1	4.72996e-14	0.265766	0.519	0.18	6.61437e-10	2	1		SHFM1
CNIH4.1	4.89599e-14	0.322659	0.837	0.412	6.84655e-10	2	1		LDHA
GUCA1A.1	5.00368e-14	0.289709	0.566	0.214	6.99714e-10	2	1		BST2
MS4A8A.2	5.50088e-14	0.303287	0.837	0.379	7.69243e-10	2	1		PLTP
FAM20A.2	5.57418e-14	0.263249	0.488	0.168	7.79493e-10	2	1		TREM2
ADAP1.2	5.97309e-14	0.289221	0.581	0.214	8.35276e-10	2	1		KLF13
GM16104.1	6.22506e-14	0.295952	0.519	0.181	8.70512e-10	2	1		METAP2
NFIC.2	6.50248e-14	0.287651	0.829	0.398	9.09307e-10	2	1		SLC9A3R2
ATPIF1.1	6.62844e-14	0.32137	0.984	0.6	9.26921e-10	2	1		NDUFA4
FRMD4B.2	6.67861e-14	0.257047	0.543	0.19	9.33937e-10	2	1		ARPC1B
TNFRSF1A.2	6.74789e-14	0.264904	0.674	0.274	9.43624e-10	2	1		LAMTOR2
IGSF6.2	8.38433e-14	0.266703	0.62	0.235	1.17247e-09	2	1		VSIR
SELPLG.2	9.10245e-14	0.365109	0.992	0.609	1.27289e-09	2	1		PDLIM2
NIN.2	1.04745e-13	0.294606	0.659	0.263	1.46475e-09	2	1		PRDX1
APLP2.2	1.1111e-13	0.305917	0.767	0.369	1.55376e-09	2	1		FCGR4
CXCL13.2	1.13298e-13	1.03093	0.55	0.23	1.58436e-09	2	1		YBX3
SDF2L1.2	1.19726e-13	0.286738	0.752	0.329	1.67425e-09	2	1		FXYD5
RAB32.2	1.23403e-13	0.280207	0.69	0.277	1.72567e-09	2	1		SAMSN1
GM13986	1.74323e-13	0.267008	0.326	0.087	2.43773e-09	2	1		PLAUR
CALR.2	1.95098e-13	0.386758	0.969	0.684	2.72826e-09	2	1		ZFAND5
NUCB2.2	2.58903e-13	0.332346	0.698	0.31	3.62049e-09	2	1		TXNDC17
GDA.2	2.87421e-13	0.312039	0.992	0.479	4.01929e-09	2	1		TMEM176B
CLEC4E.1	3.0856e-13	0.275847	0.512	0.184	4.3149e-09	2	1		SCPEP1
FRRS1.2	3.3078e-13	0.265868	0.597	0.23	4.62563e-09	2	1		SH3BGRL
PLA2G7.2	3.66088e-13	0.360018	0.527	0.202	5.11938e-09	2	1		FERMT3
PTPRE.2	3.89491e-13	0.296899	0.791	0.366	5.44665e-09	2	1		ATP6V0B
CCDC50.2	3.92975e-13	0.323938	0.915	0.494	5.49537e-09	2	1		BIN1
RNPEP.2	3.97803e-13	0.304238	0.729	0.341	5.56287e-09	2	1		ADD3
SSH2.2	4.43495e-13	0.347479	0.876	0.491	6.20184e-09	2	1		VSIG4
UAP1.2	4.53866e-13	0.300951	0.612	0.254	6.34687e-09	2	1		MBNL2
PROS1.2	4.90987e-13	0.266806	0.698	0.295	6.86597e-09	2	1		WNT2
ATRAID	5.14914e-13	0.266723	0.721	0.319	7.20056e-09	2	1		SH3GLB1
SERPINB6A.2	6.02268e-13	0.286165	0.729	0.327	8.42212e-09	2	1		CTSS
PELP1.2	6.27563e-13	0.288536	0.535	0.199	8.77584e-09	2	1		AKR1A1
BAIAP2.2	6.40287e-13	0.261287	0.589	0.227	8.95378e-09	2	1		GNA15
AP1S2.1	6.67734e-13	0.2526	0.643	0.261	9.33759e-09	2	1		PKM
ANK.2	6.73323e-13	0.252622	0.713	0.296	9.41575e-09	2	1		SPTBN1
RAP1B.2	6.76218e-13	0.367412	0.977	0.643	9.45624e-09	2	1		NDUFAB1
ENO1.1	7.22973e-13	0.362473	0.822	0.432	1.01101e-08	2	1		ETFB
CCR1.2	7.42285e-13	0.296946	0.791	0.382	1.03801e-08	2	1		BHLHE40
HIPK2.2	7.7714e-13	0.287444	0.69	0.295	1.08675e-08	2	1		PDIA6
DUSP3.2	7.92344e-13	0.271876	0.744	0.338	1.10801e-08	2	1		IRF2
CCDC12.1	8.35377e-13	0.322673	0.953	0.583	1.16819e-08	2	1		HSP90B1
SDF4.2	8.40203e-13	0.325348	0.93	0.519	1.17494e-08	2	1		TSPO
TM9SF4	9.32622e-13	0.250559	0.597	0.233	1.30418e-08	2	1		COX6B1
MTUS1.2	9.92881e-13	0.261606	0.605	0.237	1.38845e-08	2	1		TMEM256
SMAGP.1	1.12294e-12	0.251429	0.643	0.26	1.57032e-08	2	1		RRBP1
KLRA2.1	1.23995e-12	0.280413	0.442	0.152	1.73394e-08	2	1
RGS18.1	1.2531e-12	0.257711	0.558	0.218	1.75234e-08	2	1
TEP1.1	1.28339e-12	0.317171	0.783	0.375	1.7947e-08	2	1
LGALS9.2	1.29195e-12	0.269686	0.643	0.28	1.80666e-08	2	1
TAGLN2.1	1.29682e-12	0.328622	0.992	0.857	1.81348e-08	2	1
ADAM8.1	1.34088e-12	0.287147	0.426	0.14	1.87508e-08	2	1
BCL2A1B.1	1.67084e-12	0.298393	0.643	0.279	2.3365e-08	2	1
RNASET2A.1	1.79183e-12	0.274254	0.612	0.252	2.5057e-08	2	1
TIMD4.2	2.20534e-12	0.386076	0.69	0.313	3.08395e-08	2	1
UQCRB.1	2.73629e-12	0.339865	0.977	0.611	3.82642e-08	2	1
ESD	2.7367e-12	0.295406	0.891	0.479	3.827e-08	2	1
IDH2.1	2.80965e-12	0.26403	0.512	0.192	3.92901e-08	2	1
OSTF1.1	3.27754e-12	0.320288	0.992	0.624	4.58332e-08	2	1
METRNL.2	3.51667e-12	0.301741	0.744	0.333	4.91771e-08	2	1
ATP6V1E1.2	3.53385e-12	0.278439	0.938	0.494	4.94173e-08	2	1
X2610507B11RIK.2	4.75443e-12	0.260259	0.798	0.372	6.6486e-08	2	1
DAB2.2	5.81285e-12	0.250172	0.659	0.282	8.12868e-08	2	1
RNH1	5.81285e-12	0.285845	0.783	0.401	8.12869e-08	2	1
DUSP1.2	5.8782e-12	0.280053	0.558	0.221	8.22007e-08	2	1
MARCO.2	7.58309e-12	0.513913	0.488	0.195	1.06042e-07	2	1
SHFM1.1	8.49259e-12	0.301784	0.992	0.786	1.1876e-07	2	1
LDHA.1	8.57474e-12	0.303853	0.961	0.612	1.19909e-07	2	1
BST2.1	8.85694e-12	0.282543	0.822	0.428	1.23855e-07	2	1
PLTP.2	9.40431e-12	0.250335	0.953	0.485	1.3151e-07	2	1
TREM2	9.49757e-12	0.260709	0.357	0.108	1.32814e-07	2	1
KLF13.2	1.15025e-11	0.296538	0.93	0.543	1.60851e-07	2	1
METAP2	1.17666e-11	0.271364	0.876	0.448	1.64545e-07	2	1
SLC9A3R2.1	2.01665e-11	0.299307	0.426	0.159	2.82008e-07	2	1
NDUFA4.1	2.37697e-11	0.2917	0.977	0.776	3.32395e-07	2	1
ARPC1B.1	3.72228e-11	0.282238	0.992	0.864	5.20524e-07	2	1
LAMTOR2.1	4.01268e-11	0.300331	0.977	0.643	5.61133e-07	2	1
VSIR.2	5.42841e-11	0.284328	0.853	0.447	7.59109e-07	2	1
PDLIM2.1	5.66188e-11	0.267904	0.659	0.307	7.91758e-07	2	1
PRDX1.1	6.012e-11	0.287904	0.992	0.655	8.40718e-07	2	1
FCGR4.2	6.50727e-11	0.270919	0.535	0.217	9.09976e-07	2	1
YBX3.1	6.71536e-11	0.26501	0.744	0.364	9.39076e-07	2	1
FXYD5.2	6.97271e-11	0.322116	0.992	0.801	9.75064e-07	2	1
SAMSN1.2	7.39878e-11	0.277644	0.674	0.314	1.03465e-06	2	1
PLAUR.1.1	1.11171e-10	0.264563	0.643	0.292	1.55462e-06	2	1
ZFAND5.1	1.3226e-10	0.265868	0.736	0.36	1.84952e-06	2	1
TXNDC17.1	1.59885e-10	0.287327	0.938	0.547	2.23583e-06	2	1
TMEM176B.1	1.6212e-10	0.260683	0.783	0.392	2.26708e-06	2	1
SCPEP1.1	1.99293e-10	0.301181	0.69	0.351	2.78692e-06	2	1
SH3BGRL.2	2.73138e-10	0.298564	0.93	0.534	3.81957e-06	2	1
FERMT3.2	2.81213e-10	0.278128	0.891	0.518	3.93248e-06	2	1
ATP6V0B.2	2.98507e-10	0.266017	0.984	0.656	4.17433e-06	2	1
BIN1.1	2.99758e-10	0.251789	0.829	0.469	4.19182e-06	2	1
ADD3.2	3.62278e-10	0.306042	0.977	0.628	5.06609e-06	2	1
MRPL33.1	3.66724e-10	0.30395	0.961	0.611	5.12827e-06	2	1
VSIG4.1	5.09038e-10	0.831645	0.349	0.131	7.11839e-06	2	1
MBNL2.2	7.03593e-10	0.287446	0.767	0.41	9.83905e-06	2	1
WNT2.1	7.05731e-10	0.437311	0.364	0.136	9.86895e-06	2	1
SH3GLB1	1.02045e-09	0.256687	0.977	0.647	1.42699e-05	2	1
CTSS.2	1.09159e-09	0.284616	0.992	0.771	1.52648e-05	2	1
AKR1A1.1	1.09776e-09	0.294256	0.93	0.575	1.53511e-05	2	1
GNA15.1	1.13493e-09	0.267321	0.434	0.176	1.58708e-05	2	1
PKM.1	1.6179e-09	0.282371	0.899	0.599	2.26247e-05	2	1
SPTBN1.2	2.18077e-09	0.271304	0.876	0.521	3.04958e-05	2	1
NDUFAB1.1	2.70795e-09	0.278208	0.55	0.236	3.7868e-05	2	1
ETFB	2.75204e-09	0.282173	0.682	0.341	3.84846e-05	2	1
BHLHE40.2	6.17022e-09	0.256381	0.488	0.218	8.62843e-05	2	1
PDIA6.2	6.28621e-09	0.289515	0.891	0.528	8.79064e-05	2	1
RPS27L.1	6.43521e-09	0.263012	0.961	0.652	8.999e-05	2	1
IRF2.1	8.58212e-09	0.28391	0.946	0.665	0.000120012	2	1
HSP90B1.2	9.32083e-09	0.279357	0.984	0.68	0.000130343	2	1
TSPO.1	9.67356e-09	0.276278	0.984	0.696	0.000135275	2	1
COX6B1.1	1.03068e-08	0.280817	0.977	0.754	0.00014413	2	1
RGS2.2	1.39337e-08	0.266184	0.543	0.257	0.000194848	2	1
TMEM256	1.86208e-08	0.250977	0.822	0.445	0.000260394	2	1
RRBP1.2	1.908e-08	0.259657	0.891	0.535	0.000266815	2	1

## Sheet: Cluster3
Large Peritoneal Macrophages (Adgre1+ Itgam- Fcer1g+ Lyz2+)
Gene	p_val	avg_logFC	pct.1	pct.2	p_val_adj	cluster	up?		Genes Up - no RPs	Genes Down - no RPs		All Genes Analysis - Up								All Genes Analysis - Down
CORO1A.3	1.1552e-16	-1.81995	0.081	0.558	1.61542e-12	3	0		LYZ2	CORO1A		Hallmark								Hallmark
IGHM.3	5.92204e-13	-2.39679	0.07	0.48	8.28138e-09	3	0		C1QB	IGHM		HALLMARK_COMPLEMENT [200]	Genes encoding components of the complement system, which is part of the innate immune system.	20		2.74 e-20	1.37 e-18			HALLMARK_ALLOGRAFT_REJECTION [200]	Genes up-regulated during transplant rejection.	6		7.79 e-8	3.9 e-6
LTB.3	7.08197e-12	-1.36933	0.012	0.405	9.90343e-08	3	0		CST3	LTB		HALLMARK_COAGULATION [138]	Genes encoding components of blood coagulation system; also up-regulated in platelets.	12		6.21 e-12	1.55 e-10			HALLMARK_IL2_STAT5_SIGNALING [199]	Genes up-regulated by STAT5 in response to IL2 stimulation.	5		2.45 e-6	6.12 e-5
FOXP1.3	8.34331e-12	-1.10902	0.326	0.648	1.16673e-07	3	0		TYROBP	FOXP1		HALLMARK_ADIPOGENESIS [200]	Genes up-regulated during adipocyte differentiation (adipogenesis).	10		7.73 e-8	6.45 e-7			HALLMARK_HYPOXIA [200]	Genes up-regulated in response to low oxygen levels (hypoxia).	4		6.53 e-5	1.09 e-3
IGLC2.3	9.60224e-11	-2.17133	0	0.351	1.34278e-06	3	0		CD9	IGLC2		HALLMARK_KRAS_SIGNALING_UP [200]	Genes up-regulated by KRAS activation.	10		7.73 e-8	6.45 e-7			HALLMARK_KRAS_SIGNALING_UP [200]	Genes up-regulated by KRAS activation.	3		1.33 e-3	1.66 e-2
CD2.3	1.07593e-10	-1.17904	0	0.35	1.50458e-06	3	0		PTGIS	CD2		HALLMARK_INTERFERON_GAMMA_RESPONSE [200]	Genes up-regulated in response to IFNG [GeneID=3458].	8		8.28 e-6	5.92 e-5
TMSB10.1.3	3.03147e-10	-1.34334	0.419	0.659	4.23921e-06	3	0		CCL24	TMSB10		HALLMARK_APOPTOSIS [161]	Genes mediating programmed cell death (apoptosis) by activation of caspases.	7		1.8 e-5	1.12 e-4
MS4A1.3	5.14699e-10	-1.67468	0	0.33	7.19755e-06	3	0		IFITM2	MS4A1		HALLMARK_INFLAMMATORY_RESPONSE [200]	Genes defining inflammatory response.	7		7.15 e-5	3.25 e-4
CD79A.3	5.54566e-10	-2.08695	0.081	0.413	7.75505e-06	3	0		APOE	CD79A		HALLMARK_MTORC1_SIGNALING [200]	Genes up-regulated through activation of mTORC1 complex.	7		7.15 e-5	3.25 e-4
PLAC8.3	7.81003e-10	-1.93489	0.035	0.361	1.09215e-05	3	0		LTC4S	PLAC8		HALLMARK_OXIDATIVE_PHOSPHORYLATION [200]	Genes encoding proteins involved in oxidative phosphorylation.	7		7.15 e-5	3.25 e-4
CD79B.3	1.13974e-09	-1.76699	0.07	0.398	1.59381e-05	3	0		RGS10	CD79B		HALLMARK_REACTIVE_OXYGEN_SPECIES_PATHWAY [49]	Genes up-regulated by reactive oxigen species (ROS).	4		1.08 e-4	4.15 e-4
IGKC.3	1.26393e-09	-2.84167	0.14	0.456	1.76748e-05	3	0		FCER1G	IGKC		HALLMARK_CHOLESTEROL_HOMEOSTASIS [74]	Genes involved in cholesterol homeostasis.	4		5.32 e-4	1.68 e-3
H2.DMB2.3	2.89555e-09	-1.07015	0	0.308	4.04913e-05	3	0		SSR4	H2-DMB2
LY6D.3	3.60443e-09	-1.44807	0.047	0.365	5.04044e-05	3	0		FABP4	LY6D		Function Classification								Function Classification
X4930523C07RIK.3	4.15333e-09	-1.05349	0.081	0.395	5.80802e-05	3	0		C1QA	DDX5		REACTOME_INNATE_IMMUNE_SYSTEM [1117]	Innate Immune System	56		1.27 e-39	3.79 e-36			REACTOME_CD22_MEDIATED_BCR_REGULATION [61]	CD22 mediated BCR regulation	5		6.57 e-9	1.16 e-5
DDX5.3	4.57215e-09	-0.598611	0.802	0.885	6.3937e-05	3	0		NUPR1	GIMAP3		NABA_MATRISOME [1026]	Ensemble of genes encoding extracellular matrix and extracellular matrix-associated proteins	31		1.17 e-15	1.16 e-12			PID_BCR_5PATHWAY [63]	BCR signaling pathway	5		7.75 e-9	1.16 e-5
GIMAP3.3	4.90345e-09	-1.05979	0	0.301	6.85699e-05	3	0		PRDX5	EBF1		KEGG_LYSOSOME [121]	Lysosome	14		1.85 e-15	1.38 e-12			REACTOME_ANTIGEN_ACTIVATES_B_CELL_RECEPTOR_BCR_LEADING_TO_GENERATION_OF_SECOND_MESSENGERS [86]	Antigen activates B Cell Receptor (BCR) leading to generation of second messengers	5		3.77 e-8	3.75 e-5
EBF1.3	5.20158e-09	-1.39516	0.012	0.313	7.27389e-05	3	0		C1QC	GIMAP4		REACTOME_HEMOSTASIS [678]	Hemostasis	24		8.61 e-14	4.28 e-11			WP_B_CELL_RECEPTOR_SIGNALING_PATHWAY [98]	B cell receptor signaling pathway	5		7.28 e-8	4.52 e-5
GIMAP4.3	5.31847e-09	-1.05059	0.012	0.313	7.43735e-05	3	0		ITM2B	IGLC1		WP_SELENIUM_MICRONUTRIENT_NETWORK [91]	Selenium micronutrient network	11		1.25 e-12	5.31 e-10			WP_PRION_DISEASE_PATHWAY [37]	Prion disease pathway	4		7.58 e-8	4.52 e-5
IGLC1.3	6.70657e-09	-1.8661	0	0.297	9.37846e-05	3	0		ICAM2	IGLC3		WP_COMPLEMENT_SYSTEM [99]	Complement system	11		3.21 e-12	1.2 e-9			WP_VEGFAVEGFR2_SIGNALING_PATHWAY [438]	VEGFA-VEGFR2 signaling pathway	7		4.27 e-7	2.12 e-4
IGLC3.3	8.85915e-09	-1.68963	0.023	0.319	0.000123886	3	0		CYBA	NUCKS1		REACTOME_ARACHIDONIC_ACID_METABOLISM [59]	Arachidonic acid metabolism	9		1.66 e-11	4.13 e-9			REACTOME_SIGNALING_BY_THE_B_CELL_RECEPTOR_BCR [166]	Signaling by the B Cell Receptor (BCR)	5		1 e-6	4.28 e-4
NUCKS1.1	1.21527e-08	-0.610583	0.314	0.587	0.000169943	3	0		FCGR3	LY6A		WP_MICROGLIA_PATHOGEN_PHAGOCYTOSIS_PATHWAY [40]	Microglia pathogen phagocytosis pathway	8		2.29 e-11	5.25 e-9			PID_CMYB_PATHWAY [84]	C-MYB transcription factor network	4		2.13 e-6	7.95 e-4
LY6A.3	1.56859e-08	-1.3719	0.023	0.312	0.000219351	3	0		FXYD5	MZB1		REACTOME_METABOLISM_OF_LIPIDS [743]	Metabolism of lipids	20		1.35 e-9	2.51 e-7			REACTOME_INNATE_IMMUNE_SYSTEM [1117]	Innate Immune System	8		2.28 e-5	7.55 e-3
MZB1.3	2.06395e-08	-1.28757	0.012	0.295	0.000288623	3	0		NINJ1	ETS1		REACTOME_FATTY_ACID_METABOLISM [177]	Fatty acid metabolism	11		1.77 e-9	3.1 e-7			REACTOME_CELL_SURFACE_INTERACTIONS_AT_THE_VASCULAR_WALL [194]	Cell surface interactions at the vascular wall	4		5.8 e-5	1.73 e-2
ETS1.3	3.75251e-08	-1.09509	0.023	0.301	0.000524751	3	0		GNGT2	PTPRC
PTPRC.2	4.43073e-08	-0.794139	0.512	0.692	0.000619593	3	0		TMEM37	PTPRCAP
PTPRCAP.3	4.4468e-08	-1.03813	0.035	0.311	0.000621841	3	0		IFITM3	NAPSA		GO Classification								GO Classification
NAPSA.3	5.64293e-08	-1.17736	0.081	0.361	0.000789107	3	0		WFDC17	GIMAP6		GOCC_SECRETORY_GRANULE [864]	A small subcellular vesicle, surrounded by a membrane, that is formed from the Golgi apparatus and contains a highly concentrated protein destined for secretion. Secretory granules move towards the periphery of the cell and upon stimulation, their membranes fuse with the cell membrane, and their protein load is exteriorized. Processing of the contained protein may take place in secretory granules…	50		3.24 e-38	3.37 e-34			GOBP_B_CELL_RECEPTOR_SIGNALING_PATHWAY [124]	A series of molecular signals initiated by the cross-linking of an antigen receptor on a B cell. [GOC:add]	13		4.75 e-23	2.71 e-19
GIMAP6.3	1.32075e-07	-0.973304	0.081	0.35	0.00184694	3	0		CFP	GIMAP1		GOCC_SECRETORY_VESICLE [1024]	A cytoplasmic, membrane bound vesicle that is capable of fusing to the plasma membrane to release its contents into the extracellular space. [GOC:dos]	51		8.04 e-36	4.18 e-32			GOBP_LYMPHOCYTE_ACTIVATION [792]	A change in morphology and behavior of a lymphocyte resulting from exposure to a specific antigen, mitogen, cytokine, chemokine, cellular ligand, or soluble factor. [GOC:mgi_curators, ISBN:0781735149]	20		5.22 e-23	2.71 e-19
GIMAP1.3	1.36558e-07	-0.996596	0.105	0.372	0.00190963	3	0		PRTN3	YIPF1		GOBP_DEFENSE_RESPONSE [1739]	Reactions, triggered in response to the presence of a foreign body or the occurrence of an injury, which result in restriction of damage to the organism attacked or prevention/recovery from the infection caused by the attack. [GOC:go_curators]	59		1.62 e-32	5.61 e-29			GOBP_CELL_ACTIVATION [1095]	A change in the morphology or behavior of a cell resulting from exposure to an activating factor such as a cellular or soluble ligand. [GOC:mgi_curators]	20		3.06 e-20	1.06 e-16
YIPF1.NAP1L1.2	2.15993e-07	-0.697882	0.337	0.589	0.00302045	3	0		TRF	APOBEC3		GOBP_REGULATION_OF_IMMUNE_SYSTEM_PROCESS [1435]	Any process that modulates the frequency, rate, or extent of an immune system process. [GOC:add]	45		3.34 e-23	6.94 e-20			GOBP_ANTIGEN_RECEPTOR_MEDIATED_SIGNALING_PATHWAY [237]	A series of molecular signals initiated by the cross-linking of an antigen receptor on a B or T cell. [GOC:add]	13		2.73 e-19	7.11 e-16
APOBEC3.3	2.2987e-07	-0.331915	0.116	0.394	0.0032145	3	0		H2-D1	NAP1L1		GOCC_VESICLE_LUMEN [327]	The volume enclosed by the membrane or protein that forms a vesicle. [GOC:mah, GOC:vesicles]	25		3.34 e-22	5.78 e-19			GOBP_B_CELL_ACTIVATION [329]	The change in morphology and behavior of a mature or immature B cell resulting from exposure to a mitogen, cytokine, chemokine, cellular ligand, or an antigen for which it is specific. [GOC:mgi_curators, ISBN:0781735149]	14		3.46 e-19	7.2 e-16
RPS26.2	2.65473e-07	-0.33578	1	0.961	0.00371238	3	0		TIMP2	BCL2		GOCC_VACUOLE [827]	A closed structure, found only in eukaryotic cells, that is completely surrounded by unit membrane and contains liquid material. Cells contain one or several vacuoles, that may have different functions from each other. Vacuoles have a diverse array of functions. They can act as a storage organelle for nutrients or waste products, as a degradative compartment, as a cost-effective way of increasing…	34		3.36 e-21	5 e-18			GOBP_POSITIVE_REGULATION_OF_IMMUNE_SYSTEM_PROCESS [917]	Any process that activates or increases the frequency, rate, or extent of an immune system process. [GOC:add]	17		3.22 e-17	4.79 e-14
BCL2.2	3.46427e-07	-0.908213	0.035	0.288	0.00484443	3	0		GUCA1A	POU2F2		GOCC_ENDOPLASMIC_RETICULUM [1993]	The irregular network of unit membranes, visible only by electron microscopy, that occurs in the cytoplasm of many eukaryotic cells. The membranes form a complex meshwork of tubular channels, which are often expanded into slitlike cavities called cisternae. The ER takes two forms, rough (or granular), with ribosomes adhering to the outer surface, and smooth (with no ribosomes attached). [ISBN:019…	49		8.88 e-21	1.03 e-17			GOBP_ACTIVATION_OF_IMMUNE_RESPONSE [379]	Any process that initiates an immune response. [GO_REF:0000022, GOC:add, ISBN:0781735149]	13		1.26 e-16	1.63 e-13
GM42418.2	3.91246e-07	-0.343116	1	0.999	0.00547118	3	0		LAMTOR4	IQGAP1		GOBP_REGULATION_OF_RESPONSE_TO_EXTERNAL_STIMULUS [978]	Any process that modulates the frequency, rate or extent of a response to an external stimulus. [GOC:mah]	35		6.92 e-20	6.54 e-17			GOBP_REGULATION_OF_IMMUNE_SYSTEM_PROCESS [1435]	Any process that modulates the frequency, rate, or extent of an immune system process. [GOC:add]	18		2.66 e-15	2.76 e-12
POU2F2.2	3.95388e-07	-0.826802	0.244	0.505	0.00552911	3	0		PPIB	MALAT1		GOBP_LEUKOCYTE_MIGRATION [385]	The movement of a leukocyte within or between different tissues and organs of the body. [GOC:add, ISBN:0781735149, PMID:14680625, PMID:14708592, PMID:7507411, PMID:8600538]	22		5.76 e-17	4.61 e-14			GOBP_REGULATION_OF_LYMPHOCYTE_ACTIVATION [525]	Any process that modulates the frequency, rate or extent of lymphocyte activation. [GOC:ai]	13		8.29 e-15	7.84 e-12
IQGAP1.1	5.22155e-07	-0.587164	0.616	0.736	0.00730181	3	0		CRLF2	SHISA5		GOCC_VESICLE_MEMBRANE [1189]	The lipid bilayer surrounding any membrane-bounded vesicle in the cell. [GOC:mah, GOC:vesicle]	34		2.13 e-16	1.48 e-13			GOBP_REGULATION_OF_B_CELL_ACTIVATION [193]	Any process that modulates the frequency, rate or extent of B cell activation. [GOC:ai]	10		9.6 e-15	8.32 e-12
MALAT1.1	6.06161e-07	-0.491783	1	0.983	0.00847655	3	0		BLVRB	FNBP1
SHISA5.2	7.6523e-07	-0.701683	0.651	0.778	0.010701	3	0		CEBPB	BANK1
FNBP1.SLC25A3.2	8.55445e-07	-0.568796	0.07	0.322	0.0119625	3	0		MGST1	SLC25A3
BANK1.2	8.78935e-07	-0.840246	0.209	0.462	0.012291	3	0		PF4	DOCK10
MT.CO1.2	9.15312e-07	-0.276837	0.988	0.971	0.0127997	3	0		COMT	LY6E
DOCK10.1	1.17956e-06	-0.523698	0.105	0.368	0.016495	3	0		ALOX15	CCND2
LY6E.3	1.29267e-06	-0.602849	0.93	0.872	0.0180767	3	0		ECM1	MYH9
CCND2.3	1.54287e-06	-0.858989	0.07	0.311	0.0215755	3	0		CD14	RABGAP1L
MYH9	1.67111e-06	-0.618203	0.349	0.563	0.0233688	3	0		C4B	MEF2C
RABGAP1L.3	1.70097e-06	-0.736987	0.058	0.294	0.0237864	3	0		S100A1	FAM65B
MEF2C.3	2.29813e-06	-0.826906	0.198	0.44	0.032137	3	0		SLPI
FAM65B.2	2.79434e-06	-0.71531	0.105	0.345	0.0390761	3	0		SRGN
MT.RNR1.3	3.06048e-06	-0.824218	0.977	0.994	0.0427977	3	0		GPX4
LYZ2.3	2.40005e-29	1.01861	0.988	0.906	3.35623e-25	3	1		KHK
C1QB.3	3.92353e-26	0.942227	0.965	0.596	5.48667e-22	3	1		FTL1
CST3.3	4.3204e-26	0.741857	1	0.768	6.04165e-22	3	1		ALOX5AP
TYROBP.3	7.90622e-25	0.772231	0.977	0.728	1.10561e-20	3	1		FKBP2
CD9.3	8.93943e-25	0.947328	0.942	0.538	1.25009e-20	3	1		F10
PTGIS.3	4.10247e-24	0.926845	0.86	0.347	5.73689e-20	3	1		TMED3
CCL24.2	8.01406e-24	1.02069	0.942	0.452	1.12069e-19	3	1		DPEP2
IFITM2.3	7.4005e-23	0.784792	0.977	0.556	1.03489e-18	3	1		SAA3
APOE.3	2.40518e-22	1.09179	0.977	0.816	3.3634e-18	3	1		MS4A8A
LTC4S.3	5.15428e-21	0.796457	0.965	0.492	7.20774e-17	3	1		ANXA3
RGS10.2	1.34486e-20	0.757224	0.942	0.495	1.88065e-16	3	1		DBI
FCER1G.3	2.28118e-20	0.702533	0.988	0.58	3.19001e-16	3	1		PRDX4
SSR4.2	3.79784e-20	0.659544	0.977	0.749	5.31089e-16	3	1		MT1
FABP4.3	6.42053e-20	0.851993	0.919	0.455	8.97847e-16	3	1		RHOC
C1QA.3	7.08554e-20	0.847516	0.965	0.581	9.90841e-16	3	1		CREG1
NUPR1.3	8.35445e-20	0.670481	0.872	0.38	1.16829e-15	3	1		FABP5
PRDX5.3	1.32222e-19	0.69018	0.965	0.662	1.84899e-15	3	1		MCEMP1
C1QC.3	2.08877e-19	0.779064	0.965	0.555	2.92094e-15	3	1		PYCARD
ITM2B.2	2.84621e-19	0.531842	0.988	0.892	3.98014e-15	3	1		GARNL3
ICAM2.3	4.72012e-19	0.731885	0.965	0.538	6.60062e-15	3	1		PLIN2
CYBA.2	5.43087e-19	0.50612	0.977	0.946	7.59453e-15	3	1		IFI27
FCGR3.3	7.05032e-19	0.68176	0.965	0.512	9.85917e-15	3	1		HEXA
FXYD5.3	8.74693e-19	0.622368	0.977	0.814	1.22317e-14	3	1		POLR3GL
NINJ1.3	1.23995e-18	0.682184	0.919	0.438	1.73394e-14	3	1		CD302
GNGT2.3	1.42845e-18	0.671915	0.953	0.566	1.99755e-14	3	1		ADGRE1
TMEM37.1	9.3292e-18	0.574433	0.581	0.196	1.3046e-13	3	1		NPC2
IFITM3.3	1.52748e-17	0.688247	0.965	0.594	2.13602e-13	3	1		LYZ1
WFDC17.3	6.10394e-17	0.711319	0.965	0.652	8.53575e-13	3	1		SELP
CFP.3	1.02689e-16	0.656488	0.965	0.581	1.436e-12	3	1		BSG
PRTN3.2	1.37155e-16	0.794148	0.674	0.261	1.91798e-12	3	1		LRG1
TRF.3	2.10466e-16	0.674557	0.953	0.527	2.94316e-12	3	1		CKB
H2.D1.2	4.56838e-16	0.449528	0.977	0.976	6.38843e-12	3	1		CNPY2
TIMP2.3	1.36819e-15	0.667462	0.965	0.559	1.91328e-11	3	1		PMP22
GUCA1A.2	1.94335e-15	0.540671	0.593	0.232	2.71758e-11	3	1		CTSZ
LAMTOR4.3	2.49758e-15	0.617345	0.965	0.602	3.49262e-11	3	1		SPI1
PPIB.2	2.52592e-15	0.540972	0.988	0.782	3.53224e-11	3	1		TXN1
CRLF2.1	2.61707e-15	0.540114	0.872	0.488	3.65971e-11	3	1		MSRB1
BLVRB.3	4.23998e-15	0.544887	0.93	0.556	5.92919e-11	3	1		MAP1LC3A
CEBPB.3	4.80469e-15	0.653905	0.953	0.555	6.71888e-11	3	1		LRPAP1
MGST1.3	7.33815e-15	0.614198	0.814	0.401	1.02617e-10	3	1		SERPINB2
PF4.3	8.09921e-15	0.773184	0.942	0.576	1.13259e-10	3	1		DDOST
COMT.3	1.18524e-14	0.553467	0.907	0.492	1.65744e-10	3	1		COTL1
ALOX15.3	1.33628e-14	0.637673	0.965	0.491	1.86865e-10	3	1		PRG4
ECM1.3	1.49013e-14	0.6112	0.977	0.527	2.0838e-10	3	1		ITGA6
X4930455G09RIK.2	1.86893e-14	0.534192	0.674	0.313	2.61351e-10	3	1		CD5L
CD14.3	2.2412e-14	0.598838	0.826	0.42	3.13409e-10	3	1		HGSNAT
C4B.3	2.37804e-14	0.618418	0.907	0.441	3.32545e-10	3	1		LTBP1
S100A1.3	3.712e-14	0.566394	0.802	0.415	5.19087e-10	3	1		CALML4
SLPI.2	4.42138e-14	0.997634	0.907	0.73	6.18286e-10	3	1		F7
SRGN.2	5.91715e-14	0.599331	0.988	0.89	8.27454e-10	3	1		CTLA2B
GPX4.2	6.47833e-14	0.49808	0.977	0.741	9.0593e-10	3	1		FABP7
KHK.2	6.57045e-14	0.582504	0.756	0.395	9.18812e-10	3	1		EIF4EBP1
FTL1.3	9.55151e-14	0.488989	0.988	0.899	1.33568e-09	3	1		DHRS7
ALOX5AP.3	1.06844e-13	0.573641	0.965	0.555	1.49411e-09	3	1		SMPDL3A
FKBP2.2	1.99004e-13	0.575914	0.826	0.433	2.78287e-09	3	1		EDNRB
F10.3	3.18218e-13	0.553682	0.837	0.402	4.44996e-09	3	1		TAGLN2
TMED3.2	3.33476e-13	0.515163	0.826	0.454	4.66333e-09	3	1		THBS1
DPEP2.3	3.75128e-13	0.532031	0.814	0.411	5.24579e-09	3	1		ABI3
SAA3.3	4.68435e-13	0.583296	0.93	0.535	6.5506e-09	3	1		PILRB1
MS4A8A.3	6.85226e-13	0.485377	0.802	0.411	9.5822e-09	3	1		LAMP1
ANXA3.3	7.7167e-13	0.491094	0.86	0.445	1.0791e-08	3	1		GPX1
DBI.3	7.95334e-13	0.533601	0.965	0.655	1.1122e-08	3	1		SEPP1
PRDX4.2	1.43477e-12	0.43715	0.709	0.327	2.00638e-08	3	1		TMEM141
MT1.3	1.46385e-12	0.491342	0.826	0.465	2.04704e-08	3	1		GNG5
RHOC.3	1.5412e-12	0.465079	0.593	0.252	2.15522e-08	3	1		CCL9
CREG1.3	1.87416e-12	0.535557	0.907	0.535	2.62082e-08	3	1		EMP3
FABP5.2	1.97817e-12	0.693073	0.663	0.312	2.76628e-08	3	1		ERGIC3
MCEMP1.3	2.23273e-12	0.486539	0.826	0.411	3.12225e-08	3	1		PYGL
PYCARD.3	2.28137e-12	0.50952	0.965	0.702	3.19026e-08	3	1		EMILIN2
GARNL3.3	6.39672e-12	0.538968	0.709	0.333	8.94518e-08	3	1		ENGASE
PLIN2.3	7.31746e-12	0.460611	0.86	0.47	1.02327e-07	3	1		FAM46A
IFI27.2	9.7785e-12	0.546591	0.837	0.508	1.36743e-07	3	1		CLEC4D
HEXA.3	9.80531e-12	0.484461	0.919	0.577	1.37117e-07	3	1		FCNA
POLR3GL.1	1.03616e-11	0.431121	0.558	0.241	1.44897e-07	3	1		CFH
CD302.2	1.05184e-11	0.457149	0.616	0.291	1.47089e-07	3	1		UQCRB
ADGRE1.3	1.33159e-11	0.455405	0.919	0.474	1.86209e-07	3	1		CD68
GM10116.2	1.44587e-11	0.385988	0.663	0.309	2.0219e-07	3	1		MAN2B1
NPC2.3	1.45574e-11	0.47933	0.953	0.753	2.0357e-07	3	1		SELENOF
LYZ1.2	1.91992e-11	0.426359	0.942	0.537	2.68482e-07	3	1		ATP6V0E
SELP.3	2.36558e-11	0.377395	0.849	0.386	3.30803e-07	3	1		CAMK1
BSG.3	2.37851e-11	0.442723	0.93	0.601	3.3261e-07	3	1		LPL
LRG1.3	2.47059e-11	0.468024	0.558	0.24	3.45487e-07	3	1		RGPD5
CKB.2	3.2121e-11	0.423032	0.814	0.401	4.4918e-07	3	1		SHFM1
RPL10.1	3.25295e-11	0.287647	0.977	0.954	4.54893e-07	3	1		CCDC12
CNPY2.2	3.35567e-11	0.376678	0.779	0.406	4.69257e-07	3	1		ST3GAL5
PMP22.3	3.43063e-11	0.475742	0.756	0.376	4.79739e-07	3	1		ARRB2
CTSZ.1	3.55039e-11	0.447047	0.953	0.718	4.96487e-07	3	1		TCN2
SPI1.2	3.84453e-11	0.396895	0.919	0.533	5.3762e-07	3	1		SDF2L1
TXN1.3	4.21295e-11	0.446636	0.965	0.731	5.89139e-07	3	1		PID1
MSRB1.3	4.6249e-11	0.389536	0.826	0.465	6.46747e-07	3	1		TSPAN4
MAP1LC3A.1	6.09351e-11	0.475057	0.547	0.25	8.52117e-07	3	1		GATA6
LRPAP1.1	6.55028e-11	0.4253	0.674	0.35	9.15991e-07	3	1		DHRS3
SERPINB2.3	8.07626e-11	0.559876	0.814	0.412	1.12938e-06	3	1		NUCB1
DDOST.3	9.83702e-11	0.415896	0.814	0.467	1.37561e-06	3	1		LAMTOR3
COTL1.3	1.23715e-10	0.456847	0.953	0.734	1.73003e-06	3	1		PSMB2
PRG4.3	1.53387e-10	0.52608	0.965	0.551	2.14496e-06	3	1		ALDH2
ITGA6.3	1.53968e-10	0.388607	0.965	0.479	2.15309e-06	3	1		GAPDH
CD5L.3	1.74185e-10	0.452492	0.942	0.456	2.4358e-06	3	1		MAFB
HGSNAT.3	1.85877e-10	0.437331	0.814	0.441	2.5993e-06	3	1		PLXDC2
LTBP1.3	1.99967e-10	0.408143	0.767	0.363	2.79634e-06	3	1		SERPINB1A
CALML4.3	2.21302e-10	0.467565	0.64	0.309	3.09468e-06	3	1		TNFSF12
F7.1	2.33303e-10	0.39704	0.453	0.166	3.26251e-06	3	1		PILRB2
CTLA2B.1	2.53389e-10	0.339131	0.419	0.157	3.54339e-06	3	1		ATOX1
FABP7.3	3.08507e-10	0.521224	0.663	0.316	4.31416e-06	3	1		CNIH4
GM1673.1	3.22855e-10	0.362229	0.5	0.209	4.5148e-06	3	1		HACD4
EIF4EBP1.1	3.2952e-10	0.379063	0.616	0.307	4.60801e-06	3	1		CTSB
DHRS7.3	3.70604e-10	0.436778	0.767	0.451	5.18252e-06	3	1		ATPIF1
SMPDL3A.3	4.68032e-10	0.433344	0.965	0.645	6.54496e-06	3	1		ATP6V0B
EDNRB.3	8.39561e-10	0.39461	0.93	0.462	1.17404e-05	3	1		TXNDC17
TAGLN2.2	8.63241e-10	0.356833	0.965	0.868	1.20716e-05	3	1		METRNL
THBS1.3	9.09155e-10	0.408502	0.919	0.469	1.27136e-05	3	1		CSF1R
ABI3.3	9.3754e-10	0.406801	0.64	0.334	1.31106e-05	3	1		PADI4
PILRB1.1	1.17831e-09	0.325853	0.5	0.211	1.64775e-05	3	1		NENF
LAMP1.3	1.43835e-09	0.435701	0.919	0.609	2.01139e-05	3	1		TMEM176B
GM16104.2	1.82302e-09	0.453073	0.465	0.208	2.54931e-05	3	1		MSR1
GPX1.3	2.2308e-09	0.41783	0.965	0.798	3.11955e-05	3	1		ARPC1B
SEPP1.3	2.42971e-09	0.374943	0.849	0.477	3.39771e-05	3	1		BST2
TMEM141.3	2.50989e-09	0.361086	0.581	0.297	3.50982e-05	3	1		ARPC1A
GNG5.2	2.68973e-09	0.403244	0.977	0.795	3.76131e-05	3	1		SULT1A1
CCL9.2	3.00514e-09	0.288946	0.895	0.508	4.20239e-05	3	1		PROS1
EMP3.2	3.18088e-09	0.407773	0.965	0.799	4.44814e-05	3	1		TMEM176A
ERGIC3.2	3.82949e-09	0.416858	0.721	0.405	5.35516e-05	3	1		OSTF1
PYGL.3	4.03049e-09	0.338216	0.837	0.442	5.63624e-05	3	1		TMEM59
EMILIN2.3	4.19038e-09	0.426599	0.93	0.505	5.85983e-05	3	1		CTSA
ENGASE.3	4.28709e-09	0.366294	0.593	0.298	5.99507e-05	3	1		FAM212A
FAM46A.3	4.33894e-09	0.38503	0.953	0.596	6.06757e-05	3	1		SELPLG
CLEC4D.3	5.4646e-09	0.391471	0.651	0.337	7.64169e-05	3	1		LGMN
FCNA.3	5.47955e-09	0.350866	0.849	0.445	7.6626e-05	3	1		PILRA
CFH.3	6.11616e-09	0.388723	0.802	0.404	8.55284e-05	3	1		EHD1
UQCRB.2	6.24933e-09	0.452843	0.86	0.646	8.73906e-05	3	1		PLEK
CD68.3	6.33191e-09	0.355981	0.837	0.49	8.85455e-05	3	1		UAP1
MAN2B1.3	6.93675e-09	0.40535	0.895	0.606	9.70035e-05	3	1		SCN1B
SELENOF	7.6959e-09	0.350944	0.849	0.585	0.000107619	3	1		ASPA
ATP6V0E	7.83782e-09	0.440072	0.953	0.724	0.000109604	3	1		GMFG
CAMK1.3	8.73769e-09	0.30348	0.674	0.358	0.000122188	3	1		CTSD
LPL.RGPD5.3	9.00975e-09	0.274527	0.884	0.447	0.000125992	3	1		BRI3
SHFM1.2	1.00981e-08	0.367423	0.988	0.799	0.000141211	3	1		PTGS1
CCDC12.2	1.1675e-08	0.405165	0.872	0.614	0.000163264	3	1		CRYL1
ST3GAL5.3	1.32431e-08	0.307572	0.791	0.441	0.000185191	3	1		NDUFA4
ARRB2.3	1.33077e-08	0.327868	0.767	0.413	0.000186095	3	1		F5
TCN2.3	1.39781e-08	0.342548	0.86	0.483	0.000195469	3	1		NCF2
SDF2L1.3	1.46331e-08	0.413237	0.663	0.365	0.000204629	3	1		FTH1
PID1.2	1.49326e-08	0.30178	0.744	0.411	0.000208817	3	1		LAPTM5
TSPAN4	1.60742e-08	0.325678	0.337	0.125	0.000224781	3	1		TNFRSF1A
GATA6.3	1.69472e-08	0.404911	0.581	0.294	0.000236989	3	1		FAM213B
DHRS3.3	1.70293e-08	0.372928	0.814	0.447	0.000238138	3	1		TNFAIP8
NUCB1.3	1.77435e-08	0.378084	0.744	0.434	0.000248124	3	1		SAP30
LAMTOR3	1.91442e-08	0.270718	0.558	0.275	0.000267713	3	1		RPN2
PSMB2	1.93634e-08	0.385238	0.779	0.49	0.000270778	3	1		PCBD2
ALDH2.3	2.50098e-08	0.382676	0.953	0.721	0.000349737	3	1		VDAC2
GAPDH.2	2.55869e-08	0.377257	0.965	0.784	0.000357807	3	1		CLEC4E
MAFB.3	2.75721e-08	0.3123	0.884	0.476	0.000385569	3	1		PDIA6
PLXDC2.3	2.76995e-08	0.281563	0.872	0.449	0.00038735	3	1		BCL2A1B
SERPINB1A.2	2.91712e-08	0.407814	0.791	0.479	0.000407931	3	1		ATP1A3
TNFSF12.1	3.61837e-08	0.303057	0.477	0.222	0.000505993	3	1		CTSS
PILRB2.2	4.02115e-08	0.333758	0.57	0.304	0.000562318	3	1		OST4
ATOX1.1	4.04585e-08	0.279267	0.965	0.65	0.000565772	3	1		RRAS
CNIH4.2	4.4422e-08	0.332716	0.744	0.448	0.000621197	3	1		MOCS2
GM6166	4.49989e-08	0.315635	0.267	0.086	0.000629265	3	1		BIN1
HACD4.3	4.68212e-08	0.339893	0.791	0.438	0.000654748	3	1		POMP
CTSB.3	4.70003e-08	0.287628	0.965	0.638	0.000657253	3	1		PLA2G7
ATPIF1.2	5.43754e-08	0.37789	0.919	0.631	0.000760385	3	1		MPP1
ATP6V0B.3	5.61619e-08	0.339762	0.93	0.682	0.000785368	3	1		PDLIM2
TXNDC17.2	6.22311e-08	0.340059	0.884	0.577	0.00087024	3	1		SMAGP
METRNL.3	6.89545e-08	0.387611	0.663	0.368	0.000964259	3	1		ATP5H
CSF1R.3	7.0011e-08	0.336315	0.872	0.487	0.000979034	3	1		TSPO
PADI4.3	7.55172e-08	0.32623	0.756	0.405	0.00105603	3	1		EMILIN1
NENF.2	7.58078e-08	0.413918	0.651	0.383	0.0010601	3	1		EVI5
TMEM176B.2	8.28042e-08	0.461769	0.709	0.424	0.00115793	3	1
MSR1.3	9.89625e-08	0.298923	0.826	0.434	0.00138389	3	1
ARPC1B.2	1.01427e-07	0.340435	0.977	0.874	0.00141835	3	1
BST2.2	1.01674e-07	0.382617	0.733	0.462	0.0014218	3	1
ARPC1A.1	1.06405e-07	0.280957	0.558	0.287	0.00148797	3	1
SULT1A1.3	1.08748e-07	0.32399	0.535	0.276	0.00152074	3	1
PROS1.3	1.09769e-07	0.27931	0.628	0.327	0.001535	3	1
X1110008F13RIK.2	1.1519e-07	0.383828	0.849	0.537	0.00161081	3	1
TMEM176A.2	1.18295e-07	0.34619	0.686	0.387	0.00165423	3	1
OSTF1.2	1.18913e-07	0.33746	0.93	0.653	0.00166287	3	1
TMEM59.1	1.19346e-07	0.340729	0.895	0.58	0.00166894	3	1
CTSA.3	1.30679e-07	0.32114	0.826	0.495	0.00182742	3	1
FAM212A.2	1.34967e-07	0.27103	0.407	0.179	0.00188738	3	1
SELPLG.3	1.48434e-07	0.355188	0.942	0.638	0.00207571	3	1
LGMN.3	1.49432e-07	0.334547	0.686	0.387	0.00208966	3	1
PILRA.3	1.4944e-07	0.30539	0.709	0.406	0.00208977	3	1
EHD1.2	1.56297e-07	0.338588	0.779	0.463	0.00218566	3	1
PLEK.3	1.64111e-07	0.262402	0.93	0.56	0.00229493	3	1
UAP1.3	1.73118e-07	0.303428	0.535	0.284	0.00242089	3	1
F630028O10RIK.3	1.777e-07	0.361561	0.57	0.308	0.00248496	3	1
SCN1B.3	1.97239e-07	0.489841	0.512	0.266	0.00275819	3	1
ASPA.2	2.0925e-07	0.281154	0.453	0.208	0.00292615	3	1
GMFG.1	2.13978e-07	0.289916	0.965	0.789	0.00299227	3	1
GM4951.3	2.30931e-07	0.349829	0.419	0.19	0.00322934	3	1
CTSD.3	2.4962e-07	0.316201	0.965	0.613	0.00349069	3	1
BRI3.3	2.72914e-07	0.385383	0.907	0.66	0.00381643	3	1
PTGS1.3	3.0112e-07	0.356729	0.779	0.444	0.00421086	3	1
CRYL1.3	3.11872e-07	0.315147	0.64	0.345	0.00436122	3	1
NDUFA4.2	3.16102e-07	0.356594	0.93	0.793	0.00442037	3	1
F5.3	3.18062e-07	0.259695	0.826	0.433	0.00444778	3	1
NCF2.2	3.31473e-07	0.32199	0.837	0.526	0.00463532	3	1
FTH1	3.39896e-07	0.272622	1	0.976	0.0047531	3	1
LAPTM5.3	4.1766e-07	0.324237	0.977	0.734	0.00584056	3	1
TNFRSF1A.3	6.459e-07	0.265057	0.558	0.312	0.00903227	3	1
FAM213B	6.90225e-07	0.287277	0.349	0.15	0.0096521	3	1
TNFAIP8.3	7.11934e-07	0.321584	0.93	0.648	0.00995569	3	1
SAP30.2	7.47467e-07	0.283609	0.43	0.211	0.0104526	3	1
RPN2.3	8.02491e-07	0.310504	0.86	0.563	0.011222	3	1
PCBD2.1	8.37097e-07	0.295629	0.593	0.334	0.011706	3	1
VDAC2	8.49214e-07	0.284289	0.837	0.534	0.0118754	3	1
MRPL33.2	1.03411e-06	0.348965	0.907	0.638	0.0144609	3	1
CLEC4E.2	1.13228e-06	0.298444	0.43	0.214	0.0158338	3	1
PDIA6.3	1.1484e-06	0.31914	0.849	0.555	0.0160592	3	1
BCL2A1B.2	1.17549e-06	0.396813	0.535	0.313	0.0164381	3	1
ATP1A3.3	1.38802e-06	0.250347	0.616	0.347	0.01941	3	1
CTSS.3	1.49163e-06	0.338894	0.965	0.788	0.0208589	3	1
OST4.1	1.50583e-06	0.298401	0.884	0.673	0.0210575	3	1
RRAS.1	1.74339e-06	0.317334	0.547	0.322	0.0243796	3	1
MOCS2	1.76889e-06	0.390902	0.384	0.186	0.0247361	3	1
BIN1.2	1.78709e-06	0.285619	0.791	0.495	0.0249906	3	1
POMP.1	1.84183e-06	0.299471	0.884	0.648	0.0257561	3	1
PLA2G7.3	1.8448e-06	0.525383	0.442	0.232	0.0257977	3	1
AB124611	1.8661e-06	0.315657	0.721	0.469	0.0260956	3	1
MPP1.3	2.16584e-06	0.269142	0.721	0.427	0.0302871	3	1
PDLIM2.2	2.48306e-06	0.329543	0.57	0.338	0.0347231	3	1
SMAGP.2	2.5141e-06	0.289809	0.523	0.297	0.0351572	3	1
ATP5H.1	2.69291e-06	0.283692	0.965	0.825	0.0376577	3	1
TSPO.2	2.95577e-06	0.321237	0.919	0.721	0.0413335	3	1
EMILIN1.3	2.995e-06	0.341711	0.407	0.198	0.0418821	3	1
EVI5.3	3.43858e-06	0.309757	0.756	0.438	0.0480851	3	1

## Sheet: Cluster4
B1 B Cells
Gene	p_val	avg_logFC	pct.1	pct.2	p_val_adj	cluster	up?		Genes Up - no RPs	Genes Down - no RPs		All Genes Analysis - Up								All Genes Analysis - Down
CFP.4	2.38675e-21	-2.24875	0.014	0.679	3.33763e-17	4	0		LY6D	CFP		Hallmark								Hallmark
TYROBP.4	2.62208e-21	-2.26552	0.275	0.799	3.66672e-17	4	0		CD79A	TYROBP		HALLMARK_ALLOGRAFT_REJECTION [200]	Genes up-regulated during transplant rejection.	5		3.14 e-6	1.57 e-4			HALLMARK_COMPLEMENT [200]	Genes encoding components of the complement system, which is part of the innate immune system.	30		1.14 e-23	5.69 e-22
IFITM3.4	3.12553e-21	-2.71428	0.043	0.688	4.37074e-17	4	0		EBF1	IFITM3		HALLMARK_IL2_STAT5_SIGNALING [199]	Genes up-regulated by STAT5 in response to IL2 stimulation.	3		1.49 e-3	1.26 e-2			HALLMARK_MTORC1_SIGNALING [200]	Genes up-regulated through activation of mTORC1 complex.	26		4.45 e-19	1.11 e-17
CTSB.4	5.77797e-21	-1.87169	0.101	0.726	8.07991e-17	4	0		IGKC	CTSB		HALLMARK_HYPOXIA [200]	Genes up-regulated in response to low oxygen levels (hypoxia).	3		1.51 e-3	1.26 e-2			HALLMARK_ADIPOGENESIS [200]	Genes up-regulated during adipocyte differentiation (adipogenesis).	25		5.6 e-18	9.33 e-17
FCER1G.4	6.60501e-21	-2.15667	0.029	0.679	9.23645e-17	4	0		CD79B	FCER1G		HALLMARK_INFLAMMATORY_RESPONSE [200]	Genes defining inflammatory response.	3		1.51 e-3	1.26 e-2			HALLMARK_COAGULATION [138]	Genes encoding components of blood coagulation system; also up-regulated in platelets.	19		9.09 e-15	1.14 e-13
ITGB1.3	1.07073e-19	-1.28183	0.116	0.757	1.49731e-15	4	0		IGLC3	ITGB1		HALLMARK_INTERFERON_GAMMA_RESPONSE [200]	Genes up-regulated in response to IFNG [GeneID=3458].	3		1.51 e-3	1.26 e-2			HALLMARK_IL2_STAT5_SIGNALING [199]	Genes up-regulated by STAT5 in response to IL2 stimulation.	21		7.87 e-14	7.87 e-13
WFDC17.4	1.16882e-19	-2.55593	0.188	0.732	1.63448e-15	4	0		RPS27	WFDC17		HALLMARK_KRAS_SIGNALING_UP [200]	Genes up-regulated by KRAS activation.	3		1.51 e-3	1.26 e-2			HALLMARK_XENOBIOTIC_METABOLISM [200]	Genes encoding proteins involved in processing of drugs and other xenobiotics.	20		8.52 e-13	7.1 e-12
ZEB2.3	1.71727e-19	-1.56844	0.043	0.675	2.40143e-15	4	0		IGLC2	ZEB2		HALLMARK_INTERFERON_ALPHA_RESPONSE [97]	Genes up-regulated in response to alpha interferon proteins.	2		5.41 e-3	3.87 e-2			HALLMARK_APOPTOSIS [161]	Genes mediating programmed cell death (apoptosis) by activation of caspases.	18		1.77 e-12	1.27 e-11
CCL6.2	1.87676e-19	-2.28159	0.043	0.661	2.62446e-15	4	0		FCMR	CCL6										HALLMARK_HYPOXIA [200]	Genes up-regulated in response to low oxygen levels (hypoxia).	19		7.9 e-12	4.94 e-11
GPX1.4	2.2258e-19	-1.4465	0.435	0.851	3.11256e-15	4	0		IGHM	GPX1										HALLMARK_P53_PATHWAY [200]	Genes involved in p53 pathways and networks.	18		6.91 e-11	3.84 e-10
CTSD.4	2.4067e-19	-1.87095	0.116	0.701	3.36553e-15	4	0		LTB	CTSD										HALLMARK_TNFA_SIGNALING_VIA_NFKB [200]	Genes regulated by NF-kB in response to TNF [GeneID=7124].	17		5.69 e-10	2.37 e-9
ITGB2.3	3.37723e-19	-1.57998	0.087	0.711	4.72272e-15	4	0		CD74	ITGB2
ALOX5AP.4	4.34843e-19	-1.89456	0.043	0.65	6.08084e-15	4	0		H2-EB1	ALOX5AP
FAM46A.4	8.56652e-19	-1.79508	0.087	0.686	1.19794e-14	4	0		MAT2B	FAM46A		Function Classification								Function Classification
FN1.3	9.44897e-19	-3.16899	0.174	0.706	1.32134e-14	4	0		FAU	FN1		REACTOME_CD22_MEDIATED_BCR_REGULATION [61]	CD22 mediated BCR regulation	6		7.77 e-11	2.32 e-7			REACTOME_INNATE_IMMUNE_SYSTEM [1117]	Innate Immune System	116		1.78 e-72	5.31 e-69
PRDX5.4	1.15329e-18	-1.60067	0.203	0.74	1.61277e-14	4	0		IGHD	PRDX5		REACTOME_ANTIGEN_ACTIVATES_B_CELL_RECEPTOR_BCR_LEADING_TO_GENERATION_OF_SECOND_MESSENGERS [86]	Antigen activates B Cell Receptor (BCR) leading to generation of second messengers	6		6.44 e-10	9.61 e-7			REACTOME_NEUTROPHIL_DEGRANULATION [479]	Neutrophil degranulation	83		1.2 e-69	1.79 e-66
ECM1.4	1.17291e-18	-1.96094	0.014	0.627	1.6402e-14	4	0		MT	ECM1		REACTOME_SIGNALING_BY_THE_B_CELL_RECEPTOR_BCR [166]	Signaling by the B Cell Receptor (BCR)	6		3.4 e-8	3.38 e-5			REACTOME_HEMOSTASIS [678]	Hemostasis	56		2.16 e-29	2.15 e-26
FCGR3.4	1.31664e-18	-1.73493	0	0.612	1.84119e-14	4	0		MT	FCGR3		REACTOME_CELL_SURFACE_INTERACTIONS_AT_THE_VASCULAR_WALL [194]	Cell surface interactions at the vascular wall	5		2.71 e-6	1.75 e-3			WP_VEGFAVEGFR2_SIGNALING_PATHWAY [438]	VEGFA-VEGFR2 signaling pathway	46		9.6 e-29	7.15 e-26
SELPLG.4	1.6114e-18	-1.248	0.101	0.724	2.25339e-14	4	0		PDGFRL	SELPLG		KEGG_HEMATOPOIETIC_CELL_LINEAGE [87]	Hematopoietic cell lineage	4		2.94 e-6	1.75 e-3			REACTOME_PLATELET_ACTIVATION_SIGNALING_AND_AGGREGATION [261]	Platelet activation, signaling and aggregation	34		1.35 e-24	8.07 e-22
C1QB.4	1.82514e-18	-2.81198	0.13	0.683	2.55228e-14	4	0		MS4A1	C1QB		WP_APOPTOSISRELATED_NETWORK_DUE_TO_ALTERED_NOTCH3_IN_OVARIAN_CANCER [54]	Apoptosis-related network due to altered Notch3 in ovarian cancer	3		3.2 e-5	1.55 e-2			KEGG_LYSOSOME [121]	Lysosome	25		1.59 e-23	7.89 e-21
TIMP2.4	2.4699e-18	-2.10218	0.072	0.652	3.45391e-14	4	0		PLAC8	TIMP2		REACTOME_ADAPTIVE_IMMUNE_SYSTEM [825]	Adaptive Immune System	7		3.64 e-5	1.55 e-2			REACTOME_RESPONSE_TO_ELEVATED_PLATELET_CYTOSOLIC_CA2 [132]	Response to elevated platelet cytosolic Ca2+	23		5.71 e-20	2.43 e-17
C1QA.4	2.70571e-18	-2.77558	0.116	0.669	3.78366e-14	4	0		H2-AA	C1QA		PID_BCR_5PATHWAY [63]	BCR signaling pathway	3		5.08 e-5	1.9 e-2			REACTOME_CYTOKINE_SIGNALING_IN_IMMUNE_SYSTEM [719]	Cytokine Signaling in Immune system	46		9.06 e-20	3.38 e-17
TRF.4	3.3692e-18	-2.11164	0.029	0.623	4.71148e-14	4	0		H3F3A	TRF		REACTOME_INFECTIOUS_DISEASE [934]	Infectious disease	7		7.94 e-5	2.63 e-2			REACTOME_POST_TRANSLATIONAL_PROTEIN_MODIFICATION [1434]	Post-translational protein modification	65		1.32 e-19	4.37 e-17
LAPTM5.4	3.71226e-18	-1.65577	0.377	0.795	5.19123e-14	4	0		IGLC1	LAPTM5		REACTOME_HEMOSTASIS [678]	Hemostasis	6		1.1 e-4	3.28 e-2			REACTOME_VESICLE_MEDIATED_TRANSPORT [724]	Vesicle-mediated transport	45		7.06 e-19	2.11 e-16
NPC2.4	4.36873e-18	-1.12505	0.261	0.822	6.10923e-14	4	0		CORO1A	NPC2
ITGAM.3	4.38453e-18	-1.7811	0.058	0.649	6.13133e-14	4	0		MZB1	ITGAM
COTL1.4	5.23538e-18	-1.28881	0.29	0.801	7.32115e-14	4	0		H2-DMB2	COTL1		GO Classification								GO Classification
C1QC.4	5.51903e-18	-2.78013	0.087	0.646	7.71781e-14	4	0		H2-AB1	C1QC		GOBP_LYMPHOCYTE_ACTIVATION [792]	A change in morphology and behavior of a lymphocyte resulting from exposure to a specific antigen, mitogen, cytokine, chemokine, cellular ligand, or soluble factor. [GOC:mgi_curators, ISBN:0781735149]	18		2.16 e-19	2.25 e-15			GOCC_SECRETORY_GRANULE [864]	A small subcellular vesicle, surrounded by a membrane, that is formed from the Golgi apparatus and contains a highly concentrated protein destined for secretion. Secretory granules move towards the periphery of the cell and upon stimulation, their membranes fuse with the cell membrane, and their protein load is exteriorized. Processing of the contained protein may take place in secretory granules…	111		3.14 e-79	3.26 e-75
FTL1.4	5.67242e-18	-1.30025	0.696	0.928	7.93232e-14	4	0		LY6E	FTL1		GOBP_B_CELL_RECEPTOR_SIGNALING_PATHWAY [124]	A series of molecular signals initiated by the cross-linking of an antigen receptor on a B cell. [GOC:add]	11		1.59 e-18	7.42 e-15			GOCC_SECRETORY_VESICLE [1024]	A cytoplasmic, membrane bound vesicle that is capable of fusing to the plasma membrane to release its contents into the extracellular space. [GOC:dos]	113		2.18 e-73	1.13 e-69
IFITM2.4	7.96836e-18	-1.67999	0.058	0.652	1.1143e-13	4	0		CD2	IFITM2		GOBP_CELL_ACTIVATION [1095]	A change in the morphology or behavior of a cell resulting from exposure to an activating factor such as a cellular or soluble ligand. [GOC:mgi_curators]	19		2.53 e-18	7.42 e-15			GOBP_DEFENSE_RESPONSE [1739]	Reactions, triggered in response to the presence of a foreign body or the occurrence of an injury, which result in restriction of damage to the organism attacked or prevention/recovery from the infection caused by the attack. [GOC:go_curators]	116		8.18 e-52	2.84 e-48
GRN.1.3	1.58635e-17	-1.67828	0.116	0.676	2.21835e-13	4	0		LY6A	GRN		GOBP_POSITIVE_REGULATION_OF_IMMUNE_SYSTEM_PROCESS [917]	Any process that activates or increases the frequency, rate, or extent of an immune system process. [GOC:add]	18		2.86 e-18	7.42 e-15			GOCC_VESICLE_MEMBRANE [1189]	The lipid bilayer surrounding any membrane-bounded vesicle in the cell. [GOC:mah, GOC:vesicle]	95		9.8 e-49	2.55 e-45
GDA.3	1.88155e-17	-1.72198	0.029	0.611	2.63116e-13	4	0		POLR3E	GDA		GOBP_ANTIGEN_RECEPTOR_MEDIATED_SIGNALING_PATHWAY [237]	A series of molecular signals initiated by the cross-linking of an antigen receptor on a B or T cell. [GOC:add]	12		3.66 e-17	7.61 e-14			GOBP_REGULATION_OF_IMMUNE_SYSTEM_PROCESS [1435]	Any process that modulates the frequency, rate, or extent of an immune system process. [GOC:add]	102		9.1 e-48	1.89 e-44
DBI.4	2.00523e-17	-1.20813	0.145	0.738	2.80411e-13	4	0		CD37	DBI		GOBP_ACTIVATION_OF_IMMUNE_RESPONSE [379]	Any process that initiates an immune response. [GO_REF:0000022, GOC:add, ISBN:0781735149]	13		2.42 e-16	4.2 e-13			GOBP_VESICLE_MEDIATED_TRANSPORT [1575]	A cellular transport process in which transported substances are moved in membrane-bounded vesicles; transported substances are enclosed in the vesicle lumen or located in the vesicle membrane. The process begins with a step that directs a substance to the forming vesicle, and includes vesicle budding and coating. Vesicles are then targeted to, and fuse with, an acceptor membrane. [GOC:ai, GOC:ma…	104		8.73 e-46	1.51 e-42
MAN2B1.4	2.74198e-17	-1.26579	0.101	0.687	3.83439e-13	4	0		PTPRCAP	MAN2B1		GOBP_REGULATION_OF_IMMUNE_SYSTEM_PROCESS [1435]	Any process that modulates the frequency, rate, or extent of an immune system process. [GOC:add]	19		3.59 e-16	5.34 e-13			GOCC_ENDOPLASMIC_RETICULUM [1993]	The irregular network of unit membranes, visible only by electron microscopy, that occurs in the cytoplasm of many eukaryotic cells. The membranes form a complex meshwork of tubular channels, which are often expanded into slitlike cavities called cisternae. The ER takes two forms, rough (or granular), with ribosomes adhering to the outer surface, and smooth (with no ribosomes attached). [ISBN:019…	115		5.14 e-45	7.64 e-42
LYZ1.3	3.67085e-17	-2.38268	0.058	0.629	5.13332e-13	4	0		MT	LYZ1		GOBP_IMMUNE_RESPONSE_REGULATING_CELL_SURFACE_RECEPTOR_SIGNALING_PATHWAY [321]	A series of molecular signals initiated by the binding of an extracellular ligand to a receptor on the surface of the target cell capable of activating, perpetuating, or inhibiting an immune response. [GOC:add, ISBN:0781735149, PMID:15771571]	12		1.41 e-15	1.83 e-12			GOBP_IMMUNE_RESPONSE [1882]	Any immune system process that functions in the calibrated response of an organism to a potential internal or invasive threat. [GO_REF:0000022, GOC:add]	109		1.09 e-42	1.42 e-39
CEBPB.4	4.02324e-17	-1.67611	0.072	0.646	5.6261e-13	4	0		GIMAP1	CEBPB		GOBP_B_CELL_ACTIVATION [329]	The change in morphology and behavior of a mature or immature B cell resulting from exposure to a mitogen, cytokine, chemokine, cellular ligand, or an antigen for which it is specific. [GOC:mgi_curators, ISBN:0781735149]	12		1.89 e-15	2.14 e-12			GOBP_POSITIVE_REGULATION_OF_MULTICELLULAR_ORGANISMAL_PROCESS [1470]	Any process that activates or increases the frequency, rate or extent of an organismal process, any of the processes pertinent to the function of an organism above the cellular level; includes the integrated processes of tissues and organs. [GOC:ai]	96		1 e-41	1.16 e-38
PRG4.4	4.62398e-17	-3.03123	0.101	0.641	6.46617e-13	4	0		NAPSA	PRG4		GOBP_POSITIVE_REGULATION_OF_IMMUNE_RESPONSE [584]	Any process that activates or increases the frequency, rate or extent of the immune response, the immunological reaction of an organism to an immunogenic stimulus. [GOC:ai]	14		2.06 e-15	2.14 e-12			GOCC_SECRETORY_GRANULE_MEMBRANE [312]	The lipid bilayer surrounding a secretory granule. [GOC:mah]	50		3.27 e-40	3.39 e-37
SDC3.3	5.10169e-17	-1.68665	0.014	0.598	7.13421e-13	4	0		CD55	SDC3
CD68.4	5.53383e-17	-1.25527	0	0.576	7.73851e-13	4	0		JUND	CD68
RGS10.3	6.12502e-17	-1.40871	0.014	0.592	8.56523e-13	4	0		BANK1	RGS10
EMILIN2.4	7.32535e-17	-1.91824	0.029	0.599	1.02438e-12	4	0		DNAJC7	EMILIN2
APP.3	8.87396e-17	-1.50752	0.029	0.602	1.24093e-12	4	0		CD52	APP
LTC4S.4	9.526e-17	-1.9893	0.029	0.591	1.33212e-12	4	0		CCR7	LTC4S
SMPDL3A.4	1.03317e-16	-1.3726	0.203	0.724	1.44478e-12	4	0		SUB1	SMPDL3A
LGALS3.2	1.17527e-16	-1.32951	0.029	0.608	1.64349e-12	4	0		RN18S	LGALS3
FXYD5.4	1.81693e-16	-1.0504	0.449	0.867	2.5408e-12	4	0		FOXP1	FXYD5
PF4.4	2.70363e-16	-2.89726	0.145	0.659	3.78075e-12	4	0		ETS1	PF4
EDNRB.4	2.70864e-16	-1.88421	0	0.56	3.78777e-12	4	0		SIGLECG	EDNRB
GAPDH.3	3.14443e-16	-1.0331	0.406	0.84	4.39718e-12	4	0		TMSB10	GAPDH
ITGA6.4	3.33943e-16	-1.85175	0.014	0.579	4.66987e-12	4	0		RABGAP1L	ITGA6
FGFR1.3	4.00135e-16	-1.31594	0	0.556	5.59549e-12	4	0		ENO1	FGFR1
PDIA3.4	4.26601e-16	-1.05963	0.101	0.694	5.96559e-12	4	0		AFP	PDIA3
MAFB.4	4.72974e-16	-1.6636	0.014	0.566	6.61407e-12	4	0		H2-OA	MAFB
ACTB.2	5.5861e-16	-0.592728	0.986	0.992	7.8116e-12	4	0		MS4A4C	ACTB
CCL9.3	5.8099e-16	-1.48426	0.029	0.598	8.12457e-12	4	0		DDX5	CCL9
PLTP.3	6.24588e-16	-1.54867	0.058	0.607	8.73423e-12	4	0		VIM	PLTP
CST3.4	6.59874e-16	-1.56334	0.507	0.82	9.22768e-12	4	0		MT	CST3
CREG1.4	7.49701e-16	-1.11312	0.058	0.623	1.04838e-11	4	0		PTMA	CREG1
LAMP1.4	9.88414e-16	-1.2506	0.159	0.687	1.3822e-11	4	0			LAMP1
FYB.3	1.11777e-15	-1.0817	0	0.545	1.56309e-11	4	0			FYB
ATP1B3.2	1.17521e-15	-1.01889	0.029	0.591	1.64341e-11	4	0			ATP1B3
PLXDC2.4	1.63504e-15	-1.48124	0	0.541	2.28644e-11	4	0			PLXDC2
ADGRE1.4	1.95442e-15	-1.61001	0.029	0.568	2.73306e-11	4	0			ADGRE1
LYZ2.4	2.44084e-15	-3.38467	0.783	0.927	3.41327e-11	4	0			LYZ2
TCN2.4	2.67406e-15	-1.31599	0.029	0.569	3.7394e-11	4	0			TCN2
ANXA3.4	2.70382e-15	-1.13446	0	0.535	3.78102e-11	4	0			ANXA3
LAMP2.3	3.45685e-15	-1.12618	0.087	0.636	4.83406e-11	4	0			LAMP2
DHRS3.4	3.93081e-15	-1.13036	0	0.531	5.49685e-11	4	0			DHRS3
PYGL.4	4.4504e-15	-1.19142	0	0.53	6.22344e-11	4	0			PYGL
TLN1.3	4.74487e-15	-1.04355	0.275	0.77	6.63523e-11	4	0			TLN1
IFITM6.3	6.44758e-15	-1.15754	0	0.526	9.01629e-11	4	0			IFITM6
TXN1.4	7.39307e-15	-1.09134	0.333	0.795	1.03385e-10	4	0			TXN1
ST3GAL5.4	8.24335e-15	-1.23616	0	0.523	1.15275e-10	4	0			ST3GAL5
ALOX15.4	8.30921e-15	-2.33571	0.087	0.584	1.16196e-10	4	0			ALOX15
C4B.4	8.92729e-15	-1.82456	0.014	0.535	1.24839e-10	4	0			C4B
HACD4.4	1.05272e-14	-1.1207	0	0.52	1.47213e-10	4	0			HACD4
MSR1.4	1.05272e-14	-1.35528	0	0.52	1.47213e-10	4	0			MSR1
LRP1.3	1.07498e-14	-1.16337	0.014	0.538	1.50325e-10	4	0			LRP1
CD5L.4	1.47455e-14	-1.80644	0.043	0.551	2.06202e-10	4	0			CD5L
LPL.RGPD5.4	1.76943e-14	-1.62929	0.014	0.538	2.47437e-10	4	0			RGPD5
ACLY.3	2.06924e-14	-1.02404	0.014	0.537	2.89363e-10	4	0			LPL
SH3BGRL.3	2.25455e-14	-0.904818	0.087	0.645	3.15277e-10	4	0			ACLY
CSF1R.4	2.44116e-14	-1.11903	0.043	0.573	3.41371e-10	4	0			SH3BGRL
COMT.4	2.93638e-14	-1.177	0.058	0.581	4.10624e-10	4	0			CSF1R
FABP4.4	2.99664e-14	-1.97659	0.043	0.547	4.1905e-10	4	0			COMT
SEPP1.4	3.15588e-14	-1.26294	0.043	0.561	4.41318e-10	4	0			FABP4
ICAM2.4	3.50493e-14	-1.41337	0.13	0.626	4.90129e-10	4	0			SEPP1
HGSNAT.4	3.55024e-14	-1.33768	0.014	0.524	4.96466e-10	4	0			ICAM2
F5.4	5.72435e-14	-1.41817	0.014	0.518	8.00493e-10	4	0			HGSNAT
APOE.4	6.75071e-14	-2.69677	0.565	0.858	9.4402e-10	4	0			F5
NINJ1.4	7.57177e-14	-1.24085	0.029	0.533	1.05884e-09	4	0			APOE
PTGS1.4	7.59205e-14	-1.05757	0.014	0.523	1.06167e-09	4	0			NINJ1
PSAP.2	7.71209e-14	-1.16511	0.362	0.809	1.07846e-09	4	0			PTGS1
MCEMP1.4	8.04156e-14	-1.15445	0	0.497	1.12453e-09	4	0			PSAP
AHNAK.2	8.31504e-14	-0.996835	0.348	0.836	1.16278e-09	4	0			MCEMP1
SAA3.4	9.02043e-14	-2.76076	0.159	0.617	1.26142e-09	4	0			AHNAK
DPEP2.4	9.04061e-14	-1.01443	0	0.496	1.26424e-09	4	0			SAA3
THBS1.4	9.42619e-14	-1.57695	0.058	0.56	1.31816e-09	4	0			DPEP2
MS4A8A.4	1.0161e-13	-0.940966	0	0.495	1.42091e-09	4	0			THBS1
SSR4.3	1.17449e-13	-0.883171	0.319	0.816	1.64241e-09	4	0			MS4A8A
CYBB.3	1.23736e-13	-1.22544	0.333	0.748	1.73032e-09	4	0			SSR4
GNGT2.4	1.57195e-13	-1.18278	0.159	0.649	2.19822e-09	4	0			CYBB
TMCC1.3	1.62616e-13	-1.06314	0.043	0.553	2.27402e-09	4	0			GNGT2
PID1.3	1.81491e-13	-1.053	0	0.488	2.53797e-09	4	0			TMCC1
RPN2.4	1.91586e-13	-0.880896	0.101	0.641	2.67914e-09	4	0			PID1
GLUL.3	1.93181e-13	-1.14256	0.029	0.533	2.70144e-09	4	0			RPN2
GUSB.3	2.00619e-13	-0.877099	0.014	0.509	2.80545e-09	4	0			GLUL
CALR.4	2.10794e-13	-0.883688	0.275	0.772	2.94774e-09	4	0			GUSB
PADI4.4	2.56211e-13	-1.12114	0	0.484	3.58285e-09	4	0			CALR
PYCARD.4	2.56784e-13	-1.13629	0.348	0.766	3.59087e-09	4	0			PADI4
ID2.2	2.60425e-13	-1.25647	0.014	0.504	3.64179e-09	4	0			PYCARD
PLIN2.4	3.31183e-13	-0.958923	0.043	0.556	4.63126e-09	4	0			ID2
PILRA.4	3.60819e-13	-0.889253	0	0.48	5.0457e-09	4	0			PLIN2
WNK1.2	3.80286e-13	-0.851905	0.116	0.663	5.31793e-09	4	0			PILRA
FCNA.4	3.87755e-13	-1.44203	0.043	0.53	5.42237e-09	4	0			WNK1
CTSA.4	4.62874e-13	-0.807744	0.058	0.575	6.47283e-09	4	0			FCNA
CGNL1.3	8.88654e-13	-0.966977	0	0.469	1.24269e-08	4	0			CTSA
F10.4	8.9526e-13	-1.17296	0.014	0.489	1.25193e-08	4	0			CGNL1
TGFBI.3	9.93457e-13	-1.02369	0	0.467	1.38925e-08	4	0			F10
CD36.3	1.1021e-12	-1.04836	0.029	0.511	1.54118e-08	4	0			TGFBI
PLEK.4	1.35803e-12	-1.0027	0.13	0.644	1.89906e-08	4	0			CD36
ADAM15.3	1.54903e-12	-0.932136	0.014	0.488	2.16617e-08	4	0			PLEK
FLNB.3	1.59595e-12	-1.17128	0.058	0.534	2.23178e-08	4	0			ADAM15
GBP2B.3	1.92875e-12	-0.993148	0	0.459	2.69716e-08	4	0			FLNB
CKB.3	2.07529e-12	-0.950423	0.014	0.485	2.90208e-08	4	0			GBP2B
LGMN.4	2.1523e-12	-0.980615	0	0.458	3.00978e-08	4	0			CKB
SERPINB2.4	2.2268e-12	-1.37372	0.029	0.495	3.11396e-08	4	0			LGMN
CD14.4	2.42631e-12	-0.912089	0.029	0.504	3.39295e-08	4	0			SERPINB2
MPP1.4	3.56011e-12	-0.751038	0.029	0.499	4.97846e-08	4	0			CD14
X1110008F13RIK.3	4.27689e-12	-0.769279	0.101	0.614	5.9808e-08	4	0			MPP1
ITSN1.4	5.12784e-12	-0.825102	0	0.447	7.17077e-08	4	0			ITSN1
NUPR1.4	5.54982e-12	-0.943765	0.014	0.472	7.76087e-08	4	0			NUPR1
MPEG1.2	5.7091e-12	-0.908348	0	0.446	7.9836e-08	4	0			MPEG1
SELP.4	5.90534e-12	-1.06722	0.014	0.474	8.25803e-08	4	0			SELP
LTBP1.4	6.35466e-12	-1.2058	0	0.444	8.88635e-08	4	0			LTBP1
ZYX.1	7.94434e-12	-0.834528	0.029	0.495	1.11094e-07	4	0			ZYX
HEXA.4	8.69691e-12	-0.924817	0.203	0.652	1.21618e-07	4	0			HEXA
CCL24.3	9.18259e-12	-1.14031	0.072	0.545	1.28409e-07	4	0			CCL24
CD9.4	9.85211e-12	-1.27401	0.188	0.618	1.37772e-07	4	0			CD9
MGST1.4	1.03284e-11	-0.935733	0.029	0.484	1.44433e-07	4	0			MGST1
CFH.4	1.06042e-11	-0.96286	0.029	0.485	1.48289e-07	4	0			CFH
NFIC.3	1.17001e-11	-0.780467	0.043	0.507	1.63614e-07	4	0			NFIC
EVI5.4	1.42327e-11	-0.814085	0.043	0.512	1.9903e-07	4	0			EVI5
REEP3.3	1.50475e-11	-0.764417	0.043	0.508	2.10424e-07	4	0			REEP3
TMEM176A.3	1.61802e-11	-1.09498	0.014	0.457	2.26264e-07	4	0			TMEM176A
ITM2B.3	1.8859e-11	-0.740551	0.681	0.923	2.63724e-07	4	0			ITM2B
TMED3.3	1.9963e-11	-0.729661	0.058	0.534	2.79162e-07	4	0			TMED3
KHK.3	2.04952e-11	-0.89124	0.029	0.472	2.86605e-07	4	0			KHK
TAPBP.2	2.24563e-11	-0.667257	0.087	0.583	3.1403e-07	4	0			TAPBP
CAMK1.4	2.25402e-11	-0.712836	0	0.428	3.15202e-07	4	0			CAMK1
DSTN.4	2.43278e-11	-0.769006	0.058	0.52	3.402e-07	4	0			DSTN
C3AR1.3	2.48335e-11	-0.798724	0.014	0.453	3.47271e-07	4	0			C3AR1
MBNL2.3	2.54535e-11	-0.674603	0.043	0.507	3.55942e-07	4	0			MBNL2
IDH1.3	2.6695e-11	-0.761607	0.043	0.501	3.73303e-07	4	0			IDH1
CSF2RA.2	2.67876e-11	-0.700104	0.029	0.476	3.74598e-07	4	0			CSF2RA
SDF4.3	2.82816e-11	-0.668328	0.116	0.629	3.95489e-07	4	0			SDF4
PMP22.4	2.94792e-11	-0.757943	0.014	0.454	4.12237e-07	4	0			PMP22
DHRS7.4	3.20697e-11	-0.714639	0.058	0.524	4.48462e-07	4	0			DHRS7
S100A1.4	3.82467e-11	-0.817573	0.043	0.495	5.34842e-07	4	0			S100A1
PTGIS.4	4.62396e-11	-1.24151	0.014	0.438	6.46615e-07	4	0			PTGIS
APLP2.3	5.02326e-11	-0.787212	0.029	0.47	7.02452e-07	4	0			APLP2
TMEM176B.3	6.33075e-11	-1.06785	0.058	0.492	8.85292e-07	4	0			TMEM176B
RAP1B.4	6.93879e-11	-0.810484	0.29	0.734	9.7032e-07	4	0			RAP1B
MEF2A.3	7.05387e-11	-0.703788	0.043	0.489	9.86413e-07	4	0			MEF2A
METRNL.4	7.9935e-11	-0.771908	0.014	0.435	1.11781e-06	4	0			METRNL
CCR1.3	8.24632e-11	-0.738329	0.043	0.485	1.15316e-06	4	0			CCR1
ATP1A3.4	8.53986e-11	-0.687105	0	0.411	1.19421e-06	4	0			ATP1A3
ATPIF1.3	8.69541e-11	-0.666864	0.203	0.705	1.21597e-06	4	0			ATPIF1
XBP1.2	8.88172e-11	-0.634538	0.043	0.488	1.24202e-06	4	0			XBP1
ARPC2.1	9.9959e-11	-0.568141	0.536	0.889	1.39783e-06	4	0			ARPC2
TIMD4.4	1.04447e-10	-1.27474	0	0.408	1.46059e-06	4	0			TIMD4
PLOD3.ABCB5.3	1.09755e-10	-0.716778	0.014	0.434	1.53481e-06	4	0			ABCB5
CANX.2	1.10126e-10	-0.655426	0.13	0.626	1.54e-06	4	0			PLOD3
LCP2.2	1.15469e-10	-0.694165	0	0.407	1.61472e-06	4	0			CANX
CAPZA2.1	1.46933e-10	-0.590737	0.217	0.747	2.05471e-06	4	0			LCP2
BST2.3	1.50066e-10	-0.611624	0.072	0.53	2.09852e-06	4	0			CAPZA2
BST1.4	1.55799e-10	-0.788421	0	0.402	2.1787e-06	4	0			BST2
MSRB1.4	1.56869e-10	-0.724097	0.087	0.542	2.19366e-06	4	0			BST1
CAPNS1.2	1.72133e-10	-0.563543	0.159	0.667	2.40711e-06	4	0			MSRB1
TEP1.3	2.41614e-10	-0.638734	0.043	0.477	3.37874e-06	4	0			CAPNS1
RRBP1.3	2.64166e-10	-0.674601	0.145	0.634	3.6941e-06	4	0			TEP1
NENF.3	2.70955e-10	-0.693159	0.029	0.447	3.78904e-06	4	0			RRBP1
CCND1.4	2.85933e-10	-0.998964	0.043	0.466	3.99848e-06	4	0			NENF
TMEM256.2	2.99267e-10	-0.590914	0.087	0.545	4.18495e-06	4	0			CCND1
PROS1.4	3.10886e-10	-0.727709	0	0.393	4.34743e-06	4	0			TMEM256
HIPK2.3	3.42819e-10	-0.64106	0	0.392	4.79398e-06	4	0			PROS1
ATP1A1.2	3.43877e-10	-0.743659	0.145	0.61	4.80877e-06	4	0			HIPK2
RAB5C.2	3.72593e-10	-0.602769	0.116	0.591	5.21034e-06	4	0			ATP1A1
RAB8B.2	3.77945e-10	-0.639109	0	0.39	5.28518e-06	4	0			RAB5C
MAN2A1.3	3.78948e-10	-0.798081	0.101	0.55	5.2992e-06	4	0			RAB8B
CTSL.4	3.81304e-10	-0.738091	0.014	0.416	5.33215e-06	4	0			HDGF
CDC27.HDGF	3.97084e-10	-0.521004	0.087	0.543	5.55282e-06	4	0			MAN2A1
LAMTOR4.4	4.31808e-10	-0.771017	0.217	0.68	6.03841e-06	4	0			CTSL
KLF13.3	5.03619e-10	-0.60634	0.159	0.646	7.04261e-06	4	0			CDC27
FABP7.4	5.0574e-10	-0.947413	0	0.386	7.07226e-06	4	0			LAMTOR4
DUSP3.3	5.89671e-10	-0.610174	0.029	0.438	8.24595e-06	4	0			KLF13
FKBP2.3	6.61695e-10	-0.663596	0.072	0.512	9.25314e-06	4	0			FABP7
FABP5.3	6.75371e-10	-1.08513	0	0.382	9.44439e-06	4	0			DUSP3
BC005537.2	6.76531e-10	-0.659668	0.072	0.512	9.46062e-06	4	0			FKBP2
CLTC.1	6.77007e-10	-0.574719	0.087	0.542	9.46727e-06	4	0			FABP5
ITM2C.2	6.9073e-10	-0.553659	0.029	0.439	9.65916e-06	4	0			CLTC
RPN1.2	7.03898e-10	-0.582165	0.058	0.492	9.8433e-06	4	0			ITM2C
CARD19.3	7.09571e-10	-0.470298	0.029	0.439	9.92264e-06	4	0			RPN1
PABPC1.1	7.11543e-10	-0.568069	0.435	0.877	9.95022e-06	4	0			CARD19
RNPEP.3	8.0542e-10	-0.513759	0.029	0.438	1.1263e-05	4	0			PABPC1
P4HB.3	8.42531e-10	-0.55179	0.101	0.561	1.1782e-05	4	0			RNPEP
CMKLR1.3	9.00081e-10	-0.676424	0	0.378	1.25867e-05	4	0			P4HB
TALDO1.2	9.6611e-10	-0.620118	0.232	0.747	1.35101e-05	4	0			CMKLR1
CALML4.4	9.90074e-10	-0.695577	0	0.377	1.38452e-05	4	0			TALDO1
DOK2.2	9.90075e-10	-0.681065	0	0.377	1.38452e-05	4	0			CALML4
RAB32.4	1.08882e-09	-0.65223	0	0.375	1.52261e-05	4	0			DOK2
TGFB2.3	1.08882e-09	-1.31025	0	0.375	1.52261e-05	4	0			RAB32
HDLBP.2	1.13077e-09	-0.376249	0.043	0.459	1.58127e-05	4	0			TGFB2
SERPINB6A.3	1.18424e-09	-0.839376	0.029	0.425	1.65604e-05	4	0			HDLBP
DAB2.4	1.19716e-09	-0.658586	0	0.374	1.6741e-05	4	0			SERPINB6A
MYOF.3	1.31598e-09	-0.612239	0	0.373	1.84026e-05	4	0			DAB2
SPPL2A.2	1.35269e-09	-0.398006	0.058	0.486	1.89161e-05	4	0			MYOF
GNG5.3	1.44936e-09	-0.627342	0.435	0.85	2.02678e-05	4	0			SPPL2A
TNFRSF1A.4	1.58912e-09	-0.586599	0	0.37	2.22223e-05	4	0			GNG5
SLC11A1.4	1.62945e-09	-0.626523	0.014	0.393	2.27862e-05	4	0			TNFRSF1A
LGALS3BP.3	1.67604e-09	-0.653151	0.043	0.45	2.34377e-05	4	0			SLC11A1
CD300A.2	1.74569e-09	-0.571665	0	0.369	2.44118e-05	4	0			LGALS3BP
EMP3.3	1.84762e-09	-0.65498	0.565	0.84	2.58371e-05	4	0			CD300A
ANK.3	1.8708e-09	-0.586539	0.014	0.396	2.61613e-05	4	0			EMP3
PKM.2	2.03928e-09	-0.568126	0.217	0.687	2.85173e-05	4	0			ANK
COLGALT1.2	2.22457e-09	-0.605485	0.029	0.42	3.11083e-05	4	0			PKM
NEAT1.1	2.33614e-09	-0.628156	0.145	0.604	3.26685e-05	4	0			COLGALT1
PILRB2.3	2.53668e-09	-0.601189	0	0.363	3.5473e-05	4	0			NEAT1
GSR.3	2.5935e-09	-0.600915	0.014	0.392	3.62674e-05	4	0			PILRB2
IL6RA.1	2.68857e-09	-0.487517	0.043	0.446	3.75969e-05	4	0			GSR
CCT8	2.89178e-09	-0.444777	0.13	0.592	4.04387e-05	4	0			IL6RA
CYBA.3	2.93891e-09	-0.512446	0.942	0.95	4.10977e-05	4	0			CCT8
ANXA1.3	3.10133e-09	-0.601531	0.072	0.495	4.3369e-05	4	0			CYBA
DDOST.4	3.44548e-09	-0.501548	0.101	0.542	4.81816e-05	4	0			ANXA1
CRYL1.4	3.51645e-09	-0.6171	0.029	0.409	4.91741e-05	4	0			DDOST
GGH.2	3.55524e-09	-0.567184	0.029	0.415	4.97165e-05	4	0			CRYL1
SEPT2	3.57536e-09	-0.596056	0.043	0.434	4.99979e-05	4	0			GGH
BSG.4	3.65412e-09	-0.711076	0.246	0.672	5.10993e-05	4	0			SEPT2
TMEM141.4	3.67334e-09	-0.59323	0	0.358	5.13679e-05	4	0			BSG
PIRB.2	3.99808e-09	-0.597898	0.101	0.534	5.59092e-05	4	0			TMEM141
CD302.3	4.02741e-09	-0.565714	0	0.356	5.63194e-05	4	0			PIRB
TRPS1.2	4.02741e-09	-0.63527	0	0.356	5.63194e-05	4	0			CD302
CCDC12.3	4.08162e-09	-0.553084	0.203	0.683	5.70774e-05	4	0			TRPS1
ADIPOR2.1.3	4.11122e-09	-0.555402	0.058	0.461	5.74913e-05	4	0			CCDC12
ADGRE5	4.20254e-09	-0.606521	0.246	0.745	5.87684e-05	4	0			ADIPOR2
DAPK1.2	4.41467e-09	-0.609861	0	0.355	6.17348e-05	4	0			ADGRE5
MLXIPL.2	4.41468e-09	-0.627806	0	0.355	6.17349e-05	4	0			DAPK1
GATA6.4	4.41468e-09	-0.694279	0	0.355	6.17349e-05	4	0			MLXIPL
GARNL3.4	4.45842e-09	-0.848661	0.029	0.405	6.23466e-05	4	0			GATA6
GLUD1.1	4.54136e-09	-0.545989	0.101	0.533	6.35063e-05	4	0			GARNL3
ARRB2.4	4.76856e-09	-0.606114	0.072	0.486	6.66835e-05	4	0			GLUD1
RAC1.1	4.96408e-09	-0.580195	0.203	0.672	6.94177e-05	4	0			ARRB2
TBXAS1.2	5.30112e-09	-0.600917	0	0.352	7.41308e-05	4	0			RAC1
ASAH1.2	5.42043e-09	-0.523667	0.058	0.463	7.57993e-05	4	0			TBXAS1
PLAUR.1.2	5.44438e-09	-0.569413	0.014	0.379	7.61343e-05	4	0			ASAH1
TNFAIP8.4	5.81919e-09	-0.557715	0.275	0.715	8.13756e-05	4	0			PLAUR
NUCB2.3	6.53365e-09	-0.545955	0.029	0.404	9.13665e-05	4	0			TNFAIP8
CYFIP1.3	6.79153e-09	-0.56134	0.116	0.547	9.49728e-05	4	0			NUCB2
ALOX5.4	6.96435e-09	-0.61879	0	0.348	9.73894e-05	4	0			CYFIP1
TXNDC17.3	7.06394e-09	-0.452791	0.174	0.65	9.87822e-05	4	0			ALOX5
CLEC4D.4	7.10024e-09	-0.621754	0.029	0.402	9.92898e-05	4	0			TXNDC17
MFSD5.2	8.18529e-09	-0.555089	0.029	0.401	0.000114463	4	0			CLEC4D
YBX3.2	8.25397e-09	-0.466607	0.058	0.459	0.000115424	4	0			MFSD5
MYDGF.1	8.9197e-09	-0.542191	0.029	0.396	0.000124733	4	0			YBX3
NCF2.3	9.02732e-09	-0.507057	0.145	0.598	0.000126238	4	0			MYDGF
HSPA5.2	9.35035e-09	-0.711536	0.246	0.694	0.000130755	4	0			NCF2
HPCAL1.2	9.99125e-09	-0.570365	0	0.343	0.000139718	4	0			HSPA5
XDH.3	9.99126e-09	-0.529295	0	0.343	0.000139718	4	0			HPCAL1
GLG1.1	1.10247e-08	-0.50302	0.029	0.398	0.000154169	4	0			XDH
SDCBP.2	1.1643e-08	-0.515561	0.145	0.595	0.000162815	4	0			GLG1
UAP1.4	1.19522e-08	-0.51846	0	0.34	0.000167139	4	0			SDCBP
FES.2	1.19522e-08	-0.530077	0	0.34	0.000167139	4	0			UAP1
CNPY2.3	1.20038e-08	-0.449211	0.072	0.481	0.000167862	4	0			FES
F630028O10RIK.4	1.30712e-08	-0.644816	0.014	0.366	0.000182788	4	0			CNPY2
UQCR11.2	1.34432e-08	-0.527533	0.29	0.752	0.00018799	4	0			UQCR11
H2.D1.3	1.36199e-08	-0.435182	0.986	0.976	0.000190461	4	0			H2-D1
SOD1.1	1.41886e-08	-0.494141	0.058	0.449	0.000198413	4	0			SOD1
CALD1.4	1.42861e-08	-0.75526	0	0.337	0.000199777	4	0			CALD1
AGTRAP.3	1.42861e-08	-0.534538	0	0.337	0.000199777	4	0			AGTRAP
SIRPA.2	1.70618e-08	-0.541987	0	0.335	0.000238592	4	0			SIRPA
IFI27.3	1.81803e-08	-0.584142	0.145	0.58	0.000254234	4	0			IFI27
MANF	1.83243e-08	-0.463307	0.13	0.575	0.000256247	4	0			MANF
ITPRIPL2.2	1.864e-08	-0.543035	0	0.333	0.000260662	4	0			ITPRIPL2
PRTN3.3	1.864e-08	-0.842681	0	0.333	0.000260662	4	0			PRTN3
SULT1A1.4	2.036e-08	-0.537241	0	0.332	0.000284715	4	0			SULT1A1
ENGASE.4	2.25211e-08	-0.588765	0.014	0.359	0.000314936	4	0			ENGASE
MAGT1.2	2.33433e-08	-0.526929	0.014	0.358	0.000326433	4	0			MAGT1
MRPL33.3	2.34337e-08	-0.536281	0.232	0.707	0.000327697	4	0			BLVRB
BLVRB.4	2.34449e-08	-0.534876	0.217	0.631	0.000327854	4	0			PGD
X4930455G09RIK.3	2.40717e-08	-0.540705	0.029	0.382	0.000336619	4	0			LIPA
PGD.2	2.59032e-08	-0.479748	0.043	0.412	0.000362231	4	0			VAMP8
LIPA.2	2.82165e-08	-0.427408	0.058	0.44	0.00039458	4	0			NAV1
VAMP8.2	2.84841e-08	-0.520669	0.261	0.718	0.000398321	4	0			DERL1
NAV1.2	2.8922e-08	-0.52141	0	0.327	0.000404445	4	0			SPTBN1
DERL1.4	2.90756e-08	-0.41407	0.13	0.56	0.000406593	4	0			MAF
SPTBN1.3	2.93658e-08	-0.58957	0.174	0.615	0.000410652	4	0			LDHA
MAF.2	2.99116e-08	-0.729612	0.014	0.354	0.000418283	4	0			IGSF6
LDHA.2	3.28434e-08	-0.569593	0.261	0.706	0.000459282	4	0			MTUS1
IGSF6.4	3.44293e-08	-0.54533	0	0.324	0.000481459	4	0			SCAMP2
MTUS1.3	3.44293e-08	-0.581326	0	0.324	0.000481459	4	0			ANXA2
SCAMP2	3.44548e-08	-0.507091	0.043	0.405	0.000481816	4	0			ACACA
ANXA2.1	3.45696e-08	-0.598539	0.145	0.565	0.000483421	4	0			BACH1
ACACA.3	3.64653e-08	-0.438979	0.014	0.352	0.00050993	4	0			CD84
BACH1.2	3.82624e-08	-0.568665	0.014	0.35	0.000535061	4	0			SPI1
CD84.2	4.12923e-08	-0.455625	0.145	0.583	0.000577432	4	0			LILRB4A
SPI1.3	4.16429e-08	-0.408184	0.174	0.611	0.000582335	4	0			CAMKK2
LILRB4A.2	4.25825e-08	-0.483324	0.014	0.35	0.000595473	4	0			SAMSN1
CAMKK2.2	4.26294e-08	-0.521356	0.029	0.373	0.000596129	4	0			SCN1B
SAMSN1.4	4.4546e-08	-0.522495	0.043	0.402	0.000622931	4	0			RASSF3
SCN1B.4	4.46503e-08	-0.610478	0	0.32	0.00062439	4	0			SDF2L1
RASSF3.1	4.51048e-08	-0.454305	0.043	0.404	0.000630746	4	0			ABHD12
SDF2L1.4	4.76014e-08	-0.519657	0.058	0.428	0.000665658	4	0			PEAK1
ABHD12.1	4.98394e-08	-0.454316	0.043	0.402	0.000696953	4	0			CD300LD
PEAK1.3	5.21208e-08	-0.544431	0.029	0.371	0.000728857	4	0			ARF5
CD300LD.2	5.30791e-08	-0.506285	0.029	0.374	0.000742258	4	0			ST13
ARF5.1.1	5.33028e-08	-0.541259	0.29	0.749	0.000745386	4	0			RHOC
ST13.1	5.63931e-08	-0.403067	0.145	0.577	0.000788601	4	0			CNDP2
RHOC.4	5.78023e-08	-0.554667	0	0.316	0.000808307	4	0			NUCB1
CNDP2.3	5.97209e-08	-0.385641	0.029	0.373	0.000835137	4	0			CCDC109B
NUCB1.4	5.9873e-08	-0.486488	0.101	0.501	0.000837264	4	0			VSIR
CCDC109B.1.1	6.29719e-08	-0.559398	0	0.314	0.0008806	4	0			SHFM1
X1500011K16RIK.2	6.42957e-08	-0.576433	0.014	0.343	0.000899111	4	0			PNP
VSIR.3	6.43931e-08	-0.609859	0.145	0.546	0.000900473	4	0			QK
SHFM1.3	6.4847e-08	-0.547549	0.478	0.851	0.00090682	4	0			SSH2
PNP.1	6.52032e-08	-0.347687	0.058	0.427	0.000911802	4	0			CTNNA1
QK.1	6.56914e-08	-0.38043	0.058	0.428	0.000918628	4	0			ZFAND5
X2610507B11RIK.3	6.71387e-08	-0.47974	0.087	0.473	0.000938868	4	0			MXD4
SSH2.3	6.71867e-08	-0.489239	0.159	0.589	0.000939539	4	0			KLF9
CTNNA1.2	6.85905e-08	-0.511237	0	0.313	0.000959169	4	0			EHBP1L1
ZFAND5.2	6.86097e-08	-0.405483	0.072	0.453	0.000959439	4	0			FGD4
MXD4	7.0665e-08	-0.514923	0.116	0.514	0.000988179	4	0			BAIAP2
KLF9.3	7.24687e-08	-0.531592	0.014	0.34	0.0010134	4	0			PITPNC1
EHBP1L1.2	7.29053e-08	-0.43669	0.014	0.341	0.00101951	4	0			CUEDC2
FGD4.2	7.46956e-08	-0.516631	0	0.312	0.00104454	4	0			FKBP1A
BAIAP2.3	7.46957e-08	-0.501488	0	0.312	0.00104454	4	0			ROCK1
PITPNC1.2	7.66393e-08	-0.582763	0.014	0.339	0.00107172	4	0			MT1
CUEDC2	7.72579e-08	-0.413478	0.043	0.397	0.00108037	4	0			TMEM14C
FKBP1A	7.82186e-08	-0.491993	0.087	0.469	0.00109381	4	0			RAB11A
ROCK1.1	8.55864e-08	-0.435752	0.101	0.491	0.00119684	4	0			PTPRE
MT1.4	8.64074e-08	-0.584385	0.13	0.538	0.00120832	4	0			GLB1
TMEM14C.1	9.54527e-08	-0.304504	0.145	0.58	0.00133481	4	0			MAPKAPK2
RAB11A	9.72726e-08	-0.39716	0.087	0.473	0.00136026	4	0			FERMT3
PTPRE.3	9.75566e-08	-0.443516	0.087	0.466	0.00136423	4	0			LIMS1
GLB1.3	1.0093e-07	-0.46853	0.014	0.336	0.0014114	4	0			CEBPA
MAPKAPK2.2	1.0959e-07	-0.454829	0.043	0.389	0.00153251	4	0			IQGAP2
FERMT3.3	1.12629e-07	-0.541663	0.188	0.614	0.00157501	4	0			CLEC7A
LIMS1.2	1.12909e-07	-0.435398	0.058	0.416	0.00157892	4	0			ARPC5
CEBPA.3	1.14074e-07	-0.452348	0	0.305	0.00159521	4	0			NARS
IQGAP2.2	1.14074e-07	-0.487857	0	0.305	0.00159521	4	0			CTSZ
CLEC7A.2	1.14074e-07	-0.603567	0	0.305	0.00159521	4	0			BNIP2
ARPC5.2	1.17904e-07	-0.52277	0.362	0.797	0.00164876	4	0			ACAA2
NARS	1.30804e-07	-0.349501	0.058	0.415	0.00182916	4	0			RAB27A
CTSZ.2	1.31141e-07	-0.552777	0.435	0.772	0.00183388	4	0			FUCA1
BNIP2.1	1.31687e-07	-0.398881	0.058	0.415	0.00184152	4	0			EIF3C
ACAA2.1	1.32396e-07	-0.477299	0.029	0.358	0.00185143	4	0			EHD1
RAB27A.2	1.32989e-07	-0.549102	0.014	0.329	0.00185971	4	0			SNX3
FUCA1	1.33585e-07	-0.32567	0.101	0.493	0.00186805	4	0			TKT
EIF3C	1.34536e-07	-0.496104	0.232	0.687	0.00188135	4	0			SLK
EHD1.3	1.37045e-07	-0.478723	0.13	0.531	0.00191644	4	0			ALCAM
SNX3	1.42436e-07	-0.407963	0.203	0.652	0.00199183	4	0			AKR1A1
TKT.1	1.48817e-07	-0.350933	0.174	0.61	0.00208106	4	0			TMCO1
SLK.1	1.52024e-07	-0.466326	0.014	0.329	0.0021259	4	0			NIN
ALCAM.2	1.57919e-07	-0.519782	0.029	0.354	0.00220834	4	0			ADAP1
AKR1A1.2	1.59338e-07	-0.481238	0.217	0.671	0.00222818	4	0			SNX10
TMCO1.2	1.62317e-07	-0.382922	0.13	0.543	0.00226985	4	0			ATP6V1E1
NIN.3	1.67635e-07	-0.476463	0.029	0.354	0.00234421	4	0			KDELR1
ADAP1.4	1.73375e-07	-0.460983	0	0.298	0.00242447	4	0			UQCRB
SNX10.2	1.75011e-07	-0.418794	0.043	0.381	0.00244736	4	0			PCMT1
ATP6V1E1.3	1.77092e-07	-0.379685	0.174	0.602	0.00247645	4	0			UBA1
KDELR1	1.8172e-07	-0.433548	0.072	0.432	0.00254118	4	0			GUCA1A
UQCRB.3	1.83858e-07	-0.423146	0.246	0.709	0.00257108	4	0			SEPT11
PCMT1	1.96913e-07	-0.372564	0.029	0.354	0.00275363	4	0			EIF4A1
UBA1.1	2.01491e-07	-0.45257	0.058	0.405	0.00281766	4	0			ST3GAL4
GUCA1A.3	2.04704e-07	-0.480115	0	0.295	0.00286258	4	0			AKR1B3
SEPT11	2.06059e-07	-0.449502	0.116	0.501	0.00288153	4	0			UBASH3B
EIF4A1.1	2.08714e-07	-0.39761	0.217	0.657	0.00291866	4	0			BIN2
ST3GAL4.1	2.1132e-07	-0.457501	0.014	0.324	0.0029551	4	0			KLF4
AKR1B3	2.27149e-07	-0.338211	0.13	0.538	0.00317645	4	0			FCGR4
UBASH3B.2	2.32029e-07	-0.413515	0.029	0.35	0.0032447	4	0			DEGS1
BIN2	2.32818e-07	-0.502093	0.058	0.401	0.00325572	4	0			DDX17
KLF4.2	2.3463e-07	-0.57186	0.029	0.347	0.00328107	4	0			DDB1
FCGR4.3	2.41512e-07	-0.545228	0	0.293	0.00337731	4	0			SGPP1
DEGS1.2	2.42275e-07	-0.458795	0.101	0.474	0.00338797	4	0			ADSSL1
DDX17.1	2.47269e-07	-0.409159	0.058	0.404	0.00345781	4	0			ZFP710
GM45050.4	2.62255e-07	-0.535811	0	0.291	0.00366737	4	0			UBE2R2
DDB1.1	2.6783e-07	-0.454892	0.014	0.32	0.00374534	4	0			TFE3
SGPP1.2	2.6783e-07	-0.473853	0.014	0.32	0.00374534	4	0			TSPAN14
ADSSL1.2	2.75732e-07	-0.379933	0.029	0.348	0.00385584	4	0			OS9
ZFP710.2	2.76582e-07	-0.414879	0.014	0.32	0.00386772	4	0			ETFB
UBE2R2	2.787e-07	-0.366344	0.087	0.455	0.00389734	4	0			JUNB
TFE3.2	2.84725e-07	-0.423643	0	0.29	0.0039816	4	0			RNF10
TSPAN14.2	2.84725e-07	-0.464186	0	0.29	0.0039816	4	0			KLF3
OS9	2.90365e-07	-0.375027	0.072	0.43	0.00406047	4	0			HIP1
ETFB.1	2.93894e-07	-0.371378	0.072	0.425	0.00410982	4	0			STAG2
JUNB.2	3.00457e-07	-0.512285	0.217	0.64	0.00420159	4	0			NCK1
RNF10	3.03449e-07	-0.383687	0.029	0.347	0.00424344	4	0			RNF141
KLF3.1	3.06132e-07	-0.302489	0.116	0.505	0.00428095	4	0			FAM120A
HIP1.2	3.09063e-07	-0.445401	0	0.289	0.00432194	4	0			FRRS1
STAG2.1	3.14743e-07	-0.449168	0.043	0.371	0.00440137	4	0			PLD4
NCK1.2	3.29608e-07	-0.403529	0.058	0.398	0.00460924	4	0			MAPK14
RNF141.2	3.37697e-07	-0.431268	0.014	0.316	0.00472236	4	0			PITPNA
FAM120A.1	3.48546e-07	-0.432945	0.072	0.42	0.00487407	4	0			HINT2
FRRS1.3	3.48615e-07	-0.464151	0.014	0.314	0.00487504	4	0			SLC6A6
PLD4	3.5319e-07	-0.440148	0.145	0.537	0.004939	4	0			PLXNB2
MAPK14.1	3.53687e-07	-0.399149	0.014	0.316	0.00494597	4	0			PDLIM2
PITPNA.2	3.57853e-07	-0.455874	0.275	0.714	0.00500421	4	0			GAS7
HINT2	3.63956e-07	-0.462744	0	0.286	0.00508956	4	0			PLEC
SLC6A6.2	3.67251e-07	-0.42121	0.058	0.396	0.00513564	4	0			CYB5R3
PLXNB2.2	3.81039e-07	-0.408315	0.014	0.314	0.00532846	4	0			BAK1
PDLIM2.3	3.87102e-07	-0.443157	0.058	0.392	0.00541324	4	0			DIAPH1
GAS7.1.1	3.92322e-07	-0.462923	0.029	0.339	0.00548623	4	0			BCAM
PLEC	4.0179e-07	-0.509491	0.014	0.313	0.00561863	4	0			CMC1
CYB5R3.1	4.03297e-07	-0.40479	0.029	0.341	0.0056397	4	0			HMOX1
BAK1.1	4.06091e-07	-0.420663	0.014	0.313	0.00567878	4	0			PTPN7
DIAPH1.1	4.10839e-07	-0.452126	0.159	0.561	0.00574517	4	0			PFDN1
BCAM.3	4.28281e-07	-0.494114	0	0.283	0.00598909	4	0			ANO6
CMC1	4.28281e-07	-0.431573	0	0.283	0.00598909	4	0			LMAN1
HMOX1.2	4.28281e-07	-0.434349	0	0.283	0.00598909	4	0			CSTB
PTPN7.1	4.30532e-07	-0.403663	0.043	0.367	0.00602056	4	0			COPA
PFDN1	4.36653e-07	-0.358121	0.087	0.442	0.00610616	4	0			ESD
ANO6.2	4.42029e-07	-0.433202	0.014	0.312	0.00618134	4	0			CNIH4
LMAN1.3	4.61785e-07	-0.389848	0.058	0.393	0.0064576	4	0			C5AR1
CSTB.1	4.69155e-07	-0.340738	0.072	0.419	0.00656066	4	0			KCTD12
COPA	4.78632e-07	-0.467562	0.058	0.389	0.00669319	4	0			CPQ
ESD.1	4.7995e-07	-0.349971	0.159	0.581	0.00671162	4	0			KITLG
CNIH4.3	4.86129e-07	-0.441052	0.13	0.512	0.00679803	4	0			ABCA9
KCTD12.2	4.87715e-07	-0.540115	0.087	0.435	0.00682021	4	0			CD93
CPQ.2	5.03605e-07	-0.436366	0	0.28	0.00704241	4	0			PRR13
KITLG.C5AR1.2	5.03605e-07	-0.450423	0	0.28	0.00704241	4	0			USP3
ABCA9.2	5.03605e-07	-0.459207	0	0.28	0.00704241	4	0			EFNB2
CD93.3	5.03605e-07	-0.487898	0	0.28	0.00704241	4	0			MID1IP1
PRR13.1	5.10862e-07	-0.29035	0.217	0.667	0.00714389	4	0			HMGB3
USP3.2	5.36017e-07	-0.365172	0.101	0.473	0.00749567	4	0			GYG
EFNB2.3	5.45948e-07	-0.514675	0	0.279	0.00763453	4	0			TPI1
MID1IP1.2	5.45948e-07	-0.431542	0	0.279	0.00763454	4	0			TPM3
GYG.1	5.6303e-07	-0.451404	0.014	0.306	0.00787341	4	0			NFU1
TPI1	5.63477e-07	-0.334059	0.087	0.444	0.00787967	4	0			VAPB
TPM3	5.69128e-07	-0.427408	0.348	0.812	0.00795869	4	0			MFSD1
NFU1.HMGB3	5.71116e-07	-0.430025	0.072	0.413	0.00798649	4	0			PLA2G7
VAPB.1	5.85313e-07	-0.422426	0.029	0.335	0.00818501	4	0			CMTM3
MFSD1.2	5.91743e-07	-0.417174	0	0.278	0.00827493	4	0			ATP6V1B2
PLA2G7.4	5.91743e-07	-0.618575	0	0.278	0.00827493	4	0			PARVB
CMTM3.2	5.91743e-07	-0.443543	0	0.278	0.00827494	4	0			ALG5
ATP6V1B2.2	5.95242e-07	-0.363843	0.043	0.363	0.00832386	4	0			CERS6
PARVB.2	6.25888e-07	-0.394218	0.014	0.306	0.00875242	4	0			MYO1F
ALG5	6.41263e-07	-0.429517	0	0.276	0.00896743	4	0			FCHO2
CERS6.2	6.56528e-07	-0.442187	0.014	0.304	0.00918089	4	0			CDKN1A
MYO1F.2	6.73459e-07	-0.370896	0.014	0.305	0.00941765	4	0			SLC43A2
FCHO2	6.75831e-07	-0.353086	0.014	0.305	0.00945083	4	0			SWI5
CDKN1A.3	6.94802e-07	-0.575905	0	0.275	0.00971611	4	0			EIF4G1
SLC43A2.2	7.10153e-07	-0.453384	0.029	0.329	0.00993078	4	0			YWHAG
SWI5.1	7.15883e-07	-0.342902	0.203	0.623	0.0100109	4	0			LRPAP1
EIF4G1	7.16764e-07	-0.337895	0.058	0.389	0.0100232	4	0			FAM234A
YWHAG.2	7.25378e-07	-0.401357	0.058	0.386	0.0101437	4	0			CHMP4B
LRPAP1.2	7.39206e-07	-0.357343	0.072	0.413	0.0103371	4	0			ATP6V1A
FAM234A.2	7.52675e-07	-0.378104	0	0.274	0.0105254	4	0			GNAQ
CHMP4B	7.63059e-07	-0.322366	0.116	0.491	0.0106706	4	0			TNFSF12
ATP6V1A.2	7.6905e-07	-0.387957	0.058	0.383	0.0107544	4	0			ZFHX3
GNAQ.2	7.9089e-07	-0.393499	0.043	0.356	0.0110598	4	0			GPX4
TNFSF12.2	8.15221e-07	-0.424966	0	0.272	0.0114	4	0			ZCCHC6
ZFHX3.2	8.15221e-07	-0.478824	0	0.272	0.0114	4	0			RASSF4
GPX4.3	8.28033e-07	-0.502019	0.42	0.798	0.0115792	4	0			ANXA4
ZCCHC6.1	8.70409e-07	-0.422594	0.058	0.378	0.0121718	4	0			RNASEL
RASSF4.1	8.72545e-07	-0.483976	0.203	0.595	0.0122017	4	0			MERTK
ANXA4.2	8.82806e-07	-0.406037	0	0.271	0.0123452	4	0			ADIPOR1
RNASEL	8.82806e-07	-0.412971	0	0.271	0.0123452	4	0			DUSP1
MERTK.2	8.82806e-07	-0.442738	0	0.271	0.0123452	4	0			VDAC2
ADIPOR1.1	9.00221e-07	-0.350046	0.058	0.382	0.0125887	4	0			SCARB2
DUSP1.3	9.13967e-07	-0.474137	0.014	0.299	0.0127809	4	0			CDC42EP3
VDAC2.1	9.20093e-07	-0.401969	0.188	0.602	0.0128666	4	0			FRMD4B
SCARB2.2	9.45536e-07	-0.318515	0.058	0.381	0.0132224	4	0			SSR3
CDC42EP3.1	9.55823e-07	-0.449648	0	0.27	0.0133662	4	0			DNAJA1
FRMD4B.3	9.55823e-07	-0.416442	0	0.27	0.0133662	4	0			LRG1
SSR3.1	9.67568e-07	-0.306014	0.087	0.434	0.0135305	4	0			RAB6A
DNAJA1	9.77164e-07	-0.352257	0.058	0.379	0.0136647	4	0			SLFN1
LRG1.4	9.79178e-07	-0.545514	0.014	0.298	0.0136928	4	0			FLNA
RAB6A.1	1.02712e-06	-0.406055	0.014	0.297	0.0143632	4	0			RGS18
SLFN1.1	1.0347e-06	-0.524437	0	0.268	0.0144692	4	0			UGGT1
FLNA.1	1.04548e-06	-0.378413	0.246	0.679	0.01462	4	0			DNM2
RGS18.2	1.07858e-06	-0.422146	0.014	0.297	0.0150829	4	0			SHTN1
UGGT1.1	1.09676e-06	-0.357802	0.029	0.325	0.0153372	4	0			NHSL2
DNM2	1.11045e-06	-0.420825	0.043	0.348	0.0155286	4	0			GBE1
SHTN1.2	1.11988e-06	-0.426097	0	0.267	0.0156604	4	0			EFHD2
NHSL2.2	1.13915e-06	-0.391375	0.014	0.295	0.0159299	4	0			SEC14L1
GBE1.2	1.15113e-06	-0.448943	0.014	0.295	0.0160974	4	0			SQRDL
EFHD2.1	1.15354e-06	-0.525496	0.043	0.343	0.0161311	4	0			RBPJ
SEC14L1.2	1.21186e-06	-0.417567	0	0.266	0.0169466	4	0			SEPT9
SQRDL.2	1.21186e-06	-0.368934	0	0.266	0.0169466	4	0			GNAI2
RBPJ.2	1.22232e-06	-0.428247	0.116	0.466	0.017093	4	0			SNAP23
SEPT9	1.24189e-06	-0.447333	0.014	0.291	0.0173665	4	0			PRDX1
GNAI2	1.28652e-06	-0.404769	0.652	0.902	0.0179907	4	0			PILRB1
SNAP23.2	1.29447e-06	-0.341389	0.072	0.404	0.0181019	4	0			PRPF40A
PRDX1.3	1.31032e-06	-0.428106	0.319	0.745	0.0183236	4	0			NAA38
PILRB1.2	1.31116e-06	-0.413345	0	0.264	0.0183352	4	0			RAB11FIP5
PRPF40A	1.31737e-06	-0.364109	0.116	0.48	0.0184221	4	0			CLINT1
NAA38	1.40057e-06	-0.32825	0.058	0.377	0.0195856	4	0			ROCK2
RAB11FIP5.2	1.41835e-06	-0.413799	0	0.263	0.0198342	4	0			CDK12
CLINT1	1.42164e-06	-0.369981	0.072	0.401	0.0198802	4	0			RAB14
ROCK2	1.43555e-06	-0.291371	0.058	0.37	0.0200747	4	0			SURF4
CDK12	1.50103e-06	-0.336175	0.029	0.32	0.0209904	4	0			SYNCRIP
RAB14.2	1.52737e-06	-0.396025	0.232	0.669	0.0213587	4	0			COPB2
SURF4.2	1.55773e-06	-0.309071	0.058	0.374	0.0217833	4	0			CXCL13
SYNCRIP	1.56932e-06	-0.386093	0.029	0.318	0.0219453	4	0			SPCS1
COPB2	1.61263e-06	-0.27181	0.072	0.4	0.022551	4	0			CLEC4E
CXCL13.3	1.62336e-06	-1.45197	0.029	0.305	0.0227011	4	0			TMEM37
SPCS1.1	1.78757e-06	-0.327664	0.13	0.503	0.0249974	4	0			NCF1
CLEC4E.3	1.79353e-06	-0.479205	0	0.259	0.0250807	4	0			ATP6V0B
TMEM37.2	1.79353e-06	-0.466929	0	0.259	0.0250807	4	0			TNFAIP2
NCF1.1	1.82912e-06	-0.265254	0.159	0.547	0.0255784	4	0			GBP3
ATP6V0B.4	1.86397e-06	-0.380985	0.319	0.745	0.0260658	4	0			RSU1
TNFAIP2.3	1.87178e-06	-0.484889	0.014	0.286	0.026175	4	0			LGALS9
GM1966.2	1.91742e-06	-0.44339	0.13	0.478	0.0268132	4	0			LAPTM4A
GBP3.1	1.93634e-06	-0.281577	0.058	0.369	0.0270778	4	0			RAP2B
GM16104.3	1.9388e-06	-0.421851	0	0.257	0.0271122	4	0			BHLHE40
RSU1.2	1.96004e-06	-0.259824	0.072	0.397	0.0274092	4	0			FAM20C
LGALS9.3	1.98708e-06	-0.409573	0.058	0.364	0.0277874	4	0			APOBR
LAPTM4A.3	2.02384e-06	-0.444325	0.203	0.584	0.0283014	4	0			IFI204
RAP2B.2	2.03116e-06	-0.32869	0.043	0.343	0.0284037	4	0			ASPA
BHLHE40.3	2.09415e-06	-0.424915	0.014	0.285	0.0292846	4	0			RIN2
FAM20C.2	2.09547e-06	-0.442532	0	0.256	0.029303	4	0			CDV3
APOBR.3	2.09547e-06	-0.405334	0	0.256	0.0293031	4	0			BCL2A1B
IFI204.2	2.09547e-06	-0.409577	0	0.256	0.0293031	4	0			BRI3
ASPA.3	2.09547e-06	-0.442113	0	0.256	0.0293031	4	0			SERINC1
RIN2.2	2.17513e-06	-0.402153	0.014	0.285	0.0304171	4	0			ST8SIA6
CDV3	2.22007e-06	-0.347877	0.072	0.389	0.0310454	4	0			S100A4
BCL2A1B.3	2.27679e-06	-0.408911	0.058	0.363	0.0318386	4	0			VAMP3
BRI3.4	2.30971e-06	-0.38945	0.333	0.72	0.032299	4	0			RTN3
SERINC1.1	2.31457e-06	-0.314337	0.072	0.394	0.0323669	4	0			SPAG9
ST8SIA6	2.35027e-06	-0.353142	0.014	0.283	0.0328662	4	0			ZFP91
S100A4.1	2.35565e-06	-0.405332	0.101	0.435	0.0329415	4	0			BUD31
X5031439G07RIK	2.3665e-06	-0.367241	0.014	0.283	0.0330932	4	0			CRLF2
VAMP3.2	2.44079e-06	-0.350404	0.043	0.337	0.034132	4	0			HAL
RTN3.1	2.44516e-06	-0.349807	0.101	0.435	0.0341931	4	0			RBPMS
SPAG9.1	2.44925e-06	-0.419605	0.029	0.308	0.0342503	4	0			CR1L
ZFP91.1	2.52898e-06	-0.296891	0.101	0.446	0.0353653	4	0			NPTN
BUD31	2.59195e-06	-0.287288	0.014	0.282	0.0362459	4	0			CMIP
CRLF2.2	2.63151e-06	-0.3658	0.174	0.562	0.0367991	4	0			ACER3
HAL.2	2.64289e-06	-0.478174	0	0.252	0.0369581	4	0			NFIA
RBPMS.2	2.66264e-06	-0.407678	0.014	0.279	0.0372343	4	0			RNASET2A
CR1L	2.68806e-06	-0.328891	0.087	0.416	0.0375898	4	0			PLGRKT
NPTN.2	2.69024e-06	-0.352663	0.072	0.388	0.0376204	4	0			DOCK2
CMIP.2	2.70118e-06	-0.250032	0.101	0.45	0.0377733	4	0			RALB
ACER3.2	2.85449e-06	-0.403436	0	0.251	0.0399172	4	0			CCDC50
NFIA.2	2.85449e-06	-0.414783	0	0.251	0.0399172	4	0			NFAM1
RNASET2A.2	2.89789e-06	-0.364542	0.043	0.335	0.0405241	4	0			IER2
PLGRKT.1	2.94099e-06	-0.380932	0.029	0.306	0.0411268	4	0			MRPL17
DOCK2.1	3.01931e-06	-0.3535	0.275	0.709	0.042222	4	0			ATRAID
RALB.2	3.05903e-06	-0.311998	0.029	0.308	0.0427775	4	0			SLPI
CCDC50.3	3.0779e-06	-0.46361	0.217	0.593	0.0430413	4	0			SSR1
NFAM1.2	3.09002e-06	-0.338937	0.043	0.335	0.0432108	4	0			GSK3B
IER2.1	3.18136e-06	-0.380029	0.145	0.508	0.0444881	4	0
MRPL17	3.20676e-06	-0.334332	0.072	0.386	0.0448433	4	0
B230219D22RIK	3.2525e-06	-0.266437	0.072	0.388	0.045483	4	0
ATRAID.2	3.38945e-06	-0.336974	0.087	0.411	0.047398	4	0
SLPI.3	3.42203e-06	-2.75278	0.536	0.768	0.0478537	4	0
RPS27L.2	3.49468e-06	-0.409641	0.319	0.737	0.0488695	4	0
MRPS15	3.52003e-06	-0.262231	0.116	0.47	0.0492241	4	0
SSR1	3.5541e-06	-0.372021	0.058	0.355	0.0497006	4	0
GSK3B.1	3.56199e-06	-0.358418	0.101	0.434	0.0498108	4	0
LY6D.4	1.60617e-33	1.34995	0.942	0.274	2.24607e-29	4	1
CD79A.4	2.42433e-32	1.30517	0.986	0.321	3.39018e-28	4	1
EBF1.4	4.58828e-31	1.29441	0.87	0.226	6.41625e-27	4	1
IGKC.4	6.17627e-31	1.57415	0.942	0.374	8.6369e-27	4	1
CD79B.4	1.22781e-29	1.2671	0.942	0.309	1.71696e-25	4	1
IGLC3.4	7.31439e-28	1.47906	0.812	0.238	1.02284e-23	4	1
RPS27.4	8.0369e-28	0.770131	1	0.981	1.12388e-23	4	1
IGLC2.4	1.99659e-26	1.17928	0.884	0.26	2.79203e-22	4	1
FCMR.3	9.21492e-26	1.27593	0.681	0.179	1.28861e-21	4	1
IGHM.4	5.65089e-23	1.00475	0.986	0.385	7.90221e-19	4	1
LTB.4	5.84533e-23	1.16329	0.841	0.318	8.17411e-19	4	1
CD74.4	1.3036e-22	0.951819	1	0.833	1.82295e-18	4	1
RPS24.4	3.37861e-21	0.557964	1	0.991	4.72465e-17	4	1
H2.EB1.4	3.86582e-20	0.777173	1	0.678	5.40596e-16	4	1
RPL18A.3	4.19235e-20	0.563612	1	0.98	5.86258e-16	4	1
FAU.MAT2B.2	5.28032e-20	0.484136	1	0.993	7.384e-16	4	1
RPS20.1.3	5.21597e-19	0.547276	0.986	0.981	7.29401e-15	4	1
MT.RNR2.4	7.9225e-19	0.72012	1	0.995	1.10788e-14	4	1
MT.RNR1.4	9.31699e-19	0.803378	1	0.992	1.30289e-14	4	1
PDGFRL.IGHD.1	1.59309e-18	1.23366	0.536	0.148	2.22778e-14	4	1
MS4A1.4	2.28342e-18	0.854964	0.797	0.248	3.19313e-14	4	1
PLAC8.4	2.79305e-18	0.956989	0.797	0.282	3.9058e-14	4	1
H2.AA.4	1.93978e-17	0.656632	1	0.763	2.71258e-13	4	1
RPS19.2	3.28076e-17	0.456948	1	0.981	4.58782e-13	4	1
RPL21.3	3.72086e-17	0.523003	1	0.965	5.20325e-13	4	1
RPS15A.4	5.86989e-17	0.494543	1	0.977	8.20845e-13	4	1
H3F3A.3	6.65077e-17	0.632759	1	0.963	9.30044e-13	4	1
RPL26.2	7.27655e-17	0.465787	1	0.973	1.01755e-12	4	1
IGLC1.4	7.73084e-17	0.666113	0.696	0.225	1.08108e-12	4	1
CORO1A.4	8.37917e-17	0.862245	0.899	0.47	1.17174e-12	4	1
RPL9.2	8.44321e-17	0.457008	1	0.982	1.1807e-12	4	1
RPL37A.2	2.14676e-16	0.402059	1	0.997	3.00203e-12	4	1
GM11478.4	1.85553e-15	0.578257	1	0.953	2.59477e-11	4	1
MZB1.4	7.16932e-15	0.983376	0.638	0.23	1.00256e-10	4	1
H2.DMB2.4	1.07276e-14	1.05348	0.609	0.244	1.50015e-10	4	1
RPS13.4	1.08212e-14	0.555997	0.986	0.976	1.51324e-10	4	1
H2.AB1.4	1.94874e-14	0.523576	0.986	0.741	2.72511e-10	4	1
LY6E.4	3.79047e-14	0.746264	0.942	0.873	5.3006e-10	4	1
RPS3A1.2	3.90291e-14	0.426737	1	0.985	5.45782e-10	4	1
RPSA.4	6.30706e-14	0.425754	1	0.985	8.81979e-10	4	1
GM43291.1	6.73621e-14	1.34183	0.377	0.093	9.41991e-10	4	1
RPS18.3	8.60209e-14	0.42525	1	0.988	1.20292e-09	4	1
CD2.4	1.36798e-13	0.946568	0.652	0.28	1.91298e-09	4	1
RPS5.3	3.09701e-13	0.431439	1	0.988	4.33085e-09	4	1
RPL18.3	3.18124e-13	0.544486	0.971	0.963	4.44865e-09	4	1
LY6A.4	4.15736e-13	0.8919	0.623	0.249	5.81366e-09	4	1
RPS16.2	5.29593e-13	0.384513	1	0.984	7.40583e-09	4	1
POLR3E.RPL30.2	7.19704e-13	0.48665	0.986	0.954	1.00643e-08	4	1
CD37.3	1.39037e-12	0.632396	0.899	0.793	1.94429e-08	4	1
RPL14.2	2.00672e-12	0.455938	0.986	0.962	2.8062e-08	4	1
RPL11.2	2.34476e-12	0.374827	0.986	0.981	3.27891e-08	4	1
RPL13.2	3.09186e-12	0.470337	1	0.965	4.32366e-08	4	1
PTPRCAP.4	3.69761e-12	0.820715	0.609	0.251	5.17074e-08	4	1
RPS3.3	5.57113e-12	0.382474	0.986	0.988	7.79066e-08	4	1
RPL19.4	5.86095e-12	0.394383	0.986	0.97	8.19595e-08	4	1
RPL17.2	1.42021e-11	0.441425	0.986	0.967	1.98602e-07	4	1
GM43603.4	1.63823e-11	0.909017	0.522	0.221	2.2909e-07	4	1
RPL8.3	1.65217e-11	0.35826	1	0.986	2.31039e-07	4	1
RPL39.2	5.39132e-11	0.412907	1	0.981	7.53923e-07	4	1
RPS23.1	6.00729e-11	0.317019	1	0.97	8.40059e-07	4	1
RPS9.2	8.69053e-11	0.292485	1	0.995	1.21528e-06	4	1
MT.CYTB.3	1.11399e-10	0.362707	1	0.984	1.55781e-06	4	1
GIMAP1.4	1.42226e-10	0.919679	0.609	0.318	1.98888e-06	4	1
RPS21.3	1.47236e-10	0.352273	0.986	0.989	2.05895e-06	4	1
RPL12.3	1.68072e-10	0.334086	1	0.974	2.35032e-06	4	1
RPL36.3	1.98596e-10	0.467265	0.971	0.966	2.77717e-06	4	1
RPS10.3	2.27519e-10	0.359207	1	0.992	3.18163e-06	4	1
NAPSA.4	2.4656e-10	0.771787	0.638	0.302	3.4479e-06	4	1
CD55.1	3.55753e-10	1.16055	0.449	0.184	4.97485e-06	4	1
RPL32.2	5.11017e-10	0.361339	1	0.989	7.14606e-06	4	1
X4930523C07RIK.4	5.79598e-10	0.983596	0.594	0.34	8.1051e-06	4	1
JUND.4	5.92162e-10	0.774084	0.812	0.683	8.28079e-06	4	1
RPL22.2	1.10486e-09	0.348264	0.986	0.965	1.54504e-05	4	1
RPS14.2	1.17483e-09	0.321619	1	0.989	1.64288e-05	4	1
RPL34.2	1.53667e-09	0.342432	0.971	0.978	2.14888e-05	4	1
GM11808.2	1.59377e-09	0.457096	0.942	0.92	2.22872e-05	4	1
BANK1.3	1.84411e-09	0.72615	0.667	0.413	2.5788e-05	4	1
RPL37.2	1.8934e-09	0.315542	1	0.981	2.64773e-05	4	1
DNAJC7.4	2.24059e-09	0.737125	0.696	0.504	3.13324e-05	4	1
CD52.4	3.25526e-09	0.513331	0.957	0.87	4.55215e-05	4	1
CCR7	6.49235e-09	0.807875	0.29	0.084	9.0789e-05	4	1
RPLP2.3	6.81046e-09	0.283644	0.986	0.985	9.52375e-05	4	1
RPS16.PS2.2	9.20875e-09	0.490916	0.87	0.89	0.000128775	4	1
SUB1.3	9.76951e-09	0.557076	0.826	0.82	0.000136617	4	1
RN18S.RS5.2	1.20937e-08	0.644215	0.855	0.875	0.000169119	4	1
FOXP1.4	3.47788e-08	0.790379	0.739	0.602	0.000486346	4	1
RPS4X.2	4.51027e-08	0.288939	1	0.986	0.000630716	4	1
RPL23.2	6.20121e-08	0.252728	1	0.993	0.000867177	4	1
ETS1.4	6.31162e-08	0.775652	0.507	0.249	0.000882617	4	1
SIGLECG.3	8.92257e-08	0.801027	0.449	0.203	0.00124773	4	1
TMSB10.1.4	9.13865e-08	0.459027	0.855	0.612	0.00127795	4	1
RPL38.3	1.08866e-07	0.346888	0.986	0.958	0.00152239	4	1
RPL3.2	1.12549e-07	0.316007	0.986	0.974	0.00157389	4	1
RPLP0.4	1.24067e-07	0.338351	0.986	0.97	0.00173496	4	1
RPL6.1	1.28442e-07	0.393673	0.971	0.957	0.00179613	4	1
RABGAP1L.4	1.29974e-07	0.756524	0.478	0.249	0.00181755	4	1
RPS7.3	1.38087e-07	0.313219	0.986	0.959	0.001931	4	1
ENO1.GM4149.2	1.5711e-07	0.399284	0.899	0.939	0.00219703	4	1
GM9843.2	2.0401e-07	0.364182	0.928	0.938	0.00285288	4	1
GM8369.1	2.81388e-07	0.810385	0.377	0.159	0.00393493	4	1
AFP.GM15427.3	4.44184e-07	0.548432	0.87	0.883	0.00621146	4	1
H2.OA.1	6.19104e-07	0.792136	0.304	0.115	0.00865755	4	1
RPS26.3	8.52671e-07	0.299678	0.986	0.963	0.0119238	4	1
MS4A4C	1.14853e-06	0.87287	0.261	0.091	0.016061	4	1
DDX5.4	1.66621e-06	0.470075	0.855	0.878	0.0233003	4	1
VIM.1.4	1.98017e-06	0.589005	0.826	0.859	0.0276908	4	1
MT.ND5.2	2.56633e-06	0.435216	0.87	0.87	0.0358875	4	1
PTMA.4	3.14971e-06	0.337787	0.942	0.916	0.0440455	4	1
RPS27RT.3	3.23486e-06	0.658513	0.739	0.813	0.0452363	4	1

## Sheet: Cluster5
Conventional T Cells
Gene	p_val	avg_logFC	pct.1	pct.2	p_val_adj	cluster	up?		Genes Up - no RPs	Genes Down - no RPs		All Genes Analysis - Up								All Genes Analysis - Down
MS4A4B	2.68828e-139	3.03652	0.985	0.023	3.75929e-135	5	1		MS4A4B	CTSS		Hallmark								Hallmark
TRBC2	9.6931e-137	2.65577	0.862	0.008	1.35548e-132	5	1		TRBC2	ALDH2		HALLMARK_ALLOGRAFT_REJECTION [200]	Genes up-regulated during transplant rejection.	20		7.47 e-27	3.73 e-25			HALLMARK_COMPLEMENT [200]	Genes encoding components of the complement system, which is part of the innate immune system.	33		9.04 e-31	4.52 e-29
IL7R	1.26766e-116	2.16675	0.754	0.008	1.7727e-112	5	1		IL7R	CD74		HALLMARK_IL2_STAT5_SIGNALING [199]	Genes up-regulated by STAT5 in response to IL2 stimulation.	8		3.27 e-8	8.16 e-7			HALLMARK_MTORC1_SIGNALING [200]	Genes up-regulated through activation of mTORC1 complex.	26		9.68 e-22	2.42 e-20
CD3D	1.11113e-108	2.17306	0.738	0.012	1.5538e-104	5	1		CD3D	CYBA		HALLMARK_INTERFERON_GAMMA_RESPONSE [200]	Genes up-regulated in response to IFNG [GeneID=3458].	7		6.24 e-7	1.04 e-5			HALLMARK_COAGULATION [138]	Genes encoding components of blood coagulation system; also up-regulated in platelets.	18		1.79 e-15	2.99 e-14
CD3G	2.10151e-108	2.03589	0.738	0.012	2.93875e-104	5	1		CD3G	FTH1		HALLMARK_APOPTOSIS [161]	Genes mediating programmed cell death (apoptosis) by activation of caspases.	6		2.85 e-6	3.56 e-5			HALLMARK_INTERFERON_GAMMA_RESPONSE [200]	Genes up-regulated in response to IFNG [GeneID=3458].	20		8.87 e-15	1.11 e-13
SKAP1	3.26516e-88	1.64807	0.615	0.011	4.566e-84	5	1		SKAP1	GPX1		HALLMARK_INFLAMMATORY_RESPONSE [200]	Genes defining inflammatory response.	6		9.89 e-6	9.89 e-5			HALLMARK_IL2_STAT5_SIGNALING [199]	Genes up-regulated by STAT5 in response to IL2 stimulation.	19		9.72 e-14	8.87 e-13
CD3E	3.60685e-85	1.67078	0.538	0.004	5.04382e-81	5	1		CD3E	CYBB		HALLMARK_IL6_JAK_STAT3_SIGNALING [87]	Genes up-regulated by IL6 [GeneID=3569] via STAT3 [GeneID=6774], e.g., during acute phase response.	4		6.23 e-5	5.19 e-4			HALLMARK_ADIPOGENESIS [200]	Genes up-regulated during adipocyte differentiation (adipogenesis).	19		1.06 e-13	8.87 e-13
NKG7	1.62661e-82	2.18397	0.523	0.004	2.27465e-78	5	1		NKG7	CTSZ		HALLMARK_APICAL_JUNCTION [200]	Genes encoding components of apical junction complex.	5		1.33 e-4	8.26 e-4			HALLMARK_ALLOGRAFT_REJECTION [200]	Genes up-regulated during transplant rejection.	18		1.2 e-12	6.69 e-12
THY1	2.68693e-82	1.50906	0.523	0.004	3.75741e-78	5	1		THY1	CTSH		HALLMARK_HYPOXIA [200]	Genes up-regulated in response to low oxygen levels (hypoxia).	5		1.33 e-4	8.26 e-4			HALLMARK_KRAS_SIGNALING_UP [200]	Genes up-regulated by KRAS activation.	18		1.2 e-12	6.69 e-12
LCK	2.53988e-75	1.46628	0.554	0.012	3.55176e-71	5	1		LCK	H2-AA		HALLMARK_WNT_BETA_CATENIN_SIGNALING [42]	Genes up-regulated by activation of WNT signaling through accumulation of beta catenin CTNNB1 [GeneID=1499].	3		1.49 e-4	8.26 e-4			HALLMARK_XENOBIOTIC_METABOLISM [200]	Genes encoding proteins involved in processing of drugs and other xenobiotics.	18		1.2 e-12	6.69 e-12
PRKCQ	4.32433e-74	1.29075	0.462	0.003	6.04714e-70	5	1		PRKCQ	H2-AB1		HALLMARK_ADIPOGENESIS [200]	Genes up-regulated during adipocyte differentiation (adipogenesis).	4		1.47 e-3	6.12 e-3			HALLMARK_IL6_JAK_STAT3_SIGNALING [87]	Genes up-regulated by IL6 [GeneID=3569] via STAT3 [GeneID=6774], e.g., during acute phase response.	11		7.98 e-10	3.99 e-9
TCF7	1.07303e-72	1.52299	0.492	0.007	1.50053e-68	5	1		TCF7	CST3
MS4A6B	2.5607e-71	1.93338	0.738	0.051	3.58088e-67	5	1		MS4A6B	PSAP
CCL5	2.43572e-69	4.15299	0.569	0.02	3.40611e-65	5	1		CCL5	CAPG		Function Classification								Function Classification
ARHGEF1.TRAC	4.46471e-69	1.17537	0.446	0.004	6.24345e-65	5	1		ARHGEF1	UNC93B1		BIOCARTA_TCYTOTOXIC_PATHWAY [12]	T Cytotoxic Cell Surface Molecules	9		4.4 e-22	6.56 e-19			REACTOME_INNATE_IMMUNE_SYSTEM [1117]	Innate Immune System	106		9.83 e-74	2.93 e-70
TRBC1	4.93107e-69	1.72856	0.462	0.005	6.89561e-65	5	1		TRAC	LY86		BIOCARTA_THELPER_PATHWAY [12]	T Helper Cell Surface Molecules	9		4.4 e-22	6.56 e-19			REACTOME_HEMOSTASIS [678]	Hemostasis	51		5.11 e-30	5.08 e-27
BCL11B	4.43993e-66	1.18339	0.415	0.003	6.2088e-62	5	1		TRBC1	TIMP2		PID_TCR_PATHWAY [64]	TCR signaling in naïve CD4+ T cells	10		6.05 e-16	6.01 e-13			KEGG_LYSOSOME [121]	Lysosome	27		3.9 e-29	2.91 e-26
TXK	1.73637e-65	1.43208	0.492	0.012	2.42814e-61	5	1		BCL11B	ALOX5AP		PID_CD8_TCR_PATHWAY [53]	TCR signaling in naïve CD8+ T cells	9		8.17 e-15	6.09 e-12			WP_MICROGLIA_PATHOGEN_PHAGOCYTOSIS_PATHWAY [40]	Microglia pathogen phagocytosis pathway	15		1.31 e-20	4.89 e-18
IL18R1	1.24533e-60	1.02008	0.354	0	1.74148e-56	5	1		TXK	CFP		WP_TCELL_RECEPTOR_TCR_SIGNALING_PATHWAY [91]	T-cell receptor (TCR) signaling pathway	10		2.43 e-14	1.45 e-11			REACTOME_CYTOKINE_SIGNALING_IN_IMMUNE_SYSTEM [719]	Cytokine Signaling in Immune system	41		8.21 e-20	2.72 e-17
LEF1	9.02313e-59	1.06696	0.4	0.005	1.26179e-54	5	1		IL18R1	CCL6		WP_MODULATORS_OF_TCR_SIGNALING_AND_T_CELL_ACTIVATION [61]	Modulators of TCR signaling and T cell activation	9		3.15 e-14	1.56 e-11			REACTOME_SIGNALING_BY_INTERLEUKINS [463]	Signaling by Interleukins	31		3.64 e-17	1.08 e-14
LAT	3.69767e-58	1.21955	0.369	0.003	5.17083e-54	5	1		LEF1	FN1		BIOCARTA_TCRA_PATHWAY [14]	Lck and Fyn tyrosine kinases in initiation of TCR Activation	6		5.18 e-13	2.21 e-10			WP_VEGFAVEGFR2_SIGNALING_PATHWAY [438]	VEGFA-VEGFR2 signaling pathway	30		6.43 e-17	1.74 e-14
IL2RB	5.65683e-58	1.12436	0.354	0.001	7.91051e-54	5	1		LAT	TRF		BIOCARTA_NO2IL12_PATHWAY [15]	NO2-dependent IL 12 Pathway in NK cells	6		8.62 e-13	2.93 e-10			REACTOME_TOLL_LIKE_RECEPTOR_CASCADES [155]	Toll-like Receptor Cascades	18		1.43 e-14	3.55 e-12
CTSW	9.11871e-53	1.11485	0.308	0	1.27516e-48	5	1		IL2RB	IFITM2		WP_TCELL_ACTIVATION_SARSCOV2 [87]	T-cell activation SARS-CoV-2	9		8.84 e-13	2.93 e-10			REACTOME_SIGNALING_BY_RECEPTOR_TYROSINE_KINASES [519]	Signaling by Receptor Tyrosine Kinases	29		4.14 e-14	9.49 e-12
CTLA2A	2.01763e-47	1.87026	0.354	0.008	2.82145e-43	5	1		CTSW	IFITM3		BIOCARTA_IL12_PATHWAY [19]	IL12 and Stat4 Dependent Signaling Pathway in Th1 Development	6		4.64 e-12	1.38 e-9			NABA_MATRISOME [1026]	Ensemble of genes encoding extracellular matrix and extracellular matrix-associated proteins	40		8.53 e-14	1.82 e-11
CXCR3	2.59065e-47	0.897054	0.308	0.003	3.62277e-43	5	1		CTLA2A	WFDC17
LY6C2	6.78176e-43	1.5149	0.338	0.009	9.48362e-39	5	1		CXCR3	H2-EB1
CD28	1.28449e-42	1.03409	0.354	0.012	1.79624e-38	5	1		LY6C2	GNGT2		GO Classification								GO Classification
CD247	1.22981e-39	0.854172	0.308	0.008	1.71977e-35	5	1		CD28	BLVRB		GOBP_T_CELL_ACTIVATION [507]	The change in morphology and behavior of a mature or immature T cell resulting from exposure to a mitogen, cytokine, chemokine, cellular ligand, or an antigen for which it is specific. [GOC:mgi_curators, ISBN:0781735149]	28		3.34 e-30	3.48 e-26			GOCC_SECRETORY_GRANULE [864]	A small subcellular vesicle, surrounded by a membrane, that is formed from the Golgi apparatus and contains a highly concentrated protein destined for secretion. Secretory granules move towards the periphery of the cell and upon stimulation, their membranes fuse with the cell membrane, and their protein load is exteriorized. Processing of the contained protein may take place in secretory granules…	98		2.45 e-75	2.55 e-71
GIMAP3.5	6.55237e-35	1.49555	0.831	0.22	9.16283e-31	5	1		CD247	LYZ2		GOBP_LYMPHOCYTE_ACTIVATION [792]	A change in morphology and behavior of a lymphocyte resulting from exposure to a specific antigen, mitogen, cytokine, chemokine, cellular ligand, or soluble factor. [GOC:mgi_curators, ISBN:0781735149]	31		6.35 e-29	3.3 e-25			GOCC_SECRETORY_VESICLE [1024]	A cytoplasmic, membrane bound vesicle that is capable of fusing to the plasma membrane to release its contents into the extracellular space. [GOC:dos]	99		2.27 e-69	1.18 e-65
TMSB10.1.5	1.37742e-33	1.51524	0.985	0.602	1.92619e-29	5	1		GIMAP3	C1QC		GOBP_CELL_ACTIVATION [1095]	A change in the morphology or behavior of a cell resulting from exposure to an activating factor such as a cellular or soluble ligand. [GOC:mgi_curators]	34		1.68 e-28	5.81 e-25			GOBP_IMMUNE_RESPONSE [1882]	Any immune system process that functions in the calibrated response of an organism to a potential internal or invasive threat. [GO_REF:0000022, GOC:add]	112		9.53 e-57	3.31 e-53
ARL4C	2.72514e-32	1.28141	0.523	0.075	3.81083e-28	5	1		TMSB10	LTC4S		GOBP_IMMUNE_RESPONSE [1882]	Any immune system process that functions in the calibrated response of an organism to a potential internal or invasive threat. [GO_REF:0000022, GOC:add]	37		3.5 e-24	9.1 e-21			GOBP_DEFENSE_RESPONSE [1739]	Reactions, triggered in response to the presence of a foreign body or the occurrence of an injury, which result in restriction of damage to the organism attacked or prevention/recovery from the infection caused by the attack. [GOC:go_curators]	104		1.34 e-52	3.5 e-49
BCL2.3	2.99651e-31	1.59682	0.769	0.217	4.19032e-27	5	1		ARL4C	H2-DMA		GOBP_REGULATION_OF_IMMUNE_SYSTEM_PROCESS [1435]	Any process that modulates the frequency, rate, or extent of an immune system process. [GOC:add]	33		1.57 e-23	3.27 e-20			GOBP_REGULATION_OF_IMMUNE_SYSTEM_PROCESS [1435]	Any process that modulates the frequency, rate, or extent of an immune system process. [GOC:add]	93		1.14 e-49	2.37 e-46
SATB1	3.39851e-31	0.886118	0.308	0.016	4.75247e-27	5	1		BCL2	APP		GOBP_REGULATION_OF_LYMPHOCYTE_ACTIVATION [525]	Any process that modulates the frequency, rate or extent of lymphocyte activation. [GOC:ai]	23		1.59 e-22	2.76 e-19			GOBP_CELL_ACTIVATION [1095]	A change in the morphology or behavior of a cell resulting from exposure to an activating factor such as a cellular or soluble ligand. [GOC:mgi_curators]	73		1.81 e-39	2.69 e-36
TNFSF8	2.40291e-30	0.771388	0.277	0.012	3.36023e-26	5	1		SATB1	NCF2		GOBP_REGULATION_OF_T_CELL_ACTIVATION [342]	Any process that modulates the frequency, rate or extent of T cell activation. [GOC:ai]	20		3.98 e-22	5.91 e-19			GOBP_VESICLE_MEDIATED_TRANSPORT [1575]	A cellular transport process in which transported substances are moved in membrane-bounded vesicles; transported substances are enclosed in the vesicle lumen or located in the vesicle membrane. The process begins with a step that directs a substance to the forming vesicle, and includes vesicle budding and coating. Vesicles are then targeted to, and fuse with, an acceptor membrane. [GOC:ai, GOC:ma…	85		3.96 e-39	5.15 e-36
KLRD1	4.37541e-29	1.08841	0.277	0.013	6.11858e-25	5	1		TNFSF8	LYN		GOBP_POSITIVE_REGULATION_OF_IMMUNE_SYSTEM_PROCESS [917]	Any process that activates or increases the frequency, rate, or extent of an immune system process. [GOC:add]	27		6.56 e-22	8.53 e-19			GOCC_VESICLE_MEMBRANE [1189]	The lipid bilayer surrounding any membrane-bounded vesicle in the cell. [GOC:mah, GOC:vesicle]	75		6.25 e-39	7.22 e-36
GIMAP4.5	6.19895e-29	1.23406	0.815	0.235	8.66861e-25	5	1		KLRD1	FTL1		GOBP_REGULATION_OF_CELL_ACTIVATION [674]	Any process that modulates the frequency, rate or extent of cell activation, the change in the morphology or behavior of a cell resulting from exposure to an activating factor such as a cellular or soluble ligand. [GOC:ai]	24		2.18 e-21	2.52 e-18			GOBP_POSITIVE_REGULATION_OF_IMMUNE_SYSTEM_PROCESS [917]	Any process that activates or increases the frequency, rate, or extent of an immune system process. [GOC:add]	67		1.25 e-38	1.3 e-35
KLRK1	4.1439e-24	1.37612	0.292	0.024	5.79482e-20	5	1		GIMAP4	EMILIN2		GOBP_LEUKOCYTE_CELL_CELL_ADHESION [381]	The attachment of a leukocyte to another cell via adhesion molecules. [GOC:go_curators]	19		9.49 e-20	9.87 e-17			GOCC_VACUOLE [827]	A closed structure, found only in eukaryotic cells, that is completely surrounded by unit membrane and contains liquid material. Cells contain one or several vacuoles, that may have different functions from each other. Vacuoles have a diverse array of functions. They can act as a storage organelle for nutrients or waste products, as a degradative compartment, as a cost-effective way of increasing…	64		2.26 e-38	2.14 e-35
ETS1.5	1.65229e-23	1.01176	0.769	0.228	2.31056e-19	5	1		KLRK1	CD68
MT.RNR1.5	5.28949e-22	0.82421	1	0.992	7.39682e-18	5	1		ETS1	SPI1
IKZF2	8.01452e-21	1.09059	0.262	0.023	1.12075e-16	5	1		MT	LAMP2
FAM189B	1.31571e-20	0.831758	0.292	0.031	1.83989e-16	5	1		IKZF2	CD81
CCND2.4	6.32183e-20	0.931739	0.738	0.245	8.84044e-16	5	1		FAM189B	C1QA
KLK8	9.37624e-20	0.918539	0.338	0.049	1.31117e-15	5	1		CCND2	SDC3
RPS16.3	1.02048e-19	0.580595	0.985	0.985	1.42704e-15	5	1		KLK8	GDA
RPLP2.4	6.66705e-19	0.516443	1	0.984	9.32321e-15	5	1		INPP4B	APOE
INPP4B	7.37903e-19	0.997987	0.338	0.051	1.03188e-14	5	1		H2-Q7	CSF1R
GM11346	9.20462e-19	0.79538	0.338	0.049	1.28717e-14	5	1		SEPT1	PRG4
H2.Q7.1	3.22947e-18	1.31179	0.754	0.4	4.51609e-14	5	1		PTPRCAP	ITGAM
SEPT1	6.386e-18	0.999251	0.569	0.163	8.93018e-14	5	1		SHISA5	GRN
RPL19.5	2.50027e-17	0.58062	1	0.969	3.49638e-13	5	1		GIMAP1	COMT
RPL12.4	1.40073e-16	0.632559	0.985	0.976	1.95878e-12	5	1		SLFN2	ICAM2
PTPRCAP.5	2.85868e-16	0.940704	0.692	0.245	3.99758e-12	5	1		CD27	FCGR3
RPS24.5	6.26755e-16	0.459079	1	0.991	8.76454e-12	5	1		LTB	HEXA
SHISA5.4	3.01936e-15	0.770005	0.938	0.749	4.22228e-11	5	1		TMSB4X	ZEB2
RPS21.4	4.74622e-15	0.458427	1	0.988	6.63712e-11	5	1		PTPRC	IFI30
GIMAP1.5	6.86591e-15	0.833236	0.738	0.309	9.60128e-11	5	1		BTG1	MAN2B1
SLFN2	7.11067e-15	1.03444	0.831	0.675	9.94357e-11	5	1		ITGAL	LYZ1
CD27	1.52623e-14	0.801038	0.369	0.084	2.13428e-10	5	1		TPT1	ALOX15
RPS13.5	1.6748e-14	0.472421	1	0.974	2.34205e-10	5	1		RPL5	CD5L
LTB.5	1.8503e-14	0.808446	0.785	0.326	2.58746e-10	5	1		CD2	ADGRE1
RPS3.4	2.41252e-14	0.454425	1	0.987	3.37366e-10	5	1		DNAJC15	PIRB
RPL18.4	3.8196e-14	0.56316	1	0.961	5.34133e-10	5	1		LIMD2	PLTP
GM4759.1	4.16293e-14	0.869643	0.369	0.084	5.82144e-10	5	1		HCST	LRP1
RPS14.3	4.38393e-14	0.41426	1	0.989	6.13049e-10	5	1		GIMAP7	PYCARD
GM11808.3	5.72493e-14	0.554018	0.985	0.916	8.00574e-10	5	1		MT	MAFB
RPS15A.5	6.45036e-14	0.547122	1	0.977	9.02018e-10	5	1		EMB	TYROBP
RPS27.5	6.63102e-14	0.499035	1	0.981	9.27282e-10	5	1		TECPR1	LPL
RPS10.4	1.42813e-13	0.487984	1	0.992	1.99709e-09	5	1		CORO1A	RGPD5
GM11478.5	1.89935e-13	0.525078	1	0.953	2.65605e-09	5	1		POLR3E	ST3GAL5
TMSB4X.1	2.13377e-13	0.413249	1	0.996	2.98386e-09	5	1		GIMAP8	PLXDC2
PTPRC.3	2.83382e-13	0.930911	0.831	0.659	3.96282e-09	5	1		WHSC1L1	ANXA3
RPS23.2	3.16426e-13	0.417879	1	0.97	4.4249e-09	5	1		GIMAP6	EDNRB
AW112010	3.76598e-13	1.76346	0.615	0.326	5.26635e-09	5	1		SLAMF6	HACD4
RPS7.4	5.9748e-13	0.471939	1	0.958	8.35516e-09	5	1		WDR89	LAMP1
BTG1.5	9.43862e-13	0.784546	0.877	0.667	1.3199e-08	5	1		CNN2	CREG1
ITGAL.1	1.30837e-12	0.884028	0.354	0.088	1.82963e-08	5	1		KBTBD11	C1QB
RPL18A.4	3.09461e-12	0.386998	1	0.98	4.3275e-08	5	1		CLEC2D	CCL9
TPT1.1	4.81554e-12	0.291016	1	0.993	6.73406e-08	5	1		NPM1	FGFR1
RPL5.1	7.0076e-12	0.478618	0.985	0.947	9.79943e-08	5	1		FAM107B	THBS1
GM8369.2	1.01813e-11	0.953472	0.462	0.152	1.42376e-07	5	1		EEF1B2	RASSF4
CD2.5	2.62693e-11	0.658314	0.677	0.28	3.6735e-07	5	1		ABLIM1	BSG
RPL34.3	2.78809e-11	0.366998	1	0.976	3.89886e-07	5	1		PDCD4	SYK
DNAJC15.2	3.14602e-11	1.06003	0.569	0.309	4.39939e-07	5	1		AES	CD24A
LIMD2.3	4.47302e-11	0.829432	0.662	0.365	6.25507e-07	5	1		CCR7	CYFIP1
HCST.1	4.61558e-11	1.06532	0.708	0.54	6.45442e-07	5	1		PELI1	FLNB
GIMAP7.2	5.6487e-11	0.881719	0.431	0.137	7.89914e-07	5	1		JAK1	PYGL
MT.RNR2.5	6.45794e-11	0.359388	1	0.995	9.03078e-07	5	1		DGKA	LGALS3
EMB	9.38608e-11	0.87435	0.385	0.123	1.31255e-06	5	1		RAC2	CEBPB
TECPR1	1.00325e-10	0.88142	0.338	0.097	1.40294e-06	5	1		GIMAP5	EHD1
RPL38.4	1.0114e-10	0.420055	0.985	0.958	1.41435e-06	5	1		ATP11B	EVI5
CORO1A.5	1.36948e-10	0.64022	0.877	0.474	1.91508e-06	5	1		RPS26	F5
RPL37.3	1.38939e-10	0.361318	1	0.981	1.94292e-06	5	1		RPL21	FCNA
POLR3E.RPL30.3	2.29112e-10	0.433459	0.985	0.954	3.20391e-06	5	1		GRAMD3	PF4
GIMAP8	2.70894e-10	0.717468	0.277	0.063	3.78819e-06	5	1		TES	TCN2
RPL9.3	2.8983e-10	0.384195	1	0.982	4.05298e-06	5	1		RINL	PTGS1
WHSC1L1	3.22608e-10	1.01379	0.6	0.36	4.51134e-06	5	1		IFNGR1	SMPDL3A
RPL3.3	3.55868e-10	0.423079	1	0.973	4.97645e-06	5	1		MBNL1	MS4A8A
GIMAP6.5	4.34927e-10	0.770201	0.631	0.294	6.08202e-06	5	1		PIM1	CCDC50
SLAMF6.2	4.79232e-10	0.832664	0.4	0.135	6.70158e-06	5	1		LEPROTL1	CTSB
RPS16.PS2.3	6.39031e-10	0.563044	0.908	0.887	8.93621e-06	5	1		LIPE	SERP1
RPL8.4	7.54152e-10	0.387663	1	0.987	1.05461e-05	5	1		DDX5	C4B
RPL36.4	7.76389e-10	0.400687	1	0.964	1.0857e-05	5	1		AFP	CD36
RPL23A.3	1.27862e-09	0.492355	0.969	0.907	1.78802e-05	5	1		FYB	CCR1
WDR89.1	1.60837e-09	0.475577	0.954	0.891	2.24914e-05	5	1		RN18S	MGST1
CNN2.4	2.35343e-09	0.803692	0.585	0.314	3.29103e-05	5	1		CRLF3	PADI4
KBTBD11	2.69149e-09	0.76386	0.308	0.092	3.76378e-05	5	1		LGALS1	IFITM6
CLEC2D.3	3.58046e-09	0.878131	0.6	0.367	5.00692e-05	5	1		EPSTI1	DHRS3
RPLP0.5	4.52248e-09	0.374732	0.985	0.97	6.32424e-05	5	1			FERMT3
RPS27RT.4	5.02411e-09	0.572164	0.862	0.802	7.02571e-05	5	1			SERPINB2
NPM1.3	7.01841e-09	0.526173	0.908	0.914	9.81454e-05	5	1			CD14
RPL17.3	1.12137e-08	0.361591	1	0.966	0.000156813	5	1			IDH1
FAM107B.1	1.3958e-08	0.565435	0.354	0.12	0.000195188	5	1			SAA3
RPL32.3	1.6826e-08	0.301555	1	0.989	0.000235295	5	1			SELP
EEF1B2.2	3.54863e-08	0.345158	0.938	0.942	0.00049624	5	1			HGSNAT
RPSA.5	3.74354e-08	0.331481	1	0.985	0.000523496	5	1			MSRB1
ABLIM1.1	4.30942e-08	0.751259	0.431	0.179	0.00060263	5	1			MSR1
PDCD4.3	4.51462e-08	0.730075	0.708	0.573	0.000631324	5	1			F10
AES.2	5.18134e-08	0.60873	0.738	0.651	0.000724558	5	1			YBX1
RPS18.4	5.84551e-08	0.382566	1	0.988	0.000817436	5	1			GLUL
CCR7.1	7.93838e-08	0.541876	0.292	0.085	0.0011101	5	1			GPX4
PELI1	8.93016e-08	0.954224	0.431	0.212	0.00124879	5	1			PLD4
JAK1	1.03333e-07	0.743629	0.692	0.588	0.00144501	5	1			CALR
RPL22.3	1.13135e-07	0.316142	1	0.964	0.00158209	5	1			TGFBI
RPL39.3	1.20281e-07	0.334539	0.985	0.982	0.00168201	5	1			CTSA
DGKA	1.28439e-07	0.733407	0.323	0.117	0.00179609	5	1			FABP4
RPL13.3	1.33887e-07	0.305483	0.985	0.966	0.00187228	5	1			PID1
RPS3A1.3	1.4555e-07	0.268921	1	0.985	0.00203537	5	1			GBP2B
RAC2.4	1.50571e-07	0.465472	0.846	0.837	0.00210559	5	1			CFH
RPS5.4	1.93887e-07	0.296103	1	0.988	0.00271132	5	1			PLIN2
GIMAP5.1	2.19953e-07	0.52284	0.369	0.142	0.00307582	5	1			PILRA
ATP11B	2.46615e-07	0.671001	0.385	0.174	0.00344866	5	1			CCND1
RPS26.4	3.09106e-07	0.339974	0.985	0.964	0.00432253	5	1			DPEP2
RPL21.4	3.50211e-07	0.308176	1	0.965	0.00489735	5	1			UNC119
H2.K1	3.76663e-07	0.399598	0.969	0.961	0.00526725	5	1			MCEMP1
GRAMD3	3.91649e-07	0.643944	0.308	0.112	0.00547683	5	1			C3AR1
TES	4.35022e-07	0.717375	0.277	0.093	0.00608335	5	1			FAM46A
RINL	4.4376e-07	0.889392	0.385	0.182	0.00620554	5	1			NCF1
IFNGR1.1	4.77202e-07	1.01071	0.569	0.403	0.00667319	5	1			ADAM15
MBNL1.2	4.81367e-07	0.624499	0.769	0.736	0.00673144	5	1			NINJ1
RPLP1.2	5.21862e-07	0.254516	1	0.992	0.00729771	5	1			SH3GLB1
RPL29.2	5.78544e-07	0.335919	1	0.941	0.00809035	5	1			ECM1
RPS11.2	6.15722e-07	0.285803	1	0.974	0.00861025	5	1			CD9
X2810474O19RIK.2	6.21146e-07	0.790938	0.569	0.404	0.0086861	5	1			ABCB5
RPS27A.2	7.32211e-07	0.263252	1	0.987	0.0102392	5	1			PLOD3
PIM1.3	1.1236e-06	0.931532	0.508	0.306	0.0157125	5	1			LGMN
LEPROTL1.2	1.23025e-06	0.878369	0.431	0.244	0.0172038	5	1			ITGB2
LIPE.RPL36A.2	1.248e-06	0.284198	0.954	0.964	0.0174521	5	1			MT1
RPL14.3	1.48558e-06	0.282586	0.969	0.964	0.0207744	5	1			BANK1
DDX5.5	1.54428e-06	0.388572	0.923	0.872	0.0215952	5	1			CD180
AFP.GM15427.4	1.89843e-06	0.378237	0.908	0.88	0.0265476	5	1			CAMK1
FYB.4	1.98766e-06	0.719285	0.631	0.487	0.0277954	5	1			NUPR1
RN18S.RS5.3	2.04384e-06	0.404085	0.877	0.873	0.028581	5	1			TNFAIP8
CRLF3.3	2.43707e-06	0.729126	0.554	0.387	0.03408	5	1			SH3BGRL
LGALS1.2	2.77229e-06	0.985916	0.554	0.387	0.0387677	5	1			TEP1
EPSTI1	2.98486e-06	0.961094	0.492	0.332	0.0417403	5	1			PMP22
GM9385.2	3.08751e-06	0.424153	0.892	0.845	0.0431758	5	1			FAM111A
CTSS.5	1.92623e-27	-1.80579	0.169	0.863	2.69364e-23	5	0			PTGIS
ALDH2.5	9.58731e-26	-1.75236	0.062	0.806	1.34069e-21	5	0			SNX2
CD74.5	2.03181e-25	-2.16856	0.2	0.904	2.84128e-21	5	0			P4HB
CYBA.4	1.14725e-24	-1.15767	0.754	0.966	1.60432e-20	5	0			ATPIF1
FTH1.1	5.74434e-24	-0.884376	0.923	0.984	8.03289e-20	5	0			SERPINB1A
GPX1.5	1.07478e-23	-1.90259	0.308	0.86	1.50298e-19	5	0			DBI
CYBB.4	4.61464e-23	-2.08155	0.077	0.768	6.45312e-19	5	0			SSR4
CTSZ.3	7.30964e-23	-1.44432	0.108	0.799	1.02218e-18	5	0			LTBP1
CTSH	3.73221e-22	-1.34869	0.092	0.787	5.21913e-18	5	0			CRIP1
H2.AA.5	5.32353e-22	-1.85678	0.154	0.838	7.44443e-18	5	0			RNPEP
H2.AB1.5	3.7514e-21	-1.74307	0.138	0.817	5.24595e-17	5	0			TIMD4
CST3.5	4.24806e-21	-2.03593	0.323	0.834	5.94049e-17	5	0			GARNL3
PSAP.3	5.11123e-21	-1.62936	0.2	0.821	7.14755e-17	5	0			CD37
CAPG.1	1.33591e-20	-1.2409	0.108	0.813	1.86813e-16	5	0			MPP1
UNC93B1	2.16722e-20	-1.17416	0.046	0.737	3.03064e-16	5	0			ITSN1
LY86	2.74839e-20	-1.23138	0.046	0.714	3.84335e-16	5	0			SCPEP1
TIMP2.5	7.85181e-19	-2.35187	0.031	0.652	1.098e-14	5	0			CKB
ALOX5AP.5	3.49597e-18	-1.92281	0.031	0.648	4.88877e-14	5	0			LAPTM4A
CFP.5	6.06901e-18	-1.98589	0.092	0.668	8.4869e-14	5	0			BST1
CCL6.3	6.69119e-18	-2.19237	0.046	0.658	9.35696e-14	5	0			GUSB
FN1.4	1.23226e-17	-3.31897	0.185	0.702	1.72319e-13	5	0			CALM1
TRF.5	1.49673e-17	-2.14464	0.015	0.621	2.09303e-13	5	0			PPP3CA
IFITM2.5	2.80025e-17	-1.76833	0.062	0.648	3.91587e-13	5	0			LMO2
IFITM3.5	3.42253e-17	-2.39118	0.154	0.675	4.78606e-13	5	0			MPEG1
WFDC17.5	3.72113e-17	-2.54139	0.262	0.722	5.20363e-13	5	0			PRDX5
H2.EB1.5	5.05733e-17	-1.68091	0.154	0.753	7.07217e-13	5	0			CSF2RA
GNGT2.5	5.14314e-17	-1.58526	0.077	0.654	7.19216e-13	5	0			S100A1
BLVRB.5	6.14618e-17	-1.22645	0.046	0.644	8.59482e-13	5	0			PLEK
LYZ2.5	6.89569e-17	-3.55796	0.769	0.927	9.64294e-13	5	0			SLC11A1
C1QC.5	7.4972e-17	-2.8101	0.092	0.643	1.04841e-12	5	0			NENF
LTC4S.5	9.90424e-17	-2.11194	0	0.59	1.38501e-12	5	0			DUSP3
H2.DMA.2	1.10586e-16	-1.20038	0.092	0.695	1.54644e-12	5	0			CRYL1
APP.4	1.32671e-16	-1.59111	0.015	0.6	1.85527e-12	5	0			MYADM
NCF2.4	1.79847e-16	-1.05979	0.015	0.606	2.51498e-12	5	0			H3F3A
LYN.1	2.16658e-16	-0.998827	0.108	0.706	3.02975e-12	5	0			RAP1B
FTL1.5	3.78013e-16	-1.25397	0.8	0.918	5.28613e-12	5	0			METRNL
EMILIN2.5	4.74332e-16	-1.96193	0.031	0.596	6.63306e-12	5	0			CGNL1
CD68.5	5.21288e-16	-1.25141	0	0.573	7.2897e-12	5	0			FABP7
SPI1.4	5.4996e-16	-1.09119	0.046	0.62	7.69065e-12	5	0			TCF4
LAMP2.4	7.1077e-16	-1.28269	0.062	0.635	9.93941e-12	5	0			LAMTOR4
CD81.1	8.6878e-16	-1.09832	0.062	0.64	1.2149e-11	5	0			CTSL
C1QA.5	1.01717e-15	-2.7343	0.185	0.66	1.42241e-11	5	0			XBP1
SDC3.4	1.0294e-15	-1.6829	0.031	0.593	1.43952e-11	5	0			KHK
GDA.4	1.07893e-15	-1.68138	0.062	0.605	1.50877e-11	5	0			LAPTM5
APOE.5	1.13072e-15	-3.00558	0.554	0.857	1.58119e-11	5	0			FKBP2
CSF1R.5	1.31419e-15	-1.29767	0.015	0.573	1.83777e-11	5	0			TMED3
PRG4.5	1.4196e-15	-3.00702	0.123	0.636	1.98517e-11	5	0			PLAUR
ITGAM.4	1.54708e-15	-1.66271	0.108	0.642	2.16344e-11	5	0			SLPI
GRN.1.4	2.24813e-15	-1.57637	0.154	0.67	3.14379e-11	5	0			ATP1A3
COMT.5	3.0249e-15	-1.34139	0.031	0.581	4.23002e-11	5	0			POU2F2
ICAM2.5	3.36278e-15	-1.66362	0.108	0.625	4.70251e-11	5	0			MYO16
FCGR3.5	3.65983e-15	-1.43035	0.046	0.605	5.11791e-11	5	0			TMCC1
HEXA.5	4.12239e-15	-1.10299	0.077	0.66	5.76475e-11	5	0			IRF8
ZEB2.4	4.3008e-15	-1.31278	0.108	0.666	6.01424e-11	5	0			CALML4
IFI30.1	6.49345e-15	-1.00287	0.154	0.743	9.08044e-11	5	0			RILPL2
MAN2B1.5	7.62165e-15	-1.16175	0.138	0.681	1.06581e-10	5	0			SDF2L1
LYZ1.4	8.12822e-15	-2.19449	0.092	0.623	1.13665e-10	5	0			SRGN
ALOX15.5	8.46058e-15	-2.46754	0.062	0.584	1.18313e-10	5	0			ERP29
CD5L.5	9.05758e-15	-1.96881	0.015	0.551	1.26661e-10	5	0			DSTN
ADGRE1.5	9.18131e-15	-1.65664	0.031	0.565	1.28391e-10	5	0			PPIB
PIRB.3	9.84015e-15	-0.974974	0	0.54	1.37605e-10	5	0			HSP90B1
PLTP.4	1.27547e-14	-1.47355	0.062	0.604	1.78361e-10	5	0			UBL3
LRP1.4	1.40461e-14	-1.20879	0	0.536	1.96421e-10	5	0			IRF5
PYCARD.5	1.56927e-14	-1.27676	0.338	0.764	2.19446e-10	5	0			CTSC
MAFB.5	3.02675e-14	-1.55254	0.031	0.562	4.2326e-10	5	0			PILRB2
TYROBP.5	3.19757e-14	-1.28404	0.323	0.792	4.47149e-10	5	0			LAT2
LPL.RGPD5.5	4.29774e-14	-1.74884	0.015	0.535	6.00996e-10	5	0			TLN1
ST3GAL5.5	5.6898e-14	-1.23232	0	0.52	7.95662e-10	5	0			ATP6V0B
PLXDC2.5	6.19884e-14	-1.40961	0.015	0.536	8.66846e-10	5	0			ACLY
ANXA3.5	6.46247e-14	-1.10872	0.015	0.531	9.03712e-10	5	0			ADIPOR2
EDNRB.5	6.89917e-14	-1.66255	0.031	0.554	9.64779e-10	5	0			MAN2A1
HACD4.5	7.15672e-14	-1.11706	0	0.518	1.0008e-09	5	0			PDIA3
LAMP1.5	7.95975e-14	-1.19361	0.2	0.681	1.11309e-09	5	0			CD302
CREG1.5	8.75099e-14	-1.01054	0.077	0.619	1.22374e-09	5	0			MLXIPL
C1QB.5	9.13044e-14	-2.5561	0.277	0.667	1.2768e-09	5	0			GATA6
CCL9.4	9.54915e-14	-1.42693	0.077	0.59	1.33535e-09	5	0			NUCB2
FGFR1.4	1.07945e-13	-1.19033	0.031	0.55	1.5095e-09	5	0			MEF2C
THBS1.5	1.18026e-13	-1.66156	0.046	0.558	1.65048e-09	5	0			PRDX4
RASSF4.2	1.41126e-13	-0.955076	0.077	0.604	1.97351e-09	5	0			NUCB1
BSG.5	1.72641e-13	-1.02943	0.169	0.677	2.41421e-09	5	0			TGFB2
SYK.3	2.06403e-13	-1.09264	0.031	0.551	2.88634e-09	5	0			FCGR2B
CD24A.1	2.40305e-13	-1.14517	0.015	0.528	3.36043e-09	5	0			DAB2
CYFIP1.4	2.8314e-13	-0.884752	0.031	0.553	3.95943e-09	5	0			TBXAS1
FLNB.4	2.96225e-13	-1.31009	0.031	0.534	4.14241e-09	5	0			SMAGP
PYGL.5	3.11007e-13	-1.10291	0.015	0.526	4.34913e-09	5	0			ADSSL1
LGALS3.3	3.38703e-13	-1.1056	0.062	0.602	4.73642e-09	5	0			CRLF2
CEBPB.5	3.4237e-13	-1.46495	0.185	0.633	4.7877e-09	5	0			H2-DMB1
EHD1.4	3.46428e-13	-0.905602	0.031	0.538	4.84445e-09	5	0			CCL24
EVI5.5	3.46498e-13	-1.06955	0.015	0.512	4.84542e-09	5	0			CTSD
F5.5	3.64871e-13	-1.41343	0.015	0.515	5.10236e-09	5	0			ALOX5
FCNA.5	3.69152e-13	-1.53806	0.031	0.528	5.16222e-09	5	0			CMKLR1
PF4.5	4.95716e-13	-2.73055	0.231	0.648	6.9321e-09	5	0			ITGA6
TCN2.5	5.06193e-13	-1.20996	0.062	0.563	7.07861e-09	5	0			ATP6V1A
PTGS1.5	5.30526e-13	-1.04805	0.015	0.52	7.41887e-09	5	0			MYOF
SMPDL3A.5	5.59336e-13	-1.20546	0.308	0.712	7.82176e-09	5	0			CD300LD
MS4A8A.5	6.00134e-13	-0.937673	0	0.492	8.39228e-09	5	0			RAB32
CCDC50.4	6.54972e-13	-0.987141	0.108	0.601	9.15913e-09	5	0			CLTA
CTSB.5	6.56317e-13	-1.30059	0.292	0.706	9.17794e-09	5	0			CLEC4D
SERP1.1	6.76748e-13	-0.862255	0.154	0.695	9.46364e-09	5	0			BRI3
C4B.5	7.1417e-13	-1.59814	0.031	0.531	9.98695e-09	5	0			DEGS1
CD36.4	9.04605e-13	-1.11075	0.015	0.509	1.265e-08	5	0			PSMB2
CCR1.4	9.2792e-13	-0.904164	0	0.487	1.2976e-08	5	0			FES
MGST1.5	1.15207e-12	-1.05062	0	0.484	1.61106e-08	5	0			DAPP1
PADI4.5	1.42893e-12	-1.1175	0	0.481	1.99822e-08	5	0			CD300A
IFITM6.4	1.44582e-12	-1.04888	0.031	0.52	2.02184e-08	5	0			CLTC
DHRS3.5	1.50476e-12	-0.998201	0.031	0.526	2.10425e-08	5	0			CALD1
FERMT3.4	1.62621e-12	-0.890139	0.092	0.62	2.27409e-08	5	0			PKIG
SERPINB2.5	1.66184e-12	-1.47381	0.015	0.493	2.32391e-08	5	0			STX7
CD14.5	1.77972e-12	-0.977667	0.015	0.503	2.48877e-08	5	0			PGAM1
IDH1.4	2.15894e-12	-0.96763	0.015	0.501	3.01906e-08	5	0			ANK
SAA3.5	2.33629e-12	-2.64321	0.185	0.612	3.26707e-08	5	0			ERGIC3
SELP.5	2.71016e-12	-1.24943	0	0.473	3.78989e-08	5	0			ZFP706
HGSNAT.5	2.71712e-12	-1.26984	0.046	0.519	3.79962e-08	5	0			PROS1
MSRB1.5	2.85547e-12	-0.905079	0.062	0.542	3.99309e-08	5	0			PRTN3
MSR1.5	3.1615e-12	-1.1722	0.031	0.515	4.42105e-08	5	0			SKAP2
F10.5	3.72939e-12	-1.18715	0.015	0.487	5.21519e-08	5	0			OSTF1
YBX1.1	3.81957e-12	-0.658084	0.569	0.881	5.34129e-08	5	0			PLEKHO2
GLUL.4	4.23258e-12	-1.12586	0.046	0.528	5.91884e-08	5	0			SULT1A1
GPX4.4	4.89687e-12	-0.854862	0.385	0.799	6.84778e-08	5	0			DAPK1
PLD4.1	4.93807e-12	-0.85215	0.062	0.542	6.90539e-08	5	0			ALCAM
CALR.5	5.09212e-12	-0.944245	0.385	0.76	7.12083e-08	5	0			SPPL2A
TGFBI.4	5.09454e-12	-1.02023	0	0.465	7.1242e-08	5	0			PDIA6
CTSA.5	5.60633e-12	-0.944266	0.092	0.569	7.83989e-08	5	0			REEP3
FABP4.5	7.48463e-12	-1.83217	0.092	0.54	1.04665e-07	5	0			BTK
PID1.4	8.00769e-12	-0.985207	0.015	0.484	1.1198e-07	5	0			FCGRT
GBP2B.4	9.49278e-12	-0.989749	0	0.457	1.32747e-07	5	0			CD38
CFH.5	1.03273e-11	-1.0321	0.015	0.484	1.44417e-07	5	0			APLP2
PLIN2.5	1.0702e-11	-0.981414	0.077	0.55	1.49656e-07	5	0			COTL1
PILRA.5	1.2094e-11	-0.847019	0.015	0.476	1.69123e-07	5	0			DERL1
CCND1.5	1.32118e-11	-1.23097	0.015	0.466	1.84753e-07	5	0			QK
DPEP2.5	1.34744e-11	-0.929052	0.031	0.491	1.88426e-07	5	0			SNX10
UNC119.1	1.38728e-11	-0.759021	0.046	0.513	1.93998e-07	5	0			PTPN6
MCEMP1.5	1.42798e-11	-1.0427	0.031	0.492	1.99689e-07	5	0			FCER1G
C3AR1.4	1.4305e-11	-0.855906	0	0.451	2.00042e-07	5	0			TMEM256
FAM46A.5	1.57857e-11	-1.28076	0.292	0.664	2.20747e-07	5	0			ABI3
NCF1.2	1.75486e-11	-0.780529	0.077	0.553	2.45399e-07	5	0			GAPDH
ADAM15.4	1.8222e-11	-0.936181	0.031	0.484	2.54816e-07	5	0			TAGLN2
NINJ1.5	3.12124e-11	-1.11476	0.077	0.526	4.36475e-07	5	0			SCN1B
SH3GLB1.2	3.80011e-11	-0.700661	0.246	0.74	5.31408e-07	5	0			HEXB
ECM1.5	4.61142e-11	-1.22609	0.2	0.608	6.44861e-07	5	0			ESD
CD9.5	5.65941e-11	-1.30389	0.215	0.613	7.91411e-07	5	0			LILRB4A
PLOD3.ABCB5.4	5.83259e-11	-0.769998	0	0.433	8.15629e-07	5	0			CANX
LGMN.5	5.8603e-11	-0.930469	0.015	0.454	8.19504e-07	5	0			AB124611
ITGB2.4	7.64314e-11	-1.11726	0.338	0.686	1.06882e-06	5	0			SEPP1
MT1.5	7.84242e-11	-0.768253	0.077	0.54	1.09668e-06	5	0			XDH
BANK1.4	8.65501e-11	-1.09146	0.031	0.47	1.21032e-06	5	0			APOBEC1
CD180	9.5291e-11	-0.70714	0	0.426	1.33255e-06	5	0			DDOST
CAMK1.5	9.52911e-11	-0.710085	0	0.426	1.33255e-06	5	0			PNP
NUPR1.5	1.02082e-10	-0.910578	0.031	0.468	1.42751e-06	5	0			FGD4
TNFAIP8.5	1.05926e-10	-0.682324	0.246	0.716	1.48127e-06	5	0			BAIAP2
SH3BGRL.4	1.14808e-10	-0.610503	0.138	0.637	1.60547e-06	5	0			RNH1
TEP1.4	1.19274e-10	-0.707968	0.031	0.476	1.66793e-06	5	0			ATP6AP1
PMP22.5	1.23633e-10	-0.817852	0.015	0.451	1.72888e-06	5	0			RALB
FAM111A	1.30831e-10	-0.696118	0.123	0.6	1.82954e-06	5	0			DHRS7
PTGIS.5	1.42518e-10	-1.26934	0.015	0.435	1.99297e-06	5	0			NFAM1
SNX2	1.48628e-10	-0.772456	0.154	0.631	2.07842e-06	5	0			CBFA2T3
P4HB.4	1.61459e-10	-0.766782	0.092	0.559	2.25784e-06	5	0			PGD
ATPIF1.4	1.95658e-10	-0.769232	0.2	0.702	2.73608e-06	5	0			KCTD12
SERPINB1A.3	2.2181e-10	-0.881898	0.092	0.549	3.1018e-06	5	0			CSF2RB
DBI.5	2.25509e-10	-0.856441	0.323	0.72	3.15351e-06	5	0			SERPINB6A
SSR4.4	2.4029e-10	-0.716198	0.431	0.803	3.36022e-06	5	0			RRBP1
LTBP1.5	2.56391e-10	-1.06229	0.015	0.441	3.58537e-06	5	0			CNIH4
CRIP1	2.82206e-10	-0.627546	0.908	0.961	3.94637e-06	5	0			TNFRSF1A
RNPEP.4	3.52129e-10	-0.630211	0.015	0.437	4.92417e-06	5	0			GNAQ
TIMD4.5	4.01676e-10	-1.27085	0	0.406	5.61703e-06	5	0			SIRPA
GARNL3.5	4.01676e-10	-0.990556	0	0.406	5.61704e-06	5	0			CEBPA
CD37.4	4.16372e-10	-0.78472	0.369	0.84	5.82255e-06	5	0			ENGASE
MPP1.5	4.31031e-10	-0.679791	0.062	0.493	6.02753e-06	5	0			MEF2A
ITSN1.5	4.74422e-10	-0.758291	0.031	0.442	6.63432e-06	5	0			FAM43A
SCPEP1.3	4.7969e-10	-0.6788	0.031	0.438	6.70798e-06	5	0			TMEM176B
CKB.4	4.92622e-10	-0.772271	0.046	0.48	6.88883e-06	5	0			CARD19
LAPTM4A.4	5.00112e-10	-0.746955	0.138	0.588	6.99356e-06	5	0			PTPRJ
BST1.5	5.84563e-10	-0.785477	0	0.4	8.17453e-06	5	0			MTUS1
GUSB.4	6.53175e-10	-0.651971	0.062	0.503	9.13401e-06	5	0			ASAH1
CALM1	6.9885e-10	-0.433532	0.846	0.947	9.77271e-06	5	0			UCP2
PPP3CA.1	7.02694e-10	-0.69344	0.169	0.627	9.82647e-06	5	0			DUSP1
LMO2	7.04271e-10	-0.680725	0	0.398	9.84852e-06	5	0			LITAF
MPEG1.3	7.28279e-10	-0.824111	0.031	0.441	1.01843e-05	5	0			RGS2
PRDX5.5	7.61849e-10	-1.07611	0.492	0.712	1.06537e-05	5	0			LRG1
CSF2RA.3	7.66806e-10	-0.63486	0.046	0.472	1.0723e-05	5	0			POLD4
S100A1.5	7.90104e-10	-0.792917	0.062	0.491	1.10488e-05	5	0			CD79A
PLEK.5	9.38419e-10	-0.859935	0.2	0.635	1.31229e-05	5	0			ADAP1
SLC11A1.5	1.0196e-09	-0.662812	0	0.392	1.42581e-05	5	0			TMEM141
NENF.4	1.09648e-09	-0.690929	0.031	0.445	1.53332e-05	5	0			NFIC
DUSP3.4	1.10737e-09	-0.670233	0.031	0.435	1.54855e-05	5	0			TMED10
CRYL1.5	1.17238e-09	-0.690291	0.015	0.408	1.63945e-05	5	0			LY6D
MYADM.1	1.18558e-09	-0.645503	0.046	0.46	1.65792e-05	5	0			GUCA1A
H3F3A.4	1.18913e-09	-0.567179	0.862	0.976	1.66288e-05	5	0			RASSF3
RAP1B.5	1.29939e-09	-0.769371	0.369	0.725	1.81706e-05	5	0			NAV1
METRNL.5	1.55018e-09	-0.723042	0.031	0.431	2.16777e-05	5	0			LMAN1
CGNL1.4	1.69671e-09	-0.759519	0.046	0.462	2.37268e-05	5	0			FCGR4
FABP7.5	1.76471e-09	-0.944107	0	0.384	2.46777e-05	5	0			ZNHIT1
TCF4.2	1.89527e-09	-0.774073	0.046	0.456	2.65035e-05	5	0			IGSF6
LAMTOR4.5	1.89937e-09	-0.758638	0.246	0.675	2.65607e-05	5	0			SNAP23
CTSL.5	1.90328e-09	-0.652419	0.015	0.414	2.66155e-05	5	0			CCDC109B
XBP1.3	1.93746e-09	-0.612308	0.062	0.484	2.70934e-05	5	0			ITM2B
KHK.4	1.97336e-09	-0.703517	0.046	0.468	2.75955e-05	5	0			NOTCH2
LAPTM5.5	2.01851e-09	-1.09723	0.692	0.765	2.82269e-05	5	0			NFIX
FKBP2.4	2.12576e-09	-0.623513	0.077	0.509	2.97266e-05	5	0			MAN1A
TMED3.4	2.33588e-09	-0.66412	0.092	0.528	3.2665e-05	5	0			RAP1A
PLAUR.1.3	2.53316e-09	-0.624362	0	0.379	3.54237e-05	5	0			ARRB2
SLPI.4	2.73875e-09	-2.95435	0.446	0.775	3.82987e-05	5	0			HIP1
ATP1A3.5	2.88627e-09	-0.598164	0.015	0.407	4.03616e-05	5	0			GSR
POU2F2.4	2.95106e-09	-1.00294	0.108	0.509	4.12676e-05	5	0			TNFAIP2
TMCC1.4	2.99302e-09	-0.801506	0.123	0.543	4.18543e-05	5	0			RIN2
IRF8.MYO16	3.07237e-09	-0.749309	0.015	0.406	4.29641e-05	5	0			MFSD5
CALML4.5	3.31473e-09	-0.692871	0	0.375	4.63532e-05	5	0			CMTM7
RILPL2.1	3.68807e-09	-0.614777	0.031	0.433	5.1574e-05	5	0			NAPSA
SDF2L1.5	3.79119e-09	-0.660213	0.031	0.429	5.30161e-05	5	0			PLXNB2
SRGN.4	4.72298e-09	-0.595615	0.785	0.911	6.60462e-05	5	0			CAMKK2
ERP29	4.80325e-09	-0.630949	0.323	0.79	6.71686e-05	5	0			LGALS3BP
DSTN.5	5.7588e-09	-0.659477	0.108	0.513	8.05311e-05	5	0			PDIA4
PPIB.4	6.23097e-09	-0.614943	0.538	0.827	8.71339e-05	5	0			GBP3
HSP90B1.4	6.42596e-09	-0.691697	0.385	0.759	8.98607e-05	5	0			CD79B
UBL3	6.94763e-09	-0.576903	0.123	0.563	9.71557e-05	5	0			BCAM
IRF5	6.95759e-09	-0.655134	0.031	0.408	9.72949e-05	5	0			HMOX1
CTSC.1	7.1066e-09	-0.655257	0.154	0.584	9.93786e-05	5	0			PARVB
PILRB2.4	8.01509e-09	-0.59875	0	0.361	0.000112083	5	0			ADD3
LAT2	8.72184e-09	-0.551701	0.062	0.456	0.000121966	5	0			HMOX2
TLN1.4	9.02692e-09	-0.734703	0.446	0.752	0.000126232	5	0			ACTB
ATP6V0B.5	9.14089e-09	-0.653391	0.323	0.743	0.000127826	5	0			CPQ
ACLY.4	1.03494e-08	-0.676532	0.108	0.526	0.000144726	5	0			RBPMS
ADIPOR2.1.4	1.10125e-08	-0.616399	0.062	0.458	0.000153999	5	0			IRF2
MAN2A1.4	1.16801e-08	-0.838019	0.154	0.543	0.000163334	5	0			SGK3
PDIA3.5	1.17708e-08	-0.691272	0.277	0.675	0.000164603	5	0			UGP2
CD302.4	1.23688e-08	-0.563383	0	0.354	0.000172965	5	0			UAP1
X4930455G09RIK.4	1.30064e-08	-0.597053	0.015	0.381	0.000181881	5	0			EFNB2
MLXIPL.3	1.34819e-08	-0.62529	0	0.353	0.000188531	5	0			VKORC1
GATA6.5	1.34819e-08	-0.691577	0	0.353	0.000188531	5	0			KLF9
ARPC1B.4	1.36663e-08	-0.523731	0.785	0.894	0.00019111	5	0			GGH
NUCB2.4	1.37209e-08	-0.587605	0.031	0.402	0.000191873	5	0			TMEM176A
MEF2C.5	1.43224e-08	-0.916302	0.062	0.445	0.000200285	5	0			PLA2G7
PRDX4.3	1.44786e-08	-0.684074	0.031	0.398	0.000202469	5	0			SPTBN1
NUCB1.5	1.48547e-08	-0.59381	0.092	0.5	0.000207728	5	0			IGLC2
TGFB2.4	1.54049e-08	-1.24096	0.015	0.372	0.000215422	5	0			TXN1
FCGR2B	1.55876e-08	-0.61452	0.031	0.406	0.000217976	5	0			HCK
DAB2.5	1.59633e-08	-0.633804	0.015	0.371	0.000223231	5	0			RGS18
TBXAS1.3	1.6008e-08	-0.598479	0	0.35	0.000223856	5	0			ALDH3B1
SMAGP.3	1.74381e-08	-0.56134	0	0.349	0.000243855	5	0			SYPL
ADSSL1.3	1.74382e-08	-0.527677	0	0.349	0.000243855	5	0			HSPA5
CRLF2.3	1.75054e-08	-0.636987	0.154	0.562	0.000244795	5	0			RRAS
H2.DMB1.2	1.8493e-08	-0.782803	0.015	0.368	0.000258606	5	0			TNFSF12
CCL24.4	1.93607e-08	-0.991054	0.154	0.535	0.00027074	5	0			MBNL2
CTSD.5	2.06086e-08	-1.00683	0.446	0.668	0.000288191	5	0			POLR3GL
ALOX5.5	2.0681e-08	-0.6163	0	0.346	0.000289202	5	0			MERTK
CMKLR1.4	2.13602e-08	-0.607044	0.015	0.375	0.000298701	5	0			SLK
ITGA6.5	2.19621e-08	-1.2612	0.262	0.554	0.000307118	5	0			ACACA
F630028O10RIK.5	2.38298e-08	-0.686212	0.015	0.364	0.000333236	5	0			PTPRE
ATP6V1A.3	2.47769e-08	-0.572451	0.031	0.384	0.000346481	5	0			FNDC3B
MYOF.4	2.5976e-08	-0.566797	0.015	0.369	0.000363248	5	0			SGPL1
CD300LD.3	2.62278e-08	-0.560861	0.015	0.373	0.000366769	5	0			SHTN1
RAB32.5	2.62797e-08	-0.578185	0.015	0.372	0.000367496	5	0			GBE1
CLTA	2.63128e-08	-0.57077	0.431	0.83	0.000367958	5	0			SQRDL
CLEC4D.5	2.65274e-08	-0.617527	0.031	0.4	0.00037096	5	0			LYL1
BRI3.5	2.96684e-08	-0.702092	0.354	0.716	0.000414883	5	0			PILRB1
DEGS1.3	2.97597e-08	-0.573187	0.077	0.474	0.00041616	5	0			MARCO
PSMB2.1	3.26115e-08	-0.364739	0.123	0.555	0.000456039	5	0			NDUFB9
FES.3	3.43351e-08	-0.527857	0	0.338	0.000480142	5	0			RAB11FIP5
DAPP1	3.59214e-08	-0.565958	0.046	0.404	0.000502325	5	0			SHFM1
CD300A.3	3.69947e-08	-0.52474	0.015	0.365	0.000517334	5	0			ABHD12
CLTC.2	3.78546e-08	-0.546235	0.123	0.536	0.000529359	5	0			FRY
CALD1.5	4.05932e-08	-0.752398	0	0.336	0.000567655	5	0
PKIG.5	4.3349e-08	-0.755037	0.046	0.404	0.000606193	5	0
STX7	4.42828e-08	-0.50275	0.077	0.469	0.000619251	5	0
PGAM1	4.43582e-08	-0.569901	0.077	0.451	0.000620306	5	0
ANK.4	4.49832e-08	-0.528064	0.031	0.392	0.000629046	5	0
ERGIC3.3	4.54258e-08	-0.501647	0.077	0.47	0.000635234	5	0
ZFP706.1	4.59162e-08	-0.488249	0.185	0.629	0.000642092	5	0
PROS1.5	4.77557e-08	-0.607684	0.031	0.388	0.000667816	5	0
PRTN3.4	5.21073e-08	-0.839607	0	0.332	0.000728669	5	0
SKAP2.2	5.35692e-08	-0.498306	0.046	0.416	0.000749111	5	0
OSTF1.3	5.58813e-08	-0.455462	0.292	0.717	0.000781445	5	0
PLEKHO2	5.66084e-08	-0.493026	0	0.33	0.000791612	5	0
SULT1A1.5	5.66084e-08	-0.534997	0	0.33	0.000791612	5	0
DAPK1.3	5.68762e-08	-0.58517	0.015	0.352	0.000795356	5	0
ALCAM.3	5.75046e-08	-0.600053	0.015	0.353	0.000804145	5	0
SPPL2A.3	5.88765e-08	-0.597561	0.108	0.48	0.000823328	5	0
PDIA6.5	6.109e-08	-0.55733	0.2	0.62	0.000854282	5	0
REEP3.4	6.253e-08	-0.600044	0.123	0.499	0.00087442	5	0
BTK.1	6.89616e-08	-0.565932	0.015	0.354	0.000964358	5	0
FCGRT.4	7.01239e-08	-0.565469	0.015	0.357	0.000980613	5	0
CD38.1	8.35841e-08	-0.733068	0.062	0.404	0.00116884	5	0
APLP2.4	8.44412e-08	-0.543183	0.077	0.464	0.00118083	5	0
COTL1.5	8.49645e-08	-0.699137	0.554	0.775	0.00118814	5	0
DERL1.5	8.54624e-08	-0.582458	0.154	0.555	0.00119511	5	0
QK.2	8.72155e-08	-0.533315	0.062	0.426	0.00121962	5	0
SNX10.3	9.2314e-08	-0.505585	0.031	0.38	0.00129092	5	0
PTPN6	9.56123e-08	-0.54215	0.2	0.628	0.00133704	5	0
FCER1G.5	9.58737e-08	-0.619356	0.277	0.654	0.0013407	5	0
TMEM256.3	9.89963e-08	-0.521966	0.138	0.538	0.00138436	5	0
ABI3.5	9.93152e-08	-0.547232	0.046	0.395	0.00138882	5	0
GAPDH.4	1.1281e-07	-0.597113	0.6	0.821	0.00157753	5	0
TAGLN2.4	1.13694e-07	-0.51078	0.785	0.887	0.00158989	5	0
SCN1B.5	1.18312e-07	-0.608012	0	0.318	0.00165448	5	0
HEXB.2	1.18694e-07	-0.423763	0.077	0.447	0.00165982	5	0
ESD.2	1.20045e-07	-0.413597	0.154	0.58	0.0016787	5	0
LILRB4A.3	1.21085e-07	-0.507194	0.015	0.348	0.00169326	5	0
CANX.3	1.41128e-07	-0.588009	0.215	0.616	0.00197354	5	0
AB124611.1	1.50036e-07	-0.536238	0.138	0.527	0.0020981	5	0
SEPP1.5	1.52593e-07	-0.798203	0.185	0.546	0.00213386	5	0
X2610507B11RIK.4	1.63661e-07	-0.489221	0.092	0.47	0.00228864	5	0
XDH.4	1.72805e-07	-0.482891	0.015	0.34	0.0024165	5	0
APOBEC1.1	1.7407e-07	-0.518431	0.015	0.34	0.00243419	5	0
DDOST.5	1.80361e-07	-0.5763	0.154	0.535	0.00252217	5	0
PNP.2	1.81314e-07	-0.454131	0.062	0.425	0.0025355	5	0
FGD4.3	1.91788e-07	-0.514453	0	0.31	0.00268196	5	0
BAIAP2.4	1.91788e-07	-0.49936	0	0.31	0.00268197	5	0
RNH1.1	1.9848e-07	-0.494194	0.108	0.493	0.00277554	5	0
ATP6AP1.2	2.07027e-07	-0.452483	0.062	0.412	0.00289507	5	0
BC028528	2.07734e-07	-0.528454	0	0.309	0.00290496	5	0
RALB.3	2.07734e-07	-0.47807	0	0.309	0.00290496	5	0
DHRS7.5	2.10384e-07	-0.50899	0.138	0.515	0.002942	5	0
NFAM1.3	2.14063e-07	-0.508453	0.015	0.336	0.00299346	5	0
CBFA2T3.1	2.26163e-07	-0.570553	0.062	0.399	0.00316267	5	0
PGD.3	2.33835e-07	-0.491647	0.062	0.408	0.00326994	5	0
KCTD12.3	2.36583e-07	-0.614677	0.077	0.434	0.00330837	5	0
CSF2RB	2.43581e-07	-0.509461	0	0.306	0.00340624	5	0
SERPINB6A.4	2.45575e-07	-0.730835	0.077	0.419	0.00343412	5	0
RRBP1.4	2.47455e-07	-0.534371	0.231	0.624	0.00346041	5	0
CNIH4.4	2.48074e-07	-0.392578	0.123	0.511	0.00346906	5	0
TNFRSF1A.5	2.50185e-07	-0.416752	0.031	0.365	0.00349859	5	0
GNAQ.3	2.51593e-07	-0.50273	0.031	0.356	0.00351827	5	0
SIRPA.3	2.76544e-07	-0.496613	0.015	0.332	0.00386719	5	0
CEBPA.4	2.85408e-07	-0.450384	0	0.303	0.00399114	5	0
ENGASE.5	2.9289e-07	-0.575226	0.031	0.356	0.00409577	5	0
MEF2A.4	3.27447e-07	-0.473603	0.108	0.481	0.00457902	5	0
FAM43A.1	3.36213e-07	-0.536055	0.015	0.322	0.0047016	5	0
TMEM176B.4	3.44999e-07	-0.653622	0.123	0.484	0.00482446	5	0
CARD19.4	3.45599e-07	-0.448507	0.077	0.433	0.00483285	5	0
PTPRJ	3.46673e-07	-0.505235	0.046	0.371	0.00484788	5	0
MTUS1.4	3.49326e-07	-0.55669	0.015	0.321	0.00488498	5	0
ASAH1.3	3.59308e-07	-0.488754	0.092	0.458	0.00502456	5	0
UCP2.2	3.59986e-07	-0.450048	0.615	0.868	0.00503404	5	0
DUSP1.4	3.61503e-07	-0.571469	0	0.299	0.00505526	5	0
LITAF.3	3.62029e-07	-0.503817	0.015	0.329	0.00506262	5	0
RGS2.5	3.83219e-07	-0.595127	0.015	0.327	0.00535894	5	0
LRG1.5	3.90996e-07	-0.663964	0	0.298	0.00546769	5	0
POLD4.2	4.02702e-07	-0.586853	0.154	0.539	0.00563139	5	0
CD79A.5	4.17353e-07	-1.66418	0.092	0.403	0.00583627	5	0
ADAP1.5	4.2282e-07	-0.45899	0	0.296	0.00591271	5	0
TMEM141.5	4.27089e-07	-0.485803	0.031	0.353	0.00597241	5	0
NFIC.4	4.36162e-07	-0.416109	0.123	0.497	0.00609929	5	0
TMED10.3	4.60302e-07	-0.463343	0.277	0.685	0.00643686	5	0
LY6D.5	4.92972e-07	-1.63328	0.046	0.356	0.00689372	5	0
GUCA1A.4	4.94186e-07	-0.478058	0	0.294	0.00691069	5	0
RASSF3.2	4.95913e-07	-0.428993	0.062	0.4	0.00693485	5	0
NAV1.3	5.33434e-07	-0.432495	0.015	0.323	0.00745954	5	0
LMAN1.4	5.54198e-07	-0.491933	0.062	0.391	0.0077499	5	0
FCGR4.4	5.77189e-07	-0.542959	0	0.291	0.00807142	5	0
ZNHIT1.2	5.77567e-07	-0.414271	0.046	0.371	0.0080767	5	0
IGSF6.5	5.78019e-07	-0.481428	0.015	0.321	0.00808302	5	0
RGS10.4	6.20879e-07	-0.714671	0.246	0.569	0.00868237	5	0
GM45050.5	6.23617e-07	-0.533573	0	0.29	0.00872066	5	0
SNAP23.3	6.28809e-07	-0.429585	0.062	0.403	0.00879327	5	0
CCDC109B.1.2	6.31931e-07	-0.534806	0.015	0.311	0.00883692	5	0
ITM2B.4	6.50859e-07	-0.504908	0.846	0.907	0.00910162	5	0
NOTCH2.1	6.72314e-07	-0.481277	0.062	0.391	0.00940164	5	0
NFIX.2	6.81341e-07	-0.466394	0.015	0.311	0.00952788	5	0
MAN1A.3	7.04069e-07	-0.555651	0.2	0.594	0.0098457	5	0
RAP1A	7.27443e-07	-0.450805	0.277	0.714	0.0101726	5	0
ARRB2.5	7.27586e-07	-0.4881	0.123	0.48	0.0101746	5	0
HIP1.3	7.27596e-07	-0.443461	0	0.287	0.0101747	5	0
GSR.4	7.41603e-07	-0.527324	0.062	0.385	0.0103706	5	0
TNFAIP2.4	7.85711e-07	-0.53938	0	0.286	0.0109874	5	0
RIN2.3	8.48321e-07	-0.485201	0	0.284	0.0118629	5	0
MFSD5.3	8.6311e-07	-0.459839	0.062	0.396	0.0120697	5	0
CMTM7.1	8.71243e-07	-0.452661	0.185	0.59	0.0121835	5	0
NAPSA.5	8.74488e-07	-1.19752	0.062	0.354	0.0122288	5	0
PLXNB2.3	9.16988e-07	-0.460819	0.015	0.313	0.0128232	5	0
CAMKK2.3	9.21058e-07	-0.43511	0.046	0.369	0.0128801	5	0
LGALS3BP.4	9.21423e-07	-0.521897	0.092	0.443	0.0128852	5	0
PDIA4.1	9.27633e-07	-0.426343	0.062	0.398	0.012972	5	0
GBP3.2	9.3848e-07	-0.444101	0.046	0.368	0.0131237	5	0
CD79B.5	9.7835e-07	-1.53754	0.092	0.387	0.0136812	5	0
BCAM.4	9.88394e-07	-0.49201	0	0.282	0.0138217	5	0
HMOX1.3	9.88394e-07	-0.432448	0	0.282	0.0138217	5	0
PARVB.3	1.00841e-06	-0.469046	0.015	0.305	0.0141016	5	0
ADD3.4	1.02742e-06	-0.517312	0.323	0.716	0.0143674	5	0
HMOX2	1.11364e-06	-0.392507	0.077	0.419	0.0155731	5	0
ACTB.3	1.12107e-06	-0.32592	0.969	0.993	0.015677	5	0
CPQ.3	1.1508e-06	-0.434458	0	0.279	0.0160929	5	0
RBPMS.3	1.1508e-06	-0.44509	0	0.279	0.0160929	5	0
IRF2.2	1.16121e-06	-0.420851	0.354	0.741	0.0162384	5	0
SGK3	1.18516e-06	-0.441	0.015	0.309	0.0165732	5	0
UGP2.1	1.18804e-06	-0.407947	0.031	0.337	0.0166136	5	0
UAP1.5	1.20482e-06	-0.414777	0.031	0.336	0.0168482	5	0
EFNB2.4	1.24144e-06	-0.512504	0	0.278	0.0173603	5	0
VKORC1.2	1.2535e-06	-0.466429	0.046	0.353	0.0175289	5	0
KLF9.4	1.26318e-06	-0.415541	0.031	0.337	0.0176643	5	0
GGH.3	1.27419e-06	-0.463971	0.077	0.408	0.0178183	5	0
TMEM176A.4	1.2896e-06	-0.642099	0.108	0.446	0.0180338	5	0
PLA2G7.5	1.33899e-06	-0.616085	0	0.276	0.0187244	5	0
SPTBN1.4	1.36634e-06	-0.515915	0.215	0.609	0.0191069	5	0
IGLC2.5	1.38586e-06	-1.73649	0.046	0.337	0.0193799	5	0
TXN1.5	1.41604e-06	-0.608368	0.554	0.774	0.0198019	5	0
HCK	1.44395e-06	-0.545553	0	0.275	0.0201923	5	0
RGS18.3	1.63672e-06	-0.479144	0.015	0.295	0.0228879	5	0
ALDH3B1.3	1.67763e-06	-0.497814	0.015	0.295	0.02346	5	0
SYPL	1.68606e-06	-0.455995	0.015	0.302	0.0235779	5	0
HSPA5.3	1.72126e-06	-0.668316	0.369	0.681	0.0240701	5	0
RRAS.3	1.76305e-06	-0.452514	0.062	0.371	0.0246545	5	0
TNFSF12.3	1.80902e-06	-0.423098	0	0.271	0.0252974	5	0
MBNL2.4	1.81529e-06	-0.48187	0.154	0.495	0.025385	5	0
POLR3GL.3	1.90017e-06	-0.437965	0.015	0.298	0.026572	5	0
MERTK.3	1.94952e-06	-0.440808	0	0.27	0.0272621	5	0
SLK.2	1.95957e-06	-0.447298	0.031	0.326	0.0274026	5	0
ACACA.4	2.02313e-06	-0.435176	0.046	0.348	0.0282915	5	0
PTPRE.4	2.08541e-06	-0.424139	0.108	0.462	0.0291624	5	0
FNDC3B.3	2.10059e-06	-0.441443	0	0.268	0.0293746	5	0
SGPL1.1	2.2995e-06	-0.461672	0.015	0.295	0.0321562	5	0
GM10116.4	2.32446e-06	-0.426611	0.062	0.372	0.0325052	5	0
SHTN1.3	2.43752e-06	-0.424225	0	0.265	0.0340862	5	0
GBE1.3	2.60895e-06	-0.466398	0.015	0.294	0.0364836	5	0
SQRDL.3	2.62508e-06	-0.36727	0	0.264	0.0367091	5	0
LYL1	2.71465e-06	-0.466792	0.015	0.288	0.0379616	5	0
PILRB1.3	2.82661e-06	-0.411518	0	0.263	0.0395274	5	0
MARCO.4	2.82662e-06	-1.28305	0	0.263	0.0395274	5	0
NDUFB9	2.83185e-06	-0.385846	0.277	0.691	0.0396006	5	0
RAB11FIP5.3	3.04312e-06	-0.411971	0	0.261	0.042555	5	0
GM1673.3	3.04312e-06	-0.493866	0	0.261	0.042555	5	0
SHFM1.4	3.21193e-06	-0.47774	0.615	0.837	0.0449157	5	0
ABHD12.2	3.46989e-06	-0.402645	0.077	0.398	0.0485229	5	0
FRY.1	3.52542e-06	-0.431297	0	0.259	0.0492995	5	0

## Sheet: Cluster6
Small Peritoneal Macrophages (Clec4b1+ Ltb4r1+ Ccr2+)
Gene	p_val	avg_logFC	pct.1	pct.2	p_val_adj	cluster	up?		Genes Up - no RPs	Genes Down - no RPs		All Genes Analysis - Up								All Genes Analysis - Down
MT.ND2.2	1.96586e-16	-0.803661	1	0.983	2.74906e-12	6	0		LTB4R1	PF4		Hallmark								Hallmark
MT.CYTB.4	2.45038e-16	-0.850461	1	0.984	3.42661e-12	6	0		CLEC4B1	ITGA6		HALLMARK_INTERFERON_GAMMA_RESPONSE [200]	Genes up-regulated in response to IFNG [GeneID=3458].	18		4.04 e-14	2.02 e-12			HALLMARK_ADIPOGENESIS [200]	Genes up-regulated during adipocyte differentiation (adipogenesis).	5		2.23 e-6	1.12 e-4
RPLP1.3	1.3434e-13	-0.483507	1	0.992	1.87862e-09	6	0		CCR2	PRG4		HALLMARK_KRAS_SIGNALING_UP [200]	Genes up-regulated by KRAS activation.	14		8.04 e-10	1 e-8			HALLMARK_COAGULATION [138]	Genes encoding components of blood coagulation system; also up-regulated in platelets.	4		1.4 e-5	3.49 e-4
PF4.6	1.56152e-12	-3.05466	0.173	0.645	2.18362e-08	6	0		TRERF1	ALOX15		HALLMARK_APICAL_JUNCTION [200]	Genes encoding components of apical junction complex.	12		7.27 e-8	6.06 e-7			HALLMARK_XENOBIOTIC_METABOLISM [200]	Genes encoding proteins involved in processing of drugs and other xenobiotics.	4		5.96 e-5	9.93 e-4
MT.ND4.1	3.72915e-12	-0.614798	0.962	0.97	5.21485e-08	6	0		PLBD1	CD5L		HALLMARK_PI3K_AKT_MTOR_SIGNALING [105]	Genes up-regulated by activation of the PI3K/AKT/mTOR pathway.	9		1.56 e-7	1.12 e-6			HALLMARK_COMPLEMENT [200]	Genes encoding components of the complement system, which is part of the innate immune system.	3		1.24 e-3	8.86 e-3
ITGA6.6	1.786e-11	-1.92519	0.077	0.562	2.49755e-07	6	0		OLFM1	SAA3		HALLMARK_MITOTIC_SPINDLE [199]	Genes important for mitotic spindle assembly.	11		5.79 e-7	3.62 e-6			HALLMARK_EPITHELIAL_MESENCHYMAL_TRANSITION [200]	Genes defining epithelial-mesenchymal transition, as in wound healing, fibrosis and metastasis.	3		1.24 e-3	8.86 e-3
PRG4.6	2.50537e-11	-3.17934	0.212	0.621	3.5035e-07	6	0		GSN	APOE		HALLMARK_COMPLEMENT [200]	Genes encoding components of the complement system, which is part of the innate immune system.	10		4.64 e-6	2.32 e-5			HALLMARK_ESTROGEN_RESPONSE_LATE [200]	Genes defining late response to estrogen.	3		1.24 e-3	8.86 e-3
RPL12.5	4.60364e-11	-0.620074	1	0.975	6.43772e-07	6	0		RAMP1	SELP		HALLMARK_MTORC1_SIGNALING [200]	Genes up-regulated through activation of mTORC1 complex.	10		4.64 e-6	2.32 e-5			HALLMARK_TNFA_SIGNALING_VIA_NFKB [200]	Genes regulated by NF-kB in response to TNF [GeneID=7124].	3		1.24 e-3	8.86 e-3
ALOX15.6	5.45873e-11	-2.47175	0.115	0.571	7.63349e-07	6	0		FCRLS	ALDH2		HALLMARK_INTERFERON_ALPHA_RESPONSE [97]	Genes up-regulated in response to alpha interferon proteins.	7		1.2 e-5	5.47 e-5			HALLMARK_CHOLESTEROL_HOMEOSTASIS [74]	Genes involved in cholesterol homeostasis.	2		2.79 e-3	1.75 e-2
RPS2.3	7.51358e-11	-0.482178	1	0.975	1.0507e-06	6	0		PLXND1	SERPINB2		HALLMARK_CHOLESTEROL_HOMEOSTASIS [74]	Genes involved in cholesterol homeostasis.	6		2.63 e-5	1.1 e-4			HALLMARK_IL6_JAK_STAT3_SIGNALING [87]	Genes up-regulated by IL6 [GeneID=3569] via STAT3 [GeneID=6774], e.g., during acute phase response.	2		3.84 e-3	2.13 e-2
CD5L.6	1.09186e-10	-1.89139	0.077	0.538	1.52686e-06	6	0		EAR2	ICAM2		HALLMARK_REACTIVE_OXYGEN_SPECIES_PATHWAY [49]	Genes up-regulated by reactive oxigen species (ROS).	5		4.14 e-5	1.46 e-4
SAA3.6	1.71749e-10	-2.99112	0.212	0.603	2.40173e-06	6	0		SLAMF9	FLNB
APOE.6	3.42814e-10	-2.02554	0.712	0.841	4.79391e-06	6	0		BATF3	SLPI
SELP.6	5.65772e-10	-1.23707	0	0.465	7.91175e-06	6	0		MRC1	C4B		Function Classification								Function Classification
RPS19.3	6.78116e-10	-0.52748	1	0.981	9.48277e-06	6	0		SLAMF8	FABP4		REACTOME_INNATE_IMMUNE_SYSTEM [1117]	Innate Immune System	61		3.34 e-33	9.95 e-30			REACTOME_HEMOSTASIS [678]	Hemostasis	10		1.76 e-9	5.26 e-6
ALDH2.6	8.10158e-10	-0.94372	0.538	0.76	1.13293e-05	6	0		PLEKHO1	EDNRB		REACTOME_SIGNALING_BY_RHO_GTPASES_MIRO_GTPASES_AND_RHOBTB3 [719]	Signaling by Rho GTPases, Miro GTPases and RHOBTB3	40		3.71 e-22	5.53 e-19			REACTOME_TRIGLYCERIDE_CATABOLISM [24]	Triglyceride catabolism	3		2.18 e-6	1.3 e-3
MT.ND1.1	8.65762e-10	-0.494936	1	0.977	1.21068e-05	6	0		CD226	SERPINB1A		KEGG_FC_GAMMA_R_MEDIATED_PHAGOCYTOSIS [96]	Fc gamma R-mediated phagocytosis	15		1.4 e-15	6.94 e-13			REACTOME_TRIGLYCERIDE_METABOLISM [38]	Triglyceride metabolism	3		8.97 e-6	3.77 e-3
SERPINB2.6	1.01759e-09	-1.46149	0.038	0.483	1.423e-05	6	0		SDC1	LTBP1		PID_CDC42_PATHWAY [70]	CDC42 signaling events	12		3.14 e-13	1.04 e-10			NABA_MATRISOME [1026]	Ensemble of genes encoding extracellular matrix and extracellular matrix-associated proteins	8		1.04 e-5	3.77 e-3
ICAM2.6	1.80716e-09	-1.56836	0.288	0.604	2.52713e-05	6	0		CD300C2	MGST1		REACTOME_EPH_EPHRIN_SIGNALING [92]	EPH-Ephrin signaling	13		4.29 e-13	1.28 e-10			PID_A6B1_A6B4_INTEGRIN_PATHWAY [46]	a6b1 and a6b4 Integrin signaling	3		1.61 e-5	4.39 e-3
RPL23.3	2.43633e-09	-0.387796	1	0.993	3.40696e-05	6	0		H2-DMB1	TIMD4		REACTOME_FCGAMMA_RECEPTOR_FCGR_DEPENDENT_PHAGOCYTOSIS [143]	Fcgamma receptor (FCGR) dependent phagocytosis	15		5.86 e-13	1.59 e-10			REACTOME_EXTRACELLULAR_MATRIX_ORGANIZATION [301]	Extracellular matrix organization	5		1.62 e-5	4.39 e-3
FLNB.5	5.00924e-09	-1.20792	0.115	0.519	7.00492e-05	6	0		MARCKS	FCNA		KEGG_REGULATION_OF_ACTIN_CYTOSKELETON [213]	Regulation of actin cytoskeleton	17		1.48 e-12	3.39 e-10			WP_VITAMIN_B12_METABOLISM [53]	Vitamin B12 metabolism	3		2.46 e-5	6.12 e-3
SLPI.5	7.86625e-09	-3.45479	0.654	0.755	0.000110002	6	0		CD209A	THBS1		PID_PDGFRB_PATHWAY [129]	PDGFR-beta signaling pathway	14		2.19 e-12	4.66 e-10			REACTOME_METABOLISM_OF_VITAMINS_AND_COFACTORS [189]	Metabolism of vitamins and cofactors	4		4.79 e-5	1.1 e-2
C4B.6	9.35194e-09	-1.42379	0.096	0.518	0.000130778	6	0		CELF4	CD9		WP_VEGFAVEGFR2_SIGNALING_PATHWAY [438]	VEGFA-VEGFR2 signaling pathway	22		8.36 e-12	1.56 e-9			REACTOME_INTEGRIN_CELL_SURFACE_INTERACTIONS [85]	Integrin cell surface interactions	3		1.01 e-4	1.98 e-2
RPS8.1	1.02203e-08	-0.343789	1	0.991	0.000142921	6	0		TNIP3	TGFB2		REACTOME_CLATHRIN_MEDIATED_ENDOCYTOSIS [145]	Clathrin-mediated endocytosis	14		1.09 e-11	1.92 e-9			KEGG_TGF_BETA_SIGNALING_PATHWAY [86]	TGF-beta signaling pathway	3		1.05 e-4	1.98 e-2
FABP4.6	1.08995e-08	-1.85356	0.154	0.528	0.000152418	6	0		PTAFR	PADI4
EDNRB.6	1.1826e-08	-1.5311	0.173	0.535	0.000165375	6	0		CLEC4A2	KLF2
SERPINB1A.4	1.18943e-08	-0.997541	0.154	0.536	0.00016633	6	0		FAM129A	PTGIS		GO Classification								GO Classification
LTBP1.6	1.20928e-08	-1.15958	0.019	0.433	0.000169105	6	0		SKINT3	S1PR1		GOBP_LOCOMOTION [1921]	Self-propelled movement of a cell or organism from one location to another. [GOC:dgh]	85		8.13 e-40	8.45 e-36			GOBP_LEUKOCYTE_MIGRATION [385]	The movement of a leukocyte within or between different tissues and organs of the body. [GOC:add, ISBN:0781735149, PMID:14680625, PMID:14708592, PMID:7507411, PMID:8600538]	10		7.27 e-12	5.16 e-8
MGST1.6	2.336e-08	-0.933975	0.077	0.47	0.000326666	6	0		STXBP6	NINJ1		GOBP_CELL_MIGRATION [1556]	The controlled self-propelled movement of a cell from one site to a destination guided by molecular cues. Cell migration is a central process in the development and maintenance of multicellular organisms. [GOC:cjm, GOC:dph, GOC:ems, GOC:pf, Wikipedia:Cell_migration]	72		1.1 e-34	3.82 e-31			GOBP_DEFENSE_RESPONSE [1739]	Reactions, triggered in response to the presence of a foreign body or the occurrence of an injury, which result in restriction of damage to the organism attacked or prevention/recovery from the infection caused by the attack. [GOC:go_curators]	16		9.91 e-12	5.16 e-8
TIMD4.6	2.94365e-08	-1.25839	0	0.399	0.00041164	6	0		CLEC12A	GARNL3		GOBP_DEFENSE_RESPONSE [1739]	Reactions, triggered in response to the presence of a foreign body or the occurrence of an injury, which result in restriction of damage to the organism attacked or prevention/recovery from the infection caused by the attack. [GOC:go_curators]	73		1.83 e-32	4.76 e-29			GOBP_INFLAMMATORY_RESPONSE [815]	The immediate defensive reaction (by vertebrate tissue) to infection or injury caused by chemical or physical agents. The process is characterized by local vasodilation, extravasation of plasma into intercellular spaces and accumulation of white blood cells and macrophages. [GO_REF:0000022, ISBN:0198506732]	12		3.25 e-11	1.13 e-7
FCNA.6	3.23753e-08	-1.24836	0.115	0.514	0.000452736	6	0		NAAA	BST1		GOBP_ACTIN_FILAMENT_BASED_PROCESS [808]	Any cellular process that depends upon or alters the actin cytoskeleton, that part of the cytoskeleton comprising actin filaments and their associated proteins. [GOC:mah]	52		1.09 e-31	2.27 e-28			GOBP_IMMUNE_RESPONSE [1882]	Any immune system process that functions in the calibrated response of an organism to a potential internal or invasive threat. [GO_REF:0000022, GOC:add]	15		3.86 e-10	8.03 e-7
THBS1.6	4.5954e-08	-1.55329	0.212	0.538	0.000642621	6	0		EMB	PMP22		GOBP_ACTIN_FILAMENT_ORGANIZATION [449]	A process that is carried out at the cellular level which results in the assembly, arrangement of constituent parts, or disassembly of cytoskeletal structures comprising actin filaments. Includes processes that control the spatial distribution of actin filaments, such as organizing filaments into meshworks, bundles, or other structures, as by cross-linking. [GOC:mah]	41		5.4 e-31	9.36 e-28			GOBP_WOUND_HEALING [431]	The series of events that restore integrity to a damaged tissue, following an injury. [GOC:bf, PMID:15269788]	9		6.21 e-10	9.22 e-7
RPS18.5	7.86035e-08	-0.476377	1	0.988	0.00109919	6	0		KCTD12	CD37		GOBP_CELL_ACTIVATION [1095]	A change in the morphology or behavior of a cell resulting from exposure to an activating factor such as a cellular or soluble ligand. [GOC:mgi_curators]	57		6.26 e-30	9.3 e-27			GOCC_SECRETORY_GRANULE [864]	A small subcellular vesicle, surrounded by a membrane, that is formed from the Golgi apparatus and contains a highly concentrated protein destined for secretion. Secretory granules move towards the periphery of the cell and upon stimulation, their membranes fuse with the cell membrane, and their protein load is exteriorized. Processing of the contained protein may take place in secretory granules…	11		1.12 e-9	1.46 e-6
CD9.6	1.37207e-07	-1.28734	0.327	0.599	0.0019187	6	0		GM2A	MSR1		GOCC_CELL_LEADING_EDGE [416]	The area of a motile cell closest to the direction of movement. [GOC:pg]	38		8.82 e-29	1.02 e-25			GOBP_REGULATION_OF_IMMUNE_SYSTEM_PROCESS [1435]	Any process that modulates the frequency, rate, or extent of an immune system process. [GOC:add]	13		1.64 e-9	1.9 e-6
TGFB2.5	1.67813e-07	-1.29367	0	0.367	0.0023467	6	0		H2-AB1	LIPE		GOBP_SUPRAMOLECULAR_FIBER_ORGANIZATION [769]	A process that is carried out at the cellular level which results in the assembly, arrangement of constituent parts, or disassembly of a supramolecular fiber, a polymer consisting of an indefinite number of protein or protein complex subunits that have polymerised to form a fiber-shaped structure. [GOC:pr]	47		1.09 e-27	1.14 e-24			GOBP_HEMOSTASIS [228]	The stopping of bleeding (loss of body fluid) or the arrest of the circulation to an organ or part. [ISBN:0198506732]	7		4.22 e-9	3.99 e-6
PADI4.6	1.89232e-07	-0.899364	0.096	0.466	0.00264622	6	0		FGL2	FABP5		GOMF_CYTOSKELETAL_PROTEIN_BINDING [986]	Binding to a protein component of a cytoskeleton (actin, microtubule, or intermediate filament cytoskeleton). [GOC:mah]	52		1.44 e-27	1.36 e-24			GOBP_LEUKOCYTE_CHEMOTAXIS [236]	The movement of a leukocyte in response to an external stimulus. [GOC:add, GOC:jl]	7		5.36 e-9	4.53 e-6
KLF2.1	1.94051e-07	-0.575665	0.923	0.927	0.00271361	6	0		H2-AA	CALD1		GOBP_CYTOSKELETON_ORGANIZATION [1468]	A process that is carried out at the cellular level which results in the assembly, arrangement of constituent parts, or disassembly of cytoskeletal structures. [GOC:dph, GOC:jl, GOC:mah]	59		3.76 e-25	3.01 e-22			GOBP_RESPONSE_TO_WOUNDING [561]	Any process that results in a change in state or activity of a cell or an organism (in terms of movement, secretion, enzyme production, gene expression, etc.) as a result of a stimulus indicating damage to the organism. [GOC:go_curators]	9		6.15 e-9	4.53 e-6
PTGIS.6	1.94274e-07	-1.15145	0.058	0.425	0.00271673	6	0		TIFAB	GATA6
S1PR1.3	2.04216e-07	-0.848155	0.077	0.441	0.00285575	6	0		H2-EB1	TCN2
NINJ1.6	2.26847e-07	-1.07309	0.192	0.51	0.00317223	6	0		UPB1	ITSN1
RPL32.4	3.15694e-07	-0.396881	1	0.989	0.00441467	6	0		EFHD2	GNGT2
GARNL3.6	3.27536e-07	-0.91603	0.038	0.396	0.00458026	6	0		DNA2	SH3BP5
BST1.6	3.54115e-07	-0.737618	0.038	0.391	0.00495195	6	0		SLAMF7	F5
PMP22.6	3.94893e-07	-0.790392	0.096	0.438	0.00552218	6	0		CLEC4A3	CLEC4D
RPS20.1.4	3.99384e-07	-0.457685	0.962	0.983	0.00558498	6	0		PRR5L	MLXIPL
CD37.5	4.06369e-07	-0.750876	0.577	0.817	0.00568266	6	0		CORO2A
RPL9.4	4.19213e-07	-0.412451	0.981	0.984	0.00586227	6	0		CCDC88A
MSR1.6	5.35647e-07	-0.945211	0.154	0.498	0.00749049	6	0		MRAS
LIPE.RPL36A.3	5.89472e-07	-0.446314	0.981	0.962	0.00824318	6	0		TMSB4X
FABP5.5	1.08359e-06	-1.02807	0.038	0.371	0.0151529	6	0		IRF4
MT.CO1.3	1.09017e-06	-0.448047	1	0.971	0.015245	6	0		PID1
CALD1.6	1.13695e-06	-0.743252	0	0.33	0.0158991	6	0		CD74
GATA6.6	1.3863e-06	-0.666363	0.019	0.346	0.0193861	6	0		CLEC10A
RPL22L1.1	1.43744e-06	-0.632146	0.75	0.811	0.0201011	6	0		TMEM176B
TCN2.6	1.47636e-06	-0.994893	0.288	0.539	0.0206454	6	0		H2-DMA
ITSN1.6	1.49828e-06	-0.671687	0.096	0.43	0.0209519	6	0		CCDC109B
GNGT2.6	1.58437e-06	-0.882863	0.385	0.623	0.0221558	6	0		SOCS6
SH3BP5.1	1.6261e-06	-0.642766	0.077	0.417	0.0227393	6	0		ACTG1
F5.6	1.79448e-06	-1.13156	0.212	0.493	0.025094	6	0		SEMA4A
CLEC4D.6	1.89117e-06	-0.694438	0.077	0.391	0.0264462	6	0		ANXA5
MLXIPL.4	2.13236e-06	-0.584266	0.019	0.346	0.0298189	6	0		TMEM176A
RPS3A1.4	3.08848e-06	-0.335957	1	0.985	0.0431894	6	0		LGALS3
RPS3.5	3.0885e-06	-0.392189	1	0.987	0.0431896	6	0		ORAI1
LTB4R1	2.31089e-101	1.35648	0.731	0.012	3.23155e-97	6	1		NFATC2
CLEC4B1	4.8878e-100	1.20904	0.731	0.013	6.8351e-96	6	1		PTPRO
CCR2	2.31697e-94	2.45511	0.962	0.054	3.24006e-90	6	1		SYNGR2
TRERF1	3.50724e-86	0.821872	0.615	0.009	4.90452e-82	6	1		CRIP1
PLBD1	6.61909e-83	1.68142	0.942	0.064	9.25614e-79	6	1		CYSLTR1
OLFM1	1.13167e-78	1.2709	0.788	0.038	1.58253e-74	6	1		PRCP
GSN	1.39157e-75	0.892969	0.654	0.02	1.94597e-71	6	1		PSAP
RAMP1	8.75644e-72	0.813089	0.615	0.019	1.2245e-67	6	1		P2RY6
FCRLS	9.62104e-71	1.88254	0.558	0.013	1.34541e-66	6	1		CIITA
PLXND1.1	4.5204e-69	1.24152	0.788	0.052	6.32133e-65	6	1		RND3
EAR2	8.04817e-64	1.08001	0.423	0.004	1.12546e-59	6	1		BORCS6
SLAMF9	7.67001e-61	1.09343	0.788	0.061	1.07257e-56	6	1		CCL9
BATF3	6.76097e-55	1.07217	0.654	0.046	9.45455e-51	6	1		ABCG3
E230016K23RIK	6.28504e-54	0.485013	0.365	0.004	8.789e-50	6	1		ANXA2
MRC1	5.95447e-51	1.40127	0.731	0.07	8.32673e-47	6	1		PTMS
SLAMF8	5.05354e-49	0.664655	0.5	0.024	7.06687e-45	6	1		DHCR24
PLEKHO1	5.43003e-48	1.09238	0.808	0.094	7.59335e-44	6	1		CLEC4A1
CD226	3.33092e-47	0.674342	0.5	0.024	4.65796e-43	6	1		IFNGR1
SDC1	3.04015e-43	0.521195	0.327	0.007	4.25134e-39	6	1		MFSD7B
CD300C2	3.01947e-41	1.03052	0.538	0.042	4.22242e-37	6	1		S100A4
H2.DMB1.3	3.71787e-40	1.59339	0.981	0.295	5.19907e-36	6	1		RBPJ
MARCKS	2.04399e-39	1.16194	0.808	0.139	2.85832e-35	6	1		AXL
CD209A	1.78746e-37	1.51029	0.365	0.016	2.49958e-33	6	1		CCL6
CELF4	1.34361e-36	0.412412	0.288	0.007	1.8789e-32	6	1		EPS8
TNIP3	1.43734e-35	0.654999	0.365	0.017	2.00998e-31	6	1		FEM1C
PTAFR	4.66343e-35	0.993984	0.731	0.121	6.52134e-31	6	1		SLCO3A1
CLEC4A2	1.12138e-32	0.807928	0.462	0.041	1.56814e-28	6	1		RAB11FIP1
FAM129A	1.21662e-32	0.757803	0.538	0.061	1.70132e-28	6	1		FAM105A
SKINT3	4.28907e-32	0.678683	0.5	0.05	5.99784e-28	6	1		LSP1
STXBP6	1.87417e-31	0.301203	0.269	0.008	2.62083e-27	6	1		RNASE6
CLEC12A	5.04887e-31	0.711113	0.462	0.044	7.06034e-27	6	1		ARPC2
NAAA	7.8864e-31	1.103	0.769	0.164	1.10283e-26	6	1		LTBP3
EMB.1	2.41257e-30	0.734024	0.692	0.106	3.37373e-26	6	1		ZYX
KCTD12.4	4.95642e-30	1.35483	0.962	0.367	6.93106e-26	6	1		PLD4
GM2A.1	8.89689e-30	1.62313	0.981	0.449	1.24414e-25	6	1		SEMA4D
H2.AB1.6	1.81913e-29	1.94613	0.981	0.747	2.54387e-25	6	1		PEA15A
FGL2	2.40069e-29	0.670525	0.596	0.083	3.35712e-25	6	1		H2AFY
H2.AA.6	1.21672e-28	1.84429	0.981	0.77	1.70147e-24	6	1		RYR1
TIFAB	1.78528e-28	0.727176	0.615	0.098	2.49654e-24	6	1		TIAM1
H2.EB1.6	1.93625e-28	1.87331	0.981	0.686	2.70766e-24	6	1		FCER1G
UPB1	4.42575e-28	0.566755	0.365	0.026	6.18897e-24	6	1		ELMO2
X1700025G04RIK	7.82703e-28	0.473114	0.442	0.042	1.09453e-23	6	1		PIP4K2A
EFHD2.2	1.69038e-27	1.17453	0.865	0.279	2.36383e-23	6	1		CYTH4
DNA2	1.87524e-27	0.413656	0.327	0.021	2.62234e-23	6	1		NRROS
SLAMF7	4.01845e-27	1.03733	0.385	0.033	5.61941e-23	6	1		AIF1
CLEC4A3	1.01376e-26	0.921114	0.731	0.17	1.41765e-22	6	1		F13A1
PRR5L	1.69443e-26	0.558015	0.365	0.03	2.36949e-22	6	1		ETV6
CORO2A	2.35143e-26	0.444833	0.404	0.036	3.28823e-22	6	1		IFITM6
CCDC88A.1	5.8105e-26	1.02204	0.731	0.18	8.1254e-22	6	1		CD52
MRAS	6.7914e-26	0.353884	0.269	0.013	9.49709e-22	6	1		GLIPR2
TMSB4X.2	6.70024e-25	0.709115	1	0.996	9.36962e-21	6	1		PHF11A
IRF4	7.42226e-25	0.721312	0.615	0.11	1.03793e-20	6	1		CAPN2
PID1.5	2.38848e-24	1.19059	0.923	0.413	3.34005e-20	6	1		RIN3
CD74.6	2.60624e-24	1.48673	1	0.837	3.64456e-20	6	1		QPCT
CLEC10A	3.87656e-24	1.13171	0.558	0.098	5.42098e-20	6	1		ARHGAP26
TMEM176B.5	8.2047e-24	1.20041	0.962	0.42	1.14735e-19	6	1		PACS2
H2.DMA.3	1.14287e-23	1.16736	0.962	0.625	1.59819e-19	6	1		TMSB10
CCDC109B.1.3	6.75928e-23	1.02584	0.769	0.254	9.45218e-19	6	1		TBC1D9
SOCS6	6.92369e-23	0.940036	0.538	0.098	9.68209e-19	6	1		SLK
ACTG1.1	7.16732e-23	0.995662	0.981	0.906	1.00228e-18	6	1		SEPT9
SEMA4A	2.58117e-22	0.586614	0.5	0.078	3.6095e-18	6	1		CSF2RA
ANXA5.1	3.02618e-22	0.835447	0.846	0.258	4.23181e-18	6	1		ALDH1A2
TMEM176A.5	6.83668e-22	1.22696	0.942	0.383	9.56041e-18	6	1		ATOX1
LGALS3.4	9.51969e-22	1.11307	0.962	0.531	1.33123e-17	6	1		SAMHD1
ORAI1	1.73289e-21	0.614643	0.731	0.185	2.42327e-17	6	1		MBP
NFATC2	1.98357e-21	0.282726	0.308	0.025	2.77383e-17	6	1		AHCYL2
PTPRO	1.08367e-20	0.706526	0.5	0.089	1.5154e-16	6	1		KCNN4
SYNGR2.1	2.13901e-20	0.780607	0.885	0.331	2.99119e-16	6	1		RASSF4
CRIP1.1	2.46608e-20	0.69893	1	0.954	3.44856e-16	6	1		HFE
CYSLTR1.1	3.40819e-20	0.750859	0.673	0.176	4.76601e-16	6	1		USH1C
PRCP.1	5.2486e-20	0.800208	0.808	0.285	7.33964e-16	6	1		CTSS
PSAP.4	5.90852e-20	1.24771	0.981	0.756	8.26247e-16	6	1		CBFA2T3
P2RY6	6.38573e-20	0.311998	0.269	0.021	8.9298e-16	6	1		EVI2A
CIITA	7.47843e-20	0.511523	0.404	0.054	1.04578e-15	6	1		LMO4
RND3	8.20998e-20	0.680768	0.519	0.102	1.14808e-15	6	1		TACC1
BORCS6	8.51796e-20	0.752394	0.635	0.156	1.19115e-15	6	1		CTSH
CCL9.5	8.65838e-20	1.3369	0.923	0.523	1.21079e-15	6	1		IRF5
ABCG3	1.07636e-19	0.404324	0.385	0.052	1.50518e-15	6	1		EHD4
ANXA2.2	1.8566e-19	1.02591	0.942	0.501	2.59626e-15	6	1		FGR
PTMS.1	1.9478e-19	0.96175	0.615	0.136	2.7238e-15	6	1		CNN2
DHCR24	4.47898e-19	0.362524	0.269	0.023	6.26341e-15	6	1		SOWAHC
CLEC4A1.1	4.9713e-19	0.881203	0.596	0.139	6.95186e-15	6	1		SHTN1
IFNGR1.2	1.158e-18	0.825728	0.885	0.384	1.61934e-14	6	1		MPEG1
MFSD7B	1.62745e-18	0.32014	0.327	0.037	2.27582e-14	6	1		CAPZA2
S100A4.2	3.35097e-18	0.983456	0.865	0.375	4.686e-14	6	1		CTSC
RBPJ.4	7.47994e-18	0.902863	0.846	0.408	1.046e-13	6	1		ARPC1B
AXL	1.56556e-17	0.416819	0.327	0.04	2.18928e-13	6	1		JARID2
CCL6.4	4.70254e-17	1.37677	0.962	0.584	6.57603e-13	6	1		RP2
EPS8.4	5.91666e-17	0.84755	0.692	0.245	8.27386e-13	6	1		FES
FEM1C	9.44897e-17	0.537904	0.558	0.132	1.32134e-12	6	1		LBH
SLCO3A1	1.55239e-16	0.418705	0.346	0.049	2.17087e-12	6	1		SVIL
RAB11FIP1	1.61294e-16	0.354573	0.288	0.033	2.25553e-12	6	1		LACTB
FAM105A	2.08298e-16	0.589336	0.346	0.049	2.91284e-12	6	1		THEMIS2
LSP1.4	2.32385e-16	0.713141	0.981	0.813	3.24967e-12	6	1		NAGA
RNASE6.2	2.77763e-16	0.722356	0.692	0.191	3.88424e-12	6	1		HPCAL1
ARPC2.2	3.06438e-16	0.612347	1	0.849	4.28523e-12	6	1		H13
LTBP3	3.45495e-16	0.310762	0.269	0.029	4.8314e-12	6	1		S100A6
ZYX.2	3.93685e-16	0.864914	0.885	0.425	5.50528e-12	6	1		DAGLB
PLD4.2	4.28226e-16	0.853276	0.865	0.478	5.98832e-12	6	1		PLCB1
SEMA4D	4.52105e-16	0.372579	0.327	0.042	6.32223e-12	6	1		ACER3
PEA15A	4.67248e-16	0.466171	0.481	0.098	6.534e-12	6	1		PLTP
H2AFY.1	7.62001e-16	0.861822	0.942	0.536	1.06558e-11	6	1		SMDT1
RYR1	8.22833e-16	0.457906	0.5	0.106	1.15065e-11	6	1		TAP1
TIAM1	1.0946e-15	0.623277	0.558	0.143	1.53069e-11	6	1		EXT1
FCER1G.6	1.1708e-15	0.770373	1	0.597	1.63725e-11	6	1		BCL2A1D
ELMO2.1	1.2451e-15	0.563824	0.596	0.16	1.74115e-11	6	1		AP2A2
PIP4K2A	1.43965e-15	0.758233	0.692	0.241	2.0132e-11	6	1		CLEC7A
CYTH4.2	1.67232e-15	0.798599	0.827	0.375	2.33857e-11	6	1		AGPAT4
NRROS	2.00546e-15	0.691214	0.788	0.327	2.80444e-11	6	1		MS4A6C
AIF1	2.14475e-15	0.791599	0.577	0.155	2.99923e-11	6	1		BAK1
F13A1	3.07297e-15	1.12446	0.538	0.147	4.29724e-11	6	1		DDTL
ETV6.1	3.24033e-15	0.497652	0.558	0.14	4.53128e-11	6	1		ERP29
IFITM6.5	5.70498e-15	0.862097	0.885	0.453	7.97784e-11	6	1		PRKCD
CD52.6	6.6346e-15	0.79664	1	0.869	9.27782e-11	6	1		TWF2
GLIPR2	1.17039e-14	0.415612	0.481	0.106	1.63667e-10	6	1		ZFP385A
PHF11A	2.74328e-14	0.525356	0.404	0.083	3.8362e-10	6	1		CTDSP2
CAPN2.1	6.14134e-14	0.492942	0.538	0.148	8.58805e-10	6	1		TTC7
RIN3	8.29425e-14	0.640014	0.673	0.23	1.15987e-09	6	1		FNBP1
QPCT	9.80706e-14	0.39107	0.308	0.048	1.37142e-09	6	1		SLC25A3
ARHGAP26	1.34474e-13	0.359353	0.423	0.086	1.88048e-09	6	1		RETNLA
PACS2	1.50644e-13	0.443399	0.442	0.098	2.10661e-09	6	1		LCP1
TMSB10.1.6	1.53303e-13	0.769274	0.981	0.609	2.14378e-09	6	1		CCR5
TBC1D9	1.79807e-13	0.332191	0.269	0.036	2.51442e-09	6	1		IFITM3
SLK.3	2.03033e-13	0.708019	0.692	0.275	2.83921e-09	6	1		LSR
SEPT9	2.34779e-13	0.664952	0.654	0.241	3.28315e-09	6	1		SDCCAG8
CSF2RA.4	2.95221e-13	0.683021	0.808	0.412	4.12836e-09	6	1		CD200R1
ALDH1A2	3.13574e-13	0.414082	0.404	0.083	4.38502e-09	6	1		LST1
ATOX1.4	3.13918e-13	0.864299	0.962	0.665	4.38983e-09	6	1		RAPH1
SAMHD1.1	4.75574e-13	0.68823	0.962	0.668	6.65043e-09	6	1		CAPZB
MBP	5.14253e-13	0.443194	0.577	0.17	7.19132e-09	6	1		FRMD8
AHCYL2	7.04085e-13	0.658828	0.615	0.225	9.84593e-09	6	1		HLCS
KCNN4	9.39343e-13	0.348359	0.365	0.069	1.31358e-08	6	1		CYP4F16
RASSF4.3	9.46877e-13	0.647585	0.904	0.538	1.32411e-08	6	1		SPI1
HFE.USH1C	1.07207e-12	0.751142	0.519	0.155	1.49919e-08	6	1		GLTP
BC035044	1.86224e-12	0.335469	0.269	0.04	2.60415e-08	6	1		ASAP1
CTSS.6	2.02126e-12	0.566599	1	0.793	2.82653e-08	6	1		HMOX1
CBFA2T3.2	2.25764e-12	0.757502	0.769	0.344	3.15709e-08	6	1		SIRPA
EVI2A	2.6224e-12	0.541699	0.75	0.303	3.66716e-08	6	1		SLC45A4
LMO4	2.77007e-12	0.64448	0.615	0.205	3.87366e-08	6	1		WIPF1
TACC1.3	4.93859e-12	0.527	0.827	0.363	6.90612e-08	6	1		TPPP3
CTSH.1	5.16676e-12	0.637808	0.904	0.719	7.22519e-08	6	1		LASP1
IRF5.1	5.29436e-12	0.605138	0.769	0.351	7.40363e-08	6	1		MBNL1
EHD4.2	5.3428e-12	0.54969	0.673	0.26	7.47137e-08	6	1		CDC42
FGR.4	5.56787e-12	0.515373	0.615	0.212	7.78612e-08	6	1		SPN
GM8995.3	7.13922e-12	0.693037	0.962	0.645	9.98348e-08	6	1		PITPNA
CNN2.5	7.29503e-12	0.560303	0.769	0.306	1.02014e-07	6	1		CORO1A
SOWAHC	7.54133e-12	0.340017	0.269	0.044	1.05458e-07	6	1		CYP4F18
SHTN1.4	8.51889e-12	0.572515	0.615	0.219	1.19128e-07	6	1		SRSF9
MPEG1.4	9.20884e-12	0.67035	0.827	0.379	1.28776e-07	6	1		DPY19L1
CAPZA2.3	1.0868e-11	0.551359	0.962	0.683	1.51979e-07	6	1		ALCAM
CTSC.2	1.68221e-11	0.848007	0.808	0.531	2.3524e-07	6	1		STAT1
ARPC1B.5	2.12496e-11	0.52969	1	0.877	2.97155e-07	6	1		STX7
JARID2.1	2.23531e-11	0.427162	0.519	0.156	3.12586e-07	6	1		CD2AP
RP2	2.84094e-11	0.36408	0.481	0.134	3.97277e-07	6	1		PFN1
FES.4	2.89589e-11	0.507431	0.692	0.285	4.04961e-07	6	1		RNF166
LBH.2	3.10332e-11	0.421359	0.731	0.286	4.33968e-07	6	1		PTPRC
SVIL	3.7757e-11	0.540332	0.558	0.195	5.27994e-07	6	1		IFI30
LACTB	3.94648e-11	0.422684	0.5	0.148	5.51876e-07	6	1		ESYT1
THEMIS2	4.33622e-11	0.531809	0.577	0.192	6.06376e-07	6	1		PDXK
NAGA	4.57856e-11	0.503546	0.442	0.127	6.40266e-07	6	1		ACTR3
HPCAL1.4	4.85282e-11	0.446515	0.712	0.286	6.78619e-07	6	1		ZFP36L2
H13	5.05184e-11	0.597489	0.692	0.287	7.06449e-07	6	1		FUCA2
S100A6.4	5.78049e-11	0.408225	1	0.738	8.08344e-07	6	1		ZFP608
DAGLB	6.72278e-11	0.478543	0.462	0.14	9.40114e-07	6	1		MBTD1
PLCB1	7.12e-11	0.487978	0.423	0.113	9.95661e-07	6	1		RAB8B
ACER3.3	7.36066e-11	0.514785	0.577	0.205	1.02931e-06	6	1		CFL1
PLTP.5	7.91076e-11	1.03702	0.808	0.543	1.10624e-06	6	1		PLEKHO2
SMDT1.1	8.38981e-11	0.555743	0.942	0.644	1.17323e-06	6	1		SH3BGRL3
TAP1	8.61881e-11	0.495744	0.615	0.237	1.20525e-06	6	1		RANGAP1
EXT1	9.03419e-11	0.529318	0.385	0.099	1.26334e-06	6	1		CDK2AP2
X5031439G07RIK.2	1.00256e-10	0.567551	0.596	0.237	1.40198e-06	6	1		DOK2
AP2A2.1	1.10592e-10	0.59697	0.673	0.298	1.54652e-06	6	1		AIM1
CLEC7A.4	1.29117e-10	0.797276	0.596	0.257	1.80557e-06	6	1		IQGAP2
AGPAT4	1.43482e-10	0.393056	0.538	0.174	2.00645e-06	6	1		PAPD4
MS4A6C.2	1.93185e-10	1.18524	0.538	0.229	2.70149e-06	6	1		ARHGAP18
BAK1.3	2.02091e-10	0.516258	0.654	0.262	2.82605e-06	6	1		TPM4
DDTL.BCL2A1D	2.20725e-10	0.40608	0.442	0.125	3.08662e-06	6	1		TKT
ERP29.1	2.59054e-10	0.513383	0.962	0.738	3.62261e-06	6	1		ARL10
PRKCD.1	2.74721e-10	0.526487	0.75	0.355	3.8417e-06	6	1		UNC93B1
TWF2	2.96667e-10	0.554685	0.692	0.297	4.14859e-06	6	1		COMMD8
ZFP385A	3.26411e-10	0.333037	0.365	0.089	4.56453e-06	6	1		GLRX
CTDSP2	3.31699e-10	0.440136	0.635	0.241	4.63848e-06	6	1		NADK
TTC7	3.41617e-10	0.382553	0.519	0.162	4.77717e-06	6	1		PGAM1
FNBP1.SLC25A3.3	3.5423e-10	0.554209	0.673	0.269	4.95356e-06	6	1		GPX1
RETNLA.4	3.55862e-10	2.46798	0.577	0.287	4.97637e-06	6	1		ACTB
LCP1.2	3.9968e-10	0.643928	0.923	0.605	5.58913e-06	6	1		DPYSL2
CCR5.1	4.36059e-10	0.482342	0.423	0.123	6.09785e-06	6	1		RAP2A
IFITM3.6	5.68342e-10	0.732808	0.981	0.609	7.94769e-06	6	1		MFHAS1
LSR	6.05294e-10	0.299864	0.269	0.05	8.46443e-06	6	1		AGO2
SDCCAG8	6.07928e-10	0.29209	0.346	0.081	8.50127e-06	6	1		LIFR
CD200R1	6.22493e-10	0.37176	0.365	0.089	8.70495e-06	6	1		INPP5D
LST1	6.67827e-10	0.849825	0.365	0.099	9.33889e-06	6	1		PLIN3
RAPH1.1	7.00738e-10	0.458116	0.5	0.171	9.79912e-06	6	1		ITPK1
CAPZB.3	7.38124e-10	0.554498	0.923	0.743	1.03219e-05	6	1		CKB
FRMD8	8.9922e-10	0.297739	0.365	0.091	1.25747e-05	6	1		HIF1A
HLCS	9.35181e-10	0.324669	0.269	0.053	1.30776e-05	6	1		PSTPIP1
CYP4F16	9.99766e-10	0.268686	0.269	0.053	1.39807e-05	6	1		CD300LG
SPI1.5	1.09552e-09	0.52867	0.904	0.551	1.53197e-05	6	1		TNFRSF21
GLTP.3	1.10682e-09	0.53182	0.769	0.391	1.54777e-05	6	1		PPFIA4
ASAP1.1	1.12072e-09	0.461935	0.615	0.253	1.56721e-05	6	1		KDM7A
HMOX1.4	1.15812e-09	0.487905	0.577	0.237	1.61951e-05	6	1		CTSZ
SIRPA.4	1.16255e-09	0.556213	0.654	0.282	1.62571e-05	6	1		ABCA9
SLC45A4	1.23367e-09	0.354078	0.365	0.094	1.72516e-05	6	1		SLC29A3
WIPF1	1.32242e-09	0.480992	0.769	0.384	1.84928e-05	6	1		DNM2
TPPP3	1.41585e-09	0.486046	0.558	0.199	1.97993e-05	6	1		EMP3
LASP1.1	1.45309e-09	0.39122	0.538	0.195	2.032e-05	6	1		PHACTR2
MBNL1.3	1.62756e-09	0.53092	0.962	0.723	2.27598e-05	6	1		ADAM10
CDC42.1	1.80757e-09	0.425479	1	0.826	2.52771e-05	6	1		PLCG2
SPN	1.89245e-09	0.299805	0.269	0.052	2.64641e-05	6	1		TUBA1A
PITPNA.4	2.1841e-09	0.535413	0.942	0.658	3.05425e-05	6	1		CBL
CORO1A.6	2.49231e-09	0.54083	0.962	0.475	3.48525e-05	6	1		ADCY7
CYP4F18.2	2.64938e-09	0.328054	0.538	0.166	3.70489e-05	6	1		S100A11
SRSF9.1	2.76338e-09	0.454132	0.808	0.424	3.86431e-05	6	1		RGS2
DPY19L1	2.77271e-09	0.424902	0.423	0.127	3.87735e-05	6	1		CASP8
ALCAM.4	2.78932e-09	0.539104	0.673	0.302	3.90059e-05	6	1		IRAK4
STAT1	3.06099e-09	0.506635	0.615	0.246	4.28048e-05	6	1		PNP
STX7.1	3.388e-09	0.488267	0.788	0.413	4.73778e-05	6	1		DAPK1
CD2AP.2	3.5526e-09	0.499719	0.712	0.342	4.96796e-05	6	1		SHFM1
PFN1.1	3.66714e-09	0.352578	1	0.91	5.12813e-05	6	1		HCLS1
RNF166	4.02969e-09	0.388207	0.5	0.176	5.63512e-05	6	1		WDR1
PTPRC.4	4.40594e-09	0.575081	0.904	0.657	6.16126e-05	6	1		GLUD1
IFI30.2	5.17594e-09	0.737753	0.962	0.677	7.23803e-05	6	1		NAPSA
ESYT1	5.49886e-09	0.441162	0.673	0.294	7.68961e-05	6	1		RNF114
PDXK	5.6009e-09	0.266068	0.269	0.056	7.8323e-05	6	1		ARF5
ACTR3	5.73588e-09	0.489619	0.942	0.674	8.02106e-05	6	1		MCTP1
ZFP36L2.3	5.96969e-09	0.497639	0.923	0.577	8.34801e-05	6	1		JUP
FUCA2	7.42474e-09	0.276258	0.365	0.099	0.000103828	6	1		XRN2
ZFP608	7.48604e-09	0.266829	0.308	0.073	0.000104685	6	1		USF2
MBTD1.1	7.92349e-09	0.277285	0.385	0.106	0.000110802	6	1		PIKFYVE
RAB8B.3	8.05908e-09	0.535192	0.692	0.334	0.000112698	6	1		ATP6V1B2
CFL1.1	9.02849e-09	0.384462	0.981	0.887	0.000126254	6	1		SKAP2
PLEKHO2.1	1.02485e-08	0.425631	0.654	0.279	0.000143315	6	1		ATP6V1G1
SH3BGRL3.2	1.02871e-08	0.368485	1	0.943	0.000143855	6	1		ARPC3
RANGAP1	1.10819e-08	0.396418	0.423	0.135	0.00015497	6	1		PREX1
CDK2AP2.2	1.14053e-08	0.593355	0.827	0.497	0.000159491	6	1		STEAP3
DOK2.4	1.1439e-08	0.535568	0.635	0.325	0.000159963	6	1		HOPX
AIM1	1.23923e-08	0.291236	0.288	0.066	0.000173293	6	1		PICALM
IQGAP2.3	1.34909e-08	0.511367	0.596	0.257	0.000188656	6	1		MS4A6B
PAPD4	1.50781e-08	0.256933	0.327	0.083	0.000210851	6	1		SLC36A1
ARHGAP18	1.69214e-08	0.382503	0.423	0.136	0.000236629	6	1		HNRNPH2
TPM4.1	1.73933e-08	0.438201	0.673	0.318	0.000243227	6	1		ZEB2
TKT.2	1.81461e-08	0.595008	0.827	0.555	0.000253756	6	1		OXCT1
ARL10	1.83681e-08	0.274874	0.288	0.068	0.00025686	6	1		ST8SIA4
UNC93B1.1	1.84307e-08	0.48632	0.885	0.668	0.000257735	6	1		ARHGDIA
COMMD8	2.09434e-08	0.357784	0.538	0.207	0.000292873	6	1		GNPDA1
GLRX	2.44081e-08	0.328805	0.385	0.119	0.000341323	6	1		DNMT3A
NADK.1.4	2.60635e-08	0.538144	0.673	0.322	0.000364473	6	1		RNF141
BC005537.4	2.8261e-08	0.629714	0.731	0.457	0.000395202	6	1		SAMD9L
PGAM1.1	2.84314e-08	0.532722	0.731	0.4	0.000397585	6	1		APH1A
GPX1.6	3.00898e-08	0.490498	0.981	0.804	0.000420776	6	1		REPS1
ACTB.4	3.07729e-08	0.311097	1	0.991	0.000430328	6	1		DR1
DPYSL2.1	3.18084e-08	0.391269	0.538	0.208	0.000444808	6	1		IFI27L2A
RAP2A	3.35553e-08	0.340891	0.288	0.072	0.000469237	6	1		CTDNEP1
MFHAS1	3.51284e-08	0.415659	0.385	0.121	0.000491236	6	1		UNC119
AGO2	3.66594e-08	0.311881	0.481	0.166	0.000512645	6	1		FXYD5
LIFR	3.79032e-08	0.4078	0.365	0.107	0.000530039	6	1		PPP1R21
INPP5D.1	3.97248e-08	0.33867	0.673	0.294	0.000555512	6	1		PACSIN2
PLIN3	4.37545e-08	0.39329	0.481	0.185	0.000611862	6	1		AVPI1
ITPK1	4.53283e-08	0.331919	0.308	0.082	0.000633871	6	1		PPP2R5C
CKB.5	4.89639e-08	0.776549	0.75	0.424	0.000684712	6	1		CD48
HIF1A	5.60495e-08	0.425914	0.577	0.25	0.000783796	6	1		AP1S2
PSTPIP1	5.82857e-08	0.270138	0.442	0.143	0.000815067	6	1		NECAP2
CD300LG	5.94101e-08	0.430476	0.404	0.138	0.00083079	6	1		EVL
TNFRSF21.1	6.26298e-08	0.307053	0.404	0.135	0.000875815	6	1		FOSL2
PPFIA4	7.03074e-08	0.305733	0.288	0.075	0.000983179	6	1		FLNA
KDM7A.3	7.50269e-08	0.490892	0.635	0.289	0.00104918	6	1		ZDHHC9
CTSZ.4	7.60787e-08	0.440578	0.962	0.728	0.00106389	6	1		ARHGEF6
ABCA9.4	8.33334e-08	0.48979	0.558	0.236	0.00116533	6	1		KDM2B
SLC29A3	8.86931e-08	0.352201	0.365	0.115	0.00124028	6	1		CMIP
DNM2.1	9.16639e-08	0.476235	0.635	0.301	0.00128183	6	1		ZFP703
EMP3.5	9.87839e-08	0.519815	1	0.804	0.00138139	6	1		CD47
PHACTR2	1.10323e-07	0.305637	0.404	0.135	0.00154276	6	1		ME2
ADAM10.2	1.16866e-07	0.383051	0.635	0.306	0.00163425	6	1		ATP6AP2
PLCG2.2	1.19508e-07	0.393201	0.577	0.261	0.0016712	6	1		BRI3BP
TUBA1A	1.29194e-07	0.361617	0.577	0.244	0.00180665	6	1		IER5
CBL.1	1.36143e-07	0.437034	0.692	0.366	0.00190383	6	1		SAMD1
ADCY7	1.36508e-07	0.432046	0.5	0.195	0.00190893	6	1		ARPC5
S100A11.3	1.37182e-07	0.471403	0.904	0.63	0.00191835	6	1		PPP1R9B
RGS2.6	1.37491e-07	0.393178	0.615	0.281	0.00192268	6	1		SSR3
CASP8	1.68739e-07	0.288647	0.654	0.29	0.00235965	6	1		TMEM51
IRAK4	1.69828e-07	0.337094	0.385	0.127	0.00237487	6	1		SLC25A5
GM26778	1.75446e-07	0.308601	0.269	0.066	0.00245343	6	1		MPP6
PNP.3	1.84889e-07	0.49908	0.692	0.375	0.00258548	6	1		STAT3
DAPK1.4	1.94613e-07	0.517273	0.596	0.306	0.00272146	6	1		PTPN1
SHFM1.5	1.95384e-07	0.377255	0.981	0.808	0.00273225	6	1		LEMD2
HCLS1	2.12898e-07	0.396306	0.75	0.441	0.00297717	6	1		PIRB
WDR1.1	2.1403e-07	0.452051	0.654	0.327	0.002993	6	1
GLUD1.2	2.14837e-07	0.515581	0.769	0.477	0.00300428	6	1
NAPSA.6	2.19173e-07	0.495	0.712	0.305	0.00306491	6	1
RNF114	2.20099e-07	0.359992	0.442	0.159	0.00307787	6	1
ARF5.1.2	2.21735e-07	0.525976	0.904	0.697	0.00310074	6	1
MCTP1	2.23431e-07	0.43474	0.288	0.081	0.00312446	6	1
JUP	2.36428e-07	0.353983	0.365	0.119	0.00330621	6	1
XRN2.1	2.42924e-07	0.383553	0.731	0.368	0.00339704	6	1
USF2	2.47373e-07	0.369705	0.673	0.347	0.00345927	6	1
PIKFYVE	2.59878e-07	0.265844	0.442	0.158	0.00363414	6	1
ATP6V1B2.4	2.62057e-07	0.403779	0.635	0.315	0.0036646	6	1
SKAP2.3	2.62778e-07	0.435336	0.692	0.366	0.00367468	6	1
ATP6V1G1.1	2.67669e-07	0.358467	0.827	0.475	0.00374308	6	1
ARPC3	2.69479e-07	0.373969	1	0.838	0.00376839	6	1
PREX1	2.77718e-07	0.363021	0.423	0.15	0.00388361	6	1
STEAP3	2.80581e-07	0.273088	0.327	0.097	0.00392364	6	1
HOPX	3.07067e-07	0.401616	0.558	0.244	0.00429402	6	1
PICALM.1	3.09375e-07	0.367589	0.654	0.311	0.00432629	6	1
MS4A6B.1	3.14852e-07	0.319635	0.327	0.091	0.00440289	6	1
SLC36A1	3.17654e-07	0.32192	0.288	0.082	0.00444207	6	1
HNRNPH2	3.52233e-07	0.360235	0.481	0.185	0.00492563	6	1
ZEB2.5	3.5333e-07	0.458301	0.923	0.6	0.00494097	6	1
OXCT1	4.08602e-07	0.419655	0.423	0.158	0.00571388	6	1
ST8SIA4.1	4.08915e-07	0.315255	0.615	0.285	0.00571827	6	1
ARHGDIA	4.26594e-07	0.447514	0.904	0.629	0.00596549	6	1
GNPDA1	4.33655e-07	0.261586	0.423	0.147	0.00606423	6	1
DNMT3A	4.68719e-07	0.465636	0.346	0.113	0.00655457	6	1
RNF141.4	4.87449e-07	0.332194	0.596	0.269	0.00681648	6	1
SAMD9L.2	5.50175e-07	0.279132	0.615	0.275	0.00769365	6	1
APH1A	5.63158e-07	0.349136	0.5	0.209	0.0078752	6	1
REPS1	5.87077e-07	0.283024	0.288	0.081	0.00820968	6	1
DR1	5.87587e-07	0.310581	0.365	0.119	0.00821682	6	1
IFI27L2A	6.17933e-07	0.549991	0.865	0.629	0.00864118	6	1
CTDNEP1.1	6.43862e-07	0.360412	0.596	0.282	0.00900377	6	1
UNC119.2	6.6425e-07	0.453858	0.75	0.457	0.00928887	6	1
FXYD5.5	6.84147e-07	0.370729	1	0.82	0.00956711	6	1
PPP1R21	7.1493e-07	0.346928	0.5	0.213	0.00999759	6	1
PACSIN2	7.72372e-07	0.30523	0.423	0.158	0.0108009	6	1
AVPI1	8.38407e-07	0.320427	0.365	0.128	0.0117243	6	1
PPP2R5C	8.39707e-07	0.489802	0.558	0.266	0.0117425	6	1
CD48	8.57458e-07	0.469975	0.75	0.464	0.0119907	6	1
AP1S2.4	9.20995e-07	0.405953	0.596	0.303	0.0128792	6	1
NECAP2.1	9.60079e-07	0.378878	0.635	0.314	0.0134257	6	1
EVL.1	1.00548e-06	0.251321	0.462	0.17	0.0140607	6	1
FOSL2	1.01682e-06	0.316059	0.308	0.097	0.0142192	6	1
FLNA.2	1.02581e-06	0.454374	0.865	0.626	0.0143449	6	1
ZDHHC9	1.03707e-06	0.325135	0.385	0.136	0.0145024	6	1
ARHGEF6	1.14863e-06	0.427649	0.635	0.307	0.0160624	6	1
KDM2B	1.27516e-06	0.268335	0.385	0.132	0.0178318	6	1
CMIP.3	1.39968e-06	0.386865	0.712	0.4	0.0195732	6	1
ZFP703	1.41776e-06	0.260706	0.346	0.117	0.019826	6	1
CD47.4	1.46904e-06	0.368379	0.942	0.727	0.020543	6	1
ME2	1.5194e-06	0.37182	0.462	0.193	0.0212473	6	1
ATP6AP2.2	1.62532e-06	0.318915	0.577	0.262	0.0227285	6	1
BRI3BP	1.65743e-06	0.263699	0.308	0.091	0.0231774	6	1
IER5.2	1.68421e-06	0.298216	0.673	0.332	0.023552	6	1
SAMD1	1.87204e-06	0.256982	0.308	0.097	0.0261786	6	1
ARPC5.3	1.87608e-06	0.351829	0.962	0.746	0.0262351	6	1
PPP1R9B	1.89524e-06	0.309261	0.442	0.177	0.0265031	6	1
SSR3.2	2.13569e-06	0.426121	0.692	0.384	0.0298655	6	1
TMEM51	2.26094e-06	0.289086	0.462	0.185	0.0316169	6	1
SLC25A5.1.1	2.48542e-06	0.376199	0.904	0.701	0.0347561	6	1
MPP6.1	2.57264e-06	0.389974	0.596	0.317	0.0359758	6	1
STAT3	2.62662e-06	0.334302	0.654	0.331	0.0367306	6	1
PTPN1.2	3.05731e-06	0.634109	0.769	0.507	0.0427534	6	1
LEMD2	3.25394e-06	0.266796	0.327	0.11	0.045503	6	1
PIRB.4	3.4393e-06	0.399699	0.75	0.479	0.0480952	6	1

## Sheet: Cluster7
Large Peritoneal Macrophages (Adgre1- Itgam- Fcer1g- Lyz2+)
Gene	p_val	avg_logFC	pct.1	pct.2	p_val_adj	cluster	up?		Genes Up - no RPs	Genes Down - no RPs		All Genes Analysis - Up								All Genes Analysis - Down
TPR.2	6.77757e-11	-1.17889	0.053	0.659	9.47775e-07	7	0		LYZ2	TPR		Hallmark								Hallmark
TMSB10.1.7	8.32821e-10	-1.72339	0.105	0.659	1.16462e-05	7	0		ITM2B	TMSB10		HALLMARK_COMPLEMENT [200]	Genes encoding components of the complement system, which is part of the innate immune system.	3		5.06 e-5	2.53 e-3
JUND.6	3.31521e-09	-1.1211	0.158	0.72	4.63599e-05	7	0		ALOX15	JUND		HALLMARK_COAGULATION [138]	Genes encoding components of blood coagulation system; also up-regulated in platelets.	2		1.16 e-3	2.9 e-2
RPS26.5	3.90096e-09	-0.729865	0.737	0.977	5.4551e-05	7	0		PF4	MALAT1		HALLMARK_APICAL_JUNCTION [200]	Genes encoding components of apical junction complex.	2		2.41 e-3	4.01 e-2
MALAT1.3	3.97155e-09	-0.852671	0.842	0.992	5.55381e-05	7	0		SLPI	H2-EB1
H2.EB1.7	1.59804e-08	-1.83986	0.237	0.728	0.00022347	7	0		ICAM2	LCP1
LCP1.3	1.857e-08	-0.97914	0.132	0.65	0.000259683	7	0		FTL1	PRRC2C		Function Classification								Function Classification
PRRC2C.2	1.89685e-08	-0.86218	0.079	0.631	0.000265255	7	0		H2-D1	CORO1A		REACTOME_INNATE_IMMUNE_SYSTEM [1117]	Innate Immune System	8		1.67 e-9	4.99 e-6			REACTOME_REGULATION_OF_MRNA_STABILITY_BY_PROTEINS_THAT_BIND_AU_RICH_ELEMENTS [87]	Regulation of mRNA stability by proteins that bind AU-rich elements	4		2.36 e-7	7.04 e-4
CORO1A.7	8.31197e-08	-1.57727	0.053	0.529	0.00116235	7	0		FABP4	MYCBP2		BIOCARTA_CLASSIC_PATHWAY [15]	Classical Complement Pathway	3		1.83 e-8	2.72 e-5			REACTOME_METABOLISM_OF_RNA [672]	Metabolism of RNA	6		2.65 e-6	3.96 e-3
MYCBP2.1.1	1.18435e-07	-0.795306	0	0.462	0.00165619	7	0		TYROBP	HNRNPD		WP_ALLOGRAFT_REJECTION [89]	Allograft rejection	4		2.84 e-8	2.82 e-5
HNRNPD	1.25894e-07	-0.788582	0	0.46	0.00176051	7	0		C1QA	RASSF4		BIOCARTA_COMP_PATHWAY [20]	Complement Pathway	3		4.57 e-8	3.41 e-5
RASSF4.4	2.94415e-07	-0.820721	0.105	0.584	0.0041171	7	0		C4B	EIF3A		WP_COMPLEMENT_ACTIVATION [22]	Complement activation	3		6.17 e-8	3.68 e-5
EIF3A.3	5.64049e-07	-0.730678	0.158	0.644	0.00788766	7	0		NINJ1	FOXP1		NABA_MATRISOME_ASSOCIATED [751]	Ensemble of genes encoding ECM-associated proteins including ECM-affilaited proteins, ECM regulators and secreted factors	6		1.66 e-7	8.25 e-5
GM10443.1	5.76678e-07	-0.721713	0.105	0.593	0.00806426	7	0		TIMP2	NAP1L1		WP_MICROGLIA_PATHOGEN_PHAGOCYTOSIS_PATHWAY [40]	Microglia pathogen phagocytosis pathway	3		3.94 e-7	1.59 e-4
FOXP1.5	6.29087e-07	-0.983231	0.158	0.636	0.00879715	7	0		TRF	PTPRC		WP_OXIDATIVE_DAMAGE_RESPONSE [41]	Oxidative damage response	3		4.25 e-7	1.59 e-4
GM6472.3	7.14196e-07	-0.670207	0.132	0.637	0.00998731	7	0		ALOX5AP	IGKC		NABA_MATRISOME [1026]	Ensemble of genes encoding extracellular matrix and extracellular matrix-associated proteins	6		1.03 e-6	3.41 e-4
PTPRC.5	8.81578e-07	-0.674754	0.211	0.696	0.012328	7	0		ACTB	ITGA4		WP_COMPLEMENT_AND_COAGULATION_CASCADES [59]	Complement and coagulation cascades	3		1.29 e-6	3.85 e-4
IGKC.7	1.13148e-06	-2.99258	0.026	0.442	0.0158226	7	0		WFDC17	YIPF1
ITGA4.2	1.78486e-06	-0.795933	0.211	0.654	0.0249595	7	0		C1QC	SRRM1
YIPF1.NAP1L1.4	1.92108e-06	-0.805211	0.132	0.584	0.0268644	7	0			ATRX		GO Classification								GO Classification
SRRM1	1.93073e-06	-0.661188	0.053	0.49	0.0269993	7	0			MBNL1		GOBP_DEFENSE_RESPONSE [1739]	Reactions, triggered in response to the presence of a foreign body or the occurrence of an injury, which result in restriction of damage to the organism attacked or prevention/recovery from the infection caused by the attack. [GOC:go_curators]	11		9.57 e-13	9.95 e-9			GOMF_RNA_BINDING [1972]	Binding to an RNA molecule or a portion thereof. [GOC:jl, GOC:mah]	11		7.8 e-9	8.12 e-5
ATRX.1	2.05447e-06	-0.748232	0.053	0.475	0.0287297	7	0			PSME1		GOBP_IMMUNE_RESPONSE [1882]	Any immune system process that functions in the calibrated response of an organism to a potential internal or invasive threat. [GO_REF:0000022, GOC:add]	9		3.62 e-9	1.88 e-5			GOBP_CELL_ACTIVATION [1095]	A change in the morphology or behavior of a cell resulting from exposure to an activating factor such as a cellular or soluble ligand. [GOC:mgi_curators]	8		1.9 e-7	9.86 e-4
MBNL1.4	2.09725e-06	-0.717823	0.289	0.761	0.0293279	7	0			ZFP36L1		GOBP_INFLAMMATORY_RESPONSE [815]	The immediate defensive reaction (by vertebrate tissue) to infection or injury caused by chemical or physical agents. The process is characterized by local vasodilation, extravasation of plasma into intercellular spaces and accumulation of white blood cells and macrophages. [GO_REF:0000022, ISBN:0198506732]	7		6.94 e-9	2.41 e-5			GOBP_LYMPHOCYTE_ACTIVATION [792]	A change in morphology and behavior of a lymphocyte resulting from exposure to a specific antigen, mitogen, cytokine, chemokine, cellular ligand, or soluble factor. [GOC:mgi_curators, ISBN:0781735149]	7		3.59 e-7	1.25 e-3
PSME1.1	2.1464e-06	-0.528817	0.237	0.731	0.0300153	7	0			YWHAZ		GOBP_REGULATION_OF_MYELOID_LEUKOCYTE_DIFFERENTIATION [117]	Any process that modulates the frequency, rate, or extent of myeloid leukocyte differentiation. [GOC:add]	4		8.57 e-8	1.49 e-4			GOBP_REGULATION_OF_MRNA_METABOLIC_PROCESS [293]	Any process that modulates the frequency, rate or extent of mRNA metabolic process. [GO_REF:0000058, GOC:TermGenie, GOC:vw]	5		8.73 e-7	1.99 e-3
ZFP36L1.3	2.20178e-06	-0.817512	0.105	0.538	0.0307897	7	0			SON		GOCC_COLLAGEN_CONTAINING_EXTRACELLULAR_MATRIX [427]	An extracellular matrix consisting mainly of proteins (especially collagen) and glycosaminoglycans (mostly as proteoglycans) that provides not only essential physical scaffolding for the cellular constituents but can also initiate crucial biochemical and biomechanical cues required for tissue morphogenesis, differentiation and homeostasis. The components are secreted by cells in the vicinity and …	5		3.38 e-7	5.03 e-4			GOBP_REGULATION_OF_CELL_CYCLE [1068]	Any process that modulates the rate or extent of progression through the cell cycle. [GOC:ai, GOC:dph, GOC:tb]	7		2.63 e-6	3.91 e-3
YWHAZ.2	2.86144e-06	-0.699734	0.289	0.735	0.0400144	7	0			ARHGAP30		GOBP_REGULATION_OF_IMMUNE_RESPONSE [887]	Any process that modulates the frequency, rate or extent of the immune response, the immunological reaction of an organism to an immunogenic stimulus. [GOC:ai]	6		4.4 e-7	5.72 e-4			GOBP_REGULATION_OF_ORGANELLE_ORGANIZATION [1148]	Any process that modulates the frequency, rate or extent of a process involved in the formation, arrangement of constituent parts, or disassembly of an organelle. [GOC:mah]	7		4.24 e-6	4.9 e-3
SON.1	2.90433e-06	-0.61141	0.289	0.78	0.0406142	7	0					GOBP_REGULATION_OF_MYELOID_CELL_DIFFERENTIATION [209]	Any process that modulates the frequency, rate or extent of myeloid cell differentiation. [GOC:go_curators]	4		8.75 e-7	7.27 e-4			GOBP_REGULATION_OF_CELL_POPULATION_PROLIFERATION [1745]	Any process that modulates the frequency, rate or extent of cell proliferation. [GOC:jl]	8		6.22 e-6	6.21 e-3
ARHGAP30.2	3.46311e-06	-0.697084	0.079	0.506	0.0484281	7	0					GOBP_APOPTOTIC_CELL_CLEARANCE [52]	The recognition and removal of an apoptotic cell by a neighboring cell or by a phagocyte. [GOC:rk, PMID:14685684]	3		8.8 e-7	7.27 e-4			GOBP_CELL_CYCLE [1779]	The progression of biochemical and morphological phases and events that occur in a cell during successive cell replication or nuclear replication events. Canonically, the cell cycle comprises the replication and segregation of genetic material followed by the division of the cell, but in endocycles or syncytial cells nuclear replication or nuclear division may not be followed by cell division. [G…	8		7.17 e-6	6.21 e-3
LYZ2.6	1.27146e-12	0.930376	0.974	0.912	1.77802e-08	7	1					GOBP_MYELOID_LEUKOCYTE_DIFFERENTIATION [211]	The process in which a relatively unspecialized myeloid precursor cell acquires the specialized features of any cell of the myeloid leukocyte lineage. [GOC:add, PMID:16551251]	4		9.09 e-7	7.27 e-4			GOCC_SUPRAMOLECULAR_COMPLEX [1329]	A cellular component that consists of an indeterminate number of proteins or macromolecular complexes, organized into a regular, higher-order structure such as a polymer, sheet, network or a fiber. [GOC:dos]	7		1.1 e-5	8.73 e-3
ITM2B.5	1.78473e-12	0.766858	1	0.897	2.49577e-08	7	1					GOBP_POSITIVE_REGULATION_OF_MYELOID_LEUKOCYTE_DIFFERENTIATION [55]	Any process that activates or increases the frequency, rate, or extent of myeloid leukocyte differentiation. [GOC:add]	3		1.04 e-6	7.75 e-4			GOBP_LOCOMOTION [1921]	Self-propelled movement of a cell or organism from one location to another. [GOC:dgh]	8		1.26 e-5	8.73 e-3
ALOX15.7	3.07546e-12	1.02999	0.947	0.521	4.30072e-08	7	1
PF4.7	1.98991e-11	0.924136	0.974	0.597	2.78269e-07	7	1
SLPI.6	1.80226e-09	1.34864	0.921	0.74	2.52028e-05	7	1
ICAM2.7	2.67329e-09	0.921251	0.868	0.57	3.73833e-05	7	1
FTL1.6	4.73422e-09	0.659691	0.974	0.905	6.62033e-05	7	1
H2.D1.5	8.41482e-09	0.524778	0.974	0.977	0.000117673	7	1
FABP4.7	1.19252e-07	1.03007	0.816	0.489	0.00166763	7	1
TYROBP.6	1.34317e-07	0.64204	0.974	0.744	0.0018783	7	1
C1QA.7	1.82711e-07	0.63852	1	0.603	0.00255503	7	1
C4B.7	2.66345e-07	0.812925	0.763	0.477	0.00372458	7	1
NINJ1.7	6.5803e-07	0.936768	0.737	0.477	0.0092019	7	1
TIMP2.7	7.61774e-07	0.68549	0.921	0.586	0.0106527	7	1
TRF.7	7.80359e-07	0.808101	0.842	0.559	0.0109125	7	1
ALOX5AP.7	9.82703e-07	0.634533	0.868	0.585	0.0137421	7	1
ACTB.5	1.36348e-06	0.377549	1	0.991	0.0190668	7	1
WFDC17.6	1.91186e-06	0.590996	0.947	0.672	0.0267355	7	1
C1QC.7	2.91282e-06	0.622658	0.947	0.581	0.0407329	7	1

## Sheet: Cluster8
Proliferating Cells - Likely Myeloid
Gene	p_val	avg_logFC	pct.1	pct.2	p_val_adj	cluster	up?		Genes Up - no RPs		All Genes Analysis - Up
CDK1	1.95269e-147	1.41426	0.941	0.005	2.73065e-143	8	1		CDK1		Hallmark
BIRC5	3.40179e-131	1.54064	0.824	0.004	4.75706e-127	8	1		BIRC5		HALLMARK_E2F_TARGETS [200]	Genes encoding cell cycle related targets of E2F transcription factors.	103		1.5 e-165	7.48 e-164
NUSAP1	8.08452e-118	1.48101	0.794	0.006	1.13054e-113	8	1		NUSAP1		HALLMARK_G2M_CHECKPOINT [200]	Genes involved in the G2/M checkpoint, as in progression through the cell division cycle.	81		5.67 e-118	1.42 e-116
X2810417H13RIK	4.55129e-116	1.75775	0.824	0.009	6.36453e-112	8	1		CENPF		HALLMARK_MITOTIC_SPINDLE [199]	Genes important for mitotic spindle assembly.	35		2.76 e-36	4.61 e-35
CENPF	6.1925e-114	1.55144	0.676	0.001	8.6596e-110	8	1		CDCA3		HALLMARK_MYC_TARGETS_V1 [200]	A subgroup of genes regulated by MYC - version 1 (v1).	28		2.45 e-26	3.06 e-25
CDCA3	3.63067e-109	1.01078	0.676	0.003	5.07714e-105	8	1		HMMR		HALLMARK_DNA_REPAIR [150]	Genes involved in DNA repair.	17		6.69 e-15	6.69 e-14
HMMR	1.90903e-108	0.951106	0.618	0	2.66959e-104	8	1		SPC24		HALLMARK_MTORC1_SIGNALING [200]	Genes up-regulated through activation of mTORC1 complex.	13		1.07 e-8	7.62 e-8
SPC24	1.47535e-106	1.18628	0.706	0.005	2.06312e-102	8	1		MKI67		HALLMARK_MYC_TARGETS_V2 [58]	A subgroup of genes regulated by MYC - version 2 (v2).	7		4.32 e-7	2.7 e-6
MKI67	4.57945e-104	2.16259	0.912	0.023	6.4039e-100	8	1		KIF11		HALLMARK_GLYCOLYSIS [200]	Genes encoding proteins involved in glycolysis and gluconeogenesis.	10		5.76 e-6	3.2 e-5
KIF11	5.30434e-104	1.07103	0.647	0.003	7.41759e-100	8	1		CCNA2		HALLMARK_ESTROGEN_RESPONSE_LATE [200]	Genes defining late response to estrogen.	9		3.87 e-5	1.94 e-4
CCNA2	1.70826e-103	0.916238	0.618	0.001	2.38883e-99	8	1		TPX2		HALLMARK_UNFOLDED_PROTEIN_RESPONSE [113]	Genes up-regulated during unfolded protein response, a cellular stress response related to the endoplasmic reticulum.	5		2.26 e-3	1.03 e-2
TPX2	1.50825e-102	1.16856	0.765	0.01	2.10914e-98	8	1		SGOL2A
SGOL2A	4.63102e-98	0.77085	0.559	0	6.47601e-94	8	1		CCNB2
CCNB2	1.91949e-97	1.03539	0.676	0.006	2.68422e-93	8	1		TOP2A		Function Classification
TOP2A	1.32419e-96	2.46918	0.941	0.032	1.85175e-92	8	1		UBE2C		REACTOME_CELL_CYCLE [691]	Cell Cycle	148		1.9 e-174	5.66 e-171
UBE2C	4.45779e-95	1.79499	0.794	0.017	6.23377e-91	8	1		PBK		REACTOME_CELL_CYCLE_MITOTIC [559]	Cell Cycle, Mitotic	134		9.99 e-164	1.49 e-160
PBK	8.82264e-95	1.06926	0.618	0.004	1.23376e-90	8	1		NEIL3		REACTOME_M_PHASE [415]	M Phase	88		1.22 e-99	1.21 e-96
NEIL3	6.91424e-93	0.555263	0.529	0	9.66887e-89	8	1		CKAP2L		REACTOME_CELL_CYCLE_CHECKPOINTS [292]	Cell Cycle Checkpoints	76		3.92 e-93	2.92 e-90
CKAP2L	2.01128e-92	0.910169	0.647	0.006	2.81258e-88	8	1		STMN1		REACTOME_MITOTIC_PROMETAPHASE [203]	Mitotic Prometaphase	60		5.54 e-77	3.31 e-74
STMN1	1.07331e-88	2.46305	0.971	0.043	1.50092e-84	8	1		PLK1		REACTOME_MITOTIC_METAPHASE_AND_ANAPHASHASE [236]	Mitotic Metaphase and Anaphase	62		6.04 e-76	3 e-73
PLK1	7.79562e-88	0.668275	0.529	0.001	1.09014e-83	8	1		RAD51		REACTOME_RESOLUTION_OF_SISTER_CHROMATIATID_COHESION [126]	Resolution of Sister Chromatid Cohesion	50		9.24 e-72	3.94 e-69
RAD51	2.43563e-85	0.649809	0.588	0.005	3.40599e-81	8	1		ANLN		WP_RETINOBLASTOMA_GENE_IN_CANCER [88]	Retinoblastoma gene in cancer	43		9.22 e-67	3.44 e-64
ANLN.1	3.5441e-85	0.732312	0.647	0.009	4.95607e-81	8	1		CDKN3		REACTOME_SEPARATION_OF_SISTER_CHROMATIATIDS [191]	Separation of Sister Chromatids	53		2.92 e-66	9.67 e-64
CDKN3	2.46786e-83	0.733126	0.529	0.003	3.45105e-79	8	1		CASC5		REACTOME_MITOTIC_SPINDLE_CHECKPOINT [111]	Mitotic Spindle Checkpoint	45		4.11 e-65	1.23 e-62
CASC5	2.74998e-83	0.745459	0.529	0.003	3.84557e-79	8	1		ASPM
ASPM	8.46554e-83	0.979873	0.5	0.001	1.18382e-78	8	1		KIF2C
KIF2C	1.41793e-82	0.587376	0.471	0	1.98283e-78	8	1		KIF22		GO Classification
KIF22	4.8616e-82	0.827079	0.588	0.006	6.79846e-78	8	1		PRC1		GOBP_CELL_CYCLE [1779]	The progression of biochemical and morphological phases and events that occur in a cell during successive cell replication or nuclear replication events. Canonically, the cell cycle comprises the replication and segregation of genetic material followed by the division of the cell, but in endocycles or syncytial cells nuclear replication or nuclear division may not be followed by cell division. [G…	186		2.8 e-164	2.92 e-160
PRC1	3.93744e-78	1.37253	0.706	0.018	5.50612e-74	8	1		RRM2		GOBP_CELL_CYCLE_PROCESS [1224]	The cellular process that ensures successive accurate and complete genome replication and chromosome segregation. [GOC:isa_complete, GOC:mtg_cell_cycle]	153		7.56 e-143	3.93 e-139
RRM2	1.21489e-77	1.20926	0.618	0.01	1.6989e-73	8	1		SKA1		GOBP_MITOTIC_CELL_CYCLE [900]	Progression through the phases of the mitotic cell cycle, the most common eukaryotic cell cycle, which canonically comprises four successive phases called G1, S, G2, and M and includes replication of the genome and the subsequent segregation of chromosomes into daughter cells. In some variant cell cycles nuclear replication or nuclear division may not be followed by cell division, or G1 and G2 ph…	139		1.5 e-141	5.21 e-138
SKA1	1.94866e-77	0.436917	0.441	0	2.725e-73	8	1		HIST1H1B		GOBP_MITOTIC_CELL_CYCLE_PROCESS [745]	A process that is part of the mitotic cell cycle. [GO_REF:0000060, GOC:mtg_cell_cycle, GOC:TermGenie]	128		1.43 e-135	3.71 e-132
HIST1H1B	6.31914e-76	2.41665	0.853	0.038	8.83669e-72	8	1		AURKB		GOBP_CHROMOSOME_ORGANIZATION [1033]	A process that is carried out at the cellular level that results in the assembly, arrangement of constituent parts, or disassembly of chromosomes, structures composed of a very long molecule of DNA and associated proteins that carries hereditary information. This term covers covalent modifications at the molecular level as well as spatial relationships among the major components of a chromosome. …	138		2.48 e-131	5.16 e-128
AURKB	8.8014e-76	0.953906	0.706	0.019	1.23079e-71	8	1		ESCO2		GOCC_CHROMOSOME [1852]	A structure composed of a very long molecule of DNA and associated proteins (e.g. histones) that carries hereditary information. [ISBN:0198547684]	159		6.16 e-123	1.07 e-119
ESCO2	2.81313e-73	0.702392	0.471	0.003	3.93389e-69	8	1		CKAP2		GOBP_CELL_DIVISION [622]	The process resulting in division and partitioning of components of a cell to form more cells; may or may not be accompanied by the physical separation of a cell into distinct, individually membrane-bounded daughter cells. [GOC:di, GOC:go_curators, GOC:pr]	110		1.31 e-116	1.94 e-113
CKAP2	1.51635e-72	0.587029	0.441	0.001	2.12046e-68	8	1		CCNB1		GOCC_CHROMOSOMAL_REGION [366]	Any subdivision of a chromosome along its length. [GOC:dos]	86		1.62 e-101	2.11 e-98
CCNB1	2.97611e-72	0.667204	0.441	0.001	4.16179e-68	8	1		CEP55		GOBP_CHROMOSOME_SEGREGATION [350]	The process in which genetic material, in the form of chromosomes, is organized into specific structures and then physically separated and apportioned to two or more sets. In eukaryotes, chromosome segregation begins with the condensation of chromosomes, includes chromosome separation, and ends when chromosomes have completed movement to the spindle poles. [GOC:jl, GOC:mah, GOC:mtg_cell_cycle, GO…	84		6.26 e-100	7.23 e-97
CEP55	3.32964e-72	0.501241	0.441	0.001	4.65618e-68	8	1		BUB1B		GOBP_ORGANELLE_FISSION [496]	The creation of two or more organelles by division of one organelle. [GOC:jid]	89		7.67 e-94	7.98 e-91
BUB1B	1.21509e-70	0.691759	0.5	0.005	1.69918e-66	8	1		SGOL1
SGOL1	4.95694e-70	0.569758	0.5	0.005	6.93178e-66	8	1		KIF23
KIF23	5.0975e-69	0.86794	0.529	0.008	7.12834e-65	8	1		FAM64A
FAM64A	5.92708e-68	0.515749	0.441	0.003	8.28843e-64	8	1		CKS1B
CKS1B	6.94665e-68	1.27379	0.765	0.034	9.71419e-64	8	1		ECT2
ECT2	8.13556e-68	0.688272	0.441	0.003	1.13768e-63	8	1		CENPE
CENPE	4.87073e-66	0.995649	0.559	0.012	6.81123e-62	8	1		TK1
TK1	5.09655e-66	0.798699	0.529	0.009	7.12702e-62	8	1		CDCA8
CDCA8	7.93044e-66	0.699303	0.647	0.019	1.10899e-61	8	1		SPC25
SPC25	2.58617e-65	0.709138	0.559	0.012	3.61651e-61	8	1		CDCA2
CDCA2	1.39739e-62	0.550036	0.559	0.013	1.95411e-58	8	1		KIF15
KIF15	2.17492e-62	0.60691	0.471	0.006	3.04141e-58	8	1		DIAPH3
DIAPH3	1.47782e-61	0.630548	0.5	0.009	2.06659e-57	8	1		CENPH
CENPH	9.11233e-61	0.539682	0.5	0.009	1.27427e-56	8	1		DLGAP5
DLGAP5	1.65867e-60	0.668421	0.559	0.014	2.31948e-56	8	1		KNSTRN
KNSTRN	4.07098e-60	0.631	0.529	0.012	5.69286e-56	8	1		KIF14
KIF14	3.6385e-57	0.316379	0.353	0.001	5.08808e-53	8	1		CENPM
CENPM	2.66381e-56	0.659196	0.5	0.012	3.72507e-52	8	1		LOCKD
LOCKD	1.41456e-55	0.822023	0.529	0.014	1.97812e-51	8	1		E2F8
E2F8	1.58257e-55	0.529741	0.412	0.005	2.21307e-51	8	1		ASF1B
ASF1B	1.35971e-54	0.706057	0.529	0.016	1.90142e-50	8	1		AURKA
AURKA	8.70924e-53	0.519792	0.353	0.003	1.2179e-48	8	1		HIST1H2BJ
HIST1H2BJ	1.24462e-52	0.317526	0.353	0.003	1.74047e-48	8	1		IQGAP3
IQGAP3	4.05935e-52	0.366185	0.324	0.001	5.67659e-48	8	1		NUF2
NUF2	4.05935e-52	0.327388	0.324	0.001	5.67659e-48	8	1		STIL
STIL	6.43088e-52	0.326805	0.294	0	8.99294e-48	8	1		PRR11
PRR11	6.43088e-52	0.321083	0.294	0	8.99294e-48	8	1		KIF18B
KIF18B	6.43088e-52	0.259502	0.294	0	8.99294e-48	8	1		TCF19
TCF19	7.10677e-52	1.09684	0.5	0.014	9.9381e-48	8	1		BRIP1
BRIP1	1.53635e-51	0.58826	0.471	0.012	2.14843e-47	8	1		CLSPN
CLSPN	1.97666e-51	0.646227	0.441	0.009	2.76416e-47	8	1		NCAPH
NCAPH	7.69766e-50	0.563161	0.412	0.008	1.07644e-45	8	1		LIG1
LIG1	8.79404e-49	1.22285	0.735	0.052	1.22976e-44	8	1		TTK
TTK	5.22937e-48	0.527654	0.324	0.003	7.31275e-44	8	1		MELK
MELK	9.56825e-48	0.252545	0.324	0.003	1.33802e-43	8	1		CIT
CIT	2.08651e-47	0.529767	0.441	0.012	2.91777e-43	8	1		RAD51AP1
RAD51AP1	2.1703e-47	0.566377	0.382	0.006	3.03495e-43	8	1		KIF4
KIF4	5.7164e-47	0.302002	0.294	0.001	7.99382e-43	8	1		ZWILCH
ZWILCH	6.36981e-47	0.327126	0.294	0.001	8.90754e-43	8	1		HIST1H3C
HIST1H3C	7.57639e-47	0.316014	0.265	0	1.05948e-42	8	1		NDC80
NDC80	1.53411e-46	0.508372	0.441	0.012	2.1453e-42	8	1		UHRF1
UHRF1	1.99674e-46	0.590268	0.5	0.018	2.79224e-42	8	1		TACC3
TACC3.1	2.29887e-46	0.602207	0.559	0.025	3.21474e-42	8	1		SMC2
SMC2	2.48251e-45	1.29587	0.824	0.082	3.47154e-41	8	1		CDC20
CDC20	3.56235e-45	0.777283	0.382	0.008	4.98158e-41	8	1		FIGNL1
FIGNL1	7.68886e-45	0.420237	0.382	0.008	1.07521e-40	8	1		MIS18BP1
MIS18BP1	9.14674e-44	0.722327	0.529	0.025	1.27908e-39	8	1		GAS2L3
GAS2L3	2.74282e-43	0.607639	0.441	0.014	3.83556e-39	8	1		CDCA5
CDCA5	3.27397e-43	0.493295	0.353	0.006	4.57831e-39	8	1		KIF20A
KIF20A	4.88065e-43	0.479006	0.294	0.003	6.8251e-39	8	1		NCAPG
NCAPG	5.63781e-43	0.380709	0.353	0.006	7.88392e-39	8	1		KIFC1
KIFC1	6.25251e-43	0.323416	0.294	0.003	8.7435e-39	8	1		FOXM1
FOXM1	6.90313e-43	0.300199	0.294	0.003	9.65333e-39	8	1		FANCI
FANCI	8.00741e-43	0.440434	0.294	0.003	1.11976e-38	8	1		NCAPD2
NCAPD2.1	5.07093e-42	0.501059	0.441	0.016	7.09118e-38	8	1		CCNE2
CCNE2	2.80864e-41	0.513571	0.324	0.005	3.9276e-37	8	1		UBE2T
UBE2T	2.16456e-40	0.38124	0.353	0.008	3.02692e-36	8	1		FBXO5
FBXO5	2.66175e-40	0.571724	0.529	0.027	3.72219e-36	8	1		PLK4
PLK4	6.99027e-40	0.513897	0.441	0.017	9.77519e-36	8	1		TRIP13
TRIP13	4.96688e-38	0.646705	0.353	0.009	6.94568e-34	8	1		SPAG5
SPAG5	6.19264e-38	0.252692	0.265	0.003	8.65978e-34	8	1		TYMS
TYMS	1.7428e-37	1.04297	0.618	0.049	2.43714e-33	8	1		ATAD2
ATAD2	3.62993e-37	1.06164	0.735	0.075	5.07609e-33	8	1		SHCBP1
SHCBP1	2.22543e-36	0.291872	0.294	0.005	3.11205e-32	8	1		MCM5
MCM5	7.26161e-36	0.862269	0.647	0.056	1.01546e-31	8	1		CCDC124
CCDC124.POLE	7.88431e-36	0.326579	0.353	0.01	1.10254e-31	8	1		POLE
RACGAP1	8.50795e-36	0.898919	0.706	0.072	1.18975e-31	8	1		RACGAP1
WDHD1	1.13813e-35	0.496193	0.441	0.021	1.59156e-31	8	1		WDHD1
MNS1	1.33367e-35	0.361645	0.353	0.01	1.865e-31	8	1		MNS1
NCAPG2	1.49755e-35	0.708166	0.382	0.014	2.09417e-31	8	1		NCAPG2
KIF20B	7.04109e-35	0.734174	0.471	0.026	9.84626e-31	8	1		KIF20B
BUB1	1.22241e-34	0.290049	0.265	0.004	1.70942e-30	8	1		BUB1
RAD54L	1.27778e-34	0.264775	0.265	0.004	1.78685e-30	8	1		RAD54L
CCDC18	1.5943e-34	0.256485	0.265	0.004	2.22946e-30	8	1		VPS41
H2AFX	1.86964e-34	1.07467	0.676	0.069	2.6145e-30	8	1		CCDC18
GMNN.VPS41	2.51299e-34	1.10528	0.765	0.093	3.51416e-30	8	1		H2AFX
LMNB1	3.91394e-34	0.9317	0.676	0.067	5.47326e-30	8	1		GMNN
C330027C09RIK	4.32222e-34	0.431305	0.294	0.006	6.04419e-30	8	1		LMNB1
ARHGAP19	6.66102e-34	0.31602	0.294	0.006	9.31477e-30	8	1		ARHGAP19
HIST1H2AE	6.87839e-34	0.78628	0.412	0.019	9.61875e-30	8	1		HIST1H2AE
CENPP	9.4803e-34	0.288713	0.294	0.006	1.32573e-29	8	1		CENPP
SUV39H1	1.98109e-33	0.460584	0.5	0.031	2.77036e-29	8	1		SUV39H1
RRM1	8.72479e-33	0.935921	0.706	0.08	1.22007e-28	8	1		RRM1
HAUS4	1.73705e-32	0.888127	0.618	0.056	2.42909e-28	8	1		HAUS4
HIST1H2AP	3.1159e-32	0.559051	0.382	0.017	4.35727e-28	8	1		HIST1H2AP
DBF4	6.39965e-32	0.734215	0.5	0.034	8.94927e-28	8	1		DBF4
CCNF	6.93518e-32	0.254354	0.265	0.005	9.69815e-28	8	1		CCNF
HMGB3	1.45603e-31	0.359315	0.382	0.017	2.03611e-27	8	1		HMGB3
RFC4	4.94897e-31	0.54098	0.529	0.04	6.92064e-27	8	1		RFC4
BRCA1.1	1.92492e-29	0.345508	0.265	0.006	2.6918e-25	8	1		BRCA1
BORA	2.07578e-29	0.420414	0.265	0.006	2.90277e-25	8	1		BORA
MCM7	2.29371e-29	0.84455	0.676	0.078	3.20752e-25	8	1		MCM7
X4930579G24RIK	2.41359e-29	0.267996	0.265	0.006	3.37516e-25	8	1		BCLAF1
MAD2L1	2.91699e-28	0.415174	0.382	0.021	4.07911e-24	8	1		MAD2L1
CENPW	4.1286e-28	0.526261	0.441	0.03	5.77343e-24	8	1		CENPW
NDC1	2.5266e-27	0.329332	0.471	0.035	3.5332e-23	8	1		NDC1
ERCC6L	4.25536e-27	0.501071	0.324	0.014	5.95069e-23	8	1		ERCC6L
CCDC34	4.64217e-27	0.893495	0.735	0.106	6.49161e-23	8	1		CCDC34
CKS2	5.92719e-27	0.996181	0.647	0.084	8.28859e-23	8	1		CKS2
MCM10	2.19681e-26	0.28364	0.294	0.012	3.07202e-22	8	1		MCM10
CDKN2C	4.91651e-26	0.666754	0.618	0.071	6.87525e-22	8	1		CDKN2C
CENPA	1.27889e-25	1.19806	0.647	0.091	1.7884e-21	8	1		CENPA
CENPQ	1.46554e-25	0.718607	0.529	0.052	2.0494e-21	8	1		CENPQ
DHFR	1.55144e-25	0.443702	0.382	0.025	2.16953e-21	8	1		DHFR
RFC5.BCLAF1	1.01414e-24	0.487853	0.559	0.06	1.41817e-20	8	1		RFC5
APITD1	1.24549e-24	0.298846	0.324	0.017	1.74169e-20	8	1		APITD1
HIRIP3	1.41784e-24	0.576808	0.441	0.036	1.98271e-20	8	1		HIRIP3
CHEK2	2.15543e-24	0.34711	0.382	0.026	3.01416e-20	8	1		CHEK2
EZH2	2.33618e-24	0.81317	0.647	0.092	3.26692e-20	8	1		EZH2
INCENP	4.4271e-24	0.79459	0.647	0.092	6.19086e-20	8	1		INCENP
SLFN9	4.78957e-24	0.519346	0.353	0.022	6.69773e-20	8	1		SLFN9
HJURP	1.21837e-23	0.899636	0.735	0.123	1.70377e-19	8	1		HJURP
CBX5	2.92435e-23	0.806689	0.676	0.105	4.08941e-19	8	1		CBX5
DNMT1	6.87301e-23	0.710208	0.706	0.109	9.61121e-19	8	1		DNMT1
TUBG1	8.72817e-23	0.484876	0.471	0.045	1.22055e-18	8	1		TUBG1
RFC3	9.30597e-23	0.541471	0.529	0.06	1.30135e-18	8	1		RFC3
HMGB2.2	2.17894e-22	1.97844	0.941	0.38	3.04703e-18	8	1		HMGB2
CDT1	2.33207e-22	0.504832	0.529	0.06	3.26117e-18	8	1		CDT1
TUBB5.1	3.86451e-22	1.78822	1	0.665	5.40414e-18	8	1		TUBB5
NASP	4.16057e-22	0.779102	0.735	0.133	5.81813e-18	8	1		NASP
CSRP2	7.71264e-22	0.358489	0.324	0.021	1.07854e-17	8	1		CSRP2
RPA2	1.34985e-21	0.559318	0.471	0.05	1.88764e-17	8	1		DTL
NSUN2.DTL	3.5744e-21	0.289402	0.294	0.017	4.99844e-17	8	1		RPA2
SYCE2	4.6681e-21	0.361047	0.324	0.022	6.52787e-17	8	1		NSUN2
TBC1D31	6.8808e-21	0.451064	0.529	0.065	9.62211e-17	8	1		SYCE2
HIST1H4D	7.18155e-21	1.32798	0.794	0.186	1.00427e-16	8	1		TBC1D31
NT5DC2	1.20087e-20	0.306245	0.353	0.027	1.6793e-16	8	1		HIST1H4D
ARHGAP11A	7.34177e-20	0.61881	0.588	0.085	1.02667e-15	8	1		NT5DC2
UBE2S.1	9.41132e-20	1.36636	0.941	0.382	1.31608e-15	8	1		ARHGAP11A
MCM3	1.07151e-19	0.784038	0.618	0.102	1.4984e-15	8	1		UBE2S
TIPIN	1.07452e-19	0.589624	0.559	0.078	1.50261e-15	8	1		MCM3
HIST1H1D	2.28661e-19	0.572433	0.441	0.048	3.1976e-15	8	1		TIPIN
CTC1	2.52328e-19	0.262885	0.412	0.04	3.52855e-15	8	1		HIST1H1D
CHAF1A	1.01741e-18	0.430329	0.294	0.021	1.42274e-14	8	1		CTC1
RBL1	1.2002e-18	0.562127	0.412	0.045	1.67836e-14	8	1		CHAF1A
PRIM1	1.31305e-18	0.415894	0.324	0.026	1.83616e-14	8	1		RBL1
ATAD5	1.83767e-18	0.295768	0.294	0.021	2.56979e-14	8	1		PRIM1
HMGN2	2.04043e-18	0.504609	0.529	0.075	2.85334e-14	8	1		ATAD5
CENPK	3.05916e-17	0.26156	0.265	0.018	4.27793e-13	8	1		HMGN2
HELLS	3.50255e-17	0.496991	0.324	0.03	4.89796e-13	8	1		CENPK
CSRP1	3.7566e-17	0.603286	0.471	0.062	5.25322e-13	8	1		HELLS
HAT1	3.77327e-17	0.526904	0.529	0.082	5.27654e-13	8	1		CSRP1
HIST1H4H	4.27259e-17	0.412111	0.265	0.018	5.97478e-13	8	1		HAT1
NCAPD3	5.08528e-17	0.408188	0.441	0.057	7.11125e-13	8	1		HIST1H4H
TUBA1B.3	6.00888e-17	1.59472	0.912	0.648	8.40282e-13	8	1		NCAPD3
E2F1	9.16251e-17	0.364446	0.382	0.043	1.28129e-12	8	1		TUBA1B
CENPC1	1.00312e-16	0.299433	0.441	0.056	1.40276e-12	8	1		E2F1
WHSC1	2.5118e-16	0.4935	0.559	0.094	3.5125e-12	8	1		CENPC1
H2AFZ.2	3.43419e-16	1.21603	0.941	0.752	4.80237e-12	8	1		WHSC1
MTHFD2	3.4437e-16	0.509225	0.441	0.061	4.81567e-12	8	1		H2AFZ
METRN	4.77433e-16	0.31266	0.412	0.05	6.67643e-12	8	1		MTHFD2
H2AFV.1	5.48826e-16	1.24801	0.853	0.374	7.67479e-12	8	1		METRN
DEK.1	6.04412e-16	1.20494	0.941	0.498	8.4521e-12	8	1		H2AFV
HAUS3	6.51141e-16	0.319001	0.441	0.058	9.10556e-12	8	1		DEK
POLA1	1.23977e-15	0.509376	0.471	0.069	1.7337e-11	8	1		HAUS3
WDR76	1.53731e-15	0.473367	0.412	0.056	2.14977e-11	8	1		POLA1
PSAT1	2.00036e-15	0.280853	0.382	0.045	2.7973e-11	8	1		WDR76
USP1	2.6606e-15	0.712864	0.647	0.153	3.72058e-11	8	1		PSAT1
NMRAL1	3.03744e-15	0.342692	0.382	0.047	4.24756e-11	8	1		USP1
DUT	3.13324e-15	0.85667	0.618	0.133	4.38152e-11	8	1		NMRAL1
SMC4.3	5.39216e-15	1.33514	0.794	0.301	7.5404e-11	8	1		DUT
TMPO.2	5.80845e-15	0.958256	0.735	0.237	8.12254e-11	8	1		SMC4
FZR1	9.20198e-15	0.425351	0.588	0.114	1.2868e-10	8	1		TMPO
MCM2	1.74855e-14	0.404735	0.353	0.041	2.44517e-10	8	1		FZR1
TUBA1C.3	2.60093e-14	1.00769	0.824	0.321	3.63714e-10	8	1		MCM2
WBP5	3.06027e-14	0.66988	0.647	0.145	4.27948e-10	8	1		TUBA1C
FEN1	3.26087e-14	0.519303	0.382	0.052	4.56e-10	8	1		WBP5
TOPBP1	4.86732e-14	0.516212	0.647	0.145	6.80646e-10	8	1		FEN1
PCNA	1.8405e-13	0.832146	0.588	0.138	2.57376e-09	8	1		TOPBP1
CDC25B	2.4475e-13	0.47965	0.471	0.08	3.42258e-09	8	1		PCNA
DCK	2.91762e-13	0.57969	0.441	0.076	4.08e-09	8	1		CDC25B
DTYMK.1	3.63404e-13	0.676836	0.735	0.211	5.08184e-09	8	1		DCK
RANGAP1.1	7.22545e-13	0.546347	0.588	0.135	1.01041e-08	8	1		DTYMK
HAUS1	1.12834e-12	0.286903	0.324	0.04	1.57787e-08	8	1		RANGAP1
MCM6	1.79707e-12	0.533096	0.529	0.111	2.51303e-08	8	1		HAUS1
RFC2	2.13762e-12	0.574723	0.647	0.16	2.98924e-08	8	1		MCM6
DNAJC9.1	2.50808e-12	0.471198	0.647	0.155	3.5073e-08	8	1		RFC2
MSH6	3.62374e-12	0.32603	0.265	0.028	5.06744e-08	8	1		DNAJC9
PDIK1L	5.2669e-12	0.301212	0.412	0.069	7.36523e-08	8	1		MSH6
HMGN5	5.73507e-12	0.435606	0.382	0.061	8.01993e-08	8	1		PDIK1L
TUBB6.2	5.74283e-12	0.672426	0.794	0.263	8.03077e-08	8	1		HMGN5
MCM4	6.66804e-12	0.387652	0.382	0.061	9.32458e-08	8	1		TUBB6
CBX3.2	6.85131e-12	0.714837	0.853	0.338	9.58087e-08	8	1		MCM4
SNRPD1	1.13125e-11	0.840721	0.882	0.428	1.58195e-07	8	1		CBX3
NUCKS1.2	1.97344e-11	0.810865	0.853	0.545	2.75966e-07	8	1		SNRPD1
AI506816	2.14385e-11	0.650707	0.676	0.202	2.99795e-07	8	1		NUCKS1
SMC1A	2.15563e-11	0.683477	0.824	0.323	3.01443e-07	8	1		AI506816
NRP1.2	2.24762e-11	0.750034	0.676	0.201	3.14307e-07	8	1		SMC1A
MAZ	2.32362e-11	0.649933	0.735	0.224	3.24935e-07	8	1		NRP1
RNASEH2B	2.48947e-11	0.390162	0.412	0.076	3.48127e-07	8	1		MAZ
DCTPP1	3.21781e-11	0.54821	0.618	0.166	4.49979e-07	8	1		RNASEH2B
TUBB4B.2	4.85282e-11	0.9881	0.824	0.384	6.78619e-07	8	1		DCTPP1
SMC3.1	5.35835e-11	0.630535	0.765	0.274	7.49312e-07	8	1		TUBB4B
SAE1	5.8821e-11	0.609513	0.588	0.144	8.22552e-07	8	1		SMC3
MIS18A	6.21832e-11	0.340058	0.382	0.066	8.6957e-07	8	1		SAE1
MAP3K15	6.48154e-11	0.283341	0.265	0.032	9.06379e-07	8	1		MIS18A
RFWD3	7.10739e-11	0.317596	0.412	0.076	9.93898e-07	8	1		MAP3K15
HIST2H2AC	7.78528e-11	0.446864	0.353	0.06	1.08869e-06	8	1		RFWD3
UGDH	8.0969e-11	0.297983	0.441	0.085	1.13227e-06	8	1		HIST2H2AC
SLBP	1.03623e-10	0.709619	0.618	0.185	1.44906e-06	8	1		UGDH
PRDX4.4	1.18712e-10	0.80809	0.824	0.348	1.66007e-06	8	1		SLBP
HMGB1.1	1.44526e-10	0.844558	0.941	0.577	2.02106e-06	8	1		PRDX4
RAN	3.83347e-10	0.835438	0.912	0.614	5.36073e-06	8	1		HMGB1
RNF168	4.07644e-10	0.462928	0.441	0.096	5.70049e-06	8	1		RAN
KIF2A	4.29061e-10	0.433659	0.559	0.138	5.99999e-06	8	1		RNF168
AAAS	4.30225e-10	0.271925	0.265	0.035	6.01627e-06	8	1		KIF2A
LSM2	4.56612e-10	0.770841	0.588	0.18	6.38527e-06	8	1		AAAS
CMC2	4.61294e-10	0.516982	0.588	0.155	6.45073e-06	8	1		LSM2
RPS27.8	7.36223e-10	-0.915221	0.971	0.983	1.02953e-05	8	0		CMC2
CDK4	7.64115e-10	0.518681	0.735	0.268	1.06854e-05	8	1		RPS27
HIST1H1E.3	7.83932e-10	0.982048	0.706	0.268	1.09625e-05	8	1		CDK4
LMF2	9.47201e-10	0.42623	0.353	0.067	1.32457e-05	8	1		HIST1H1E
ANAPC15	9.6367e-10	0.274912	0.471	0.1	1.3476e-05	8	1		LMF2
IMPDH2	9.71598e-10	0.462819	0.794	0.255	1.35868e-05	8	1		ANAPC15
ORC6	9.83823e-10	0.431534	0.353	0.065	1.37578e-05	8	1		IMPDH2
LBR	1.51126e-09	0.470416	0.765	0.269	2.11335e-05	8	1		ORC6
POLD3	1.53701e-09	0.352667	0.5	0.124	2.14936e-05	8	1		LBR
TAGLN2.5	1.60878e-09	0.545889	1	0.873	2.24971e-05	8	1		POLD3
ANP32B.2	1.70829e-09	0.876306	0.912	0.66	2.38888e-05	8	1		TAGLN2
CKAP5	2.2335e-09	0.461322	0.5	0.132	3.12332e-05	8	1		ANP32B
SMC5	2.74286e-09	0.325325	0.441	0.098	3.83562e-05	8	1		CKAP5
X2700094K13RIK	3.61399e-09	0.63764	0.706	0.285	5.0538e-05	8	1		SMC5
NDE1	4.21063e-09	0.461847	0.382	0.08	5.88815e-05	8	1		NDE1
DNPH1	4.38292e-09	0.490433	0.265	0.041	6.12907e-05	8	1		DNPH1
ANP32E.1	6.81031e-09	0.50703	0.765	0.272	9.52354e-05	8	1		ANP32E
MTA1	8.30826e-09	0.400492	0.412	0.091	0.000116183	8	1		MTA1
CDKN2D	9.83694e-09	0.550472	0.559	0.163	0.00013756	8	1		CDKN2D
RAD21.1	1.0589e-08	0.672528	0.676	0.274	0.000148077	8	1		RAD21
SASS6	1.20621e-08	0.256455	0.324	0.061	0.000168677	8	1		SASS6
PIH1D1	1.46699e-08	0.312871	0.559	0.16	0.000205143	8	1		PIH1D1
PTMA.6	1.48642e-08	0.789645	0.941	0.917	0.000207861	8	1		PTMA
HN1	1.58222e-08	0.651396	0.941	0.661	0.000221258	8	1		HN1
OXCT1.1	1.79247e-08	0.485921	0.529	0.159	0.00025066	8	1		OXCT1
DYNLT1F	1.91167e-08	0.284628	0.265	0.043	0.000267328	8	1		DYNLT1F
NRM	2.20105e-08	0.423883	0.5	0.135	0.000307794	8	1		NRM
RANBP1	2.31515e-08	0.745172	0.853	0.479	0.000323751	8	1		RANBP1
IGFBP4	2.48031e-08	0.513657	0.412	0.1	0.000346847	8	1		IGFBP4
X1810037I17RIK.1	2.62439e-08	0.608148	0.882	0.484	0.000366995	8	1		PPP1CC
KMT5A	2.77316e-08	0.422294	0.706	0.256	0.000387799	8	1		KMT5A
GYG.2	3.03757e-08	0.588724	0.706	0.263	0.000424774	8	1		GYG
IPO5	3.42245e-08	0.317894	0.529	0.15	0.000478595	8	1		IPO5
SIVA1.1	3.62886e-08	0.595788	0.647	0.273	0.00050746	8	1		SIVA1
NCAPH2	4.58843e-08	0.466946	0.5	0.155	0.000641646	8	1		NCAPH2
RPA1	5.29309e-08	0.273306	0.441	0.107	0.000740185	8	1		RPA1
TMEM109.1	5.57768e-08	0.473242	0.588	0.197	0.000779983	8	1		TMEM109
PAICS	7.24713e-08	0.635894	0.676	0.288	0.00101344	8	1		PAICS
SUZ12	7.78059e-08	0.461659	0.559	0.171	0.00108804	8	1		SUZ12
QSER1.1	7.80395e-08	0.307996	0.382	0.091	0.0010913	8	1		QSER1
RDM1	8.25991e-08	0.271456	0.382	0.088	0.00115507	8	1		RDM1
CANT1	8.34463e-08	0.266904	0.471	0.125	0.00116691	8	1		CANT1
AK2.PPP1CC	1.14188e-07	0.337856	0.5	0.144	0.0015968	8	1		AK2
NUP43	1.16625e-07	0.328651	0.265	0.049	0.00163088	8	1		NUP43
LARP7	1.2249e-07	0.405054	0.441	0.122	0.0017129	8	1		LARP7
RNASEH2A	1.28463e-07	0.342625	0.441	0.119	0.00179642	8	1		RNASEH2A
ABHD10	1.35514e-07	0.270896	0.265	0.048	0.00189502	8	1		ABHD10
PPM1D	1.7066e-07	0.48499	0.324	0.071	0.00238651	8	1		PPM1D
ANAPC5	2.01503e-07	0.518207	0.735	0.326	0.00281781	8	1		ANAPC5
SUPT16.2	2.30154e-07	0.496777	0.735	0.323	0.00321848	8	1		SUPT16
CLN6	2.40501e-07	0.252563	0.412	0.103	0.00336317	8	1		CLN6
PBX3.1	2.40509e-07	0.552909	0.471	0.14	0.00336328	8	1		PBX3
NXT1	2.78934e-07	0.316579	0.471	0.131	0.00390062	8	1		NXT1
HSPA14.1	3.02006e-07	0.320001	0.559	0.181	0.00422326	8	1		HSPA14
TRIM28	3.06734e-07	0.445183	0.588	0.216	0.00428937	8	1		HDGF
PPIA.3	3.20948e-07	0.401306	0.971	0.918	0.00448814	8	1		TRIM28
CDC27.HDGF.1	3.32465e-07	0.517727	0.824	0.49	0.00464918	8	1		PPIA
DCLRE1B	4.06463e-07	0.275131	0.265	0.05	0.00568397	8	1		CDC27
CISD1.1	4.09729e-07	0.488427	0.618	0.216	0.00572966	8	1		DCLRE1B
LSM3	4.20139e-07	0.436314	0.529	0.166	0.00587522	8	1		CISD1
RPS11.3	4.22061e-07	-0.532159	0.941	0.978	0.00590211	8	0		LSM3
VIM.1.5	4.45217e-07	0.628653	0.971	0.851	0.00622592	8	1		VIM
G2E3	4.53654e-07	0.35989	0.294	0.065	0.0063439	8	1		G2E3
EXOSC9	5.18077e-07	0.286302	0.441	0.123	0.00724478	8	1		EXOSC9
UBE2E3.1	5.48616e-07	0.453402	0.588	0.199	0.00767184	8	1		UBE2E3
PHACTR2.1	6.06931e-07	0.323075	0.471	0.138	0.00848732	8	1		PHACTR2
X2700029M09RIK	6.0931e-07	0.650114	0.5	0.175	0.00852059	8	1		HINT1
HINT1.2	6.10546e-07	0.44907	0.971	0.842	0.00853788	8	1		ANAPC11
ANAPC11.1	6.22315e-07	0.463625	0.735	0.318	0.00870245	8	1		NAA50
NAA50.1	6.84236e-07	0.516162	0.676	0.266	0.00956836	8	1		TAF1
TAF1	6.95929e-07	0.255456	0.529	0.164	0.00973187	8	1		BRD8
BRD8	7.7018e-07	0.414359	0.588	0.21	0.0107702	8	1		ENY2
ENY2.1	9.57515e-07	0.501739	0.676	0.288	0.0133899	8	1		NUP37
NUP37	9.93076e-07	0.265905	0.324	0.076	0.0138872	8	1		STUB1
STUB1.2	1.12787e-06	0.40142	0.735	0.312	0.0157721	8	1		STARD8
STARD8	1.13873e-06	0.395234	0.382	0.1	0.015924	8	1		PARP2
PARP2	1.17127e-06	0.285109	0.471	0.145	0.016379	8	1		EBI3
EBI3	1.38766e-06	0.280278	0.324	0.075	0.0194051	8	1		HNRNPLL
HNRNPLL	1.40873e-06	0.389832	0.353	0.088	0.0196997	8	1		BICD2
BICD2	1.43498e-06	0.27893	0.324	0.079	0.0200668	8	1		SMC6
SMC6.1	1.49082e-06	0.509055	0.765	0.364	0.0208476	8	1		MALAT1
RPS14.5	1.50738e-06	-0.384557	0.971	0.991	0.0210792	8	0		RFC1
MALAT1.4	1.71242e-06	-0.77305	0.971	0.986	0.0239464	8	0		HSPA8
RFC1	1.76312e-06	0.50516	0.618	0.259	0.0246554	8	1		AP2M1
HSPA8.1	1.88833e-06	0.489625	0.971	0.797	0.0264065	8	1		NUP133
AP2M1.3	1.99869e-06	0.530942	0.765	0.405	0.0279497	8	1		OSER1
NUP133	2.17528e-06	0.35423	0.265	0.056	0.0304191	8	1		TPM4
OSER1	2.29291e-06	0.397326	0.471	0.144	0.032064	8	1		SPN
TPM4.3	2.31529e-06	0.494242	0.676	0.326	0.032377	8	1		BUB3
SPN.1	2.38025e-06	0.304975	0.265	0.057	0.0332854	8	1		WLS
BUB3	2.68507e-06	0.578628	0.706	0.339	0.037548	8	1		MAGOHB
WLS.1	3.04571e-06	0.415988	0.559	0.191	0.0425912	8	1
GM9800.1	3.48732e-06	0.296938	0.559	0.19	0.0487666	8	1
MAGOHB	3.53639e-06	0.301812	0.412	0.12	0.0494529	8	1

## Sheet: Cluster9
B Cell -Unspecified
Gene	p_val	avg_logFC	pct.1	pct.2	p_val_adj	cluster	up?		Genes Up - no RPs	Genes Down - no RPs		All Genes Analysis - Down
PABPC1.2	6.45151e-10	-1.32581	0.125	0.861	9.02179e-06	9	0		IGKC	PABPC1		Hallmark
GPX1.8	1.56315e-08	-1.4777	0.208	0.834	0.000218591	9	0		CD74	GPX1		HALLMARK_COMPLEMENT [200]	Genes encoding components of the complement system, which is part of the innate immune system.	5		1.5 e-5	3.76 e-4
RAB14.4	2.39038e-08	-1.18983	0	0.651	0.000334271	9	0		CD79B	RAB14		HALLMARK_OXIDATIVE_PHOSPHORYLATION [200]	Genes encoding proteins involved in oxidative phosphorylation.	5		1.5 e-5	3.76 e-4
CYBB.5	4.24475e-08	-1.74191	0.125	0.731	0.000593586	9	0			CYBB		HALLMARK_GLYCOLYSIS [200]	Genes encoding proteins involved in glycolysis and gluconeogenesis.	4		2.67 e-4	2.22 e-3
MALAT1.5	4.85203e-08	-1.10575	0.792	0.991	0.000678508	9	0			MALAT1		HALLMARK_HYPOXIA [200]	Genes up-regulated in response to low oxygen levels (hypoxia).	4		2.67 e-4	2.22 e-3
TLN1.5	6.35241e-08	-1.32594	0.125	0.746	0.000888321	9	0			TLN1		HALLMARK_KRAS_SIGNALING_UP [200]	Genes up-regulated by KRAS activation.	4		2.67 e-4	2.22 e-3
ATP5C1.1	6.37556e-08	-1.09816	0.083	0.715	0.000891558	9	0			ATP5C1		HALLMARK_MTORC1_SIGNALING [200]	Genes up-regulated through activation of mTORC1 complex.	4		2.67 e-4	2.22 e-3
LCP1.4	7.01094e-08	-1.29099	0.042	0.644	0.00098041	9	0			LCP1		HALLMARK_IL2_STAT5_SIGNALING [199]	Genes up-regulated by STAT5 in response to IL2 stimulation.	3		3.66 e-3	1.69 e-2
MTDH.1	8.53562e-08	-1.11497	0	0.621	0.00119362	9	0			MTDH		HALLMARK_APICAL_JUNCTION [200]	Genes encoding components of apical junction complex.	3		3.72 e-3	1.69 e-2
HSPA5.4	9.98054e-08	-1.46812	0.083	0.673	0.00139568	9	0			HSPA5		HALLMARK_INTERFERON_GAMMA_RESPONSE [200]	Genes up-regulated in response to IFNG [GeneID=3458].	3		3.72 e-3	1.69 e-2
ACTR3.1	1.14146e-07	-0.881263	0.083	0.71	0.00159621	9	0			ACTR3		HALLMARK_MYC_TARGETS_V1 [200]	A subgroup of genes regulated by MYC - version 1 (v1).	3		3.72 e-3	1.69 e-2
CTSS.7	1.64092e-07	-1.03282	0.167	0.826	0.00229467	9	0			CTSS
ZFP36L2.4	2.22343e-07	-1.32492	0.042	0.617	0.00310925	9	0			ZFP36L2
ZEB2.6	2.28792e-07	-1.58014	0.083	0.637	0.00319943	9	0			ZEB2		Function Classification
DOCK2.4	2.48303e-07	-0.925134	0.083	0.69	0.00347227	9	0			DOCK2		REACTOME_INNATE_IMMUNE_SYSTEM [1117]	Innate Immune System	18		5.32 e-14	1.59 e-10
RRBP1.6	3.00035e-07	-1.19163	0.042	0.609	0.00419569	9	0			RRBP1		WP_VEGFAVEGFR2_SIGNALING_PATHWAY [438]	VEGFA-VEGFR2 signaling pathway	10		1.42 e-9	1.41 e-6
FN1.6	3.01866e-07	-2.34595	0.125	0.677	0.00422129	9	0			FN1		REACTOME_RESPONSE_TO_ELEVATED_PLATELETLET_CYTOSOLIC_CA2 [132]	Response to elevated platelet cytosolic Ca2+	6		5.98 e-8	4.46 e-5
ATP1A1.5	3.14907e-07	-1.23089	0	0.587	0.00440365	9	0			ATP1A1		REACTOME_HEMOSTASIS [678]	Hemostasis	10		8.73 e-8	5.2 e-5
TXNIP.1	3.22237e-07	-0.949838	0.125	0.71	0.00450616	9	0			TXNIP		REACTOME_GENE_AND_PROTEIN_EXPRESSION_BN_BY_JAK_STAT_SIGNALING_AFTER_INTERLEULEUKIN_12_STIMULATION [38]	Gene and protein expression by JAK-STAT signaling after Interleukin-12 stimulation	4		3.67 e-7	1.82 e-4
LAPTM5.7	3.2447e-07	-1.40958	0.208	0.777	0.00453739	9	0			LAPTM5		REACTOME_INTERLEUKIN_12_SIGNALING [47]	Interleukin-12 signaling	4		8.77 e-7	3.74 e-4
IRF2.4	3.48592e-07	-0.92125	0.125	0.728	0.00487471	9	0			IRF2		KEGG_LYSOSOME [121]	Lysosome	5		1.3 e-6	4.83 e-4
NEAT1.2	3.82434e-07	-1.16247	0	0.582	0.00534796	9	0			NEAT1		REACTOME_SIGNALING_BY_ALK_IN_CANCER [55]	Signaling by ALK in cancer	4		1.66 e-6	5.5 e-4
CST3.8	3.98292e-07	-1.30623	0.25	0.81	0.00556972	9	0			CST3		REACTOME_INTERLEUKIN_12_FAMILY_SIGNALIALING [57]	Interleukin-12 family signaling	4		1.92 e-6	5.72 e-4
CELF2.2	4.54084e-07	-1.09615	0.042	0.616	0.0063499	9	0			CELF2		WP_TYROBP_CAUSAL_NETWORK_IN_MICROGLIA [63]	TYROBP causal network in microglia	4		2.87 e-6	7.79 e-4
SF3B1.1	5.45891e-07	-1.01842	0.042	0.598	0.00763374	9	0			SF3B1
MRFAP1.2	5.51577e-07	-1.02423	0.042	0.595	0.00771326	9	0			MRFAP1
MSN.3	5.97334e-07	-0.662423	0.167	0.789	0.00835312	9	0			MSN		GO Classification
HNRNPA2B1.3	6.18731e-07	-0.716029	0.125	0.728	0.00865233	9	0			HNRNPA2B1		GOMF_RNA_BINDING [1972]	Binding to an RNA molecule or a portion thereof. [GOC:jl, GOC:mah]	22		7.9 e-14	8.21 e-10
SAMHD1.3	6.22225e-07	-0.996576	0.125	0.704	0.0087012	9	0			SAMHD1		GOCC_SECRETORY_VESICLE [1024]	A cytoplasmic, membrane bound vesicle that is capable of fusing to the plasma membrane to release its contents into the extracellular space. [GOC:dos]	15		3.56 e-11	1.64 e-7
SSR4.5	6.36096e-07	-0.932218	0.125	0.793	0.00889517	9	0			SSR4		GOCC_SECRETORY_GRANULE [864]	A small subcellular vesicle, surrounded by a membrane, that is formed from the Golgi apparatus and contains a highly concentrated protein destined for secretion. Secretory granules move towards the periphery of the cell and upon stimulation, their membranes fuse with the cell membrane, and their protein load is exteriorized. Processing of the contained protein may take place in secretory granules…	14		4.72 e-11	1.64 e-7
COTL1.7	6.43449e-07	-1.03711	0.125	0.777	0.00899799	9	0			COTL1		GOCC_CELL_SUBSTRATE_JUNCTION [431]	A cell junction that forms a connection between a cell and the extracellular matrix. [GOC:aruk, GOC:bc, GOC:hb, GOC:mah, PMID:10419689, PMID:1643657, PMID:16805308, PMID:26923917, PMID:8314002]	10		1.21 e-9	3.16 e-6
PTBP3.4	6.91442e-07	-0.89176	0.083	0.674	0.00966913	9	0			PTBP3		GOCC_VESICLE_LUMEN [327]	The volume enclosed by the membrane or protein that forms a vesicle. [GOC:mah, GOC:vesicles]	9		1.98 e-9	4.13 e-6
PPP3CA.2	6.94681e-07	-1.04766	0.042	0.607	0.00971442	9	0			PPP3CA		GOCC_ANCHORING_JUNCTION [841]	A cell junction that mechanically attaches a cell (and its cytoskeleton) to neighboring cells or to the extracellular matrix. [ISBN:0815332181]	12		5.57 e-9	9.65 e-6
ALDOA.1	7.06685e-07	-0.698179	0.125	0.746	0.00988228	9	0			ALDOA		GOBP_REGULATION_OF_RNA_SPLICING [153]	Any process that modulates the frequency, rate or extent of RNA splicing, the process of removing sections of the primary RNA transcript to remove sequences not present in the mature form of the RNA and joining the remaining sections to form the mature form of the RNA. [GOC:jl]	6		1.44 e-7	1.66 e-4
TMBIM6.4	8.33015e-07	-1.01529	0.083	0.645	0.0116489	9	0			TMBIM6		GOBP_LOCOMOTION [1921]	Self-propelled movement of a cell or organism from one location to another. [GOC:dgh]	15		1.69 e-7	1.76 e-4
CTSZ.6	8.37929e-07	-0.816013	0.125	0.762	0.0117176	9	0			CTSZ		GOMF_CELL_ADHESION_MOLECULE_BINDING [558]	Binding to a cell adhesion molecule. [GOC:ai]	9		1.93 e-7	1.83 e-4
ATP6V0E.2	8.40548e-07	-0.469194	0.167	0.766	0.0117542	9	0			ATP6V0E		GOBP_ACTIN_FILAMENT_BASED_PROCESS [808]	Any cellular process that depends upon or alters the actin cytoskeleton, that part of the cytoskeleton comprising actin filaments and their associated proteins. [GOC:mah]	10		4.37 e-7	3.27 e-4
PCBP1.1	8.6047e-07	-1.01523	0.042	0.596	0.0120328	9	0			PCBP1
ATP5A1	8.90485e-07	-0.703043	0.125	0.731	0.0124525	9	0			ATP5A1
MAN2B1.6	9.09968e-07	-1.23635	0.083	0.654	0.012725	9	0			MAN2B1
MYH9.1	9.84907e-07	-1.06639	0	0.557	0.0137729	9	0			MYH9
GM8995.5	1.16056e-06	-0.569729	0.125	0.682	0.0162293	9	0			NPC2
NPC2.7	1.29866e-06	-1.00752	0.167	0.793	0.0181605	9	0			CSNK1A1
CSNK1A1.2	1.42132e-06	-0.88934	0	0.547	0.0198757	9	0			HSP90B1
HSP90B1.5	1.44149e-06	-1.03495	0.167	0.746	0.0201578	9	0			OSTF1
OSTF1.4	1.54069e-06	-0.682022	0.125	0.7	0.021545	9	0			ECM1
ECM1.7	1.5464e-06	-1.85947	0.083	0.59	0.0216248	9	0			PLEK
PLEK.7	1.61529e-06	-1.36047	0.083	0.616	0.0225882	9	0			AHNAK
AHNAK.5	1.71763e-06	-0.495882	0.208	0.812	0.0240194	9	0			KLF13
KLF13.4	1.7344e-06	-0.646579	0.042	0.622	0.0242538	9	0			SDC3
SDC3.6	1.79066e-06	-1.7099	0.042	0.563	0.0250406	9	0			EIF3A
EIF3A.4	1.9791e-06	-0.709172	0.083	0.637	0.0276758	9	0			PITPNA
PITPNA.5	2.10321e-06	-0.775042	0.083	0.695	0.0294112	9	0			LY86
LY86.2	2.13228e-06	-0.784153	0.125	0.677	0.0298178	9	0			CDK2AP2
CDK2AP2.4	2.22773e-06	-1.03547	0	0.534	0.0311525	9	0			NDUFA4
NDUFA4.3	2.3588e-06	-0.730952	0.167	0.828	0.0329854	9	0			DAD1
DAD1	2.4587e-06	-0.575719	0.125	0.727	0.0343824	9	0			ATP2B1
ATP2B1.3	2.52103e-06	-0.814747	0.083	0.656	0.0352541	9	0			TM6SF1
X2700060E02RIK	2.57631e-06	-0.874215	0.083	0.635	0.0360272	9	0			PLTP
TM6SF1.2	2.77862e-06	-0.910268	0	0.527	0.0388563	9	0			RBM39
PLTP.7	2.98584e-06	-1.61757	0.083	0.575	0.041754	9	0			SUMO2
RBM39.3	3.11079e-06	-0.381772	0.167	0.764	0.0435012	9	0			SH3BGRL
SUMO2.1	3.18455e-06	-0.91664	0.083	0.625	0.0445328	9	0			MDH2
SH3BGRL.5	3.50823e-06	-1.01117	0.083	0.613	0.0490591	9	0
MDH2.1	3.54679e-06	-0.858464	0.042	0.547	0.0495984	9	0
IGKC.9	4.62097e-09	1.11478	0.917	0.407	6.46197e-05	9	1
RPL23.5	2.88613e-08	0.501861	1	0.994	0.000403597	9	1
MT.RNR1.8	4.34558e-08	0.949343	0.958	0.994	0.000607686	9	1
MT.RNR2.8	1.07795e-07	0.805125	1	0.995	0.0015074	9	1
RPL39.5	4.86112e-07	0.584135	1	0.982	0.00679779	9	1
RPLP1.4	5.91658e-07	0.540364	1	0.992	0.00827374	9	1
CD74.8	6.05593e-07	0.808644	1	0.843	0.00846861	9	1
RPL32.6	8.82696e-07	0.606745	1	0.99	0.0123436	9	1
RPL37.6	9.8401e-07	0.541244	1	0.982	0.0137604	9	1
CD79B.9	1.58482e-06	1.07284	0.75	0.351	0.0221621	9	1
RPS18.7	2.09419e-06	0.57047	1	0.989	0.0292852	9	1
RPS3A1.6	2.69226e-06	0.531354	1	0.986	0.0376486	9	1
