# Supplementary material for: Broad-spectrum antibiotics disrupt homeostatic efferocytosis
Source: Nat Metab. Author manuscript; Available in PMC 2024 Sep 20. (PMC7616532; doi:10.1038/s42255-024-01107-7)
Supplement: Supplementary Table 6 [file EMS197952-supplement-Supplementary_Table_6.xlsx]

## Sheet: Cluster0
Large Peritoneal Macrophages (Adgre1+ Itgam+ Fcer1g+ Lyz2+)
Genes	p_val	avg_logFC	pct.1	pct.2	p_val_adj	cluster	up?		Genes Up - no RPs	Genes Down - no RPs		All Genes Analysis - Up								All Genes Analysis - Down
PRG4	3.28379e-47	1.02659	1	0.529	4.48106e-43	0	1		PRG4	CORO1A		Hallmark								Hallmark
SELP	5.00654e-41	0.757079	0.949	0.342	6.83192e-37	0	1		SELP	LTB		HALLMARK_COMPLEMENT [200]	Genes encoding components of the complement system, which is part of the innate immune system.	26		2.38 e-23	1.19 e-21			HALLMARK_ALLOGRAFT_REJECTION [200]	Genes up-regulated during transplant rejection.	6		2.64 e-8	1.32 e-6
FAM46A	2.81298e-39	0.850259	1	0.54	3.8386e-35	0	1		FAM46A	PTPRCAP		HALLMARK_MTORC1_SIGNALING [200]	Genes up-regulated through activation of mTORC1 complex.	20		5.57 e-16	9.28 e-15			HALLMARK_IL2_STAT5_SIGNALING [199]	Genes up-regulated by STAT5 in response to IL2 stimulation.	5		1.01 e-6	2.52 e-5
ALOX5AP	3.83124e-36	0.748314	1	0.506	5.2281e-32	0	1		ALOX5AP	CD79A		HALLMARK_ADIPOGENESIS [200]	Genes up-regulated during adipocyte differentiation (adipogenesis).	19		7.8 e-15	9.75 e-14			HALLMARK_HYPOXIA [200]	Genes up-regulated in response to low oxygen levels (hypoxia).	3		7.98 e-4	9.98 e-3
FN1	9.50255e-36	0.722886	1	0.619	1.29672e-31	0	1		FN1	IGHM		HALLMARK_KRAS_SIGNALING_UP [200]	Genes up-regulated by KRAS activation.	17		1.28 e-12	1.28 e-11			HALLMARK_KRAS_SIGNALING_UP [200]	Genes up-regulated by KRAS activation.	3		7.98 e-4	9.98 e-3
F5	1.97867e-35	0.737684	0.927	0.36	2.7001e-31	0	1		F5	PLAC8		HALLMARK_APOPTOSIS [161]	Genes mediating programmed cell death (apoptosis) by activation of caspases.	13		1.1 e-9	7.83 e-9			HALLMARK_INTERFERON_ALPHA_RESPONSE [97]	Genes up-regulated in response to alpha interferon proteins.	2		3.53 e-3	3.53 e-2
PLXDC2	5.78283e-35	0.663416	0.91	0.353	7.89125e-31	0	1		PLXDC2	IGLC2		HALLMARK_HYPOXIA [200]	Genes up-regulated in response to low oxygen levels (hypoxia).	14		1.63 e-9	9.04 e-9
GDA	6.25515e-35	0.652538	0.983	0.444	8.53578e-31	0	1		GDA	H2-AA		HALLMARK_TNFA_SIGNALING_VIA_NFKB [200]	Genes regulated by NF-kB in response to TNF [GeneID=7124].	14		1.63 e-9	9.04 e-9
CGNL1	9.84273e-35	0.629904	0.837	0.29	1.34314e-30	0	1		CGNL1	CD2		HALLMARK_GLYCOLYSIS [200]	Genes encoding proteins involved in glycolysis and gluconeogenesis.	12		1.31 e-7	5.05 e-7
COMT	1.0606e-34	0.678633	0.966	0.449	1.44729e-30	0	1		COMT	ETS1		HALLMARK_P53_PATHWAY [200]	Genes involved in p53 pathways and networks.	12		1.31 e-7	5.05 e-7
ITGB2	1.92274e-34	0.677452	0.989	0.538	2.62378e-30	0	1		ITGB2	H2-EB1		HALLMARK_HEME_METABOLISM [200]	Genes involved in metabolism of heme (a cofactor consisting of iron and porphyrin) and erythroblast differentiation.	11		1.04 e-6	3.46 e-6
TYROBP	2.58354e-34	0.705131	1	0.664	3.5255e-30	0	1		TYROBP	MS4A1
PRTN3	2.9057e-34	0.671481	0.949	0.375	3.96512e-30	0	1		PRTN3	GIMAP3
PTGS1	5.6674e-34	0.639661	0.933	0.366	7.73373e-30	0	1		PTGS1	LY6D		Function Classification								Function Classification
LYZ2	9.57497e-34	0.779892	1	0.896	1.3066e-29	0	1		LYZ2	GIMAP4		REACTOME_INNATE_IMMUNE_SYSTEM [1117]	Innate Immune System	82		6.16 e-53	1.84 e-49			REACTOME_CD22_MEDIATED_BCR_REGULATION [61]	CD22 mediated BCR regulation	5		2.66 e-9	7.93 e-6
C1QC	2.68231e-33	0.776094	1	0.523	3.66028e-29	0	1		C1QC	CD79B		KEGG_LYSOSOME [121]	Lysosome	19		2.2 e-20	1.09 e-17			REACTOME_ANTIGEN_ACTIVATES_B_CELL_RECEPTOR_BCR_LEADING_TO_GENERATION_OF_SECOND_MESSENGERS [86]	Antigen activates B Cell Receptor (BCR) leading to generation of second messengers	5		1.53 e-8	2.28 e-5
ITGA6	5.04508e-33	0.676279	0.972	0.447	6.88452e-29	0	1		ITGA6	IGLC3		NABA_MATRISOME [1026]	Ensemble of genes encoding extracellular matrix and extracellular matrix-associated proteins	45		9.27 e-20	3.95 e-17			REACTOME_SIGNALING_BY_THE_B_CELL_RECEPTOR_BCR [166]	Signaling by the B Cell Receptor (BCR)	5		4.12 e-7	4.1 e-4
ALOX15	7.19672e-33	0.755464	1	0.481	9.82064e-29	0	1		ALOX15	EBF1		WP_COMPLEMENT_SYSTEM [99]	Complement system	18		2.96 e-19	1.1 e-16			REACTOME_CELL_SURFACE_INTERACTIONS_AT_THE_VASCULAR_WALL [194]	Cell surface interactions at the vascular wall	5		8.91 e-7	6.64 e-4
LRP1	9.4441e-33	0.561789	0.893	0.342	1.28874e-28	0	1		LRP1	MZB1		WP_MICROGLIA_PATHOGEN_PHAGOCYTOSIS_PATHWAY [40]	Microglia pathogen phagocytosis pathway	13		6.79 e-18	2.02 e-15			WP_APOPTOSISRELATED_NETWORK_DUE_TO_ALTERED_NOTCH3_IN_OVARIAN_CANCER [54]	Apoptosis-related network due to altered Notch3 in ovarian cancer	3		1.65 e-5	9.85 e-3
TRF	1.49104e-32	0.748532	1	0.501	2.03468e-28	0	1		TRF	MT		NABA_MATRISOME_ASSOCIATED [751]	Ensemble of genes encoding ECM-associated proteins including ECM-affilaited proteins, ECM regulators and secreted factors	36		3.55 e-17	9.63 e-15			PID_BCR_5PATHWAY [63]	BCR signaling pathway	3		2.63 e-5	1.31 e-2
THBS1	1.68736e-32	0.717767	0.983	0.429	2.30257e-28	0	1		THBS1	GIMAP6		REACTOME_EXTRACELLULAR_MATRIX_ORGANIZATION [301]	Extracellular matrix organization	23		1.3 e-15	2.99 e-13			WP_VEGFAVEGFR2_SIGNALING_PATHWAY [438]	VEGFA-VEGFR2 signaling pathway	5		4.58 e-5	1.95 e-2
TLN1	2.17641e-32	0.615159	0.994	0.627	2.96993e-28	0	1		TLN1	CD74		WP_VEGFAVEGFR2_SIGNALING_PATHWAY [438]	VEGFA-VEGFR2 signaling pathway	24		4.66 e-13	9.92 e-11			REACTOME_ADAPTIVE_IMMUNE_SYSTEM [825]	Adaptive Immune System	6		9.16 e-5	3.26 e-2
APP	6.54451e-32	0.61694	0.989	0.436	8.93064e-28	0	1		APP	H2-AB1		WP_TYROBP_CAUSAL_NETWORK_IN_MICROGLIA [63]	TYROBP causal network in microglia	11		4.51 e-12	7.92 e-10			WP_B_CELL_RECEPTOR_SIGNALING_PATHWAY [98]	B cell receptor signaling pathway	3		9.85 e-5	3.26 e-2
APOE	8.86082e-32	0.875011	1	0.813	1.20915e-27	0	1		APOE	IGKC		REACTOME_POST_TRANSLATIONAL_PROTEIN_MO	Post-translational protein modification	41		6.76 e-12	1.06 e-9
SMPDL3A	3.93772e-31	0.6516	1	0.571	5.37342e-27	0	1		SMPDL3A	TMSB10
DPEP2	4.85063e-31	0.518708	0.882	0.368	6.61917e-27	0	1		DPEP2	H2-DMB2
CYBB	6.26147e-31	0.610242	0.994	0.616	8.5444e-27	0	1		CYBB	PTMA		GO Classification								GO Classification
CFH	7.17129e-31	0.580852	0.893	0.366	9.78594e-27	0	1		CFH	MT		GOCC_SECRETORY_GRANULE [864]	A small subcellular vesicle, surrounded by a membrane, that is formed from the Golgi apparatus and contains a highly concentrated protein destined for secretion. Secretory granules move towards the periphery of the cell and upon stimulation, their membranes fuse with the cell membrane, and their protein load is exteriorized. Processing of the contained protein may take place in secretory granules…	79		8.76 e-62	9.11 e-58			GOBP_POSITIVE_REGULATION_OF_IMMUNE_SYSTEM_PROCESS [917]	Any process that activates or increases the frequency, rate, or extent of an immune system process. [GOC:add]	15		1 e-15	9.94 e-12
EMILIN2	9.27086e-31	0.673834	0.978	0.46	1.2651e-26	0	1		EMILIN2	IGLC1		GOCC_SECRETORY_VESICLE [1024]	A cytoplasmic, membrane bound vesicle that is capable of fusing to the plasma membrane to release its contents into the extracellular space. [GOC:dos]	83		4.94 e-57	2.57 e-53			GOBP_B_CELL_RECEPTOR_SIGNALING_PATHWAY [124]	A series of molecular signals initiated by the cross-linking of an antigen receptor on a B cell. [GOC:add]	9		1.91 e-15	9.94 e-12
ITGAM	1.47307e-30	0.593336	0.994	0.475	2.01015e-26	0	1		ITGAM	GIMAP1		GOBP_DEFENSE_RESPONSE [1739]	Reactions, triggered in response to the presence of a foreign body or the occurrence of an injury, which result in restriction of damage to the organism attacked or prevention/recovery from the infection caused by the attack. [GOC:go_curators]	88		7.99 e-44	2.77 e-40			GOBP_LYMPHOCYTE_ACTIVATION [792]	A change in morphology and behavior of a lymphocyte resulting from exposure to a specific antigen, mitogen, cytokine, chemokine, cellular ligand, or soluble factor. [GOC:mgi_curators, ISBN:0781735149]	14		3.91 e-15	1.36 e-11
EDNRB	3.19895e-30	0.584117	0.978	0.418	4.36529e-26	0	1		EDNRB	JUND		GOBP_REGULATION_OF_IMMUNE_SYSTEM_PROCESS [1435]	Any process that modulates the frequency, rate, or extent of an immune system process. [GOC:add]	80		1.12 e-42	2.9 e-39			GOBP_B_CELL_ACTIVATION [329]	The change in morphology and behavior of a mature or immature B cell resulting from exposure to a mitogen, cytokine, chemokine, cellular ligand, or an antigen for which it is specific. [GOC:mgi_curators, ISBN:0781735149]	11		5.65 e-15	1.47 e-11
LTC4S	3.77376e-30	0.676899	1	0.466	5.14967e-26	0	1		LTC4S	LY6A		GOBP_POSITIVE_REGULATION_OF_MULTICELLULAR_ORGANISMAL_PROCESS [1470]	Any process that activates or increases the frequency, rate or extent of an organismal process, any of the processes pertinent to the function of an organism above the cellular level; includes the integrated processes of tissues and organs. [GOC:ai]	80		6.46 e-42	1.34 e-38			GOBP_ANTIGEN_RECEPTOR_MEDIATED_SIGNALING_PATHWAY [237]	A series of molecular signals initiated by the cross-linking of an antigen receptor on a B or T cell. [GOC:add]	10		1.1 e-14	2.29 e-11
LAMP2	1.17552e-29	0.586905	0.972	0.453	1.60412e-25	0	1		LAMP2	POLR3E		GOBP_IMMUNE_RESPONSE [1882]	Any immune system process that functions in the calibrated response of an organism to a potential internal or invasive threat. [GO_REF:0000022, GOC:add]	85		1.66 e-38	2.87 e-35			GOBP_CELL_ACTIVATION [1095]	A change in the morphology or behavior of a cell resulting from exposure to an activating factor such as a cellular or soluble ligand. [GOC:mgi_curators]	15		1.33 e-14	2.31 e-11
FCNA	1.55684e-29	0.687716	0.944	0.418	2.12446e-25	0	1		FCNA	CCND2		GOCC_VACUOLE [827]	A closed structure, found only in eukaryotic cells, that is completely surrounded by unit membrane and contains liquid material. Cells contain one or several vacuoles, that may have different functions from each other. Vacuoles have a diverse array of functions. They can act as a storage organelle for nutrients or waste products, as a degradative compartment, as a cost-effective way of increasing…	55		5.68 e-33	7.39 e-30			GOBP_REGULATION_OF_IMMUNE_SYSTEM_PROCESS [1435]	Any process that modulates the frequency, rate, or extent of an immune system process. [GOC:add]	16		3.26 e-14	4.84 e-11
LAPTM5	1.83748e-29	0.605896	1	0.726	2.50742e-25	0	1		LAPTM5	MAT2B		GOCC_VESICLE_MEMBRANE [1189]	The lipid bilayer surrounding any membrane-bounded vesicle in the cell. [GOC:mah, GOC:vesicle]	62		3.25 e-31	3.38 e-28			GOBP_IMMUNE_RESPONSE_REGULATING_CELL_SURFACE_RECEPTOR_SIGNALING_PATHWAY [321]	A series of molecular signals initiated by the binding of an extracellular ligand to a receptor on the surface of the target cell capable of activating, perpetuating, or inhibiting an immune response. [GOC:add, ISBN:0781735149, PMID:15771571]	10		2.29 e-13	2.97 e-10
C1QB	1.925e-29	0.704109	1	0.59	2.62686e-25	0	1		C1QB	FAU		GOCC_VESICLE_LUMEN [327]	The volume enclosed by the membrane or protein that forms a vesicle. [GOC:mah, GOC:vesicles]	37		1.47 e-30	1.39 e-27			GOBP_ACTIVATION_OF_IMMUNE_RESPONSE [379]	Any process that initiates an immune response. [GO_REF:0000022, GOC:add, ISBN:0781735149]	10		1.19 e-12	1.37 e-9
PLEK	2.26025e-29	0.584377	0.961	0.473	3.08434e-25	0	1		PLEK	VIM		GOBP_VESICLE_MEDIATED_TRANSPORT [1575]	A cellular transport process in which transported substances are moved in membrane-bounded vesicles; transported substances are enclosed in the vesicle lumen or located in the vesicle membrane. The process begins with a step that directs a substance to the forming vesicle, and includes vesicle budding and coating. Vesicles are then targeted to, and fuse with, an acceptor membrane. [GOC:ai, GOC:ma…	68		2.23 e-29	1.79 e-26			GOBP_IMMUNE_RESPONSE [1882]	Any immune system process that functions in the calibrated response of an organism to a potential internal or invasive threat. [GO_REF:0000022, GOC:add]	16		2.03 e-12	2.11 e-9
FCGR3	2.49126e-29	0.597852	0.989	0.457	3.39957e-25	0	1		FCGR3	BCL2
MAFB	2.51165e-29	0.593062	0.949	0.409	3.4274e-25	0	1		MAFB	APOBEC3
EVI5	3.53209e-29	0.513467	0.86	0.349	4.81989e-25	0	1		EVI5	NAPSA
ANXA3	5.42952e-29	0.509286	0.927	0.377	7.40912e-25	0	1		ANXA3	EEF1G
C1QA	6.17504e-29	0.696505	0.994	0.542	8.42646e-25	0	1		C1QA	RABGAP1L
CFP	8.44395e-29	0.656463	1	0.551	1.15226e-24	0	1		CFP	EZR
ICAM2	1.6518e-28	0.617444	1	0.514	2.25404e-24	0	1		ICAM2	LY6E
GNGT2	1.87232e-28	0.579233	0.972	0.505	2.55497e-24	0	1		GNGT2
GRN.1	2.81828e-28	0.559836	0.994	0.534	3.84582e-24	0	1		GRN
HGSNAT	2.93905e-28	0.63551	0.854	0.36	4.01062e-24	0	1		HGSNAT
CREG1	3.41255e-28	0.539419	0.933	0.455	4.65676e-24	0	1		CREG1
CD14	3.72421e-28	0.598304	0.927	0.407	5.08206e-24	0	1		CD14
WFDC17	4.67902e-28	0.666388	1	0.662	6.385e-24	0	1		WFDC17
IFITM2	5.32602e-28	0.599634	1	0.518	7.26789e-24	0	1		IFITM2
C4B	5.51797e-28	0.633802	0.86	0.351	7.52982e-24	0	1		C4B
ST3GAL5	8.19774e-28	0.525194	0.91	0.401	1.11866e-23	0	1		ST3GAL5
FLNB	8.87015e-28	0.504359	0.949	0.405	1.21042e-23	0	1		FLNB
RGS10	1.0447e-27	0.5125	0.994	0.471	1.4256e-23	0	1		RGS10
CST3	1.05527e-27	0.60976	1	0.745	1.44002e-23	0	1		CST3
ITM2B	1.56915e-27	0.476108	1	0.852	2.14126e-23	0	1		ITM2B
ADGRE1	1.75329e-27	0.554832	0.966	0.442	2.39253e-23	0	1		ADGRE1
FGFR1	1.8981e-27	0.54807	0.899	0.375	2.59015e-23	0	1		FGFR1
CRYL1	2.04597e-27	0.477888	0.803	0.314	2.79192e-23	0	1		CRYL1
PYGL	2.14031e-27	0.542925	0.899	0.373	2.92066e-23	0	1		PYGL
MCEMP1	2.2466e-27	0.572846	0.899	0.386	3.0657e-23	0	1		MCEMP1
PRDX5	3.63355e-27	0.58387	1	0.603	4.95834e-23	0	1		PRDX5
KLF9	4.05274e-27	0.532611	0.798	0.314	5.53038e-23	0	1		KLF9
MAN2B1	4.8625e-27	0.541408	0.989	0.553	6.63537e-23	0	1		MAN2B1
NUPR1	5.50793e-27	0.512358	0.876	0.377	7.51612e-23	0	1		NUPR1
CEBPB	8.176e-27	0.602411	1	0.549	1.1157e-22	0	1		CEBPB
MGST1	8.21927e-27	0.506226	0.871	0.377	1.1216e-22	0	1		MGST1
ZEB2	9.02854e-27	0.493588	0.961	0.479	1.23203e-22	0	1		ZEB2
FABP4	9.80833e-27	0.686394	0.955	0.442	1.33844e-22	0	1		FABP4
LYZ1	1.03318e-26	0.583191	0.944	0.455	1.40987e-22	0	1		LYZ1
IFITM6	1.85371e-26	0.53457	0.865	0.359	2.52957e-22	0	1		IFITM6
ECM1	1.901e-26	0.607139	0.983	0.508	2.5941e-22	0	1		ECM1
CSF1R	3.16049e-26	0.520396	0.916	0.409	4.31281e-22	0	1		CSF1R
CCL24	4.45419e-26	0.656525	0.938	0.429	6.07819e-22	0	1		CCL24
HACD4	4.46665e-26	0.502202	0.848	0.377	6.09519e-22	0	1		HACD4
PTGIS	7.03789e-26	0.628956	0.758	0.288	9.60391e-22	0	1		PTGIS
CTSL	9.8504e-26	0.473372	0.815	0.333	1.34419e-21	0	1		CTSL
GARNL3	1.08745e-25	0.622583	0.702	0.261	1.48393e-21	0	1		GARNL3
LTBP1	1.20163e-25	0.567878	0.82	0.327	1.63974e-21	0	1		LTBP1
TCN2	1.73994e-25	0.517544	0.961	0.449	2.37432e-21	0	1		TCN2
PADI4	2.04941e-25	0.440757	0.854	0.349	2.79662e-21	0	1		PADI4
PILRA	3.32082e-25	0.447894	0.764	0.301	4.53159e-21	0	1		PILRA
CTSB	6.34468e-25	0.502449	1	0.56	8.65795e-21	0	1		CTSB
TIMP2	9.7045e-25	0.579478	0.994	0.514	1.32428e-20	0	1		TIMP2
SDC3	1.02261e-24	0.392277	0.944	0.403	1.39546e-20	0	1		SDC3
SLPI	2.22325e-24	0.815017	0.972	0.734	3.03385e-20	0	1		SLPI
PMP22	3.0645e-24	0.416128	0.837	0.349	4.18182e-20	0	1		PMP22
MS4A8A	4.3831e-24	0.46755	0.809	0.333	5.98118e-20	0	1		MS4A8A
ATP6V1E1	4.42912e-24	0.399488	0.888	0.42	6.04398e-20	0	1		ATP6V1E1
NFIC	5.51933e-24	0.49197	0.809	0.351	7.53168e-20	0	1		NFIC
CD9	5.96242e-24	0.530662	0.972	0.519	8.13632e-20	0	1		CD9
MSR1	6.28216e-24	0.465659	0.876	0.377	8.57263e-20	0	1		MSR1
DSTN	7.02016e-24	0.435748	0.865	0.399	9.57971e-20	0	1		DSTN
PROS1	7.91734e-24	0.42291	0.68	0.261	1.0804e-19	0	1		PROS1
S100A1	8.16175e-24	0.49683	0.809	0.351	1.11375e-19	0	1		S100A1
NINJ1	1.01404e-23	0.531973	0.933	0.445	1.38376e-19	0	1		NINJ1
MEF2A	1.01587e-23	0.479905	0.837	0.384	1.38625e-19	0	1		MEF2A
IDH1	1.07722e-23	0.360167	0.848	0.346	1.46997e-19	0	1		IDH1
ATP1A3	1.31431e-23	0.426959	0.685	0.266	1.7935e-19	0	1		ATP1A3
SERPINB2	1.68295e-23	0.537638	0.82	0.366	2.29656e-19	0	1		SERPINB2
PF4	4.99945e-23	0.649321	0.972	0.567	6.82225e-19	0	1		PF4
C3AR1	5.83715e-23	0.356779	0.713	0.275	7.96538e-19	0	1		C3AR1
CD5L	5.97173e-23	0.523137	0.961	0.442	8.14902e-19	0	1		CD5L
IFITM3	6.268e-23	0.568105	1	0.534	8.55331e-19	0	1		IFITM3
TSPAN4	1.20562e-22	0.394226	0.438	0.111	1.64519e-18	0	1		TSPAN4
ITGB1	1.5844e-22	0.450887	0.972	0.584	2.16207e-18	0	1		ITGB1
LILRB4A	1.61136e-22	0.377886	0.64	0.227	2.19886e-18	0	1		LILRB4A
PLIN2	1.69937e-22	0.46414	0.893	0.41	2.31896e-18	0	1		PLIN2
LRG1	1.81801e-22	0.537665	0.843	0.388	2.48086e-18	0	1		LRG1
GPX1	2.19207e-22	0.508618	1	0.762	2.9913e-18	0	1		GPX1
CAMK1	2.83294e-22	0.429118	0.736	0.298	3.86583e-18	0	1		CAMK1
CMKLR1	2.86514e-22	0.378755	0.697	0.261	3.90977e-18	0	1		CMKLR1
FABP5	3.22876e-22	0.559077	0.713	0.288	4.40597e-18	0	1		FABP5
KHK	3.33848e-22	0.451306	0.815	0.377	4.55569e-18	0	1		KHK
TMCC1	3.45528e-22	0.444744	0.888	0.403	4.71507e-18	0	1		TMCC1
DDOST	3.61772e-22	0.427247	0.865	0.433	4.93675e-18	0	1		DDOST
MAN2A1	4.34171e-22	0.404687	0.899	0.44	5.9247e-18	0	1		MAN2A1
SLC11A1	5.50661e-22	0.350594	0.747	0.301	7.51432e-18	0	1		SLC11A1
FYB	5.83658e-22	0.437109	0.82	0.37	7.9646e-18	0	1		FYB
BLVRB	6.3477e-22	0.449649	0.927	0.455	8.66207e-18	0	1		BLVRB
CTSD	6.93592e-22	0.486927	0.994	0.577	9.46475e-18	0	1		CTSD
FCER1G	7.59739e-22	0.49058	1	0.547	1.03674e-17	0	1		FCER1G
CCL6	9.10578e-22	0.46608	0.983	0.519	1.24257e-17	0	1		CCL6
F10	1.4341e-21	0.447984	0.882	0.394	1.95697e-17	0	1		F10
GUSB	2.12525e-21	0.446649	0.77	0.34	2.90011e-17	0	1		GUSB
ANK	2.24214e-21	0.401624	0.635	0.25	3.05963e-17	0	1		ANK
BSG	3.67962e-21	0.459647	0.978	0.542	5.02121e-17	0	1		BSG
BAIAP2	4.87072e-21	0.40614	0.567	0.2	6.64658e-17	0	1		BAIAP2
PDIA3	7.92188e-21	0.487051	0.927	0.519	1.08102e-16	0	1		PDIA3
RRBP1	9.25985e-21	0.421303	0.921	0.475	1.2636e-16	0	1		RRBP1
DAPK1	9.29898e-21	0.444599	0.601	0.22	1.26894e-16	0	1		DAPK1
HEXA	9.60448e-21	0.473592	0.955	0.501	1.31063e-16	0	1		HEXA
CD93	1.14717e-20	0.355594	0.601	0.213	1.56543e-16	0	1		CD93
ITSN1	1.18086e-20	0.418265	0.685	0.272	1.6114e-16	0	1		ITSN1
CCR1	1.30428e-20	0.453354	0.742	0.333	1.77983e-16	0	1		CCR1
PYCARD	1.31043e-20	0.496761	0.989	0.645	1.78821e-16	0	1		PYCARD
FTL1	1.50663e-20	0.447158	1	0.885	2.05594e-16	0	1		FTL1
CD68	1.53746e-20	0.429166	0.91	0.42	2.09802e-16	0	1		CD68
TMEM176A	2.00639e-20	0.429299	0.803	0.379	2.73792e-16	0	1		TMEM176A
RPN2	2.15078e-20	0.354486	0.927	0.484	2.93496e-16	0	1		RPN2
SEPP1	2.37204e-20	0.366445	0.916	0.416	3.23688e-16	0	1		SEPP1
NPC2	2.94707e-20	0.45393	1	0.697	4.02157e-16	0	1		NPC2
GLUL	2.94945e-20	0.366914	0.876	0.407	4.02482e-16	0	1		GLUL
CTSA	3.98185e-20	0.419805	0.871	0.418	5.43364e-16	0	1		CTSA
CYBA	5.40606e-20	0.399697	1	0.86	7.37712e-16	0	1		CYBA
MSRB1	6.82945e-20	0.425227	0.865	0.44	9.31947e-16	0	1		MSRB1
TGFB2	7.20657e-20	0.694165	0.522	0.179	9.83409e-16	0	1		TGFB2
MT1	8.13564e-20	0.366262	0.927	0.453	1.11019e-15	0	1		MT1
ALOX5	1.03925e-19	0.375586	0.607	0.226	1.41817e-15	0	1		ALOX5
LAMTOR4	1.22906e-19	0.396169	0.949	0.582	1.67718e-15	0	1		LAMTOR4
DERL1	1.479e-19	0.46531	0.837	0.416	2.01824e-15	0	1		DERL1
CLEC4D	1.77564e-19	0.430574	0.77	0.338	2.42304e-15	0	1		CLEC4D
BRI3	1.90244e-19	0.440713	0.966	0.588	2.59607e-15	0	1		BRI3
ACLY	2.02631e-19	0.407949	0.865	0.431	2.76511e-15	0	1		ACLY
FKBP2	2.20838e-19	0.339953	0.82	0.412	3.01356e-15	0	1		FKBP2
SULT1A1	2.50792e-19	0.358721	0.573	0.209	3.42231e-15	0	1		SULT1A1
TXN1	2.61797e-19	0.445732	0.983	0.669	3.57248e-15	0	1		TXN1
ADAP1	2.6188e-19	0.342885	0.545	0.196	3.57362e-15	0	1		ADAP1
EFNB2	3.53262e-19	0.469014	0.539	0.194	4.82062e-15	0	1		EFNB2
RAP1B	3.7076e-19	0.456473	0.978	0.628	5.05939e-15	0	1		RAP1B
GGH	4.6497e-19	0.42317	0.719	0.327	6.34498e-15	0	1		GGH
LAMP1	5.2054e-19	0.432857	0.978	0.567	7.10329e-15	0	1		LAMP1
ACACA	7.24081e-19	0.375184	0.618	0.244	9.88081e-15	0	1		ACACA
FABP7	1.00721e-18	0.384617	0.685	0.279	1.37444e-14	0	1		FABP7
FXYD5	1.51728e-18	0.415494	0.994	0.8	2.07047e-14	0	1		FXYD5
H2.D1	1.69945e-18	0.308789	1	0.928	2.31906e-14	0	1		H2-D1
PLOD3.ABCB5	1.70826e-18	0.384901	0.68	0.303	2.33109e-14	0	1		PLOD3
PEAK1	1.79815e-18	0.340065	0.618	0.244	2.45376e-14	0	1		ABCB5
APLP2	1.82183e-18	0.372365	0.837	0.386	2.48607e-14	0	1		PEAK1
CCDC50	1.9104e-18	0.352057	0.899	0.451	2.60693e-14	0	1		APLP2
PIRB	2.21531e-18	0.423424	0.775	0.364	3.02301e-14	0	1		CCDC50
SLC15A3	2.55286e-18	0.266383	0.287	0.052	3.48363e-14	0	1		PIRB
ADD3	3.10073e-18	0.362875	0.983	0.569	4.23126e-14	0	1		SLC15A3
KLF13	3.40297e-18	0.418724	0.91	0.54	4.6437e-14	0	1		ADD3
SH3BGRL	3.55255e-18	0.398864	0.916	0.475	4.84781e-14	0	1		KLF13
PLTP	3.70768e-18	0.397784	0.888	0.436	5.0595e-14	0	1		SH3BGRL
MPP1	4.04314e-18	0.365995	0.758	0.353	5.51727e-14	0	1		PLTP
DBI	4.49814e-18	0.383334	0.961	0.586	6.13817e-14	0	1		MPP1
GSR	4.97914e-18	0.365776	0.702	0.303	6.79453e-14	0	1		DBI
ADAM15	6.04146e-18	0.28331	0.82	0.364	8.24418e-14	0	1		GSR
CLEC4E	6.53636e-18	0.295419	0.562	0.211	8.91951e-14	0	1		ADAM15
CALML4	6.86758e-18	0.373266	0.652	0.272	9.3715e-14	0	1		CLEC4E
SRGN	9.56344e-18	0.36576	0.989	0.811	1.30503e-13	0	1		CALML4
PID1	1.05556e-17	0.350569	0.697	0.311	1.44042e-13	0	1		SRGN
F630028O10RIK	1.12659e-17	0.362469	0.646	0.274	1.53734e-13	0	1		PID1
TMEM176B	1.14121e-17	0.352616	0.876	0.431	1.55729e-13	0	1		TMEM176B
GAPDH	1.22061e-17	0.386303	1	0.754	1.66565e-13	0	1		GAPDH
GBE1	1.40127e-17	0.327873	0.59	0.231	1.91217e-13	0	1		GBE1
CD302	1.42967e-17	0.365337	0.59	0.25	1.95093e-13	0	1		CD302
ARHGAP12	1.44193e-17	0.332849	0.545	0.209	1.96766e-13	0	1		ARHGAP12
PELP1	1.76412e-17	0.406506	0.522	0.192	2.40732e-13	0	1		PELP1
X4930455G09RIK	1.80706e-17	0.291951	0.68	0.299	2.46591e-13	0	1		SPI1
SPI1	1.98653e-17	0.263621	0.921	0.492	2.71082e-13	0	1		MLXIPL
MLXIPL	2.44348e-17	0.285951	0.545	0.205	3.33437e-13	0	1		GUCA1A
GUCA1A	2.5444e-17	0.292817	0.551	0.213	3.47209e-13	0	1		ATP6V0B
ATP6V0B	2.61739e-17	0.331234	0.966	0.606	3.5717e-13	0	1		BHLHE40
BHLHE40	3.09691e-17	0.351662	0.618	0.253	4.22605e-13	0	1		CPQ
CPQ	3.13194e-17	0.323208	0.517	0.183	4.27384e-13	0	1		FCOR
FCOR	3.58277e-17	0.316847	0.472	0.159	4.88904e-13	0	1		HIPK2
HIPK2	3.90943e-17	0.322911	0.652	0.285	5.33481e-13	0	1		CEBPA
CEBPA	4.20216e-17	0.271484	0.601	0.25	5.73427e-13	0	1		SELPLG
SELPLG	4.41244e-17	0.383338	0.949	0.56	6.02122e-13	0	1		GATA6
GATA6	4.52975e-17	0.390954	0.573	0.224	6.1813e-13	0	1		NUCB1
NUCB1	5.96034e-17	0.295409	0.854	0.434	8.13348e-13	0	1		DHRS3
DHRS3	6.31164e-17	0.283156	0.82	0.377	8.61287e-13	0	1		RGS2
RGS2	6.99732e-17	0.474273	0.534	0.213	9.54855e-13	0	1		TNFAIP8
TNFAIP8	7.77448e-17	0.378642	0.972	0.584	1.06091e-12	0	1		NCF2
NCF2	8.6685e-17	0.361958	0.871	0.466	1.1829e-12	0	1		LGALS3BP
LGALS3BP	1.11635e-16	0.378622	0.629	0.283	1.52337e-12	0	1		MPEG1
MPEG1	1.51186e-16	0.325411	0.674	0.288	2.06309e-12	0	1		POLR3GL
POLR3GL	1.54945e-16	0.311025	0.556	0.209	2.11438e-12	0	1		SAMSN1
SAMSN1	1.565e-16	0.363621	0.719	0.353	2.13559e-12	0	1		ADSSL1
ADSSL1	1.56906e-16	0.286683	0.584	0.24	2.14114e-12	0	1		REEP3
REEP3	1.59468e-16	0.411958	0.758	0.388	2.1761e-12	0	1		TMEM141
TMEM141	1.63554e-16	0.335366	0.556	0.226	2.23186e-12	0	1		NFIA
NFIA	2.0828e-16	0.331152	0.438	0.148	2.84219e-12	0	1		SCN1B
SCN1B	2.12321e-16	0.342414	0.528	0.203	2.89734e-12	0	1		LRPAP1
LRPAP1	2.30328e-16	0.328402	0.669	0.296	3.14306e-12	0	1		ERGIC3
ERGIC3	2.72019e-16	0.362781	0.725	0.357	3.71198e-12	0	1		NUCB2
NUCB2	2.82977e-16	0.313003	0.646	0.277	3.8615e-12	0	1		GBP2B
GBP2B	2.88977e-16	0.378917	0.41	0.124	3.94338e-12	0	1		CRLF2
CRLF2	3.04344e-16	0.316797	0.893	0.495	4.15308e-12	0	1		ENGASE
ENGASE	3.45805e-16	0.406084	0.584	0.246	4.71885e-12	0	1		SERPINB8
SERPINB8	4.03229e-16	0.259567	0.494	0.177	5.50246e-12	0	1		SERPINB1A
SERPINB1A	4.5185e-16	0.383483	0.826	0.442	6.16595e-12	0	1		CCL9
GM1673	4.78134e-16	0.361605	0.562	0.233	6.52462e-12	0	1		DUSP1
CCL9	5.31717e-16	0.2937	0.893	0.434	7.25581e-12	0	1		ARRB2
DUSP1	5.36478e-16	0.27309	0.713	0.333	7.32078e-12	0	1		LMAN1
ARRB2	8.08279e-16	0.264118	0.775	0.375	1.10298e-11	0	1		CTSS
LMAN1	8.69896e-16	0.351932	0.68	0.327	1.18706e-11	0	1		GNAI3
CTSS	9.27982e-16	0.343675	1	0.732	1.26632e-11	0	1		RAB32
GNAI3	1.08212e-15	0.262387	0.758	0.372	1.47667e-11	0	1		LGALS3
RAB32	1.10294e-15	0.284761	0.646	0.29	1.50507e-11	0	1		METRNL
LGALS3	1.23874e-15	0.346899	0.944	0.536	1.69038e-11	0	1		MYOF
METRNL	1.40414e-15	0.393528	0.646	0.301	1.91608e-11	0	1		PON2
MYOF	1.45755e-15	0.291091	0.59	0.244	1.98897e-11	0	1		DUSP3
PON2	1.50534e-15	0.29298	0.674	0.309	2.05419e-11	0	1		VSIR
DUSP3	1.75088e-15	0.263665	0.68	0.309	2.38926e-11	0	1		ARHGEF12
VSIR	2.22237e-15	0.312059	0.843	0.451	3.03265e-11	0	1		CD300LD
ARHGEF12	2.30726e-15	0.380672	0.483	0.19	3.14848e-11	0	1		CD36
CD300LD	2.63557e-15	0.360351	0.596	0.262	3.59649e-11	0	1		VKORC1
CD36	2.90278e-15	0.284698	0.742	0.346	3.96114e-11	0	1		SDF4
VKORC1	3.65704e-15	0.279851	0.618	0.277	4.9904e-11	0	1		ANXA1
SDF4	3.7245e-15	0.346729	0.888	0.503	5.08245e-11	0	1		SSR4
ANXA1	4.26272e-15	0.317508	0.736	0.351	5.8169e-11	0	1		PTPRE
SSR4	4.36579e-15	0.325984	0.994	0.715	5.95756e-11	0	1		CALR
PTPRE	4.8737e-15	0.37188	0.663	0.32	6.65065e-11	0	1		CALD1
CALR	5.02373e-15	0.366727	0.955	0.636	6.85538e-11	0	1		ASAH1
CALD1	5.42062e-15	0.418247	0.438	0.152	7.39697e-11	0	1		SAA3
ASAH1	5.61375e-15	0.25945	0.68	0.32	7.66053e-11	0	1		ECHS1
SAA3	6.72337e-15	0.40759	0.843	0.482	9.17471e-11	0	1		PILRB2
ECHS1	7.09591e-15	0.25161	0.539	0.22	9.68307e-11	0	1		SELENOF
PILRB2	7.98464e-15	0.289707	0.579	0.24	1.08958e-10	0	1		KITLG
SELENOF	8.00938e-15	0.262532	0.882	0.512	1.09296e-10	0	1		PTPN7
KITLG.C5AR1	8.44482e-15	0.292484	0.5	0.2	1.15238e-10	0	1		C5AR1
PTPN7	8.45416e-15	0.297975	0.551	0.229	1.15366e-10	0	1		RGS18
GM16104	1.05624e-14	0.296897	0.5	0.196	1.44134e-10	0	1		PPIB
GM45050	1.08785e-14	0.360158	0.551	0.237	1.48448e-10	0	1		ALDH2
RGS18	1.08996e-14	0.302095	0.545	0.235	1.48735e-10	0	1		RAB1A
PPIB	1.1342e-14	0.317495	0.989	0.732	1.54773e-10	0	1		HSP90B1
ALDH2	1.23931e-14	0.334769	0.983	0.654	1.69117e-10	0	1		SSH2
AB124611	1.49716e-14	0.340367	0.736	0.405	2.04302e-10	0	1		ADIPOR2
RAB1A	1.70536e-14	0.26209	0.669	0.312	2.32714e-10	0	1		CKB
HSP90B1	1.7709e-14	0.361855	0.949	0.601	2.41656e-10	0	1		CYFIP1
SSH2	2.05742e-14	0.344532	0.876	0.471	2.80756e-10	0	1		LAPTM4A
ADIPOR2.1	2.56797e-14	0.302939	0.697	0.333	3.50425e-10	0	1		SHFM1
CKB	2.75192e-14	0.260636	0.747	0.366	3.75527e-10	0	1		PITPNA
CYFIP1	2.91789e-14	0.339212	0.787	0.412	3.98175e-10	0	1		XDH
LAPTM4A	3.75012e-14	0.292884	0.876	0.514	5.11742e-10	0	1		ADIPOR1
SHFM1	4.11429e-14	0.323478	0.989	0.754	5.61435e-10	0	1		ANKRD33B
PITPNA	4.14919e-14	0.291501	0.921	0.551	5.66199e-10	0	1		BCL2A1B
XDH	4.29846e-14	0.297256	0.517	0.207	5.86568e-10	0	1		NEAT1
ADIPOR1	5.4129e-14	0.256448	0.635	0.283	7.38644e-10	0	1		TGFBI
ANKRD33B	6.02565e-14	0.331574	0.528	0.233	8.2226e-10	0	1		SQRDL
BCL2A1B	6.1157e-14	0.282939	0.612	0.279	8.34548e-10	0	1		P4HB
NEAT1	6.34766e-14	0.254124	0.837	0.434	8.66202e-10	0	1		ESD
TGFBI	7.71135e-14	0.34126	0.702	0.34	1.05229e-09	0	1		SOD1
SQRDL	7.89915e-14	0.28849	0.449	0.181	1.07792e-09	0	1		FGD4
P4HB	8.3946e-14	0.3033	0.86	0.457	1.14553e-09	0	1		CD300A
ESD	8.45766e-14	0.291119	0.82	0.468	1.15413e-09	0	1		TMCO1
SOD1	8.9672e-14	0.311718	0.669	0.323	1.22366e-09	0	1		IGSF6
FGD4	9.49151e-14	0.2633	0.5	0.2	1.29521e-09	0	1		SPPL2A
CD300A	1.06981e-13	0.255041	0.584	0.259	1.45987e-09	0	1		BCAM
TMCO1	1.09581e-13	0.269143	0.787	0.403	1.49534e-09	0	1		CARD19
IGSF6	2.01832e-13	0.256808	0.534	0.233	2.7542e-09	0	1		IFI27
SPPL2A	2.05613e-13	0.313324	0.652	0.325	2.8058e-09	0	1		FERMT3
BCAM	2.71311e-13	0.264831	0.556	0.251	3.70231e-09	0	1		SERF2
CARD19	3.61667e-13	0.281272	0.736	0.379	4.93531e-09	0	1		HDLBP
X2610507B11RIK	3.98959e-13	0.29109	0.612	0.281	5.44419e-09	0	1		COTL1
X1110008F13RIK	4.02448e-13	0.255273	0.916	0.519	5.4918e-09	0	1		NOTCH1
IFI27	4.45085e-13	0.276978	0.758	0.423	6.07363e-09	0	1		BST1
FERMT3	4.88828e-13	0.310296	0.865	0.505	6.67054e-09	0	1		TMED3
SERF2	5.24354e-13	0.252691	0.612	0.287	7.15534e-09	0	1		PI16
HDLBP	5.34119e-13	0.257194	0.663	0.312	7.28858e-09	0	1		CRTAP
COTL1	5.43369e-13	0.336779	0.989	0.664	7.41481e-09	0	1		FAM20C
NOTCH1	5.53944e-13	0.26616	0.421	0.159	7.55912e-09	0	1		TMEM37
BST1	5.74906e-13	0.287466	0.579	0.266	7.84517e-09	0	1		IRF2
TMED3	6.48628e-13	0.252996	0.787	0.421	8.85118e-09	0	1		ID2
PI16	6.94315e-13	0.282888	0.382	0.133	9.47462e-09	0	1		TMED10
CRTAP	7.02106e-13	0.265424	0.438	0.176	9.58094e-09	0	1		BACH1
FAM20C	7.48573e-13	0.275715	0.438	0.17	1.0215e-08	0	1		APOBR
TMEM37	7.53925e-13	0.273678	0.489	0.203	1.02881e-08	0	1		PDIA6
IRF2	8.29253e-13	0.324873	0.865	0.529	1.1316e-08	0	1		ARPC1B
ID2	9.82306e-13	0.285929	0.73	0.364	1.34046e-08	0	1		MYEOV2
TMED10	1.03849e-12	0.264452	0.916	0.56	1.41713e-08	0	1		CCND1
BACH1	1.04839e-12	0.292	0.551	0.242	1.43063e-08	0	1		ZFP467
APOBR	1.89551e-12	0.277944	0.404	0.152	2.58661e-08	0	1		CEBPG
PDIA6	2.33733e-12	0.29622	0.86	0.482	3.18953e-08	0	1		VAV3
ARPC1B	3.28872e-12	0.295342	1	0.774	4.48779e-08	0	1		PLXNA4OS1
MYEOV2	4.25949e-12	0.258489	0.82	0.471	5.8125e-08	0	1		FNDC3B
CCND1	4.5794e-12	0.386577	0.697	0.368	6.24906e-08	0	1		S100A4
ZFP467	4.6371e-12	0.279718	0.298	0.092	6.32779e-08	0	1		RBPMS
CEBPG	5.04233e-12	0.275998	0.59	0.287	6.88077e-08	0	1		PPT1
VAV3	5.18925e-12	0.259918	0.388	0.148	7.08125e-08	0	1		NFAM1
PLXNA4OS1	5.60366e-12	0.291675	0.399	0.155	7.64676e-08	0	1		MBNL2
FNDC3B	5.62872e-12	0.260891	0.348	0.122	7.68095e-08	0	1		ARHGAP29
S100A4	5.8134e-12	0.257107	0.736	0.399	7.93297e-08	0	1		DAB2
RBPMS	5.91366e-12	0.255143	0.461	0.203	8.06978e-08	0	1		YWHAB
PPT1	6.01027e-12	0.257713	0.59	0.292	8.20161e-08	0	1		GNG12
NFAM1	6.18944e-12	0.273229	0.551	0.27	8.44611e-08	0	1		GRK5
MBNL2	6.72264e-12	0.286786	0.747	0.421	9.17371e-08	0	1		CSF2RA
ARHGAP29	6.76168e-12	0.261968	0.303	0.1	9.22699e-08	0	1		CCDC12
DAB2	8.27147e-12	0.250037	0.534	0.242	1.12873e-07	0	1		ISCU
YWHAB	8.93741e-12	0.255678	0.876	0.534	1.2196e-07	0	1		RAB11A
GNG12	1.01127e-11	0.270749	0.494	0.224	1.37998e-07	0	1		ASPA
GRK5	1.01282e-11	0.26546	0.376	0.146	1.38209e-07	0	1		TEP1
CSF2RA	1.04877e-11	0.301906	0.64	0.335	1.43115e-07	0	1		UAP1
CCDC12	1.11626e-11	0.258501	0.949	0.593	1.52325e-07	0	1		NCF1
ISCU	1.18056e-11	0.305702	0.618	0.318	1.61099e-07	0	1		PILRB1
RAB11A	1.25409e-11	0.265197	0.669	0.346	1.71133e-07	0	1		GSTO1
ASPA	1.42039e-11	0.274129	0.326	0.111	1.93827e-07	0	1		CD300LB
GM10369	1.60467e-11	0.275979	0.331	0.116	2.18974e-07	0	1		ENO1
TEP1	1.75349e-11	0.315278	0.635	0.333	2.39282e-07	0	1		ARG1
UAP1	1.82241e-11	0.275029	0.545	0.259	2.48686e-07	0	1		SORT1
NCF1	1.8691e-11	0.301743	0.73	0.407	2.55058e-07	0	1		DAB2IP
PILRB1	2.27643e-11	0.266081	0.388	0.157	3.10642e-07	0	1		UQCR11
GSTO1	2.44914e-11	0.252542	0.472	0.211	3.3421e-07	0	1		PLCB1
CD300LB	3.9242e-11	0.277634	0.348	0.135	5.35497e-07	0	1		TALDO1
ENO1	5.75034e-11	0.295155	0.73	0.429	7.84691e-07	0	1		HSPA5
ARG1	6.1347e-11	0.503094	0.579	0.29	8.37141e-07	0	1		IER3
SORT1	6.36501e-11	0.265526	0.343	0.129	8.68569e-07	0	1		FAM20A
DAB2IP	8.55245e-11	0.264252	0.348	0.131	1.16707e-06	0	1		KLF10
UQCR11	8.77496e-11	0.255594	0.91	0.593	1.19743e-06	0	1		SYNJ1
PLCB1	8.96225e-11	0.293404	0.292	0.1	1.22299e-06	0	1		PKM
TALDO1	9.48563e-11	0.257524	0.955	0.625	1.29441e-06	0	1		COPE
HSPA5	9.69565e-11	0.259286	0.921	0.591	1.32307e-06	0	1		PSMA7
IER3	1.06174e-10	0.256311	0.388	0.159	1.44885e-06	0	1		CLEC7A
FAM20A	1.06543e-10	0.279259	0.365	0.153	1.45388e-06	0	1		WNK1
KLF10	1.09514e-10	0.258099	0.421	0.187	1.49442e-06	0	1		HIP1
SYNJ1	1.28818e-10	0.256771	0.399	0.174	1.75784e-06	0	1		SASH1
PKM	1.47344e-10	0.261517	0.938	0.586	2.01066e-06	0	1		CTBP2
COPE	2.47649e-10	0.282781	0.708	0.407	3.37942e-06	0	1		ABCA9
PSMA7	2.92291e-10	0.269054	0.961	0.669	3.9886e-06	0	1		RPN1
CLEC7A	3.26467e-10	0.253328	0.41	0.174	4.45497e-06	0	1		F13A1
WNK1	3.69978e-10	0.253186	0.882	0.543	5.04872e-06	0	1		CYB5R3
HIP1	3.89968e-10	0.267648	0.399	0.174	5.3215e-06	0	1		WNT2
SASH1	4.1355e-10	0.287474	0.258	0.087	5.64331e-06	0	1		POLR2L
CTBP2	4.41157e-10	0.255211	0.36	0.152	6.02003e-06	0	1
ABCA9	1.66137e-09	0.260549	0.399	0.177	2.26711e-05	0	1
RPN1	5.30125e-09	0.270039	0.652	0.372	7.23409e-05	0	1
F13A1	1.31368e-08	0.402677	0.36	0.157	0.000179264	0	1
CYB5R3	1.53218e-08	0.250613	0.478	0.25	0.000209081	0	1
WNT2	4.4107e-08	0.322699	0.281	0.109	0.000601884	0	1
POLR2L	1.53743e-06	0.251584	0.472	0.277	0.0209798	0	1
CORO1A	3.49485e-22	-1.62476	0.219	0.562	4.76907e-18	0	0
LTB	3.79582e-21	-1.60032	0.011	0.386	5.17978e-17	0	0
PTPRCAP	4.74679e-19	-1.23509	0.006	0.349	6.47747e-15	0	0
RPS24	8.00058e-19	-0.467436	1	0.989	1.09176e-14	0	0
CD79A	1.86581e-18	-2.36459	0.039	0.377	2.54609e-14	0	0
IGHM	3.59968e-18	-2.71768	0.118	0.445	4.91212e-14	0	0
PLAC8	8.94262e-18	-1.73754	0.011	0.336	1.22031e-13	0	0
IGLC2	2.06549e-17	-1.92463	0.022	0.344	2.81857e-13	0	0
H2.AA	2.46631e-17	-2.18861	0.197	0.506	3.36553e-13	0	0
CD2	2.11067e-16	-1.24274	0.022	0.329	2.88021e-12	0	0
ETS1	2.37298e-16	-1.21198	0.011	0.314	3.23817e-12	0	0
H2.EB1	3.75363e-16	-2.21256	0.185	0.477	5.12221e-12	0	0
MS4A1	4.83477e-16	-1.59077	0.017	0.316	6.59753e-12	0	0
GIMAP3	5.26476e-16	-1.11529	0	0.294	7.18429e-12	0	0
LY6D	5.64013e-16	-1.94583	0.045	0.348	7.69652e-12	0	0
RPSA	7.50001e-16	-0.377775	1	0.982	1.02345e-11	0	0
GIMAP4	9.20545e-16	-1.14611	0.006	0.298	1.25618e-11	0	0
CD79B	1.48534e-15	-2.01747	0.079	0.373	2.02689e-11	0	0
RPL18A	1.68306e-15	-0.444816	1	0.967	2.29671e-11	0	0
IGLC3	3.27265e-15	-1.56269	0.011	0.296	4.46586e-11	0	0
EBF1	3.29083e-15	-1.4964	0.017	0.303	4.49067e-11	0	0
RPS13	3.4545e-15	-0.478736	1	0.945	4.71401e-11	0	0
RPS20.1	5.23721e-15	-0.462365	1	0.963	7.1467e-11	0	0
MZB1	5.28577e-15	-1.19599	0	0.277	7.21296e-11	0	0
MT.RNR1	6.54493e-15	-0.914237	1	0.967	8.93122e-11	0	0
RPL19	1.91721e-14	-0.383232	1	0.948	2.61623e-10	0	0
RPL21	2.00679e-14	-0.405346	1	0.952	2.73847e-10	0	0
GIMAP6	2.01212e-14	-1.15369	0.067	0.351	2.74573e-10	0	0
CD74	3.5608e-14	-2.4734	0.433	0.61	4.85907e-10	0	0
RPS5	3.58699e-14	-0.334612	1	0.974	4.89481e-10	0	0
RPS18	3.5988e-14	-0.404544	1	0.978	4.91092e-10	0	0
RPL9	4.03738e-14	-0.401907	1	0.969	5.50941e-10	0	0
H2.AB1	5.64704e-14	-1.80385	0.281	0.527	7.70595e-10	0	0
RPL39	1.4e-13	-0.403319	1	0.961	1.91044e-09	0	0
RPS21	1.43627e-13	-0.40062	1	0.976	1.95993e-09	0	0
IGKC	1.69921e-13	-3.37236	0.197	0.447	2.31874e-09	0	0
TMSB10.1	1.82809e-13	-1.43534	0.472	0.638	2.49461e-09	0	0
RPL32	1.84417e-13	-0.339174	1	0.985	2.51655e-09	0	0
H2.DMB2	3.46408e-13	-0.965384	0.017	0.27	4.72708e-09	0	0
PTMA	9.31427e-13	-0.609637	0.961	0.874	1.27103e-08	0	0
RPL14	1.1864e-12	-0.323075	1	0.945	1.61896e-08	0	0
MT.RNR2	1.30072e-12	-0.578282	1	0.974	1.77496e-08	0	0
RPS15A	1.36432e-12	-0.437141	1	0.963	1.86175e-08	0	0
RPS3	1.37911e-12	-0.351809	1	0.97	1.88194e-08	0	0
RPLP1	1.46485e-12	-0.254808	1	0.987	1.99894e-08	0	0
X4930523C07RIK	1.71608e-12	-1.0115	0.124	0.379	2.34176e-08	0	0
IGLC1	2.04414e-12	-1.67678	0.017	0.257	2.78943e-08	0	0
RPLP0	2.31017e-12	-0.430715	1	0.946	3.15246e-08	0	0
RPS27	4.81171e-12	-0.602913	1	0.963	6.56605e-08	0	0
GIMAP1	4.91569e-12	-1.05997	0.073	0.318	6.70795e-08	0	0
JUND	2.06942e-11	-1.1456	0.579	0.658	2.82394e-07	0	0
LY6A	2.76835e-11	-1.25709	0.039	0.266	3.7777e-07	0	0
POLR3E.RPL30	4.17787e-11	-0.406001	0.994	0.928	5.70112e-07	0	0
CCND2	4.50117e-11	-1.03923	0.062	0.292	6.1423e-07	0	0
RPLP2	7.29342e-11	-0.290934	1	0.978	9.95261e-07	0	0
RPL18	8.22637e-11	-0.498656	1	0.915	1.12257e-06	0	0
FAU.MAT2B	9.57475e-11	-0.278825	1	0.978	1.30657e-06	0	0
VIM.1	1.20299e-10	-0.841691	0.843	0.8	1.6416e-06	0	0
GM11478	1.24638e-10	-0.504792	1	0.915	1.70081e-06	0	0
RPS11	7.31946e-10	-0.302177	1	0.97	9.98814e-06	0	0
RPS16	1.04839e-09	-0.303133	1	0.961	1.43064e-05	0	0
RPS10	1.35375e-09	-0.328171	0.994	0.963	1.84733e-05	0	0
BCL2	1.3629e-09	-1.05455	0.079	0.29	1.85981e-05	0	0
RPS19	1.39143e-09	-0.266386	1	0.972	1.89874e-05	0	0
APOBEC3	1.68391e-09	-0.730319	0.118	0.331	2.29787e-05	0	0
RPS14	1.71695e-09	-0.264527	1	0.98	2.34294e-05	0	0
RPL22	2.06961e-09	-0.312103	0.994	0.941	2.82419e-05	0	0
NAPSA	3.65499e-09	-1.13584	0.157	0.355	4.9876e-05	0	0
RPL8	3.78274e-09	-0.317122	1	0.963	5.16193e-05	0	0
RPL13	4.02187e-09	-0.327009	1	0.954	5.48825e-05	0	0
RPL11	5.28706e-09	-0.257569	1	0.965	7.21472e-05	0	0
EEF1G	5.5742e-09	-0.549717	0.916	0.804	7.60656e-05	0	0
RABGAP1L	1.21021e-08	-0.759072	0.09	0.285	0.000165145	0	0
RPL36	2.03451e-08	-0.346935	1	0.928	0.000277629	0	0
RPS7	5.27377e-08	-0.330238	0.994	0.941	0.000719658	0	0
RPS3A1	6.44452e-08	-0.25207	1	0.976	0.000879419	0	0
RPL34	8.97812e-08	-0.270592	1	0.945	0.00122515	0	0
RPL3	1.01442e-07	-0.308643	1	0.957	0.00138427	0	0
EZR	3.86131e-07	-0.68179	0.242	0.399	0.00526915	0	0
RPL38	4.66091e-07	-0.312867	1	0.922	0.00636027	0	0
GM42418	1.92485e-06	-0.30558	1	0.996	0.0262666	0	0
GM11808	1.93814e-06	-0.312263	0.989	0.908	0.0264478	0	0
RPS26	2.76227e-06	-0.309012	1	0.939	0.0376939	0	0
LY6E	3.27071e-06	-0.908662	0.837	0.723	0.0446321	0	0
RPL17	3.48887e-06	-0.251393	1	0.937	0.0476091	0	0

## Sheet: Cluster1
B1 B Cells
Genes	p_val	avg_logFC	pct.1	pct.2	p_val_adj	cluster	up?		Genes Up - no RPs	Genes Down - no RPs		All Genes Analysis - Up								All Genes Analysis - Down
LYZ2.1	3.67887e-58	-2.83241	0.802	0.958	5.02019e-54	1	0		EBF1	LYZ2		Hallmark								Hallmark
FCER1G.1	2.9801e-51	-1.88312	0.144	0.815	4.06664e-47	1	0		CD79A	FCER1G		HALLMARK_ALLOGRAFT_REJECTION [200]	Genes up-regulated during transplant rejection.	17		1.16 e-14	5.79 e-13			HALLMARK_COMPLEMENT [200]	Genes encoding components of the complement system, which is part of the innate immune system.	36		4.42 e-31	2.21 e-29
WFDC17.1	3.90047e-51	-2.36543	0.389	0.853	5.32258e-47	1	0		LY6D	WFDC17		HALLMARK_INTERFERON_GAMMA_RESPONSE [200]	Genes up-regulated in response to IFNG [GeneID=3458].	11		5.82 e-8	9.7 e-7			HALLMARK_MTORC1_SIGNALING [200]	Genes up-regulated through activation of mTORC1 complex.	28		2.45 e-21	6.13 e-20
TYROBP.1	9.81642e-51	-2.1498	0.407	0.85	1.33955e-46	1	0		MS4A1	TYROBP		HALLMARK_MYC_TARGETS_V1 [200]	A subgroup of genes regulated by MYC - version 1 (v1).	11		5.82 e-8	9.7 e-7			HALLMARK_ADIPOGENESIS [200]	Genes up-regulated during adipocyte differentiation (adipogenesis).	27		3.37 e-20	5.62 e-19
IFITM3.1	1.29262e-50	-2.18455	0.144	0.803	1.76392e-46	1	0		CD79B	IFITM3		HALLMARK_KRAS_SIGNALING_UP [200]	Genes up-regulated by KRAS activation.	10		5.65 e-7	7.07 e-6			HALLMARK_COAGULATION [138]	Genes encoding components of blood coagulation system; also up-regulated in platelets.	22		2.72 e-18	3.41 e-17
C1QB.1	2.34697e-50	-2.53388	0.251	0.824	3.20268e-46	1	0		IGLC2	C1QB		HALLMARK_INTERFERON_ALPHA_RESPONSE [97]	Genes up-regulated in response to alpha interferon proteins.	7		2.6 e-6	2.6 e-5			HALLMARK_KRAS_SIGNALING_UP [200]	Genes up-regulated by KRAS activation.	23		7.71 e-16	6.42 e-15
C1QC.1	6.76215e-50	-2.38553	0.126	0.797	9.22762e-46	1	0		IGLC3	C1QC		HALLMARK_IL2_STAT5_SIGNALING [199]	Genes up-regulated by STAT5 in response to IL2 stimulation.	9		4.76 e-6	3.97 e-5			HALLMARK_HYPOXIA [200]	Genes up-regulated in response to low oxygen levels (hypoxia).	22		8.4 e-15	6 e-14
IFITM2.1	9.59276e-50	-1.90684	0.132	0.79	1.30903e-45	1	0		IGHM	IFITM2		HALLMARK_TNFA_SIGNALING_VIA_NFKB [200]	Genes regulated by NF-kB in response to TNF [GeneID=7124].	8		3.88 e-5	2.77 e-4			HALLMARK_APOPTOSIS [161]	Genes mediating programmed cell death (apoptosis) by activation of caspases.	20		1.35 e-14	8.42 e-14
C1QA.1	4.20963e-49	-2.48957	0.168	0.801	5.74446e-45	1	0		MZB1	C1QA		HALLMARK_INFLAMMATORY_RESPONSE [200]	Genes defining inflammatory response.	7		2.69 e-4	1.5 e-3			HALLMARK_INFLAMMATORY_RESPONSE [200]	Genes defining inflammatory response.	19		7.9 e-12	4.39 e-11
ALOX5AP.1	5.05735e-49	-1.90376	0.114	0.784	6.90126e-45	1	0		IGKC	ALOX5AP		HALLMARK_P53_PATHWAY [200]	Genes involved in p53 pathways and networks.	7		2.69 e-4	1.5 e-3			HALLMARK_GLYCOLYSIS [200]	Genes encoding proteins involved in glycolysis and gluconeogenesis.	18		6.91 e-11	2.47 e-10
FXYD5.1	9.16088e-49	-1.31808	0.647	0.909	1.25009e-44	1	0		PLAC8	FXYD5		HALLMARK_MTORC1_SIGNALING [200]	Genes up-regulated through activation of mTORC1 complex.	6		1.63 e-3	8.13 e-3			HALLMARK_P53_PATHWAY [200]	Genes involved in p53 pathways and networks.	18		6.91 e-11	2.47 e-10
CFP.1	1.02392e-48	-1.85952	0.192	0.804	1.39724e-44	1	0		FCMR	CFP
TIMP2.1	1.35599e-48	-1.95532	0.12	0.788	1.85038e-44	1	0		IGLC1	TIMP2
CEBPB.1	2.18907e-48	-1.98234	0.204	0.799	2.9872e-44	1	0		H2-EB1	CEBPB		Function Classification								Function Classification
FN1.1	3.19318e-48	-2.47214	0.305	0.837	4.35742e-44	1	0		SIGLECG	FN1		REACTOME_EUKARYOTIC_TRANSLATION_ELONGATION [94]	Eukaryotic Translation Elongation	48		1.23 e-81	3.67 e-78			REACTOME_INNATE_IMMUNE_SYSTEM [1117]	Innate Immune System	119		1 e-75	2.99 e-72
ALOX15.1	5.05204e-48	-2.47285	0.102	0.763	6.89401e-44	1	0		LTB	ALOX15		WP_CYTOPLASMIC_RIBOSOMAL_PROTEINS [90]	Cytoplasmic ribosomal proteins	47		1.47 e-80	2.2 e-77			REACTOME_NEUTROPHIL_DEGRANULATION [479]	Neutrophil degranulation	83		1.2 e-69	1.79 e-66
FTL1.1	7.14555e-48	-1.34793	0.832	0.938	9.75081e-44	1	0		H2-AA	FTL1		KEGG_RIBOSOME [88]	Ribosome	46		7.35 e-79	7.3 e-76			REACTOME_HEMOSTASIS [678]	Hemostasis	66		6.19 e-39	6.15 e-36
TRF.1	9.6531e-47	-1.95903	0.126	0.775	1.31726e-42	1	0		H2-DMB2	TRF		REACTOME_RESPONSE_OF_EIF2AK4_GCN2_TO_AMINO_ACID_DEFICIENCY [102]	Response of EIF2AK4 (GCN2) to amino acid deficiency	47		4.28 e-77	3.19 e-74			KEGG_LYSOSOME [121]	Lysosome	29		4.25 e-29	2.53 e-26
FCGR3.1	4.68793e-46	-1.70816	0.06	0.748	6.39714e-42	1	0		POU2AF1	FCGR3		REACTOME_EUKARYOTIC_TRANSLATION_INITIATION [120]	Eukaryotic Translation Initiation	48		5.98 e-75	3.57 e-72			REACTOME_SIGNALING_BY_INTERLEUKINS [463]	Signaling by Interleukins	40		5.85 e-22	2.49 e-19
LTC4S.1	6.59886e-46	-1.95559	0.096	0.75	9.0048e-42	1	0		H2-OB	LTC4S		REACTOME_SRP_DEPENDENT_COTRANSLATIONAL_PROTEIN_TARGETING_TO_MEMBRANE [113]	SRP-dependent cotranslational protein targeting to membrane	47		2.19 e-74	1.09 e-71			REACTOME_CYTOKINE_SIGNALING_IN_IMMUNE_SYSTEM [719]	Cytokine Signaling in Immune system	47		1.48 e-20	5.52 e-18
CTSD.1	1.29115e-45	-1.65506	0.216	0.821	1.7619e-41	1	0		H2-AB1	CTSD		REACTOME_NONSENSE_MEDIATED_DECAY_NMD [116]	Nonsense-Mediated Decay (NMD)	47		1.04 e-73	4.45 e-71			NABA_MATRISOME [1026]	Ensemble of genes encoding extracellular matrix and extracellular matrix-associated proteins	54		3.29 e-19	1.08 e-16
SMPDL3A.1	5.80632e-45	-1.58732	0.257	0.804	7.9233e-41	1	0		LY6A	SMPDL3A		REACTOME_SELENOAMINO_ACID_METABOLISM [118]	Selenoamino acid metabolism	47		2.87 e-73	1.07 e-70			WP_VEGFAVEGFR2_SIGNALING_PATHWAY [438]	VEGFA-VEGFR2 signaling pathway	36		3.63 e-19	1.08 e-16
RGS10.1	9.90236e-45	-1.59573	0.102	0.752	1.35128e-40	1	0		PDGFRL	RGS10		REACTOME_CELLULAR_RESPONSE_TO_STARVATION [157]	Cellular response to starvation	47		3.17 e-66	9.46 e-64			WP_COMPLEMENT_SYSTEM [99]	Complement system	20		7.07 e-19	1.92 e-16
EMILIN2.1	2.13843e-44	-1.87194	0.084	0.741	2.9181e-40	1	0		CD74	EMILIN2		REACTOME_RRNA_PROCESSING [205]	rRNA processing	48		8.33 e-62	2.07 e-59			REACTOME_EXTRACELLULAR_MATRIX_ORGANIZATION [301]	Extracellular matrix organization	28		1.46 e-16	3.35 e-14
CST3.1	2.93952e-44	-1.71744	0.647	0.857	4.01127e-40	1	0		LY6E	CST3
LAPTM5.1	3.46148e-44	-1.43581	0.539	0.871	4.72353e-40	1	0		PTPRCAP	LAPTM5
CCL6.1	1.23847e-43	-1.66564	0.156	0.779	1.69002e-39	1	0		CD19	CCL6		GO Classification								GO Classification
FAM46A.1	1.75267e-43	-1.74252	0.21	0.788	2.39169e-39	1	0		CD55	FAM46A		GOCC_CYTOSOLIC_RIBOSOME [102]	A ribosome located in the cytosol. [GOC:mtg_sensu]	46		7.02 e-75	7.3 e-71			GOCC_SECRETORY_GRANULE [864]	A small subcellular vesicle, surrounded by a membrane, that is formed from the Golgi apparatus and contains a highly concentrated protein destined for secretion. Secretory granules move towards the periphery of the cell and upon stimulation, their membranes fuse with the cell membrane, and their protein load is exteriorized. Processing of the contained protein may take place in secretory granules…	117		2.16 e-86	2.25 e-82
GRN.1.1	3.97262e-43	-1.58267	0.198	0.784	5.42104e-39	1	0		CXCR5	GRN		GOBP_CYTOPLASMIC_TRANSLATION [148]	The chemical reactions and pathways resulting in the formation of a protein in the cytoplasm. This is a ribosome-mediated process in which the information in messenger RNA (mRNA) is used to specify the sequence of amino acids in the protein. [GOC:hjd]	47		1.22 e-67	6.34 e-64			GOCC_SECRETORY_VESICLE [1024]	A cytoplasmic, membrane bound vesicle that is capable of fusing to the plasma membrane to release its contents into the extracellular space. [GOC:dos]	119		4.22 e-80	2.2 e-76
PRG4.1	5.32673e-43	-2.39831	0.228	0.772	7.26885e-39	1	0		IGHD	PRG4		GOMF_STRUCTURAL_CONSTITUENT_OF_RIBOSOME [168]	The action of a molecule that contributes to the structural integrity of the ribosome. [GOC:mah]	46		9.55 e-63	3.31 e-59			GOBP_DEFENSE_RESPONSE [1739]	Reactions, triggered in response to the presence of a foreign body or the occurrence of an injury, which result in restriction of damage to the organism attacked or prevention/recovery from the infection caused by the attack. [GOC:go_curators]	114		4.18 e-50	1.45 e-46
APOE.1	1.06839e-42	-2.57941	0.725	0.9	1.45792e-38	1	0		CD2	APOE		GOCC_RIBOSOMAL_SUBUNIT [178]	Either of the two subunits of a ribosome: the ribosomal large subunit or the ribosomal small subunit. [GOC:jl]	46		1.98 e-61	5.15 e-58			GOCC_VESICLE_MEMBRANE [1189]	The lipid bilayer surrounding any membrane-bounded vesicle in the cell. [GOC:mah, GOC:vesicle]	95		9.8 e-49	2.55 e-45
PF4.1	1.29377e-42	-2.74243	0.281	0.784	1.76548e-38	1	0		CORO1A	PF4		GOCC_RIBOSOME [216]	An intracellular organelle, about 200 A in diameter, consisting of RNA and protein. It is the site of protein biosynthesis resulting from translation of messenger RNA (mRNA). It consists of two subunits, one large and one small, each containing only protein and RNA. Both the ribosome and its subunits are characterized by their sedimentation coefficients, expressed in Svedberg units (symbol: S). H…	47		7.52 e-59	1.56 e-55			GOBP_REGULATION_OF_IMMUNE_SYSTEM_PROCESS [1435]	Any process that modulates the frequency, rate, or extent of an immune system process. [GOC:add]	102		9.1 e-48	1.89 e-44
ECM1.1	2.40076e-42	-1.59953	0.144	0.772	3.27608e-38	1	0		PAX5	ECM1		GOBP_PEPTIDE_BIOSYNTHETIC_PROCESS [740]	The chemical reactions and pathways resulting in the formation of peptides, compounds of 2 or more (but usually less than 100) amino acids where the alpha carboxyl group of one is bound to the alpha amino group of another. This may include the translation of a precursor protein and its subsequent processing into a functional peptide. [GOC:dph, GOC:jl]	57		6.1 e-45	1.06 e-41			GOCC_VACUOLE [827]	A closed structure, found only in eukaryotic cells, that is completely surrounded by unit membrane and contains liquid material. Cells contain one or several vacuoles, that may have different functions from each other. Vacuoles have a diverse array of functions. They can act as a storage organelle for nutrients or waste products, as a degradative compartment, as a cost-effective way of increasing…	80		4.86 e-47	8.42 e-44
THBS1.1	6.64628e-42	-1.78114	0.066	0.717	9.06951e-38	1	0		ETS1	THBS1		GOCC_CYTOSOLIC_LARGE_RIBOSOMAL_SUBUNIT [58]	The large subunit of a ribosome located in the cytosol. [GOC:mtg_sensu]	26		2.02 e-42	2.99 e-39			GOCC_ENDOPLASMIC_RETICULUM [1993]	The irregular network of unit membranes, visible only by electron microscopy, that occurs in the cytoplasm of many eukaryotic cells. The membranes form a complex meshwork of tubular channels, which are often expanded into slitlike cavities called cisternae. The ER takes two forms, rough (or granular), with ribosomes adhering to the outer surface, and smooth (with no ribosomes attached). [ISBN:019…	117		1.33 e-46	1.73 e-43
APP.1	2.25858e-41	-1.46987	0.072	0.725	3.08207e-37	1	0		RPS27	APP		GOCC_RIBONUCLEOPROTEIN_COMPLEX [729]	A macromolecular complex that contains both RNA and protein molecules. [GOC:krc, GOC:vesicles]	54		1.24 e-41	1.62 e-38			GOCC_SECRETORY_GRANULE_MEMBRANE [312]	The lipid bilayer surrounding a secretory granule. [GOC:mah]	53		5.81 e-44	6.04 e-41
FABP4.1	4.73364e-41	-2.12407	0.096	0.712	6.45953e-37	1	0		BANK1	FABP4		GOBP_PEPTIDE_METABOLIC_PROCESS [908]	The chemical reactions and pathways involving peptides, compounds of two or more amino acids where the alpha carboxyl group of one is bound to the alpha amino group of another. [GOC:go_curators]	58		3.46 e-41	4 e-38			GOBP_VESICLE_MEDIATED_TRANSPORT [1575]	A cellular transport process in which transported substances are moved in membrane-bounded vesicles; transported substances are enclosed in the vesicle lumen or located in the vesicle membrane. The process begins with a step that directs a substance to the forming vesicle, and includes vesicle budding and coating. Vesicles are then targeted to, and fuse with, an acceptor membrane. [GOC:ai, GOC:ma…	99		1.22 e-41	1.15 e-38
CD5L.1	5.67046e-41	-1.73914	0.102	0.712	7.7379e-37	1	0		FOXP1	CD5L		GOBP_AMIDE_BIOSYNTHETIC_PROCESS [870]	The chemical reactions and pathways resulting in the formation of an amide, any derivative of an oxoacid in which an acidic hydroxy group has been replaced by an amino or substituted amino group. [GOC:curators]	57		4.64 e-41	4.83 e-38			GOBP_CELL_MIGRATION [1556]	The controlled self-propelled movement of a cell from one site to a destination guided by molecular cues. Cell migration is a central process in the development and maintenance of multicellular organisms. [GOC:cjm, GOC:dph, GOC:ems, GOC:pf, Wikipedia:Cell_migration]	96		1.17 e-39	9.34 e-37
TXN1.1	7.98716e-41	-1.32505	0.437	0.841	1.08993e-36	1	0		NAPSA	TXN1
ITGA6.1	1.41016e-40	-1.82827	0.132	0.712	1.9243e-36	1	0		JUND	ITGA6
ITGB2.1	2.11406e-40	-1.50554	0.246	0.772	2.88485e-36	1	0		GIMAP1	ITGB2
LAMP1.1	3.07701e-40	-1.35814	0.287	0.784	4.19889e-36	1	0		BLK	LAMP1
PRDX5.1	5.89716e-40	-1.44578	0.347	0.808	8.04727e-36	1	0		APOBEC3	PRDX5
ITM2B.1	7.77374e-40	-0.951345	0.808	0.913	1.0608e-35	1	0		RPS20	ITM2B
EDNRB.1	2.27788e-39	-1.57861	0.072	0.703	3.1084e-35	1	0		RALGPS2	EDNRB
SLPI.1	3.33733e-39	-3.21774	0.569	0.861	4.55412e-35	1	0		GIMAP6	SLPI
MAFB.1	4.42694e-39	-1.48596	0.054	0.69	6.041e-35	1	0		FCRLA	MAFB
ITGAM.1	5.53757e-39	-1.58727	0.162	0.737	7.55657e-35	1	0		RABGAP1L	ITGAM
CTSB.1	9.3228e-39	-1.50462	0.287	0.784	1.27219e-34	1	0		GM15987	CTSB
TCN2.1	1.04385e-38	-1.34443	0.108	0.717	1.42444e-34	1	0		BE692007	TCN2
LYZ1.1	1.74629e-38	-1.86471	0.126	0.712	2.38299e-34	1	0		CD22	LYZ1
GDA.1	2.07471e-38	-1.52067	0.114	0.717	2.83115e-34	1	0		SCD1	GDA
COTL1.1	2.52269e-38	-1.27908	0.455	0.832	3.44246e-34	1	0		RPS24	COTL1
NPC2.1	8.09305e-38	-1.08122	0.509	0.851	1.10438e-33	1	0		GIMAP4	NPC2
CSF1R.1	1.33755e-37	-1.27077	0.072	0.674	1.82523e-33	1	0		CD37	CSF1R
PRTN3.1	2.24844e-37	-1.50256	0.054	0.658	3.06822e-33	1	0		GM43291	PRTN3
ADGRE1.1	4.75778e-37	-1.48563	0.138	0.703	6.49247e-33	1	0		TBC1D10C	ADGRE1
PLIN2.1	6.14065e-37	-1.28025	0.078	0.667	8.37954e-33	1	0		RPL18A	PLIN2
COMT.1	6.4949e-37	-1.3341	0.138	0.71	8.86294e-33	1	0		RPS15A	COMT
CD68.1	6.64776e-37	-1.2065	0.084	0.679	9.07153e-33	1	0		MEF2C	CD68
ICAM2.1	9.10104e-37	-1.46167	0.251	0.75	1.24193e-32	1	0		GM43603	ICAM2
ANXA3.1	1.45803e-36	-1.18007	0.048	0.654	1.98962e-32	1	0		POU2F2	ANXA3
PYCARD.1	1.61581e-36	-1.35757	0.449	0.815	2.20493e-32	1	0		RPS13	PYCARD
ST3GAL5.1	1.6512e-36	-1.25805	0.066	0.667	2.25323e-32	1	0		CYP4F18	ST3GAL5
FCNA.1	1.86285e-36	-1.6189	0.102	0.683	2.54204e-32	1	0		H2-OA	FCNA
CCL24.1	1.17761e-35	-1.56529	0.126	0.685	1.60696e-31	1	0		RPL18	CCL24
GPX1.1	1.37579e-35	-1.09415	0.719	0.851	1.8774e-31	1	0		TRP53I11	GPX1
NUPR1.1	2.38204e-35	-1.20882	0.06	0.634	3.25053e-31	1	0		NID1	NUPR1
ACTB	2.42611e-35	-0.598228	1	0.986	3.31067e-31	1	0		RPS21	ACTB
F5.1	3.07436e-35	-1.44464	0.054	0.636	4.19528e-31	1	0		RPS9	F5
FLNB.1	3.08794e-35	-1.32462	0.102	0.672	4.2138e-31	1	0		MALAT1	FLNB
SELPLG.1	4.76914e-35	-1.10827	0.269	0.774	6.50797e-31	1	0		RPL19	SELPLG
DBI.1	5.14767e-35	-1.27869	0.341	0.781	7.02451e-31	1	0		BCL11A	DBI
CFH.1	1.09956e-34	-1.27684	0.06	0.629	1.50045e-30	1	0		BLNK	CFH
SELP.1	1.93026e-34	-1.2569	0.048	0.627	2.63403e-30	1	0		RDH12	SELP
CCL9.1	2.29401e-34	-1.2959	0.096	0.685	3.13041e-30	1	0		SPIB	CCL9
F10.1	2.33106e-34	-1.31884	0.084	0.645	3.18097e-30	1	0		RPS12	F10
SDC3.1	2.36249e-34	-1.26375	0.078	0.676	3.22385e-30	1	0		SNN	SDC3
PLXDC2.1	2.68628e-34	-1.28	0.06	0.621	3.66569e-30	1	0		MAT2B	PLXDC2
FGFR1.1	2.98868e-34	-1.22049	0.066	0.638	4.07835e-30	1	0		FAU	FGFR1
MCEMP1.1	3.83051e-34	-1.13083	0.072	0.647	5.22711e-30	1	0		RPS18	MCEMP1
CD9.1	5.89389e-34	-1.55119	0.281	0.737	8.04281e-30	1	0		CLNK	CD9
PMP22.1	5.98861e-34	-1.1766	0.042	0.6	8.17205e-30	1	0		RPL12	PMP22
PTGS1.1	6.17481e-34	-1.15806	0.078	0.636	8.42615e-30	1	0		RPS10	PTGS1
SEPP1.1	6.4833e-34	-1.16124	0.096	0.674	8.84711e-30	1	0		FCHSD2	SEPP1
MSR1.1	1.07675e-33	-1.26052	0.072	0.63	1.46934e-29	1	0		RPS5	MSR1
LAMP2.1	1.89305e-33	-1.20624	0.192	0.699	2.58326e-29	1	0		CACNA1E	LAMP2
NINJ1.1	1.91785e-33	-1.21565	0.156	0.69	2.6171e-29	1	0		IKZF3	NINJ1
HACD4.1	2.47303e-33	-1.11377	0.072	0.621	3.37469e-29	1	0		BTLA	HACD4
PYGL.1	3.84949e-33	-1.12504	0.078	0.632	5.25301e-29	1	0		RPS26	PYGL
DPEP2.1	4.64937e-33	-1.10826	0.06	0.627	6.34453e-29	1	0		H3F3A	DPEP2
PADI4.1	1.41558e-32	-1.12395	0.054	0.601	1.9317e-28	1	0		PAX5	PADI4
HGSNAT.1	1.84882e-32	-1.16849	0.06	0.611	2.52291e-28	1	0		RPL9	HGSNAT
CD14.1	2.08752e-32	-1.19682	0.108	0.665	2.84863e-28	1	0		RPL13	CD14
LTBP1.1	2.43409e-32	-1.29672	0.03	0.576	3.32156e-28	1	0		ACP5	LTBP1
DHRS3.1	5.93489e-32	-1.08239	0.066	0.614	8.09875e-28	1	0		RPL8	DHRS3
LRG1.1	6.57766e-32	-1.18712	0.084	0.627	8.97587e-28	1	0		BTG1	LRG1
C4B.1	1.16111e-31	-1.55682	0.06	0.603	1.58445e-27	1	0		CD69	C4B
SAA3.1	1.55098e-31	-2.07296	0.186	0.688	2.11646e-27	1	0		RPSA	SAA3
IFITM6.1	4.1183e-31	-1.11561	0.066	0.611	5.61984e-27	1	0		RPL32	IFITM6
LRP1.1	4.77105e-31	-1.07287	0.06	0.605	6.51058e-27	1	0		DDX5	LRP1
LGALS3.1	1.03043e-30	-1.13397	0.246	0.755	1.40612e-26	1	0		RPS3	LGALS3
GNGT2.1	1.7141e-30	-1.1436	0.269	0.726	2.33907e-26	1	0		RPLP2	GNGT2
CREG1.1	1.81136e-30	-1.02172	0.18	0.692	2.47178e-26	1	0		DNAJC7	CREG1
HEXA.1	2.02519e-30	-1.05591	0.24	0.726	2.76357e-26	1	0		MT	HEXA
MT1.1	2.47455e-30	-1.12816	0.162	0.694	3.37677e-26	1	0		CYFIP2	MT1
GAPDH.1	6.85952e-30	-0.929908	0.659	0.862	9.3605e-26	1	0		RPL37A	GAPDH
ADAM15.1	9.18637e-30	-0.94946	0.072	0.6	1.25357e-25	1	0		RASGRP1	ADAM15
H2.D1.1	1.72795e-29	-0.606343	0.928	0.951	2.35796e-25	1	0		SERINC3	H2-D1
CYBB.1	1.89094e-29	-1.23729	0.473	0.781	2.58038e-25	1	0		PKIG	CYBB
FYB.1	2.0607e-29	-0.86652	0.072	0.605	2.81203e-25	1	0		PECAM1	FYB
MS4A8A.1	3.65563e-29	-0.933496	0.06	0.569	4.98847e-25	1	0		RPS27RT	MS4A8A
RPN2.1	3.93577e-29	-1.00087	0.228	0.705	5.37075e-25	1	0		GIMAP7	RPN2
PLTP.1	7.70154e-29	-1.09786	0.144	0.67	1.05095e-24	1	0		GPR18	PLTP
TMEM176B.1	8.83742e-29	-1.19956	0.15	0.659	1.20595e-24	1	0		SYK	TMEM176B
CTSL.1	9.12236e-29	-0.93173	0.06	0.571	1.24484e-24	1	0		RPL37	CTSL
MAN2B1.1	9.18958e-29	-1.06889	0.371	0.748	1.25401e-24	1	0		TRIM34A	MAN2B1
CLEC4D.1	1.78498e-28	-0.932826	0.054	0.563	2.43578e-24	1	0		RPL41	CLEC4D
TMCC1.1	2.06271e-28	-0.958853	0.126	0.643	2.81477e-24	1	0		VIM	TMCC1
CCND1.1	2.24469e-28	-1.40916	0.072	0.563	3.0631e-24	1	0		FGD2	CCND1
IDH1.1	4.81708e-28	-0.946035	0.078	0.589	6.57338e-24	1	0		GIMAP3	IDH1
CGNL1.1	5.49162e-28	-0.997026	0.048	0.54	7.49386e-24	1	0		GM11478	CGNL1
DSTN.1	8.637e-28	-0.956203	0.138	0.629	1.17861e-23	1	0		TMSB10	DSTN
SERPINB2.1	1.89063e-27	-1.2596	0.102	0.592	2.57996e-23	1	0		ABLIM1	SERPINB2
S100A1.1	3.84706e-27	-0.903927	0.09	0.578	5.2497e-23	1	0		PIK3IP1	S100A1
TMEM176A.1	7.54588e-27	-1.1956	0.12	0.594	1.02971e-22	1	0		FAM107B	TMEM176A
ANXA1.1	8.06041e-27	-0.891185	0.078	0.558	1.09992e-22	1	0		PGAP1	ANXA1
CTSA.1	2.744e-26	-0.930543	0.168	0.639	3.74446e-22	1	0		RPS19	CTSA
KHK.1	5.20911e-26	-0.957538	0.12	0.596	7.10835e-22	1	0		CCR7	KHK
TGFBI.1	7.52469e-26	-0.912309	0.06	0.542	1.02682e-21	1	0		RPL34	TGFBI
CKB.1	1.69573e-25	-0.893491	0.084	0.574	2.31399e-21	1	0		PTP4A3	CKB
LPL.RGPD5	2.71575e-25	-1.12366	0.06	0.529	3.70592e-21	1	0		STAP1	LPL
SLC11A1.1	3.47404e-25	-0.816312	0.054	0.52	4.74067e-21	1	0		EZR	RGPD5
RAP1B.1	3.69081e-25	-0.858075	0.455	0.793	5.03648e-21	1	0		MNDAL	SLC11A1
LAMTOR4.1	3.86793e-25	-0.980883	0.425	0.748	5.27818e-21	1	0		CAMK2D	RAP1B
PLEK.1	5.22804e-25	-0.971472	0.251	0.697	7.13419e-21	1	0		RNASE6	LAMTOR4
VSIR.1	5.40767e-25	-0.810405	0.174	0.661	7.37931e-21	1	0		POLR3E	PLEK
CAMK1.1	6.17274e-25	-0.775898	0.054	0.513	8.42333e-21	1	0		TMEM123	VSIR
SSR4.1	6.43431e-25	-0.805195	0.623	0.833	8.78026e-21	1	0		PTMA	CAMK1
BSG.1	6.65946e-25	-0.849852	0.341	0.743	9.0875e-21	1	0		SEPT1	SSR4
EVI5.1	7.57983e-25	-0.938367	0.12	0.583	1.03434e-20	1	0		RPS7	BSG
MGST1.1	1.00359e-24	-0.880192	0.15	0.605	1.3695e-20	1	0		GIMAP5	EVI5
PTGIS.1	1.02674e-24	-1.25024	0.06	0.509	1.40109e-20	1	0		GGA2	MGST1
PILRA.1	1.28512e-24	-0.833205	0.066	0.522	1.75368e-20	1	0		MAP4K1	PTGIS
TNFAIP8.1	2.37035e-24	-0.84662	0.389	0.768	3.23458e-20	1	0		PHGDH	PILRA
GSR.1	2.80995e-24	-0.729021	0.06	0.505	3.83445e-20	1	0		RPS11	TNFAIP8
TLN1.1	2.86854e-24	-0.862234	0.485	0.788	3.91441e-20	1	0		MT	GSR
CYBA.1	3.26824e-24	-0.681562	0.898	0.893	4.45985e-20	1	0		RPS16	TLN1
CMKLR1.1	3.4174e-24	-0.704918	0.03	0.471	4.66339e-20	1	0		RPLP0	CYBA
X4930455G09RIK.1	5.71028e-24	-0.824358	0.054	0.496	7.79225e-20	1	0		RPL22	CMKLR1
KLF9.1	1.35432e-23	-0.805501	0.09	0.538	1.8481e-19	1	0		ARHGAP15	ABCB5
DUSP1.1	1.94739e-23	-0.883801	0.078	0.533	2.65741e-19	1	0		MT	KLF9
FABP5.1	1.9572e-23	-1.07372	0.054	0.496	2.6708e-19	1	0		RPS24	DUSP1
CSF2RA.1	2.37102e-23	-0.759345	0.066	0.514	3.23549e-19	1	0		SERPINA3G	FABP5
PLOD3.ABCB5.1	3.07116e-23	-0.718686	0.06	0.498	4.1909e-19	1	0		GM8369	CSF2RA
PROS1.1	4.17941e-23	-0.76488	0.042	0.462	5.70323e-19	1	0		RPS14	PLOD3
EMP3	5.81107e-23	-0.796388	0.611	0.857	7.92979e-19	1	0		SHISA5	PROS1
ID2.1	6.08945e-23	-1.04096	0.108	0.56	8.30966e-19	1	0		GM4759	EMP3
FABP7.1	6.1649e-23	-1.05514	0.054	0.478	8.41262e-19	1	0		AFP	ID2
GLUL.1	6.95612e-23	-0.849498	0.168	0.63	9.49232e-19	1	0		PAFAH1B3	FABP7
ATP1A3.1	7.19866e-23	-0.713997	0.042	0.469	9.82329e-19	1	0		PMF1	GLUL
DDOST.1	8.44197e-23	-0.790231	0.21	0.639	1.15199e-18	1	0		MT	ATP1A3
ATPIF1	1.33951e-22	-0.877475	0.323	0.73	1.82789e-18	1	0		RPL17	DDOST
ARG1.1	3.20252e-22	-1.10503	0.036	0.46	4.37015e-18	1	0		SMAP2	ATPIF1
ARRB2.1	3.62926e-22	-0.789355	0.132	0.578	4.95249e-18	1	0		CYTIP	ARG1
METRNL.1	3.6773e-22	-0.746978	0.06	0.486	5.01805e-18	1	0		SELL	ARRB2
FKBP2.1	4.23097e-22	-0.845513	0.192	0.611	5.77358e-18	1	0		MAP3K1	METRNL
CRYL1.1	5.97352e-22	-0.661314	0.096	0.538	8.15146e-18	1	0		MT	FKBP2
C3AR1.1	6.80766e-22	-0.772033	0.054	0.484	9.28973e-18	1	0		GPR183	CRYL1
CNPY2	9.85675e-22	-0.806107	0.126	0.549	1.34505e-17	1	0		RPL11	C3AR1
PID1.1	1.10896e-21	-0.783951	0.072	0.507	1.51329e-17	1	0		CD52	CNPY2
GARNL3.1	1.68302e-21	-0.983122	0.054	0.466	2.29664e-17	1	0		FILIP1L	PID1
CCR1.1	1.92821e-21	-0.782563	0.108	0.533	2.63123e-17	1	0		RPL14	GARNL3
ARPC1B.1	1.93477e-21	-0.640411	0.725	0.862	2.64018e-17	1	0		RHOH	CCR1
ITGB1.1	2.02648e-21	-0.896001	0.425	0.757	2.76534e-17	1	0		P2RY10	ARPC1B
CALML4.1	2.08003e-21	-0.741456	0.048	0.462	2.83841e-17	1	0		RPL38	ITGB1
SERPINB6A	2.08321e-21	-0.89268	0.072	0.489	2.84275e-17	1	0		CCND2	CALML4
F630028O10RIK.1	3.36607e-21	-0.798475	0.048	0.462	4.59333e-17	1	0		FAM65B	SERPINB6A
CD36.1	4.6596e-21	-0.820866	0.114	0.543	6.35848e-17	1	0		GRAP	F630028O10RIK
RAB32.1	4.79893e-21	-0.6223	0.066	0.473	6.54862e-17	1	0		YIPF1	CD36
NUCB1.1	6.89743e-21	-0.742341	0.21	0.638	9.41223e-17	1	0		NAP1L1	RAB32
BLVRB.1	7.10799e-21	-0.79393	0.257	0.667	9.69956e-17	1	0		CLEC2D	NUCB1
CARD19.1	7.75899e-21	-0.69494	0.144	0.565	1.05879e-16	1	0		SORL1	BLVRB
LCP2	1.53362e-20	-0.648025	0.036	0.429	2.09278e-16	1	0		SUB1	CARD19
ANK.1	1.72078e-20	-0.620172	0.048	0.435	2.34818e-16	1	0		H2-DMA	LCP2
SH3BGRL.1	1.75145e-20	-0.759534	0.293	0.672	2.39003e-16	1	0		PLP2	ANK
LGALS3BP.1	2.21122e-20	-0.665918	0.072	0.458	3.01743e-16	1	0		EEF1G	SH3BGRL
SRGN.1	2.53337e-20	-0.666357	0.826	0.864	3.45703e-16	1	0		ABHD17B	LGALS3BP
BST1.1	4.00968e-20	-0.687615	0.048	0.433	5.4716e-16	1	0		PTPN22	SRGN
SDCBP	4.46787e-20	-0.71165	0.222	0.643	6.09686e-16	1	0		ARHGEF18	BST1
GGH.1	4.53153e-20	-0.637729	0.114	0.518	6.18373e-16	1	0		RPL10A	SDCBP
LGMN	6.35986e-20	-0.83378	0.138	0.562	8.67866e-16	1	0		RPS2	GGH
CD300A.1	8.2289e-20	-0.64948	0.042	0.429	1.12292e-15	1	0		CNP	LGMN
ITSN1.1	8.99157e-20	-0.675909	0.072	0.466	1.22699e-15	1	0		LBH	CD300A
ZYX	1.40942e-19	-0.680592	0.126	0.554	1.92329e-15	1	0		CRLF3	ITSN1
PDIA3.1	1.48339e-19	-0.765664	0.347	0.703	2.02423e-15	1	0		SWAP70	ZYX
CEBPA.1	1.48716e-19	-0.67692	0.048	0.424	2.02938e-15	1	0		TXNDC16	PDIA3
TALDO1.1	2.80727e-19	-0.694561	0.467	0.779	3.8308e-15	1	0		SLAMF6	CEBPA
GUSB.1	2.95454e-19	-0.66562	0.138	0.54	4.03177e-15	1	0		RPL3	TALDO1
ALOX5.1	3.24956e-19	-0.650594	0.036	0.406	4.43435e-15	1	0		GM4332	GUSB
GATA6.1	3.42561e-19	-0.613679	0.024	0.397	4.67458e-15	1	0		S1PR4	ALOX5
GPX4	3.47304e-19	-0.656886	0.653	0.822	4.73931e-15	1	0		PYHIN1	GATA6
TNFRSF1A	4.24664e-19	-0.626465	0.054	0.438	5.79496e-15	1	0		IQSEC1	GPX4
KLF13.1	5.2228e-19	-0.691036	0.323	0.725	7.12703e-15	1	0		PCMTD1	TNFRSF1A
MYOF.1	5.33192e-19	-0.593479	0.042	0.417	7.27593e-15	1	0		SMIM14	KLF13
BRI3.1	5.70034e-19	-0.725995	0.425	0.759	7.77868e-15	1	0		GM7536	MYOF
PSAP	5.84721e-19	-0.737258	0.551	0.804	7.97911e-15	1	0		X1110059E24RIK	BRI3
GM45050.1	7.43811e-19	-0.667582	0.03	0.4	1.01501e-14	1	0		A430078G23RIK	PSAP
TMED3.1	7.79386e-19	-0.734223	0.21	0.603	1.06355e-14	1	0		RPS3A1	GM45050
CD302.1	1.07359e-18	-0.669565	0.054	0.418	1.46502e-14	1	0		LIMD2	TMED3
ACLY.1	1.12631e-18	-0.697221	0.234	0.63	1.53696e-14	1	0		GM43305	CD302
MTUS1	1.39119e-18	-0.645454	0.024	0.384	1.89842e-14	1	0		TSC22D3	ACLY
MAN2A1.1	1.64647e-18	-0.847789	0.275	0.638	2.24677e-14	1	0		GM9843	MTUS1
DERL1.1	1.87673e-18	-0.707553	0.21	0.614	2.56099e-14	1	0		CDC42SE2	MAN2A1
ATP1A1	3.91364e-18	-0.682633	0.281	0.661	5.34056e-14	1	0		LSP1	DERL1
BHLHE40.1	4.07637e-18	-0.583847	0.06	0.429	5.56262e-14	1	0		RPL27	ATP1A1
ZEB2.1	4.48401e-18	-0.765567	0.299	0.688	6.11888e-14	1	0		PML	BHLHE40
CD300LD.1	5.17231e-18	-0.651356	0.066	0.429	7.05814e-14	1	0		ARPC5L	ZEB2
TMEM141.1	5.44728e-18	-0.604114	0.036	0.389	7.43336e-14	1	0		CNN2	CD300LD
SPI1.1	6.22096e-18	-0.713702	0.299	0.688	8.48912e-14	1	0		VARS	TMEM141
DAB2.1	6.62381e-18	-0.636614	0.042	0.397	9.03885e-14	1	0		TCF4	SPI1
MSRB1.1	6.86952e-18	-0.686993	0.246	0.636	9.37414e-14	1	0		AKNA	DAB2
SDF2L1	7.22467e-18	-0.681635	0.198	0.578	9.85878e-14	1	0		PTMS	MSRB1
GNG5	7.88515e-18	-0.618621	0.689	0.848	1.07601e-13	1	0		RPL26	SDF2L1
DOK2	8.7126e-18	-0.636359	0.042	0.395	1.18892e-13	1	0		MALT1	GNG5
TSPO	9.13884e-18	-0.669251	0.509	0.792	1.24709e-13	1	0		PSMB8	DOK2
CERS6	9.32264e-18	-0.6604	0.03	0.373	1.27217e-13	1	0		AU020206	TSPO
CD93.1	9.61404e-18	-0.669704	0.036	0.391	1.31193e-13	1	0		RAC2	CERS6
ATP1B3	1.0491e-17	-0.639248	0.257	0.654	1.4316e-13	1	0		IFI203	CD93
SHFM1.1	1.33693e-17	-0.613425	0.731	0.837	1.82437e-13	1	0		NCL	ATP1B3
GM1673.1	1.35269e-17	-0.559608	0.036	0.399	1.84588e-13	1	0		PRKCB	SHFM1
CRLF2.1	1.55228e-17	-0.706334	0.299	0.683	2.11824e-13	1	0		BACH2	GM1673
ITPRIPL2	1.67588e-17	-0.632844	0.048	0.395	2.2869e-13	1	0		GM1966	CRLF2
GUCA1A.1	2.63011e-17	-0.50923	0.03	0.377	3.58905e-13	1	0		MAN1A	ITPRIPL2
MPEG1.1	2.81386e-17	-0.682819	0.096	0.471	3.8398e-13	1	0		STK17B	GUCA1A
SULT1A1.1	3.4627e-17	-0.599662	0.036	0.379	4.72521e-13	1	0		LIPE	MPEG1
NFIC.1	4.60009e-17	-0.661908	0.168	0.554	6.27728e-13	1	0		DGKD	SULT1A1
PTPRE.1	5.09649e-17	-0.6088	0.12	0.491	6.95466e-13	1	0		PARP1	NFIC
NUCB2.1	6.17178e-17	-0.635179	0.09	0.453	8.42202e-13	1	0		MT	PTPRE
IGSF6.1	7.25348e-17	-0.659253	0.048	0.386	9.8981e-13	1	0		ZMIZ2	NUCB2
LILRB4A.1	8.37915e-17	-0.565544	0.066	0.409	1.14342e-12	1	0		RPL35	IGSF6
BAIAP2.1	8.55532e-17	-0.507914	0.036	0.368	1.16746e-12	1	0		GM8730	LILRB4A
GBE1.1	8.61013e-17	-0.539125	0.054	0.4	1.17494e-12	1	0		RPL19	BAIAP2
TBXAS1	1.1626e-16	-0.564366	0.048	0.391	1.58648e-12	1	0		UCHL3	GBE1
MAF	1.19232e-16	-0.817458	0.048	0.388	1.62704e-12	1	0		TRAF3IP3	TBXAS1
ENGASE.1	1.33041e-16	-0.586168	0.066	0.409	1.81548e-12	1	0		RPL37RT	MAF
CTSS.1	1.379e-16	-0.571276	0.713	0.824	1.88178e-12	1	0		MIF4GD	ENGASE
CANX	1.48339e-16	-0.678339	0.257	0.661	2.02423e-12	1	0		KIF21B	CTSS
HPCAL1	1.55885e-16	-0.583574	0.06	0.391	2.1272e-12	1	0		S100A6	CANX
SCN1B.1	1.59468e-16	-0.601608	0.03	0.361	2.17609e-12	1	0		SEPT6	HPCAL1
PILRB2.1	1.76689e-16	-0.538315	0.06	0.404	2.4111e-12	1	0		CD47	SCN1B
DHRS7	1.78817e-16	-0.601116	0.186	0.565	2.44013e-12	1	0		EIF3F	PILRB2
DAPK1.1	2.15427e-16	-0.555285	0.054	0.393	2.93972e-12	1	0		MT	DHRS7
MFSD5	2.17477e-16	-0.584772	0.096	0.449	2.96769e-12	1	0		PTPRC	DAPK1
GM16104.1	2.3073e-16	-0.560171	0.024	0.346	3.14855e-12	1	0		SNRNP25	MFSD5
ACACA.1	2.66395e-16	-0.591601	0.072	0.417	3.63522e-12	1	0		ZCCHC11	GM16104
P4HB.1	3.06849e-16	-0.594265	0.263	0.645	4.18726e-12	1	0		GM20559	ACACA
CCDC109B.1	3.13012e-16	-0.565916	0.042	0.366	4.27136e-12	1	0		BIRC3	P4HB
ATP6V1E1.1	3.25298e-16	-0.611166	0.24	0.625	4.43902e-12	1	0		SERP1	CCDC109B
EFNB2.1	4.99514e-16	-0.55349	0.03	0.355	6.81637e-12	1	0		TMOD3	ATP6V1E1
RGS18.1	5.50205e-16	-0.575439	0.06	0.388	7.5081e-12	1	0		CLEC2I	EFNB2
PDIA6.1	7.14322e-16	-0.688888	0.311	0.656	9.74764e-12	1	0		TRIM12A	RGS18
SAP30	9.86406e-16	-0.620799	0.054	0.38	1.34605e-11	1	0		SLC38A1	PDIA6
CALR.1	1.39229e-15	-0.780839	0.557	0.763	1.89992e-11	1	0		SP100	SAP30
TMEM59	1.4173e-15	-0.616807	0.323	0.705	1.93405e-11	1	0		TSPAN32	CALR
F7	1.67954e-15	-0.616553	0.012	0.319	2.2919e-11	1	0		TCF3	TMEM59
TMEM37.1	2.10989e-15	-0.623744	0.036	0.346	2.87915e-11	1	0		SH3BP5	F7
RNPEP	2.34452e-15	-0.525301	0.12	0.464	3.19933e-11	1	0		STT3B	TMEM37
APLP2.1	2.6383e-15	-0.561491	0.222	0.582	3.60023e-11	1	0		IFI30	RNPEP
TNFSF12	2.70699e-15	-0.448698	0.03	0.341	3.69395e-11	1	0		GPCPD1	APLP2
CLEC4E.1	2.91015e-15	-0.637905	0.06	0.37	3.97119e-11	1	0		CREBRF	TNFSF12
MPP1.1	3.59584e-15	-0.601331	0.18	0.536	4.90688e-11	1	0		RPS13	CLEC4E
FRMD4B	3.85511e-15	-0.519067	0.024	0.332	5.26069e-11	1	0		POLD4	MPP1
MLXIPL.1	3.91454e-15	-0.564925	0.048	0.362	5.34179e-11	1	0		PGLS	FRMD4B
XBP1	4.51821e-15	-0.532017	0.186	0.567	6.16555e-11	1	0		KMT2E	MLXIPL
ADSSL1.1	5.05872e-15	-0.495707	0.072	0.402	6.90312e-11	1	0		MIR142HG	XBP1
BCAM.1	6.47321e-15	-0.639262	0.078	0.402	8.83334e-11	1	0		IER5	ADSSL1
HMOX1	6.94819e-15	-0.527788	0.042	0.351	9.4815e-11	1	0		RPL23A	BCAM
CPQ.1	7.4868e-15	-0.449037	0.03	0.337	1.02165e-10	1	0		REL	HMOX1
USP3	8.86269e-15	-0.606493	0.198	0.554	1.2094e-10	1	0		MYADM	CPQ
EHD1	1.06976e-14	-0.616477	0.228	0.589	1.45979e-10	1	0		PIM1	USP3
GM10116	1.09336e-14	-0.549866	0.108	0.435	1.492e-10	1	0		SUPT20	EHD1
DUSP3.1	1.10223e-14	-0.643448	0.138	0.48	1.5041e-10	1	0		ANKRD12	GM10116
GLB1	1.17063e-14	-0.527537	0.084	0.413	1.59744e-10	1	0		TCP11L2	DUSP3
TMED10.1	1.23948e-14	-0.601765	0.413	0.719	1.69139e-10	1	0		NCF4	GLB1
FGD4.1	1.48585e-14	-0.530642	0.042	0.344	2.02759e-10	1	0		IL2RG	TMED10
RHOC	1.60774e-14	-0.613038	0.042	0.342	2.19392e-10	1	0		RPL38	FGD4
MERTK	1.65307e-14	-0.441517	0.024	0.319	2.25578e-10	1	0		RPL34	RHOC
MEF2A.1	1.72043e-14	-0.473534	0.216	0.582	2.34769e-10	1	0		JAK2	MERTK
ALCAM	1.72138e-14	-0.55775	0.09	0.417	2.349e-10	1	0		SP140	MEF2A
DNAJC3	1.86674e-14	-0.552631	0.204	0.553	2.54736e-10	1	0		MCL1	ALCAM
PKM.1	1.92385e-14	-0.605388	0.443	0.743	2.62528e-10	1	0		RPS15A	DNAJC3
FERMT3.1	2.25301e-14	-0.555583	0.323	0.676	3.07446e-10	1	0		RPL7	PKM
SCARB2	2.40709e-14	-0.579588	0.132	0.473	3.28472e-10	1	0		A130071D04RIK	FERMT3
NCF2.1	2.80328e-14	-0.579847	0.311	0.643	3.82535e-10	1	0		SYF2	SCARB2
ATOX1	3.01372e-14	-0.605576	0.449	0.717	4.11252e-10	1	0		PFDN5	NCF2
TGFB2.1	3.97066e-14	-0.910106	0.036	0.333	5.41837e-10	1	0		OSTM1	ATOX1
PLAUR.1	4.31805e-14	-0.69951	0.144	0.469	5.89241e-10	1	0		DNAJC9	TGFB2
KITLG.C5AR1.1	4.80109e-14	-0.491205	0.042	0.344	6.55157e-10	1	0		NSA2	C5AR1
SAMSN1.1	5.70117e-14	-0.54643	0.192	0.52	7.77982e-10	1	0		FMNL1	PLAUR
FES	5.99539e-14	-0.497836	0.06	0.359	8.18131e-10	1	0		KMT2A	KITLG
CCDC12.1	6.21244e-14	-0.54514	0.449	0.752	8.4775e-10	1	0		PPP1R11	SAMSN1
FRRS1	6.22074e-14	-0.519617	0.066	0.362	8.48882e-10	1	0		ZCCHC7	FES
PRDX4	7.51599e-14	-0.548631	0.144	0.48	1.02563e-09	1	0		FARSB	CCDC12
HSP90B1.1	7.75515e-14	-0.633421	0.503	0.743	1.05827e-09	1	0		LPGAT1	FRRS1
NDUFA1	8.044e-14	-0.603569	0.443	0.736	1.09768e-09	1	0		GM12918	PRDX4
PPIB.1	8.18615e-14	-0.511951	0.719	0.819	1.11708e-09	1	0		NOL7	HSP90B1
FCOR.1	8.49791e-14	-0.444808	0.024	0.301	1.15963e-09	1	0		RBM39	NDUFA1
IDH2	8.50977e-14	-0.494653	0.042	0.337	1.16124e-09	1	0		NPM1	PPIB
CMTM3	9.47269e-14	-0.471463	0.054	0.344	1.29264e-09	1	0		JAK1	FCOR
ITM2C	9.59523e-14	-0.543873	0.132	0.462	1.30937e-09	1	0			IDH2
X1110008F13RIK.1	1.46932e-13	-0.566986	0.353	0.697	2.00503e-09	1	0			CMTM3
CAPNS1	1.58182e-13	-0.551697	0.389	0.688	2.15855e-09	1	0			ITM2C
ST3GAL4	2.23613e-13	-0.500163	0.066	0.355	3.05142e-09	1	0			X1110008F13RIK
SELENOF	2.27062e-13	-0.566478	0.353	0.679	3.09849e-09	1	0			CAPNS1
UAP1.1	2.47309e-13	-0.452671	0.096	0.4	3.37478e-09	1	0			ST3GAL4
LMAN1.1	2.61595e-13	-0.544154	0.162	0.491	3.56972e-09	1	0			SELENOF
VKORC1.1	2.64471e-13	-0.530013	0.126	0.433	3.60898e-09	1	0			UAP1
LDHA	2.74439e-13	-0.589405	0.443	0.745	3.74499e-09	1	0			LMAN1
EPHA2	3.45965e-13	-0.433906	0.024	0.293	4.72104e-09	1	0			VKORC1
PEAK1.1	3.50301e-13	-0.518838	0.096	0.409	4.78021e-09	1	0			LDHA
SERPINB8.1	3.61653e-13	-0.470887	0.042	0.321	4.93512e-09	1	0			EPHA2
PLXNB2	3.6574e-13	-0.351415	0.048	0.346	4.99089e-09	1	0			PEAK1
HCST	4.69652e-13	-0.648794	0.323	0.649	6.40887e-09	1	0			SERPINB8
ASAH1.1	5.19666e-13	-0.508455	0.156	0.486	7.09137e-09	1	0			PLXNB2
CTLA2B	7.02842e-13	-0.41447	0.024	0.292	9.59098e-09	1	0			HCST
ADAP1.1	7.13312e-13	-0.311556	0.06	0.35	9.73386e-09	1	0			ASAH1
HIPK2.1	7.33381e-13	-0.470821	0.132	0.449	1.00077e-08	1	0			CTLA2B
FAM234A	7.49911e-13	-0.40281	0.054	0.333	1.02333e-08	1	0			ADAP1
ADIPOR2.1.1	7.55977e-13	-0.564524	0.174	0.498	1.03161e-08	1	0			HIPK2
TREM2	7.60503e-13	-0.568127	0.042	0.322	1.03778e-08	1	0			FAM234A
RRBP1.1	7.61335e-13	-0.567109	0.341	0.659	1.03892e-08	1	0			ADIPOR2
POLR3GL.1	7.94645e-13	-0.403838	0.066	0.364	1.08437e-08	1	0			TREM2
X6430548M08RIK	8.19963e-13	-0.441072	0.048	0.324	1.11892e-08	1	0			RRBP1
RAB27A	8.51192e-13	-0.495885	0.054	0.332	1.16154e-08	1	0			POLR3GL
ADAM8	8.94293e-13	-0.505401	0.042	0.315	1.22035e-08	1	0			X6430548M08RIK
LAPTM4A.1	9.16077e-13	-0.595531	0.371	0.674	1.25008e-08	1	0			RAB27A
XDH.1	1.10866e-12	-0.448958	0.066	0.35	1.51288e-08	1	0			ADAM8
PON2.1	1.14141e-12	-0.428614	0.15	0.475	1.55757e-08	1	0			LAPTM4A
LRPAP1.1	1.15566e-12	-0.441702	0.144	0.462	1.57701e-08	1	0			XDH
NAV1	1.19577e-12	-0.507594	0.054	0.324	1.63174e-08	1	0			PON2
CYB5R1	1.25454e-12	-0.444735	0.012	0.268	1.71195e-08	1	0			LRPAP1
RRAS	1.36491e-12	-0.496047	0.096	0.402	1.86256e-08	1	0			NAV1
FAM20C.1	1.39002e-12	-0.424258	0.036	0.297	1.89682e-08	1	0			CYB5R1
MRPL33	1.47018e-12	-0.547528	0.497	0.717	2.00621e-08	1	0			RRAS
CCDC50.1	1.53895e-12	-0.54892	0.329	0.632	2.10006e-08	1	0			FAM20C
HSPA5.1	1.54929e-12	-0.555734	0.443	0.743	2.11417e-08	1	0			MRPL33
S100A4.1	1.5495e-12	-0.608286	0.24	0.556	2.11444e-08	1	0			CCDC50
UQCRB	2.05448e-12	-0.546709	0.419	0.708	2.80354e-08	1	0			HSPA5
FCGRT	2.37198e-12	-0.487777	0.078	0.368	3.23681e-08	1	0			S100A4
RBPMS.1	2.43765e-12	-0.413885	0.06	0.33	3.32641e-08	1	0			UQCRB
SQRDL.1	2.53073e-12	-0.396807	0.048	0.308	3.45343e-08	1	0			FCGRT
ABI3	2.58307e-12	-0.462698	0.138	0.435	3.52486e-08	1	0			RBPMS
RAB11FIP5	2.89649e-12	-0.450226	0.03	0.284	3.95255e-08	1	0			SQRDL
EMILIN1	3.48752e-12	-0.550519	0.024	0.275	4.75907e-08	1	0			ABI3
RAB8B	3.53309e-12	-0.44318	0.138	0.446	4.82126e-08	1	0			RAB11FIP5
TIMD4	3.84582e-12	-0.844381	0.042	0.301	5.248e-08	1	0			EMILIN1
REEP3.1	4.63337e-12	-0.434479	0.24	0.553	6.32269e-08	1	0			RAB8B
BACH1.1	5.37763e-12	-0.349041	0.09	0.388	7.33832e-08	1	0			TIMD4
PIRB.1	5.4594e-12	-0.55625	0.228	0.538	7.44989e-08	1	0			REEP3
RALB	6.82609e-12	-0.38248	0.084	0.371	9.31489e-08	1	0			BACH1
NHSL2	7.18874e-12	-0.410361	0.048	0.313	9.80975e-08	1	0			PIRB
AKR1A1	7.20561e-12	-0.50029	0.389	0.697	9.83277e-08	1	0			RALB
LIPA	7.43551e-12	-0.474136	0.174	0.478	1.01465e-07	1	0			NHSL2
PILRB1.1	7.56594e-12	-0.335595	0.024	0.272	1.03245e-07	1	0			AKR1A1
CALD1.1	7.63972e-12	-0.559418	0.03	0.281	1.04252e-07	1	0			LIPA
GNA15	7.91592e-12	-0.448843	0.036	0.293	1.08021e-07	1	0			PILRB1
NENF	9.21941e-12	-0.454168	0.204	0.505	1.25808e-07	1	0			CALD1
CTNNA1	9.53952e-12	-0.427843	0.084	0.362	1.30176e-07	1	0			GNA15
CRTAP.1	9.68173e-12	-0.396208	0.042	0.301	1.32117e-07	1	0			NENF
PRDX6	1.11921e-11	-0.511393	0.311	0.607	1.52727e-07	1	0			CTNNA1
RPS27L	2.15333e-11	-0.54444	0.485	0.741	2.93844e-07	1	0			CRTAP
RIN2	2.33253e-11	-0.360172	0.042	0.292	3.18297e-07	1	0			PRDX6
ARPC1A	2.57296e-11	-0.441755	0.132	0.426	3.51106e-07	1	0			RPS27L
PARVB	2.6141e-11	-0.371462	0.048	0.299	3.5672e-07	1	0			RIN2
TM6SF1	2.69695e-11	-0.486454	0.24	0.572	3.68025e-07	1	0			ARPC1A
CDC42EP3	2.70113e-11	-0.407244	0.042	0.29	3.68596e-07	1	0			PARVB
CNIH4	2.88494e-11	-0.435329	0.246	0.562	3.93679e-07	1	0			TM6SF1
SLC9A3R2	3.18219e-11	-0.381364	0.036	0.286	4.34241e-07	1	0			CDC42EP3
RNF141	3.37274e-11	-0.447706	0.096	0.371	4.60245e-07	1	0			CNIH4
MAFG	3.74847e-11	-0.45802	0.102	0.371	5.11516e-07	1	0			SLC9A3R2
IQGAP2	4.02113e-11	-0.402443	0.048	0.299	5.48723e-07	1	0			RNF141
GSTO1.1	4.12427e-11	-0.38181	0.072	0.337	5.62798e-07	1	0			MAFG
AP1S2	4.47727e-11	-0.462825	0.114	0.395	6.10968e-07	1	0			IQGAP2
PLXNA4OS1.1	4.52035e-11	-0.343241	0.03	0.272	6.16847e-07	1	0			GSTO1
ABCA9.1	4.52245e-11	-0.397958	0.042	0.29	6.17133e-07	1	0			AP1S2
CDKN1A	4.98581e-11	-0.53841	0.048	0.303	6.80363e-07	1	0			PLXNA4OS1
MFGE8	5.09798e-11	-0.367902	0.024	0.255	6.9567e-07	1	0			ABCA9
ARHGAP12.1	5.32397e-11	-0.353484	0.09	0.353	7.26509e-07	1	0			CDKN1A
NRP1	5.41038e-11	-0.504989	0.042	0.279	7.383e-07	1	0			MFGE8
TMCO1.1	5.57346e-11	-0.427793	0.251	0.572	7.60554e-07	1	0			ARHGAP12
HP	5.60159e-11	-0.520806	0.024	0.252	7.64393e-07	1	0			NRP1
TMEM205	5.79077e-11	-0.406305	0.036	0.272	7.90209e-07	1	0			TMCO1
CD33	5.83615e-11	-0.372489	0.042	0.277	7.96402e-07	1	0			HP
ANXA2	6.33943e-11	-0.565006	0.287	0.605	8.65078e-07	1	0			TMEM205
H2AFZ	6.78733e-11	-0.578107	0.581	0.792	9.26198e-07	1	0			CD33
LBP	7.1524e-11	-0.392851	0.036	0.274	9.76016e-07	1	0			ANXA2
CCDC88A	7.28577e-11	-0.409438	0.036	0.277	9.94216e-07	1	0			H2AFZ
NOTCH1.1	7.38758e-11	-0.351203	0.042	0.279	1.00811e-06	1	0			LBP
BCL2A1B.1	8.34763e-11	-0.502672	0.144	0.428	1.13912e-06	1	0			CCDC88A
FAM20A.1	8.36116e-11	-0.353948	0.03	0.259	1.14096e-06	1	0			NOTCH1
SNAP23	8.49589e-11	-0.499769	0.132	0.413	1.15935e-06	1	0			BCL2A1B
SARAF	8.60842e-11	-0.501748	0.09	0.35	1.1747e-06	1	0			FAM20A
RGS2.1	8.82124e-11	-0.557491	0.096	0.351	1.20375e-06	1	0			SNAP23
PSMA7.1	8.87156e-11	-0.491869	0.611	0.781	1.21061e-06	1	0			SARAF
RAB1A.1	9.96371e-11	-0.423307	0.18	0.467	1.35965e-06	1	0			RGS2
GNG12.1	1.27244e-10	-0.281893	0.084	0.353	1.73637e-06	1	0			PSMA7
SHTN1	1.47645e-10	-0.366455	0.048	0.286	2.01477e-06	1	0			RAB1A
DUSP6	1.48291e-10	-0.387936	0.042	0.277	2.02358e-06	1	0			GNG12
ABHD12	1.57189e-10	-0.398208	0.156	0.437	2.145e-06	1	0			SHTN1
GNAI3.1	1.62837e-10	-0.42277	0.24	0.536	2.22207e-06	1	0			DUSP6
X2610507B11RIK.1	1.67247e-10	-0.435962	0.15	0.428	2.28226e-06	1	0			ABHD12
CYB5A	1.7469e-10	-0.439588	0.293	0.612	2.38382e-06	1	0			GNAI3
F13A1.1	1.77796e-10	-0.67583	0.03	0.261	2.4262e-06	1	0			X2610507B11RIK
HAL	1.87548e-10	-0.431542	0.036	0.263	2.55928e-06	1	0			CYB5A
MBNL2.1	1.94411e-10	-0.469887	0.281	0.569	2.65293e-06	1	0			F13A1
APOBR.1	2.14627e-10	-0.36932	0.042	0.266	2.9288e-06	1	0			HAL
NFIA.1	2.92003e-10	-0.386503	0.042	0.274	3.98467e-06	1	0			MBNL2
CLEC7A.1	3.01027e-10	-0.391901	0.048	0.288	4.10782e-06	1	0			APOBR
KLHL6	3.21822e-10	-0.417193	0.162	0.451	4.39159e-06	1	0			NFIA
HDLBP.1	3.74726e-10	-0.395779	0.18	0.466	5.11351e-06	1	0			CLEC7A
NRIP1	3.81971e-10	-0.394097	0.15	0.435	5.21237e-06	1	0			KLHL6
PITPNC1	3.83369e-10	-0.437125	0.12	0.382	5.23145e-06	1	0			HDLBP
LY96	3.86598e-10	-0.381173	0.084	0.337	5.27552e-06	1	0			NRIP1
TAGLN2	4.20789e-10	-0.315417	0.892	0.909	5.74208e-06	1	0			PITPNC1
BLVRA	4.21877e-10	-0.362404	0.066	0.304	5.75693e-06	1	0			LY96
ACER3	4.43535e-10	-0.382195	0.054	0.284	6.05247e-06	1	0			TAGLN2
IER3.1	4.64532e-10	-0.459662	0.042	0.268	6.33901e-06	1	0			BLVRA
EFHD2	4.73663e-10	-0.444965	0.108	0.368	6.4636e-06	1	0			ACER3
ERGIC3.1	4.95454e-10	-0.35588	0.21	0.52	6.76097e-06	1	0			IER3
LRRC25	5.39216e-10	-0.341398	0.042	0.264	7.35814e-06	1	0			EFHD2
LAMTOR1	6.52996e-10	-0.4759	0.293	0.583	8.91078e-06	1	0			ERGIC3
S100A13	7.5962e-10	-0.554324	0.467	0.723	1.03658e-05	1	0			LRRC25
IFI27.1	8.38897e-10	-0.494414	0.305	0.567	1.14476e-05	1	0			LAMTOR1
ANXA4	8.4866e-10	-0.324088	0.048	0.275	1.15808e-05	1	0			S100A13
HIP1.1	9.0637e-10	-0.342795	0.054	0.283	1.23683e-05	1	0			IFI27
SIRPA	9.973e-10	-0.466294	0.09	0.337	1.36092e-05	1	0			ANXA4
FAM43A	1.04762e-09	-0.39382	0.108	0.359	1.42958e-05	1	0			HIP1
ECHS1.1	1.1128e-09	-0.375927	0.108	0.357	1.51853e-05	1	0			SIRPA
TMEM256	1.14976e-09	-0.407545	0.275	0.558	1.56896e-05	1	0			FAM43A
CD84	1.1793e-09	-0.432917	0.287	0.589	1.60928e-05	1	0			ECHS1
GRK5.1	1.2023e-09	-0.318618	0.036	0.254	1.64067e-05	1	0			TMEM256
ZFHX3	1.33428e-09	-0.387731	0.06	0.284	1.82076e-05	1	0			CD84
GNAQ	1.3924e-09	-0.381187	0.102	0.359	1.90007e-05	1	0			GRK5
PDLIM2	1.42579e-09	-0.339561	0.144	0.413	1.94563e-05	1	0			ZFHX3
KLF10.1	1.47828e-09	-0.461881	0.072	0.297	2.01725e-05	1	0			GNAQ
MYL6	1.61814e-09	-0.399972	0.689	0.855	2.20811e-05	1	0			PDLIM2
BST2	1.84644e-09	-0.348045	0.21	0.496	2.51965e-05	1	0			KLF10
SDF4.1	1.8718e-09	-0.405122	0.389	0.661	2.55426e-05	1	0			MYL6
COX7C	1.88732e-09	-0.386786	0.754	0.857	2.57544e-05	1	0			BST2
YBX3	1.95335e-09	-0.413556	0.198	0.458	2.66554e-05	1	0			SDF4
AP3S1	1.98677e-09	-0.327198	0.054	0.274	2.71115e-05	1	0			COX7C
CARHSP1	2.1864e-09	-0.358228	0.072	0.297	2.98356e-05	1	0			YBX3
DAP	2.3364e-09	-0.389399	0.114	0.37	3.18825e-05	1	0			AP3S1
PELP1.1	2.48977e-09	-0.414662	0.096	0.328	3.39754e-05	1	0			CARHSP1
VAV3.1	2.63922e-09	-0.315386	0.042	0.257	3.60148e-05	1	0			DAP
UQCR11.1	2.64731e-09	-0.423516	0.509	0.721	3.61252e-05	1	0			PELP1
SSH2.1	2.65661e-09	-0.396164	0.347	0.639	3.62521e-05	1	0			VAV3
POMP	2.66617e-09	-0.380755	0.407	0.71	3.63825e-05	1	0			UQCR11
RAB14	2.66788e-09	-0.441995	0.401	0.67	3.64058e-05	1	0			SSH2
SLK	2.68115e-09	-0.334441	0.126	0.382	3.65869e-05	1	0			POMP
TBL1X	2.74925e-09	-0.380167	0.12	0.362	3.75163e-05	1	0			RAB14
STOM	2.80296e-09	-0.376778	0.054	0.264	3.82492e-05	1	0			SLK
SLC31A2	2.81595e-09	-0.367283	0.042	0.252	3.84265e-05	1	0			TBL1X
EDEM1	2.96927e-09	-0.287667	0.102	0.341	4.05186e-05	1	0			STOM
ANKRD33B.1	3.01467e-09	-0.286696	0.114	0.364	4.11382e-05	1	0			SLC31A2
UGP2	3.01502e-09	-0.38194	0.114	0.359	4.1143e-05	1	0			EDEM1
RAB5C	3.021e-09	-0.440475	0.317	0.598	4.12246e-05	1	0			ANKRD33B
NFAM1.1	3.53219e-09	-0.336194	0.144	0.399	4.82003e-05	1	0			UGP2
FAM91A1	3.57663e-09	-0.356487	0.066	0.286	4.88066e-05	1	0			RAB5C
STXBP2	3.58165e-09	-0.3153	0.096	0.337	4.88752e-05	1	0			NFAM1
ELOVL5.1	3.86558e-09	-0.361681	0.132	0.379	5.27497e-05	1	0			FAM91A1
RBPJ	3.90225e-09	-0.404553	0.174	0.455	5.32501e-05	1	0			STXBP2
ATP6V0D1	3.93481e-09	-0.360093	0.162	0.435	5.36944e-05	1	0			ELOVL5
GYG	4.04605e-09	-0.327229	0.108	0.355	5.52124e-05	1	0			RBPJ
IFNAR2	4.21757e-09	-0.32964	0.042	0.252	5.7553e-05	1	0			ATP6V0D1
ZFP710	4.26249e-09	-0.271657	0.096	0.332	5.81659e-05	1	0			GYG
RSU1	4.33755e-09	-0.377023	0.186	0.453	5.91902e-05	1	0			IFNAR2
MAGT1	4.44551e-09	-0.406938	0.15	0.391	6.06634e-05	1	0			ZFP710
TUBB2A	4.52129e-09	-0.459854	0.114	0.344	6.16975e-05	1	0			RSU1
ARPC5	5.00533e-09	-0.403226	0.539	0.764	6.83027e-05	1	0			MAGT1
AB124611.1	5.02522e-09	-0.39131	0.275	0.551	6.85742e-05	1	0			TUBB2A
SSBP4	5.44202e-09	-0.378663	0.186	0.455	7.42618e-05	1	0			ARPC5
RNASET2A	6.06687e-09	-0.360422	0.132	0.375	8.27884e-05	1	0			AB124611
DEGS1	6.74227e-09	-0.298369	0.234	0.516	9.20051e-05	1	0			SSBP4
PTPN7.1	6.9238e-09	-0.366046	0.126	0.364	9.44822e-05	1	0			RNASET2A
SLC43A2	8.84593e-09	-0.336428	0.12	0.368	0.000120712	1	0			DEGS1
CEACAM1	8.9057e-09	-0.337037	0.054	0.261	0.000121527	1	0			PTPN7
SCP2	9.54243e-09	-0.416749	0.395	0.658	0.000130216	1	0			SLC43A2
CTSZ	1.08821e-08	-0.427378	0.587	0.77	0.000148497	1	0			CEACAM1
ATP5J	1.14329e-08	-0.399763	0.581	0.788	0.000156013	1	0			SCP2
AKT1	1.17211e-08	-0.35344	0.15	0.404	0.000159946	1	0			CTSZ
AGTRAP	1.17397e-08	-0.313985	0.084	0.312	0.0001602	1	0			ATP5J
SOD1.1	1.22724e-08	-0.30359	0.204	0.471	0.00016747	1	0			AKT1
RARG	1.22846e-08	-0.30465	0.06	0.264	0.000167636	1	0			AGTRAP
PCBD2	1.28351e-08	-0.337429	0.156	0.409	0.000175148	1	0			SOD1
RHOG	1.28857e-08	-0.399244	0.186	0.462	0.000175838	1	0			RARG
SNX10	1.33418e-08	-0.350344	0.138	0.368	0.000182062	1	0			PCBD2
ATG7	1.36369e-08	-0.309816	0.054	0.255	0.000186089	1	0			RHOG
SSR3	1.42278e-08	-0.356864	0.234	0.491	0.000194153	1	0			SNX10
KNOP1	1.47204e-08	-0.345947	0.198	0.46	0.000200875	1	0			ATG7
RAB11A.1	1.53124e-08	-0.348179	0.222	0.487	0.000208953	1	0			SSR3
ENO1.1	1.74323e-08	-0.420277	0.305	0.563	0.000237881	1	0			KNOP1
SYNJ1.1	1.78928e-08	-0.30679	0.072	0.277	0.000244165	1	0			RAB11A
TEP1.1	1.9885e-08	-0.331704	0.204	0.469	0.00027135	1	0			ENO1
MYDGF	2.05704e-08	-0.361772	0.174	0.422	0.000280703	1	0			SYNJ1
OSTC	2.15908e-08	-0.350847	0.275	0.543	0.000294628	1	0			TEP1
SERPINB1A.1	2.21599e-08	-0.444313	0.329	0.6	0.000302394	1	0			MYDGF
PRDX1	2.37559e-08	-0.433775	0.587	0.761	0.000324173	1	0			OSTC
UQCR10	2.47496e-08	-0.37363	0.467	0.707	0.000337734	1	0			SERPINB1A
GNB2	2.992e-08	-0.388385	0.521	0.759	0.000408288	1	0			PRDX1
NIN	3.18345e-08	-0.328781	0.162	0.406	0.000434413	1	0			UQCR10
ATP6V0B.1	3.40492e-08	-0.38623	0.521	0.748	0.000464636	1	0			GNB2
TPP1	3.60855e-08	-0.367764	0.156	0.386	0.000492423	1	0			NIN
TSPAN14	3.77592e-08	-0.367465	0.15	0.379	0.000515262	1	0			ATP6V0B
MYO1F	3.85203e-08	-0.322793	0.06	0.257	0.000525648	1	0			TPP1
IL6RA	3.9021e-08	-0.271543	0.21	0.48	0.00053248	1	0			TSPAN14
PITPNA.1	4.1985e-08	-0.324064	0.467	0.696	0.000572928	1	0			MYO1F
DNAJC15	4.61801e-08	-0.417046	0.156	0.393	0.000630174	1	0			IL6RA
DRAP1	4.62216e-08	-0.349311	0.365	0.65	0.00063074	1	0			PITPNA
MAP1LC3A	4.79479e-08	-0.353518	0.102	0.321	0.000654298	1	0			DNAJC15
EBP	5.05715e-08	-0.442585	0.186	0.431	0.000690099	1	0			DRAP1
COLGALT1	5.7903e-08	-0.311383	0.156	0.4	0.000790144	1	0			MAP1LC3A
SMAGP	5.84061e-08	-0.315914	0.186	0.438	0.00079701	1	0			EBP
CORO1C	6.46631e-08	-0.353498	0.168	0.4	0.000882392	1	0			COLGALT1
VAPA	6.76331e-08	-0.287345	0.263	0.553	0.000922921	1	0			SMAGP
ALDH2.1	7.30761e-08	-0.421061	0.677	0.754	0.000997196	1	0			CORO1C
FAM195B	7.38576e-08	-0.294198	0.138	0.371	0.00100786	1	0			VAPA
EIF4EBP1	8.18626e-08	-0.369436	0.174	0.4	0.0011171	1	0			ALDH2
HEXB	8.61759e-08	-0.356112	0.21	0.453	0.00117596	1	0			FAM195B
TMEM106A	8.98198e-08	-0.323582	0.066	0.252	0.00122568	1	0			EIF4EBP1
GLUD1	9.26338e-08	-0.360888	0.293	0.542	0.00126408	1	0			HEXB
MAPKAPK2	9.72372e-08	-0.360988	0.174	0.411	0.0013269	1	0			TMEM106A
RAB31	9.83546e-08	-0.344469	0.102	0.31	0.00134215	1	0			GLUD1
CYTH4	9.91519e-08	-0.349006	0.204	0.451	0.00135303	1	0			MAPKAPK2
CHMP3	1.02248e-07	-0.382158	0.186	0.417	0.00139528	1	0			RAB31
YWHAB.1	1.0315e-07	-0.405342	0.449	0.67	0.00140759	1	0			CYTH4
TMED2	1.24575e-07	-0.365989	0.347	0.594	0.00169994	1	0			CHMP3
NDUFA4	1.48468e-07	-0.394678	0.707	0.801	0.00202599	1	0			YWHAB
NFIX	1.50865e-07	-0.294931	0.09	0.286	0.0020587	1	0			TMED2
NDUFB9	1.60262e-07	-0.379743	0.467	0.688	0.00218693	1	0			NDUFA4
CYFIP1.1	1.75795e-07	-0.333236	0.311	0.563	0.0023989	1	0			NFIX
GLTP	1.83579e-07	-0.390807	0.204	0.444	0.00250512	1	0			NDUFB9
NDUFB8	1.83663e-07	-0.395338	0.359	0.605	0.00250626	1	0			CYFIP1
COPE.1	2.11505e-07	-0.295066	0.275	0.543	0.0028862	1	0			GLTP
PGD	2.31403e-07	-0.321729	0.192	0.433	0.00315773	1	0			NDUFB8
MAP7D1	2.46568e-07	-0.260695	0.132	0.357	0.00336466	1	0			COPE
RTN4	2.49219e-07	-0.353305	0.246	0.502	0.00340084	1	0			PGD
EMC7	3.07943e-07	-0.29213	0.222	0.475	0.00420219	1	0			MAP7D1
OS9	3.1155e-07	-0.356705	0.222	0.458	0.0042514	1	0			RTN4
RAC1	3.37417e-07	-0.336378	0.419	0.679	0.00460439	1	0			EMC7
AP2A2	3.52562e-07	-0.283292	0.156	0.377	0.00481107	1	0			OS9
ACAA2	3.62737e-07	-0.250252	0.21	0.446	0.00494991	1	0			RAC1
EBF1.1	2.60714e-118	2.14754	0.898	0.031	3.55771e-114	1	1			AP2A2
CD79A.1	7.05838e-111	2.14716	0.988	0.083	9.63186e-107	1	1			ACAA2
LY6D.1	1.65433e-108	2.28854	0.934	0.072	2.2575e-104	1	1
MS4A1.1	2.03162e-106	1.977	0.886	0.047	2.77236e-102	1	1
CD79B.1	6.04538e-106	2.07594	0.97	0.098	8.24952e-102	1	1
IGLC2.1	1.13109e-103	1.85346	0.916	0.067	1.54348e-99	1	1
IGLC3.1	1.44386e-98	1.79512	0.832	0.042	1.97029e-94	1	1
IGHM.1	6.1335e-95	2.36469	0.976	0.179	8.36977e-91	1	1
MZB1.1	1.24731e-93	1.48698	0.784	0.034	1.70208e-89	1	1
IGKC.1	2.0507e-89	2.38883	0.976	0.207	2.79839e-85	1	1
PLAC8.1	3.5059e-83	1.74728	0.826	0.083	4.78415e-79	1	1
FCMR	5.28361e-81	1.50893	0.659	0.022	7.21002e-77	1	1
IGLC1.1	6.82186e-80	1.91107	0.713	0.042	9.30911e-76	1	1
H2.EB1.1	2.03453e-75	1.3095	0.976	0.232	2.77632e-71	1	1
SIGLECG	4.88363e-74	1.21329	0.635	0.027	6.6642e-70	1	1
LTB.1	2.4711e-73	1.51472	0.862	0.121	3.37206e-69	1	1
H2.AA.1	5.60989e-73	1.25686	0.988	0.261	7.65526e-69	1	1
H2.DMB2.1	2.63601e-72	1.31536	0.701	0.058	3.59709e-68	1	1
POU2AF1	3.94182e-67	1.37888	0.551	0.018	5.37901e-63	1	1
H2.OB	5.3848e-67	1.12334	0.611	0.038	7.34809e-63	1	1
H2.AB1.1	1.16151e-66	1.08223	0.976	0.312	1.58499e-62	1	1
LY6A.1	2.92906e-66	1.42925	0.683	0.067	3.997e-62	1	1
PDGFRL.IGHD	4.22992e-66	1.57465	0.539	0.014	5.77215e-62	1	1
CD74.1	1.01806e-65	1.54271	1	0.435	1.38925e-61	1	1
LY6E.1	1.0204e-65	1.44299	0.982	0.681	1.39244e-61	1	1
PTPRCAP.1	5.27828e-64	1.20341	0.784	0.107	7.20274e-60	1	1
CD19	1.83202e-63	1.0035	0.557	0.025	2.49998e-59	1	1
CD55	1.3414e-60	1.27258	0.521	0.024	1.83048e-56	1	1
CXCR5	9.10094e-60	1.04352	0.497	0.016	1.24191e-55	1	1
X4930523C07RIK.1	6.54414e-59	1.26521	0.796	0.17	8.93014e-55	1	1
CD2.1	1.0271e-58	1.17571	0.731	0.109	1.40159e-54	1	1
CORO1A.1	1.78985e-58	1.29561	0.952	0.333	2.44243e-54	1	1
PAX5	8.52005e-57	0.979169	0.437	0.005	1.16265e-52	1	1
ETS1.1	7.24517e-56	1.21451	0.707	0.098	9.88676e-52	1	1
RPS27.1	3.34035e-52	0.816099	0.988	0.967	4.55824e-48	1	1
BANK1.1	8.76795e-52	1.26674	0.754	0.226	1.19647e-47	1	1
FOXP1.1	3.98368e-51	1.38531	0.874	0.406	5.43613e-47	1	1
NAPSA.1	5.87989e-51	1.36326	0.731	0.178	8.0237e-47	1	1
JUND.1	1.60733e-50	1.20665	0.934	0.549	2.19336e-46	1	1
GIMAP1.1	9.16768e-50	0.947848	0.695	0.125	1.25102e-45	1	1
BLK	1.04131e-49	0.821895	0.449	0.022	1.42098e-45	1	1
APOBEC3.1	1.35013e-49	1.09208	0.701	0.15	1.84239e-45	1	1
RPS20.1.1	1.48192e-48	0.644555	0.982	0.969	2.02222e-44	1	1
RALGPS2	5.23156e-48	0.908084	0.515	0.049	7.13898e-44	1	1
GIMAP6.1	3.28323e-47	1.05342	0.725	0.147	4.4803e-43	1	1
FCRLA	1.31591e-46	0.925414	0.443	0.025	1.79569e-42	1	1
RABGAP1L.1	1.0817e-45	1.07986	0.629	0.118	1.47609e-41	1	1
GM15987	1.75606e-45	0.957698	0.485	0.047	2.39633e-41	1	1
BE692007	4.36508e-45	1.06347	0.455	0.034	5.95659e-41	1	1
CD22	2.07053e-44	0.778724	0.371	0.011	2.82544e-40	1	1
SCD1	8.77743e-44	0.871126	0.401	0.022	1.19777e-39	1	1
RPS24.1	2.93687e-43	0.523229	1	0.989	4.00766e-39	1	1
GIMAP4.1	7.82643e-41	0.805864	0.629	0.103	1.06799e-36	1	1
CD37	8.23157e-41	0.988754	0.916	0.746	1.12328e-36	1	1
GM43291	2.5706e-40	0.809154	0.329	0.007	3.50784e-36	1	1
TBC1D10C	7.80206e-40	0.836631	0.407	0.031	1.06467e-35	1	1
RPL18A.1	1.00022e-39	0.518487	1	0.967	1.3649e-35	1	1
RPS15A.1	1.57779e-38	0.53209	0.988	0.967	2.15305e-34	1	1
MEF2C	2.52942e-38	1.26903	0.725	0.297	3.45164e-34	1	1
GM43603	2.8926e-38	0.971392	0.497	0.083	3.94724e-34	1	1
POU2F2.1	3.27552e-38	1.14233	0.719	0.272	4.46978e-34	1	1
RPS13.1	3.77892e-38	0.549483	0.988	0.949	5.15671e-34	1	1
CYP4F18	1.86215e-37	0.963005	0.395	0.036	2.5411e-33	1	1
H2.OA	4.18265e-37	0.805556	0.353	0.02	5.70765e-33	1	1
RPL18.1	9.28487e-37	0.61809	0.988	0.92	1.26701e-32	1	1
TRP53I11	1.26613e-36	0.747732	0.341	0.018	1.72776e-32	1	1
NID1	2.9585e-36	0.696054	0.287	0.004	4.03717e-32	1	1
RPS21.1	3.17553e-36	0.466546	1	0.976	4.33333e-32	1	1
RPS9	3.48875e-36	0.421744	1	0.976	4.76075e-32	1	1
MALAT1	7.43486e-36	0.78823	1	0.947	1.01456e-31	1	1
RPL19.1	1.89155e-35	0.476213	1	0.949	2.58121e-31	1	1
BCL11A	4.37331e-35	0.712903	0.371	0.033	5.96782e-31	1	1
BLNK	4.86671e-35	0.723277	0.425	0.054	6.64111e-31	1	1
RDH12	8.28134e-35	0.686345	0.281	0.005	1.13007e-30	1	1
SPIB	1.71758e-34	0.686359	0.335	0.02	2.34381e-30	1	1
RPS12	1.22997e-33	0.431248	0.982	0.987	1.67842e-29	1	1
SNN	5.15295e-33	0.598462	0.293	0.011	7.03172e-29	1	1
RPL39.1	5.53566e-33	0.468752	0.994	0.964	7.55396e-29	1	1
FAU.MAT2B.1	1.16878e-32	0.426989	1	0.978	1.59492e-28	1	1
RPS18.1	1.252e-32	0.464695	0.994	0.98	1.70847e-28	1	1
CLNK.RP23.106I21.6	1.92237e-32	0.627172	0.257	0.004	2.62327e-28	1	1
RPL12.1	2.74181e-32	0.443733	0.988	0.955	3.74147e-28	1	1
RPS10.1	5.29935e-32	0.448922	0.982	0.967	7.23149e-28	1	1
MT.CYTB	6.48717e-32	0.479161	0.994	0.931	8.8524e-28	1	1
MT.CO1	9.41585e-32	0.502158	0.994	0.918	1.28489e-27	1	1
RPL21.1	1.83288e-31	0.481392	0.976	0.96	2.50115e-27	1	1
RPL36.1	2.38176e-31	0.508183	0.982	0.935	3.25016e-27	1	1
FCHSD2	3.12789e-31	0.796186	0.311	0.022	4.26832e-27	1	1
RPS5.1	3.66591e-31	0.409115	0.988	0.978	5.0025e-27	1	1
CACNA1E	9.17479e-31	0.520083	0.251	0.005	1.25199e-26	1	1
IKZF3	3.61151e-30	0.56209	0.323	0.025	4.92827e-26	1	1
BTLA	3.64096e-30	0.58152	0.275	0.013	4.96846e-26	1	1
RPS26.1	4.31413e-30	0.482176	0.994	0.942	5.88707e-26	1	1
H3F3A.1	4.59272e-30	0.576274	0.982	0.937	6.26722e-26	1	1
PAX5.1	5.5364e-30	0.548005	0.263	0.009	7.55497e-26	1	1
RPL9.1	7.46831e-30	0.430393	0.988	0.973	1.01913e-25	1	1
RPL13.1	8.90111e-30	0.461728	0.994	0.957	1.21465e-25	1	1
ACP5	1.20338e-29	0.650838	0.425	0.065	1.64213e-25	1	1
RPL8.1	1.36887e-29	0.407774	0.994	0.966	1.86796e-25	1	1
BTG1.1	3.75618e-29	0.864929	0.844	0.495	5.12568e-25	1	1
CD69	1.43542e-28	0.762916	0.281	0.016	1.95878e-24	1	1
RPSA.1	1.61474e-28	0.415835	0.988	0.986	2.20347e-24	1	1
RPL32.1	1.91567e-28	0.396035	0.994	0.987	2.61413e-24	1	1
DDX5.1	3.31298e-28	0.80751	0.892	0.781	4.52089e-24	1	1
RPS3.1	4.8897e-28	0.404625	0.994	0.973	6.67248e-24	1	1
RPLP2.1	5.2246e-28	0.350401	1	0.978	7.12949e-24	1	1
DNAJC7.1	6.01486e-28	0.9457	0.701	0.35	8.20788e-24	1	1
MT.ND5	7.27882e-28	0.684229	0.94	0.83	9.93268e-24	1	1
CYFIP2	7.95631e-28	0.696236	0.311	0.029	1.08572e-23	1	1
RPL37A	8.9231e-28	0.326574	1	0.989	1.21765e-23	1	1
RASGRP1	1.03115e-27	0.637707	0.329	0.034	1.4071e-23	1	1
SERINC3	1.07944e-27	0.747702	0.88	0.705	1.47301e-23	1	1
PKIG	1.5042e-27	0.953245	0.605	0.259	2.05263e-23	1	1
PECAM1	2.48499e-27	0.495262	0.263	0.014	3.39101e-23	1	1
RPS27RT.1	3.73743e-27	0.708932	0.868	0.728	5.10009e-23	1	1
GIMAP7	4.3764e-27	0.629503	0.371	0.049	5.97204e-23	1	1
GPR18	8.24042e-27	0.534073	0.305	0.029	1.12449e-22	1	1
SYK	1.00876e-26	1.08635	0.695	0.377	1.37655e-22	1	1
RPL37	1.06593e-26	0.37721	0.994	0.962	1.45457e-22	1	1
TRIM34A	1.50477e-26	0.845151	0.365	0.06	2.05341e-22	1	1
RPL41	1.78227e-26	0.336774	0.988	0.984	2.43209e-22	1	1
VIM.1.1	2.27861e-26	0.802827	0.916	0.779	3.10939e-22	1	1
FGD2	3.98267e-26	0.683835	0.377	0.065	5.43475e-22	1	1
GIMAP3.1	4.68358e-26	0.434598	0.551	0.121	6.39122e-22	1	1
GM11478.1	1.34412e-25	0.502569	0.958	0.929	1.83418e-21	1	1
TMSB10.1.1	1.66067e-25	0.550142	0.868	0.514	2.26615e-21	1	1
ABLIM1	1.66493e-25	0.683625	0.455	0.098	2.27196e-21	1	1
PIK3IP1	2.58984e-25	0.621191	0.305	0.034	3.5341e-21	1	1
FAM107B	3.10786e-25	0.769525	0.407	0.083	4.24098e-21	1	1
PGAP1	3.27205e-25	0.90334	0.413	0.094	4.46504e-21	1	1
RPS19.1	4.311e-25	0.354837	0.994	0.975	5.88279e-21	1	1
CCR7	6.02837e-25	0.794394	0.335	0.045	8.22632e-21	1	1
RPL34.1	8.66485e-25	0.381918	0.982	0.951	1.1824e-20	1	1
PTP4A3.1	9.10385e-25	0.804079	0.485	0.145	1.24231e-20	1	1
STAP1	1.17218e-24	0.813841	0.449	0.111	1.59955e-20	1	1
EZR.1	1.2626e-24	0.780649	0.641	0.275	1.72294e-20	1	1
MNDAL.1	1.88879e-24	0.800329	0.689	0.35	2.57744e-20	1	1
CAMK2D	2.16053e-24	0.779972	0.563	0.217	2.94827e-20	1	1
RNASE6	4.04676e-24	0.616755	0.389	0.078	5.52221e-20	1	1
POLR3E.RPL30.1	4.69049e-24	0.432481	0.982	0.933	6.40065e-20	1	1
TMEM123	5.17185e-24	0.804397	0.515	0.172	7.05751e-20	1	1
PTMA.1	5.49699e-24	0.512043	0.964	0.875	7.5012e-20	1	1
SEPT1	7.65935e-24	0.575148	0.407	0.076	1.0452e-19	1	1
RPS7.1	7.80008e-24	0.432951	0.982	0.946	1.0644e-19	1	1
GIMAP5	8.93623e-24	0.52915	0.359	0.058	1.21944e-19	1	1
GGA2	9.36794e-24	0.53843	0.263	0.025	1.27835e-19	1	1
MAP4K1	1.25584e-23	0.613994	0.347	0.06	1.71372e-19	1	1
PHGDH	2.28892e-23	0.440982	0.257	0.022	3.12347e-19	1	1
RPS11.1	2.92134e-23	0.365116	0.994	0.973	3.98646e-19	1	1
MT.RNR2.1	3.21613e-23	0.437344	1	0.975	4.38874e-19	1	1
RPS16.1	5.00102e-23	0.326869	0.988	0.966	6.8244e-19	1	1
RPLP0.1	5.11972e-23	0.425517	0.994	0.949	6.98637e-19	1	1
RPL22.1	7.70839e-23	0.379817	0.982	0.946	1.05189e-18	1	1
ARHGAP15.1	1.43745e-22	0.813934	0.671	0.335	1.96154e-18	1	1
MT.RNR1.1	1.9522e-22	0.459661	1	0.967	2.66397e-18	1	1
RPS24.PS3.1	3.02516e-22	0.547297	0.922	0.763	4.12813e-18	1	1
SERPINA3G	4.41476e-22	0.465207	0.263	0.027	6.02438e-18	1	1
GM8369	7.00595e-22	0.565748	0.371	0.069	9.56031e-18	1	1
RPS14.1	9.90053e-22	0.293842	0.988	0.984	1.35103e-17	1	1
SHISA5.1	1.50524e-21	0.745172	0.826	0.649	2.05405e-17	1	1
GM4759	1.87276e-21	0.525381	0.269	0.031	2.55557e-17	1	1
AFP.GM15427.1	3.95342e-21	0.467134	0.952	0.857	5.39483e-17	1	1
PAFAH1B3	4.43979e-21	0.589981	0.365	0.08	6.05854e-17	1	1
PMF1	1.01865e-20	0.745636	0.431	0.136	1.39005e-16	1	1
MT.ND2	1.06901e-20	0.371623	0.994	0.928	1.45877e-16	1	1
RPL17.1	1.46313e-20	0.330194	0.982	0.944	1.99658e-16	1	1
SMAP2	2.24545e-20	0.79704	0.653	0.373	3.06414e-16	1	1
CYTIP.1	2.27865e-20	0.693727	0.665	0.333	3.10945e-16	1	1
SELL	2.48383e-20	0.81157	0.605	0.275	3.38944e-16	1	1
MAP3K1	2.70962e-20	0.772627	0.449	0.147	3.69754e-16	1	1
MT.ND1	2.8484e-20	0.370819	0.994	0.909	3.88693e-16	1	1
GPR183	5.07953e-20	0.882869	0.485	0.176	6.93153e-16	1	1
RPL11.1	5.26048e-20	0.305981	0.988	0.969	7.17846e-16	1	1
CD52.1	6.58565e-20	0.520311	0.946	0.83	8.98677e-16	1	1
FILIP1L	7.20306e-20	0.814917	0.461	0.159	9.82929e-16	1	1
RPL14.1	9.43986e-20	0.329274	0.958	0.958	1.28816e-15	1	1
RHOH	1.27718e-19	0.732074	0.401	0.107	1.74284e-15	1	1
P2RY10	1.45718e-19	0.688811	0.263	0.036	1.98847e-15	1	1
RPL38.1	2.50331e-19	0.38851	0.976	0.931	3.41601e-15	1	1
CCND2.1	3.43775e-19	0.635652	0.503	0.154	4.69115e-15	1	1
FAM65B.1	3.60903e-19	0.91247	0.509	0.21	4.92488e-15	1	1
GRAP	5.19395e-19	0.646042	0.419	0.125	7.08767e-15	1	1
YIPF1.NAP1L1	7.88592e-19	0.797331	0.665	0.435	1.07611e-14	1	1
GM11808.1	1.14067e-18	0.388737	0.97	0.915	1.55656e-14	1	1
CLEC2D.1	1.59509e-18	0.591051	0.533	0.208	2.17666e-14	1	1
SORL1	1.90207e-18	0.580413	0.251	0.036	2.59556e-14	1	1
SUB1	2.41915e-18	0.574557	0.844	0.748	3.30117e-14	1	1
H2.DMA	2.6584e-18	0.602332	0.713	0.449	3.62766e-14	1	1
PLP2	2.88663e-18	0.541656	0.353	0.085	3.93909e-14	1	1
EEF1G.1	4.47089e-18	0.475548	0.88	0.817	6.10098e-14	1	1
ABHD17B	4.5931e-18	0.682503	0.485	0.203	6.26775e-14	1	1
PTPN22	4.77423e-18	0.52842	0.395	0.109	6.51491e-14	1	1
ARHGEF18	9.26165e-18	0.635843	0.371	0.101	1.26385e-13	1	1
RPL10A	1.20841e-17	0.355739	0.976	0.911	1.649e-13	1	1
RPS2	1.34685e-17	0.312085	0.994	0.976	1.83791e-13	1	1
CNP.1	1.40395e-17	0.676723	0.569	0.295	1.91583e-13	1	1
LBH.1	1.58526e-17	0.740321	0.467	0.183	2.16324e-13	1	1
CRLF3.1	2.42954e-17	0.691422	0.617	0.335	3.31535e-13	1	1
SWAP70	3.13191e-17	0.636479	0.401	0.134	4.2738e-13	1	1
TXNDC16	3.31572e-17	0.481266	0.257	0.045	4.52464e-13	1	1
SLAMF6	4.43389e-17	0.539606	0.317	0.069	6.05049e-13	1	1
RPL3.1	6.33685e-17	0.278328	0.988	0.962	8.64727e-13	1	1
GM4332	9.04833e-17	0.500284	0.868	0.803	1.23473e-12	1	1
S1PR4	1.49029e-16	0.462006	0.275	0.051	2.03365e-12	1	1
PYHIN1	1.54098e-16	0.691368	0.383	0.12	2.10283e-12	1	1
IQSEC1	1.58236e-16	0.522163	0.299	0.071	2.15929e-12	1	1
PCMTD1	2.79026e-16	0.660979	0.521	0.257	3.80759e-12	1	1
SMIM14	3.23563e-16	0.66777	0.653	0.413	4.41534e-12	1	1
GM7536	3.88277e-16	0.453725	0.856	0.723	5.29843e-12	1	1
X1110059E24RIK	4.60288e-16	0.599267	0.383	0.125	6.28109e-12	1	1
A430078G23RIK	5.44612e-16	0.502211	0.251	0.045	7.43178e-12	1	1
RPS3A1.1	5.51815e-16	0.258133	0.988	0.98	7.53007e-12	1	1
LIMD2.1	7.24143e-16	0.699046	0.527	0.237	9.88165e-12	1	1
GM43305	4.63426e-15	0.430783	0.251	0.051	6.32392e-11	1	1
TSC22D3	6.54693e-15	0.66023	0.772	0.609	8.93394e-11	1	1
GM9843.1	8.19099e-15	0.364238	0.94	0.897	1.11774e-10	1	1
CDC42SE2.1	1.74567e-14	0.579265	0.539	0.277	2.38214e-10	1	1
LSP1	1.74998e-14	0.469584	0.85	0.772	2.38802e-10	1	1
RPL27.1	2.94855e-14	0.422533	0.85	0.777	4.02359e-10	1	1
PML	3.59337e-14	0.610542	0.377	0.138	4.90351e-10	1	1
ARPC5L	4.77165e-14	0.583351	0.563	0.322	6.5114e-10	1	1
CNN2.1	5.32779e-14	0.541692	0.485	0.221	7.2703e-10	1	1
VARS	5.83133e-14	0.472175	0.413	0.167	7.95744e-10	1	1
TCF4	5.97028e-14	0.702652	0.551	0.308	8.14704e-10	1	1
AKNA	8.47052e-14	0.588776	0.413	0.168	1.15589e-09	1	1
PTMS	8.59647e-14	0.45637	0.317	0.092	1.17307e-09	1	1
RPL26	1.01471e-13	0.25677	0.982	0.976	1.38468e-09	1	1
MALT1	1.40026e-13	0.388543	0.257	0.06	1.91079e-09	1	1
PSMB8.1	1.48609e-13	0.509521	0.796	0.661	2.02792e-09	1	1
AU020206	2.50801e-13	0.523686	0.257	0.063	3.42244e-09	1	1
RAC2.1	8.92434e-13	0.434006	0.808	0.75	1.21782e-08	1	1
IFI203	9.52337e-13	0.691155	0.557	0.333	1.29956e-08	1	1
NCL	9.84575e-13	0.599154	0.79	0.694	1.34355e-08	1	1
PRKCB	1.2685e-12	0.620028	0.419	0.19	1.73099e-08	1	1
BACH2	1.29413e-12	0.593704	0.293	0.091	1.76597e-08	1	1
GM1966	1.39312e-12	0.663923	0.485	0.248	1.90105e-08	1	1
MAN1A	1.51682e-12	0.57796	0.677	0.464	2.06986e-08	1	1
STK17B	1.6386e-12	0.712836	0.551	0.328	2.23603e-08	1	1
LIPE.RPL36A	2.26451e-12	0.293972	0.958	0.938	3.09016e-08	1	1
DGKD	2.51569e-12	0.616125	0.329	0.116	3.43291e-08	1	1
PARP1	4.28595e-12	0.493888	0.401	0.17	5.84861e-08	1	1
MT.ND4	5.87785e-12	0.276679	0.97	0.92	8.02092e-08	1	1
ZMIZ2	1.33001e-11	0.451749	0.311	0.109	1.81493e-07	1	1
RPL35	1.73424e-11	0.280906	0.934	0.88	2.36654e-07	1	1
GM8730	1.86888e-11	0.394125	0.796	0.726	2.55027e-07	1	1
RPL19.PS11	2.49831e-11	0.41118	0.76	0.712	3.40919e-07	1	1
UCHL3	2.7916e-11	0.571905	0.443	0.228	3.80941e-07	1	1
TRAF3IP3.1	2.99787e-11	0.511848	0.395	0.174	4.09089e-07	1	1
RPL37RT.1	5.08931e-11	0.326983	0.91	0.83	6.94488e-07	1	1
MIF4GD	7.4603e-11	0.457281	0.377	0.165	1.01803e-06	1	1
KIF21B	1.19358e-10	0.426847	0.269	0.085	1.62876e-06	1	1
S100A6	1.7155e-10	0.810122	0.778	0.813	2.34097e-06	1	1
SEPT6	2.32296e-10	0.341257	0.269	0.085	3.16992e-06	1	1
CD47	2.47169e-10	0.410929	0.743	0.65	3.37287e-06	1	1
EIF3F.1	2.72098e-10	0.300667	0.862	0.835	3.71305e-06	1	1
MT.ATP8	2.80424e-10	0.469388	0.731	0.605	3.82666e-06	1	1
PTPRC	3.41553e-10	0.367563	0.725	0.601	4.66084e-06	1	1
SNRNP25	3.74711e-10	0.510836	0.347	0.15	5.11331e-06	1	1
ZCCHC11	3.91157e-10	0.49778	0.515	0.321	5.33773e-06	1	1
GM20559	3.94374e-10	0.353505	0.257	0.082	5.38163e-06	1	1
BIRC3.1	4.14843e-10	0.487818	0.383	0.176	5.66094e-06	1	1
SERP1	5.74678e-10	0.443505	0.695	0.578	7.84205e-06	1	1
TMOD3	7.87169e-10	0.528763	0.509	0.332	1.07417e-05	1	1
CLEC2I	9.15517e-10	0.520468	0.275	0.1	1.24931e-05	1	1
TRIM12A	1.21694e-09	0.48902	0.359	0.165	1.66064e-05	1	1
SLC38A1	1.26206e-09	0.503964	0.389	0.194	1.72221e-05	1	1
SP100.1	1.74871e-09	0.421456	0.479	0.272	2.38629e-05	1	1
TSPAN32	1.77887e-09	0.509809	0.551	0.362	2.42744e-05	1	1
TCF3	2.2528e-09	0.356094	0.281	0.107	3.07417e-05	1	1
SH3BP5	2.38656e-09	0.588242	0.509	0.319	3.2567e-05	1	1
STT3B	2.69281e-09	0.551302	0.449	0.272	3.6746e-05	1	1
IFI30	2.79614e-09	0.421208	0.76	0.647	3.81561e-05	1	1
GPCPD1	3.31965e-09	0.448245	0.359	0.172	4.53e-05	1	1
CREBRF	4.3687e-09	0.453277	0.329	0.145	5.96153e-05	1	1
RPS13.PS2	5.59818e-09	0.510009	0.635	0.504	7.63927e-05	1	1
POLD4	5.70666e-09	0.484665	0.617	0.484	7.78731e-05	1	1
PGLS	7.2534e-09	0.378278	0.725	0.636	9.898e-05	1	1
KMT2E	7.44219e-09	0.598239	0.647	0.525	0.000101556	1	1
MIR142HG	7.81179e-09	0.429801	0.299	0.121	0.0001066	1	1
IER5	1.59904e-08	0.48324	0.461	0.264	0.000218204	1	1
RPL23A	1.776e-08	0.292837	0.904	0.839	0.000242352	1	1
REL	1.79349e-08	0.575225	0.365	0.19	0.00024474	1	1
MYADM	1.89722e-08	0.601908	0.515	0.375	0.000258895	1	1
PIM1.1	2.0859e-08	0.330664	0.449	0.254	0.000284642	1	1
SUPT20	2.59521e-08	0.337766	0.335	0.154	0.000354143	1	1
ANKRD12	2.77898e-08	0.480244	0.383	0.201	0.000379219	1	1
TCP11L2	2.78019e-08	0.483172	0.359	0.178	0.000379385	1	1
NCF4	2.86915e-08	0.449394	0.527	0.377	0.000391525	1	1
IL2RG.1	3.17557e-08	0.425413	0.437	0.255	0.000433338	1	1
RPL38.PS2	3.22972e-08	0.277679	0.677	0.547	0.000440728	1	1
RPL34.PS1	3.51681e-08	0.370156	0.79	0.732	0.000479904	1	1
JAK2	3.70451e-08	0.369478	0.281	0.114	0.000505518	1	1
SP140.SCT	4.19801e-08	0.552323	0.365	0.194	0.000572861	1	1
MCL1	4.36849e-08	0.334813	0.808	0.797	0.000596124	1	1
RPS15A.PS7.OSTM1	5.11464e-08	0.439517	0.557	0.404	0.000697944	1	1
RPL7	5.52049e-08	0.255384	0.91	0.911	0.000753327	1	1
A130071D04RIK	6.13223e-08	0.524631	0.275	0.118	0.000836804	1	1
SYF2	7.11722e-08	0.502805	0.617	0.493	0.000971216	1	1
PFDN5.1	7.44312e-08	0.31491	0.868	0.835	0.00101569	1	1
RPL39.PS	7.47045e-08	0.383727	0.701	0.576	0.00101942	1	1
DNAJC9	7.54221e-08	0.409181	0.305	0.139	0.00102921	1	1
NSA2	8.16338e-08	0.343817	0.82	0.723	0.00111397	1	1
FMNL1	9.76796e-08	0.352942	0.269	0.111	0.00133294	1	1
KMT2A	1.02732e-07	0.56201	0.479	0.321	0.00140188	1	1
PPP1R11	1.11014e-07	0.458509	0.461	0.284	0.0015149	1	1
ZCCHC7	1.50865e-07	0.388795	0.461	0.286	0.00205871	1	1
FARSB	1.54833e-07	0.328709	0.299	0.138	0.00211285	1	1
LPGAT1	1.70939e-07	0.468674	0.359	0.197	0.00233263	1	1
GM12918	2.24197e-07	0.443009	0.617	0.491	0.00305939	1	1
NOL7	2.26025e-07	0.330279	0.635	0.505	0.00308434	1	1
RBM39	2.52447e-07	0.29406	0.832	0.779	0.00344489	1	1
NPM1.1	2.59005e-07	0.291628	0.928	0.866	0.00353439	1	1
JAK1	2.73103e-07	0.404742	0.641	0.542	0.00372677	1	1
RPS10.PS1	2.93205e-07	0.369329	0.766	0.764	0.00400108	1	1

## Sheet: Cluster2
Large Peritoneal Macrophages (Adgre1+ Itgam+ Fcer1g- Lyz2-)
Genes	p_val	avg_logFC	pct.1	pct.2	p_val_adj	cluster	up?		Genes Up - no RPs	Genes Down - no RPs		All Genes Analysis - Up								All Genes Analysis - Down
RPL32.2	3.24877e-28	-0.786118	0.949	0.994	4.43327e-24	2	0		FN1	FAU		Hallmark								Hallmark
RPS3.2	4.06278e-28	-0.836431	0.91	0.986	5.54407e-24	2	0		EDNRB	MAT2B		HALLMARK_COMPLEMENT [200]	Genes encoding components of the complement system, which is part of the innate immune system.	25		5.6 e-18	2.8 e-16			HALLMARK_ALLOGRAFT_REJECTION [200]	Genes up-regulated during transplant rejection.	4		2.92 e-5	1.46 e-3
RPS24.2	8.65828e-28	-0.81996	0.936	0.998	1.18151e-23	2	0		ITGAM	H3F3A		HALLMARK_MTORC1_SIGNALING [200]	Genes up-regulated through activation of mTORC1 complex.	23		7.71 e-16	1.93 e-14			HALLMARK_HYPOXIA [200]	Genes up-regulated in response to low oxygen levels (hypoxia).	3		7.36 e-4	9.2 e-3
RPL23	2.50054e-27	-0.636575	0.949	0.991	3.41223e-23	2	0		MARCO	POLR3E		HALLMARK_P53_PATHWAY [200]	Genes involved in p53 pathways and networks.	20		8.52 e-13	1.42 e-11			HALLMARK_MTORC1_SIGNALING [200]	Genes up-regulated through activation of mTORC1 complex.	3		7.36 e-4	9.2 e-3
RPS18.2	2.26086e-26	-0.806239	0.936	0.989	3.08517e-22	2	0		SLC7A2	TPT1		HALLMARK_MITOTIC_SPINDLE [199]	Genes important for mitotic spindle assembly.	18		6.36 e-11	4.94 e-10			HALLMARK_MYC_TARGETS_V1 [200]	A subgroup of genes regulated by MYC - version 1 (v1).	3		7.36 e-4	9.2 e-3
RPL8.2	2.53666e-25	-0.726652	0.923	0.978	3.46153e-21	2	0		SDC3	LIPE		HALLMARK_HYPOXIA [200]	Genes up-regulated in response to low oxygen levels (hypoxia).	18		6.91 e-11	4.94 e-10
RPL21.2	6.18682e-25	-0.813286	0.897	0.972	8.44253e-21	2	0		ITGA6	CD52		HALLMARK_KRAS_SIGNALING_UP [200]	Genes up-regulated by KRAS activation.	18		6.91 e-11	4.94 e-10
FAU.MAT2B.2	1.18078e-24	-0.667373	0.923	0.991	1.61129e-20	2	0		TIMD4	RACK1		HALLMARK_COAGULATION [138]	Genes encoding components of blood coagulation system; also up-regulated in platelets.	15		1.89 e-10	1.18 e-9
RPS15A.2	7.39788e-24	-0.793436	0.91	0.98	1.00951e-19	2	0		CTSB	TMSB4X		HALLMARK_ADIPOGENESIS [200]	Genes up-regulated during adipocyte differentiation (adipogenesis).	16		4.4 e-9	2 e-8
RPS20.1.2	7.77636e-24	-0.816913	0.91	0.98	1.06116e-19	2	0		GDA	CORO1A		HALLMARK_INFLAMMATORY_RESPONSE [200]	Genes defining inflammatory response.	16		4.4 e-9	2 e-8
RPL39.2	3.75702e-23	-0.795566	0.885	0.981	5.12684e-19	2	0		MSR1	NACA		HALLMARK_TNFA_SIGNALING_VIA_NFKB [200]	Genes regulated by NF-kB in response to TNF [GeneID=7124].	16		4.4 e-9	2 e-8
RPS11.2	1.01088e-22	-0.672559	0.91	0.986	1.37945e-18	2	0		ADAM15	RN18S
RPS3A1.2	1.58287e-22	-0.607738	0.923	0.989	2.15998e-18	2	0		FLNB	EEF1B2
RPL9.2	1.61417e-22	-0.739009	0.91	0.984	2.2027e-18	2	0		PLXDC2	AFP		Function Classification								Function Classification
RPS7.2	2.28711e-22	-0.768913	0.885	0.963	3.12099e-18	2	0		CYBB	BTF3		REACTOME_INNATE_IMMUNE_SYSTEM [1117]	Innate Immune System	92		2.91 e-48	8.68 e-45			REACTOME_SIGNALING_BY_THE_B_CELL_RECEPTOR_BCR [166]	Signaling by the B Cell Receptor (BCR)	6		7.31 e-9	2.18 e-5
RPL26.1	2.45131e-22	-0.659983	0.91	0.986	3.34506e-18	2	0		EMILIN2	TMSB10		REACTOME_SIGNALING_BY_RHO_GTPASES_MIRO_GTPASES_AND_RHOBTB3 [719]	Signaling by Rho GTPases, Miro GTPases and RHOBTB3	58		7.02 e-30	6.98 e-27			REACTOME_CD22_MEDIATED_BCR_REGULATION [61]	CD22 mediated BCR regulation	4		2.57 e-7	3.84 e-4
RPSA.2	7.9423e-22	-0.648247	0.949	0.991	1.08381e-17	2	0		MAN2A1	H2-EB1		REACTOME_HEMOSTASIS [678]	Hemostasis	56		2.16 e-29	1.61 e-26			REACTOME_ANTIGEN_ACTIVATES_B_CELL_RECEPTOR_BCR_LEADING_TO_GENERATION_OF_SECOND_MESSENGERS [86]	Antigen activates B Cell Receptor (BCR) leading to generation of second messengers	4		1.03 e-6	1.02 e-3
RPL18A.2	1.16413e-21	-0.741593	0.91	0.983	1.58857e-17	2	0		MAFB	PPIA		REACTOME_RHO_GTPASE_CYCLE [450]	RHO GTPase cycle	46		3.12 e-28	1.86 e-25			WP_VEGFAVEGFR2_SIGNALING_PATHWAY [438]	VEGFA-VEGFR2 signaling pathway	6		2.2 e-6	1.64 e-3
RPS16.2	1.61186e-21	-0.662311	0.897	0.98	2.19955e-17	2	0		APP	CD79B		KEGG_LYSOSOME [121]	Lysosome	26		6.92 e-25	3.44 e-22			PID_BCR_5PATHWAY [63]	BCR signaling pathway	3		2.42 e-5	1.12 e-2
RPL18.2	2.41074e-21	-0.940037	0.859	0.945	3.2897e-17	2	0		GRN	LTB		REACTOME_VESICLE_MEDIATED_TRANSPORT [724]	Vesicle-mediated transport	52		1.65 e-24	7.03 e-22			REACTOME_HEMOSTASIS [678]	Hemostasis	6		2.63 e-5	1.12 e-2
RPL3.2	3.758e-21	-0.685801	0.91	0.975	5.12816e-17	2	0		ITSN1	ENO1		REACTOME_MEMBRANE_TRAFFICKING [629]	Membrane Trafficking	45		2.91 e-21	1.09 e-18			PID_P73PATHWAY [79]	p73 transcription factor network	3		4.77 e-5	1.78 e-2
RPL11.2	4.0618e-21	-0.605341	0.923	0.98	5.54274e-17	2	0		MAF	CD2		WP_VEGFAVEGFR2_SIGNALING_PATHWAY [438]	VEGFA-VEGFR2 signaling pathway	38		5.57 e-21	1.85 e-18			REACTOME_ADAPTIVE_IMMUNE_SYSTEM [825]	Adaptive Immune System	6		7.81 e-5	2.59 e-2
RPS27.2	4.12889e-21	-0.948901	0.897	0.981	5.63429e-17	2	0		AHNAK	PTPRCAP		REACTOME_SIGNALING_BY_INTERLEUKINS [463]	Signaling by Interleukins	38		3.81 e-20	1.14 e-17			WP_B_CELL_RECEPTOR_SIGNALING_PATHWAY [98]	B cell receptor signaling pathway	3		9.07 e-5	2.7 e-2
RPLP0.2	4.45069e-21	-0.772619	0.885	0.969	6.07341e-17	2	0		F5	LY6D		REACTOME_POST_TRANSLATIONAL_PROTEIN_MODIFICATION [1434]	Post-translational protein modification	62		9.63 e-18	2.39 e-15			WP_IL18_SIGNALING_PATHWAY [279]	IL-18 signaling pathway	4		1.06 e-4	2.88 e-2
RPS5.2	8.08825e-21	-0.593931	0.962	0.983	1.10372e-16	2	0		ITGB1	ATP5E
RPL37.1	1.28417e-20	-0.623703	0.897	0.978	1.75238e-16	2	0		THBS1	PSMB8
RPS19.2	1.4173e-20	-0.580414	0.923	0.986	1.93405e-16	2	0		ZEB2	ETS1		GO Classification								GO Classification
RPL34.2	3.8896e-20	-0.70586	0.897	0.966	5.30774e-16	2	0		ABCA9	GIMAP6		GOCC_SECRETORY_GRANULE [864]	A small subcellular vesicle, surrounded by a membrane, that is formed from the Golgi apparatus and contains a highly concentrated protein destined for secretion. Secretory granules move towards the periphery of the cell and upon stimulation, their membranes fuse with the cell membrane, and their protein load is exteriorized. Processing of the contained protein may take place in secretory granules…	91		7.47 e-57	7.77 e-53			GOBP_B_CELL_RECEPTOR_SIGNALING_PATHWAY [124]	A series of molecular signals initiated by the cross-linking of an antigen receptor on a B cell. [GOC:add]	5		8.37 e-8	8.71 e-4
RPS13.2	4.09304e-20	-0.75975	0.897	0.966	5.58536e-16	2	0		VPS13C	PTMA		GOCC_SECRETORY_VESICLE [1024]	A cytoplasmic, membrane bound vesicle that is capable of fusing to the plasma membrane to release its contents into the extracellular space. [GOC:dos]	96		1.87 e-55	9.74 e-52			GOBP_CELL_ACTIVATION [1095]	A change in the morphology or behavior of a cell resulting from exposure to an activating factor such as a cellular or soluble ligand. [GOC:mgi_curators]	9		3.44 e-7	1.27 e-3
RPL13.2	4.35912e-20	-0.674143	0.897	0.973	5.94845e-16	2	0		TMCC1	CD79A		GOBP_VESICLE_MEDIATED_TRANSPORT [1575]	A cellular transport process in which transported substances are moved in membrane-bounded vesicles; transported substances are enclosed in the vesicle lumen or located in the vesicle membrane. The process begins with a step that directs a substance to the forming vesicle, and includes vesicle budding and coating. Vesicles are then targeted to, and fuse with, an acceptor membrane. [GOC:ai, GOC:ma…	107		2.44 e-48	8.46 e-45			GOBP_LYMPHOCYTE_ACTIVATION [792]	A change in morphology and behavior of a lymphocyte resulting from exposure to a specific antigen, mitogen, cytokine, chemokine, cellular ligand, or soluble factor. [GOC:mgi_curators, ISBN:0781735149]	8		3.65 e-7	1.27 e-3
RPLP1.1	5.22482e-20	-0.501139	0.923	0.998	7.12979e-16	2	0		CCDC50	VIM		GOCC_VESICLE_MEMBRANE [1189]	The lipid bilayer surrounding any membrane-bounded vesicle in the cell. [GOC:mah, GOC:vesicle]	93		6.8 e-47	1.77 e-43			GOMF_RNA_BINDING [1972]	Binding to an RNA molecule or a portion thereof. [GOC:jl, GOC:mah]	11		6.43 e-7	1.67 e-3
RPL14.2	9.69338e-20	-0.606698	0.897	0.966	1.32276e-15	2	0		CMKLR1	PLAC8		GOBP_CELL_MIGRATION [1556]	The controlled self-propelled movement of a cell from one site to a destination guided by molecular cues. Cell migration is a central process in the development and maintenance of multicellular organisms. [GOC:cjm, GOC:dph, GOC:ems, GOC:pf, Wikipedia:Cell_migration]	97		1.82 e-40	3.8 e-37			GOCC_CELL_SURFACE [932]	The external part of the cell wall and/or plasma membrane. [GOC:jl, GOC:mtg_sensu, GOC:sm]	8		1.24 e-6	2.15 e-3
RPS14.2	9.77316e-20	-0.554696	0.949	0.989	1.33365e-15	2	0		CFH	NAPSA		GOCC_VACUOLE [827]	A closed structure, found only in eukaryotic cells, that is completely surrounded by unit membrane and contains liquid material. Cells contain one or several vacuoles, that may have different functions from each other. Vacuoles have a diverse array of functions. They can act as a storage organelle for nutrients or waste products, as a degradative compartment, as a cost-effective way of increasing…	72		3.21 e-39	5.56 e-36			GOMF_ACTIN_MONOMER_BINDING [28]	Binding to monomeric actin, also known as G-actin. [GOC:ai]	3		2.04 e-6	2.69 e-3
RPS10.2	2.83576e-19	-0.658997	0.923	0.977	3.86968e-15	2	0		FGFR1	PFDN5		GOBP_LOCOMOTION [1921]	Self-propelled movement of a cell or organism from one location to another. [GOC:dgh]	105		8.39 e-39	1.25 e-35			GOBP_ANTIGEN_RECEPTOR_MEDIATED_SIGNALING_PATHWAY [237]	A series of molecular signals initiated by the cross-linking of an antigen receptor on a B or T cell. [GOC:add]	5		2.07 e-6	2.69 e-3
RPL36.2	2.36849e-18	-0.73572	0.885	0.953	3.23204e-14	2	0		LRP1	MS4A1		GOBP_NITROGEN_COMPOUND_TRANSPORT [1993]	The directed movement of nitrogen-containing compounds into, out of or within a cell, or between cells, by means of some agent such as a transporter or pore. [GOC:mah]	103		6.19 e-36	7.16 e-33			GOBP_IMMUNE_RESPONSE [1882]	Any immune system process that functions in the calibrated response of an organism to a potential internal or invasive threat. [GO_REF:0000022, GOC:add]	10		3.61 e-6	3.75 e-3
RPL12.2	3.78092e-18	-0.681884	0.897	0.97	5.15944e-14	2	0		NEAT1	TPT1		GOBP_DEFENSE_RESPONSE [1739]	Reactions, triggered in response to the presence of a foreign body or the occurrence of an injury, which result in restriction of damage to the organism attacked or prevention/recovery from the infection caused by the attack. [GOC:go_curators]	96		1.07 e-35	1.11 e-32			GOBP_IMMUNE_RESPONSE_REGULATING_CELL_SURFACE_RECEPTOR_SIGNALING_PATHWAY [321]	A series of molecular signals initiated by the binding of an extracellular ligand to a receptor on the surface of the target cell capable of activating, perpetuating, or inhibiting an immune response. [GOC:add, ISBN:0781735149, PMID:15771571]	5		9.03 e-6	7.23 e-3
RPS4X	4.51202e-18	-0.485624	0.923	0.988	6.1571e-14	2	0		WNK1	H2-AA		GOBP_REGULATION_OF_CELL_DIFFERENTIATION [1565]	Any process that modulates the frequency, rate or extent of cell differentiation, the process in which relatively unspecialized cells acquire specialized structural and functional features. [GOC:go_curators]	90		9.37 e-35	8.12 e-32			GOBP_B_CELL_ACTIVATION [329]	The change in morphology and behavior of a mature or immature B cell resulting from exposure to a mitogen, cytokine, chemokine, cellular ligand, or an antigen for which it is specific. [GOC:mgi_curators, ISBN:0781735149]	5		1.02 e-5	7.56 e-3
GM11808.2	7.83325e-18	-0.72656	0.872	0.934	1.06893e-13	2	0		SERPINB2	EIF3F
RPL35A	8.32988e-18	-0.511601	0.885	0.966	1.1367e-13	2	0		FAM234A	IGLC3
RPL37A.1	9.5683e-18	-0.465268	0.962	0.995	1.30569e-13	2	0		APLP2	IGHM
RPL28	1.61986e-17	-0.500732	0.949	0.97	2.21046e-13	2	0		KLF9
RPS23	3.71858e-17	-0.566984	0.872	0.967	5.07437e-13	2	0		CGNL1
RPL19.2	4.81828e-17	-0.61624	0.936	0.964	6.57502e-13	2	0		ITPRIPL2
H3F3A.2	7.31915e-17	-0.707963	0.897	0.953	9.98772e-13	2	0		PLEK
RPS2.1	3.64583e-16	-0.485934	0.91	0.989	4.9751e-12	2	0		GLUL
RPL41.1	7.98036e-16	-0.419169	0.974	0.986	1.089e-11	2	0		ADD3
RPL10A.1	1.61972e-15	-0.641817	0.872	0.933	2.21026e-11	2	0		MAFG
POLR3E.RPL30.2	2.21405e-15	-0.627899	0.923	0.947	3.02129e-11	2	0		LAPTM5
RPS27A	2.25571e-15	-0.504885	0.91	0.978	3.07814e-11	2	0		PRG4
RPL29	2.30669e-15	-0.577074	0.91	0.955	3.14771e-11	2	0		USP9X
RPL22.2	6.17862e-15	-0.545888	0.91	0.959	8.43134e-11	2	0		CP
RPL17.2	9.20664e-15	-0.587045	0.859	0.964	1.25634e-10	2	0		FRRS1
RPL6.1	1.74523e-14	-0.591922	0.91	0.945	2.38154e-10	2	0		ADGRE1
RPS21.2	2.45221e-14	-0.521102	0.949	0.986	3.34629e-10	2	0		DDI2
RPS12.1	3.55953e-14	-0.438342	0.949	0.991	4.85734e-10	2	0		PADI4
RPL38.2	1.1829e-13	-0.601955	0.872	0.95	1.61418e-09	2	0		GATA6
RPS8	2.63744e-13	-0.366222	0.936	0.992	3.59905e-09	2	0		RNF141
TPT1	5.33638e-13	-0.354665	0.962	0.998	7.28202e-09	2	0		SELP
RPL7.1	2.08061e-12	-0.562751	0.885	0.914	2.83919e-08	2	0		PSAP
LIPE.RPL36A.1	2.59669e-12	-0.535378	0.859	0.953	3.54344e-08	2	0		RIN2
RPL35.1	2.60395e-12	-0.619	0.808	0.903	3.55335e-08	2	0		IDH1
RPS24.PS3.2	1.02044e-11	-0.812179	0.667	0.816	1.3925e-07	2	0		SERPINB6A
CD52.2	1.15134e-11	-0.907306	0.782	0.866	1.57112e-07	2	0		MERTK
RPLP2.2	3.36002e-11	-0.409619	0.936	0.989	4.58508e-07	2	0		C4B
GM9843.2	5.01675e-11	-0.55208	0.872	0.911	6.84585e-07	2	0		FAM46A
RACK1	5.18084e-11	-0.380821	0.923	0.967	7.06978e-07	2	0		NAIP6
TMSB4X	7.2017e-11	-0.395512	0.949	0.998	9.82744e-07	2	0		LPL
CORO1A.2	1.15528e-10	-1.20821	0.141	0.518	1.57649e-06	2	0		TRF
GM9794	1.68688e-10	-0.556857	0.833	0.883	2.30191e-06	2	0		CD93
GM11478.2	1.71382e-10	-0.60748	0.897	0.941	2.33867e-06	2	0		RGPD5
RPS29	2.88024e-10	-0.332077	0.949	0.989	3.93037e-06	2	0		CEACAM1
NACA	4.99926e-10	-0.377543	0.885	0.92	6.82198e-06	2	0		EFNB2
RN18S.RS5.1	8.12523e-10	-0.749785	0.821	0.91	1.10877e-05	2	0		KLHL9
GM4332.1	1.355e-09	-0.619186	0.808	0.819	1.84904e-05	2	0		DDX3X
RPS26.2	1.4237e-09	-0.508113	0.91	0.959	1.94278e-05	2	0		CTSD
RPS16.PS2	1.44441e-09	-0.622058	0.821	0.872	1.97104e-05	2	0		ANK
RPS9.1	1.69936e-09	-0.332554	0.962	0.984	2.31895e-05	2	0		GALNT1
GM7536.1	2.02899e-09	-0.757167	0.59	0.774	2.76876e-05	2	0		MPEG1
EEF1B2	2.40345e-09	-0.485169	0.872	0.917	3.27975e-05	2	0		FRMD4B
RPL10	2.86712e-09	-0.362651	0.923	0.958	3.91247e-05	2	0		TIMP2
AFP.GM15427.2	3.00021e-09	-0.546062	0.808	0.888	4.09409e-05	2	0		RAB27A
BTF3.1	4.57512e-09	-0.554312	0.821	0.881	6.24321e-05	2	0		DUSP3
TMSB10.1.2	1.63482e-08	-1.51487	0.436	0.616	0.000223088	2	0		SAA3
H2.EB1.2	1.91389e-08	-2.41295	0.141	0.437	0.00026117	2	0		CANX
X4930523C07RIK.2	4.58476e-08	-1.03245	0.051	0.348	0.000625637	2	0		GLB1
PPIA.1	5.35293e-08	-0.522954	0.872	0.903	0.00073046	2	0		SPTBN1
CD79B.2	5.37628e-08	-1.91949	0.038	0.332	0.000733647	2	0		ARHGAP12
LTB.2	7.22909e-08	-1.11759	0.026	0.326	0.000986482	2	0		PIRB
RPS28	7.41666e-08	-0.388168	0.897	0.927	0.00101208	2	0		PYGL
ENO1.GM4149	7.90262e-08	-0.456769	0.872	0.916	0.00107839	2	0		TRPM2
CD2.2	8.09141e-08	-1.15306	0	0.284	0.00110415	2	0		STEAP3
RPL7A	9.94947e-08	-0.380621	0.885	0.928	0.00135771	2	0		ANO6
PTPRCAP.2	1.07287e-07	-1.11402	0.013	0.295	0.00146403	2	0		SSH2
LY6D.2	1.64874e-07	-1.86002	0.026	0.303	0.00224988	2	0		TBXAS1
ATP5E	1.93789e-07	-0.450518	0.872	0.88	0.00264444	2	0		DHRS3
RPL37RT.2	2.17256e-07	-0.52586	0.808	0.853	0.00296467	2	0		RAB8B
PSMB8.2	2.20577e-07	-0.446267	0.564	0.708	0.00300999	2	0		TCN2
ETS1.2	2.26013e-07	-1.11057	0	0.268	0.00308418	2	0		SLC25A36
GIMAP6.2	2.50984e-07	-1.1142	0.038	0.31	0.00342492	2	0		VSIR
RPS23.PS1	2.735e-07	-0.530848	0.795	0.81	0.00373218	2	0		RBM47
PTMA.2	3.76458e-07	-0.567607	0.859	0.9	0.00513714	2	0		HSPA5
CD79A.2	4.2335e-07	-1.88092	0.051	0.323	0.00577703	2	0		ABCA1
VIM.1.2	5.09366e-07	-0.864595	0.782	0.814	0.00695081	2	0		PTGS1
RPL27.2	5.83273e-07	-0.594642	0.692	0.807	0.00795935	2	0		HSP90B1
PLAC8.2	5.99087e-07	-1.58558	0.026	0.284	0.00817514	2	0		LTBP1
RPL5	8.01555e-07	-0.366288	0.897	0.944	0.010938	2	0		HAL
NAPSA.2	8.9513e-07	-1.14947	0.077	0.334	0.0122149	2	0		LAMP1
GM8730.1	1.13511e-06	-0.598613	0.667	0.752	0.0154897	2	0		DENND4C
PFDN5.2	1.66896e-06	-0.506315	0.769	0.852	0.0227747	2	0		SDCBP
MS4A1.2	1.70488e-06	-1.4401	0.026	0.268	0.0232648	2	0		RHOQ
GM12254	1.90741e-06	-0.579546	0.808	0.81	0.0260285	2	0		MYO9B
TPT1.PS6	2.17724e-06	-0.373791	0.833	0.899	0.0297106	2	0		SEPP1
H2.AA.2	2.18925e-06	-2.28169	0.244	0.452	0.0298745	2	0		ATP8A1
EIF3F.2	2.663e-06	-0.514302	0.846	0.841	0.0363394	2	0		RRBP1
IGLC3.2	3.33005e-06	-1.09099	0.013	0.251	0.0454419	2	0		MAN1C1
IGHM.2	3.65548e-06	-1.80258	0.154	0.39	0.0498827	2	0		ATP6V1A
FN1.2	1.07542e-28	1.14185	1	0.679	1.46751e-24	2	1		RASSF3
EDNRB.2	7.7457e-28	1.12399	0.962	0.507	1.05698e-23	2	1		ACP2
ITGAM.2	1.01853e-27	1.12709	0.949	0.562	1.38989e-23	2	1		TRPS1
MARCO	8.58501e-27	1.8235	0.5	0.086	1.17151e-22	2	1		CD36
SLC7A2	5.64107e-25	0.642417	0.5	0.09	7.69781e-21	2	1		BHLHE40
SDC3.2	2.75473e-24	1.15448	0.936	0.488	3.7591e-20	2	1		DOCK7
ITGA6.2	3.27715e-23	1.08157	0.936	0.534	4.472e-19	2	1		C3AR1
TIMD4.1	5.57392e-23	0.830545	0.692	0.186	7.60618e-19	2	1		TGFBI
CTSB.2	2.3062e-22	0.998456	0.923	0.638	3.14704e-18	2	1		CD5L
GDA.2	2.37004e-22	0.918402	0.923	0.535	3.23416e-18	2	1		CSF1R
MSR1.2	1.23536e-20	0.907418	0.897	0.452	1.68578e-16	2	1		TMEM87B
ADAM15.2	8.74463e-20	0.951736	0.885	0.427	1.19329e-15	2	1		NFE2
FLNB.2	1.13428e-19	0.797197	0.923	0.493	1.54784e-15	2	1		CTNND1
PLXDC2.2	1.42508e-19	0.934177	0.859	0.446	1.94467e-15	2	1		RASGRP3
CYBB.2	1.45327e-19	0.971486	0.949	0.68	1.98313e-15	2	1		GNAQ
EMILIN2.2	1.65326e-19	0.857435	0.923	0.548	2.25604e-15	2	1		FGD4
MAN2A1.2	1.95481e-19	0.930907	0.897	0.512	2.66754e-15	2	1		SLC43A2
MAFB.2	2.65852e-19	0.978996	0.936	0.495	3.62781e-15	2	1		ATP6AP1
APP.2	2.98522e-19	0.879281	0.897	0.534	4.07363e-15	2	1		CD84
GRN.1.2	4.11965e-19	0.853873	0.936	0.613	5.62167e-15	2	1		DUSP1
ITSN1.2	5.79718e-19	0.719504	0.769	0.326	7.91083e-15	2	1		USP34
MAF.1	5.85889e-19	1.03358	0.705	0.261	7.99505e-15	2	1		TAOK1
AHNAK.1	1.78218e-18	0.799142	0.949	0.763	2.43196e-14	2	1		MTUS1
F5.2	2.47343e-18	0.869057	0.885	0.454	3.37525e-14	2	1		TMEM184B
ITGB1.2	2.69589e-18	0.89949	0.936	0.649	3.67881e-14	2	1		DYNC1H1
THBS1.2	3.06956e-18	0.930719	0.923	0.523	4.18872e-14	2	1		RAB11FIP5
ZEB2.2	3.14147e-18	0.935435	0.91	0.56	4.28684e-14	2	1		NIN
ABCA9.2	5.68645e-18	0.577677	0.615	0.186	7.75973e-14	2	1		MTM1
VPS13C	8.19412e-18	0.458145	0.436	0.095	1.11817e-13	2	1		DIAPH2
TMCC1.2	9.45441e-18	0.824291	0.897	0.477	1.29015e-13	2	1		PLXNB2
CCDC50.2	1.83347e-17	0.771559	0.872	0.524	2.50196e-13	2	1		REEP3
CMKLR1.2	2.46612e-17	0.675491	0.756	0.321	3.36527e-13	2	1		ZFHX3
CFH.2	2.64439e-17	0.834325	0.859	0.452	3.60853e-13	2	1		FLNA
FGFR1.2	4.04899e-17	0.750934	0.859	0.462	5.52525e-13	2	1		CCR1
LRP1.2	1.56952e-16	0.843901	0.821	0.437	2.14177e-12	2	1		ST3GAL5
NEAT1.2	1.94877e-16	0.971019	0.872	0.493	2.65929e-12	2	1		CTSA
GM15564	1.98152e-16	0.486842	0.423	0.094	2.70398e-12	2	1		SH3BGRL
WNK1.2	2.34411e-16	0.766465	0.897	0.594	3.19878e-12	2	1		FAM20C
SERPINB2.2	2.48654e-16	0.873009	0.846	0.434	3.39313e-12	2	1		LGALS3BP
FAM234A.1	3.54081e-16	0.557689	0.628	0.225	4.83179e-12	2	1		GNPDA1
APLP2.2	4.59887e-16	0.636755	0.859	0.454	6.27561e-12	2	1		GNAI3
KLF9.2	5.39274e-16	0.680423	0.808	0.388	7.35893e-12	2	1		PROS1
CGNL1.2	5.49926e-16	0.702391	0.795	0.381	7.50429e-12	2	1		CCL6
ITPRIPL2.1	6.42837e-16	0.827108	0.679	0.27	8.77216e-12	2	1		ATP1A1
PLEK.2	7.83396e-16	0.745843	0.923	0.554	1.06902e-11	2	1		FCNA
GLUL.2	1.00148e-15	0.773028	0.846	0.484	1.36662e-11	2	1		PLOD3
ADD3.2	1.16332e-15	0.704924	0.923	0.641	1.58747e-11	2	1		ABCB5
MAFG.1	1.18072e-15	0.648383	0.692	0.262	1.61121e-11	2	1		ALCAM
LAPTM5.2	1.21566e-15	0.65787	0.949	0.775	1.65889e-11	2	1		SOGA1
PRG4.2	1.25646e-15	0.789153	0.936	0.61	1.71456e-11	2	1		NAV1
USP9X	1.72828e-15	0.501549	0.59	0.189	2.35842e-11	2	1		HSPA4L
CP	1.90568e-15	0.365194	0.308	0.048	2.60049e-11	2	1		DAB2
FRRS1.1	2.0974e-15	0.683705	0.667	0.248	2.86211e-11	2	1		TGFB2
ADGRE1.2	2.26713e-15	0.733054	0.885	0.534	3.09373e-11	2	1		MLXIPL
DDI2	2.72748e-15	0.416754	0.513	0.145	3.72191e-11	2	1		SPRED1
PADI4.2	2.88585e-15	0.743097	0.846	0.429	3.93804e-11	2	1		CPD
GATA6.2	3.01417e-15	0.626319	0.679	0.265	4.11314e-11	2	1		HOOK3
RNF141.1	3.98021e-15	0.441693	0.679	0.262	5.4314e-11	2	1		FAM91A1
SELP.2	4.08499e-15	0.701317	0.859	0.448	5.57438e-11	2	1		AGTRAP
PSAP.1	4.17538e-15	0.752277	0.923	0.724	5.69773e-11	2	1		LAMP2
RIN2.1	4.29905e-15	0.551207	0.564	0.193	5.86648e-11	2	1		GLUD1
IDH1.2	5.37883e-15	0.687838	0.821	0.427	7.33996e-11	2	1		TOLLIP
SERPINB6A.1	5.64766e-15	0.705935	0.756	0.348	7.70679e-11	2	1		LEPROT
MERTK.1	8.70217e-15	0.538367	0.577	0.211	1.1875e-10	2	1		FRY
C4B.2	9.11156e-15	0.878324	0.859	0.431	1.24336e-10	2	1		ATP11C
FAM46A.2	9.18541e-15	0.689939	0.923	0.621	1.25344e-10	2	1		SYNJ1
NAIP6	1.03052e-14	0.344208	0.333	0.064	1.40625e-10	2	1		HDAC9
LPL.RGPD5.1	1.04474e-14	1.03004	0.782	0.376	1.42565e-10	2	1		DSE
TRF.2	1.36769e-14	0.736553	0.936	0.587	1.86635e-10	2	1		RAB31
CD93.2	1.42711e-14	0.723994	0.667	0.265	1.94743e-10	2	1		CALD1
X2610507B11RIK.2	1.87116e-14	0.607599	0.718	0.32	2.55338e-10	2	1		USP3
CEACAM1.1	2.62262e-14	0.441909	0.538	0.173	3.57883e-10	2	1		ITGB2
EFNB2.2	2.68803e-14	0.504898	0.641	0.236	3.66808e-10	2	1		EPHA2
KLHL9	3.05681e-14	0.589276	0.551	0.179	4.17133e-10	2	1		SERPINB8
DDX3X.1	3.90556e-14	0.598552	0.679	0.296	5.32953e-10	2	1		FNDC3B
CTSD.2	8.40933e-14	0.787573	0.936	0.649	1.14754e-09	2	1		NFIC
ANK.2	9.09916e-14	0.528343	0.705	0.301	1.24167e-09	2	1		XBP1
GALNT1	1.21327e-13	0.539949	0.679	0.278	1.65563e-09	2	1		SIRPA
MPEG1.2	1.22872e-13	0.664193	0.731	0.342	1.67672e-09	2	1		HGSNAT
FRMD4B.1	1.23572e-13	0.561341	0.577	0.222	1.68626e-09	2	1		ECM1
TIMP2.2	1.36588e-13	0.690834	0.962	0.593	1.86388e-09	2	1		TNFRSF1A
RAB27A.1	1.50018e-13	0.459449	0.603	0.226	2.04714e-09	2	1		ACLY
DUSP3.2	1.66839e-13	0.551145	0.744	0.359	2.27669e-09	2	1		DAPK1
SAA3.2	1.92694e-13	1.19395	0.885	0.534	2.6295e-09	2	1		ALOX15
CANX.1	1.94528e-13	0.683017	0.872	0.53	2.65453e-09	2	1		IL6RA
GLB1.1	2.20992e-13	0.518724	0.679	0.295	3.01565e-09	2	1		OSBPL11
SPTBN1	2.2366e-13	0.649562	0.833	0.521	3.05206e-09	2	1		NUS1
ARHGAP12.2	2.37467e-13	0.495616	0.628	0.251	3.24048e-09	2	1		DNAJC3
PIRB.2	2.71977e-13	0.607357	0.782	0.427	3.71139e-09	2	1		FKBP15
PYGL.2	2.95932e-13	0.6704	0.821	0.465	4.03829e-09	2	1		SRGAP2
TRPM2	3.03352e-13	0.34193	0.333	0.073	4.13955e-09	2	1		SBF2
STEAP3	3.48587e-13	0.30343	0.346	0.078	4.75682e-09	2	1		MEF2A
ANO6	3.66175e-13	0.390724	0.551	0.184	4.99683e-09	2	1		EVI5
SSH2.2	4.03971e-13	0.623472	0.833	0.54	5.51259e-09	2	1		TLN1
TBXAS1.1	4.31574e-13	0.595401	0.641	0.271	5.88925e-09	2	1		ADAM8
DHRS3.2	4.53887e-13	0.607148	0.859	0.441	6.19374e-09	2	1		MIB1
RAB8B.1	4.77634e-13	0.594043	0.705	0.334	6.51779e-09	2	1		MAN2B1
TCN2.2	4.88484e-13	0.642724	0.923	0.534	6.66585e-09	2	1		FCGRT
SLC25A36	6.24356e-13	0.272054	0.385	0.095	8.51996e-09	2	1		PPP1R15B
VSIR.2	6.52851e-13	0.601575	0.885	0.507	8.9088e-09	2	1		NRROS
RBM47	7.02253e-13	0.316072	0.423	0.119	9.58295e-09	2	1		ZFP652
HSPA5.2	7.13324e-13	0.690089	0.923	0.643	9.73402e-09	2	1		CYFIP1
ABCA1	7.37817e-13	0.753021	0.449	0.139	1.00683e-08	2	1		NHSL2
PTGS1.2	7.39028e-13	0.605152	0.846	0.465	1.00848e-08	2	1		DDX17
HSP90B1.2	7.70469e-13	0.644535	0.91	0.66	1.05138e-08	2	1		LAIR1
LTBP1.2	8.64523e-13	0.688114	0.821	0.404	1.17973e-08	2	1		SLC6A6
HAL.1	8.68944e-13	0.631539	0.513	0.173	1.18576e-08	2	1		P4HB
LAMP1.2	8.70625e-13	0.594407	0.923	0.638	1.18805e-08	2	1		ARAP1
DENND4C	9.57878e-13	0.398034	0.487	0.158	1.30712e-08	2	1		PPP3CA
SDCBP.1	1.01965e-12	0.637503	0.846	0.509	1.39142e-08	2	1		FAM43A
RHOQ	1.12476e-12	0.458962	0.513	0.176	1.53484e-08	2	1		MFSD14B
MYO9B	1.23014e-12	0.505131	0.487	0.167	1.67864e-08	2	1		STOM
SEPP1.2	1.34451e-12	0.795432	0.795	0.509	1.83471e-08	2	1		TMEM106A
ATP8A1	1.3741e-12	0.568153	0.538	0.193	1.8751e-08	2	1		DOCK5
RRBP1.2	1.42657e-12	0.60909	0.859	0.552	1.9467e-08	2	1		ADGRG6
MAN1C1	1.57791e-12	0.29678	0.333	0.075	2.15321e-08	2	1		GSR
ATP6V1A.1	1.88432e-12	0.486712	0.628	0.29	2.57134e-08	2	1		CCND1
RASSF3	1.97033e-12	0.531678	0.692	0.298	2.68871e-08	2	1		CLCN7
ACP2	2.35634e-12	0.319497	0.346	0.086	3.21546e-08	2	1		AP2A2
TRPS1.1	2.44139e-12	0.430362	0.615	0.237	3.33152e-08	2	1		CD33
CD36.2	2.56026e-12	0.576007	0.782	0.402	3.49373e-08	2	1		ASAH1
BC005537.1	2.64357e-12	0.532206	0.782	0.388	3.60741e-08	2	1		ADIPOR2
BHLHE40.2	2.69227e-12	0.571737	0.667	0.304	3.67388e-08	2	1		MFSD1
DOCK7	2.76919e-12	0.555147	0.308	0.067	3.77884e-08	2	1		FAM63A
C3AR1.2	3.25884e-12	0.603059	0.731	0.342	4.44701e-08	2	1		PPP2R5C
TGFBI.2	3.34846e-12	0.552866	0.821	0.382	4.56931e-08	2	1		MBNL2
CD5L.2	3.44682e-12	0.734161	0.872	0.534	4.70353e-08	2	1		MYOF
CSF1R.2	3.50633e-12	0.532845	0.872	0.493	4.78474e-08	2	1		PPP1R9B
TMEM87B	3.6276e-12	0.404514	0.462	0.148	4.95022e-08	2	1		QK
NFE2	3.77089e-12	0.417422	0.487	0.162	5.14576e-08	2	1		ABCC5
CTNND1	3.80396e-12	0.636509	0.462	0.145	5.19088e-08	2	1		CEBPA
RASGRP3	4.02045e-12	0.38202	0.462	0.14	5.48631e-08	2	1		FYB
GNAQ.1	4.11152e-12	0.634167	0.628	0.259	5.61058e-08	2	1		TAB2
FGD4.2	4.5186e-12	0.660691	0.577	0.237	6.16608e-08	2	1		COLGALT1
SLC43A2.1	4.5189e-12	0.498363	0.641	0.27	6.16649e-08	2	1		MS4A8A
ATP6AP1.1	4.64884e-12	0.521745	0.705	0.328	6.34381e-08	2	1		ZZEF1
CD84.1	6.22647e-12	0.678032	0.833	0.48	8.49664e-08	2	1		IPMK
DUSP1.2	6.25732e-12	0.672438	0.756	0.387	8.53874e-08	2	1		ANKS1
USP34	6.26479e-12	0.314879	0.551	0.19	8.54894e-08	2	1		SKAP2
TAOK1.1	8.56143e-12	0.456273	0.564	0.22	1.16829e-07	2	1		SMG1
MTUS1.1	9.88082e-12	0.532413	0.628	0.261	1.34834e-07	2	1		CERS6
TMEM184B	1.01186e-11	0.276168	0.372	0.1	1.38078e-07	2	1		TMPPE
DYNC1H1	1.08294e-11	0.502251	0.705	0.309	1.47778e-07	2	1		NBEAL1
RAB11FIP5.1	1.27236e-11	0.3628	0.513	0.19	1.73627e-07	2	1		KCTD12
NIN.1	1.45323e-11	0.498657	0.679	0.309	1.98308e-07	2	1		ARRB2
MTM1	1.46963e-11	0.354399	0.513	0.176	2.00546e-07	2	1		PANK2
DIAPH2.1	1.478e-11	0.359465	0.526	0.183	2.01688e-07	2	1		SERINC1
PLXNB2.1	1.63356e-11	0.391785	0.59	0.239	2.22916e-07	2	1		IFI204
REEP3.2	1.68646e-11	0.515451	0.769	0.445	2.30135e-07	2	1		RAB7
ZFHX3.1	1.98062e-11	0.528963	0.526	0.197	2.70275e-07	2	1		FUS
FLNA	2.05408e-11	0.579783	0.91	0.544	2.80299e-07	2	1		HIP1
CCR1.2	2.0703e-11	0.538406	0.782	0.392	2.82513e-07	2	1		RNASEL
ST3GAL5.2	2.14898e-11	0.622139	0.872	0.485	2.9325e-07	2	1		TWF1
CTSA.2	2.23924e-11	0.556919	0.821	0.495	3.05567e-07	2	1		CAMKK2
SH3BGRL.2	2.31798e-11	0.528191	0.833	0.554	3.16312e-07	2	1		PCGF3
FAM20C.2	2.32712e-11	0.548578	0.513	0.203	3.17559e-07	2	1		MFSD5
LGALS3BP.2	2.37925e-11	0.472425	0.705	0.328	3.24673e-07	2	1		ETV1
GNPDA1	2.51261e-11	0.449425	0.462	0.158	3.42871e-07	2	1		SSR3
GNAI3.2	2.66635e-11	0.677065	0.769	0.431	3.63849e-07	2	1		SH3TC1
PROS1.2	3.16808e-11	0.539623	0.679	0.326	4.32316e-07	2	1		AP3M1
CCL6.2	3.33325e-11	0.804213	0.91	0.601	4.54855e-07	2	1		CTNNA1
ATP1A1.1	3.85096e-11	0.582124	0.833	0.541	5.25502e-07	2	1		TNRC18
FCNA.2	4.23353e-11	0.748986	0.859	0.51	5.77707e-07	2	1		PLEKHO2
PLOD3.ABCB5.2	4.40841e-11	0.475863	0.718	0.357	6.01572e-07	2	1		ATP2A2
ALCAM.1	4.43223e-11	0.6217	0.654	0.303	6.04822e-07	2	1		ATP7A
SOGA1	4.54618e-11	0.61223	0.333	0.089	6.20372e-07	2	1		SPPL2A
NAV1.1	5.48643e-11	0.506573	0.538	0.228	7.48678e-07	2	1		MAPKAPK2
HSPA4L	5.98148e-11	0.444424	0.436	0.142	8.16232e-07	2	1		SSR1
DAB2.2	6.02387e-11	0.644222	0.615	0.278	8.22017e-07	2	1		WDR1
TGFB2.2	6.12994e-11	0.894877	0.551	0.229	8.36491e-07	2	1		F10
MLXIPL.2	6.22942e-11	0.673656	0.59	0.253	8.50067e-07	2	1		PLTP
SPRED1	6.62199e-11	0.442904	0.423	0.14	9.03636e-07	2	1		KHSRP
CPD	6.83267e-11	0.293579	0.346	0.09	9.32386e-07	2	1		NADK
HOOK3	6.84477e-11	0.657951	0.628	0.282	9.34037e-07	2	1		DPP8
FAM91A1.1	7.18132e-11	0.44876	0.513	0.201	9.79963e-07	2	1		FAM120A
AGTRAP.1	7.6691e-11	0.308737	0.577	0.22	1.04653e-06	2	1		CBL
X6430548M08RIK.1	8.13049e-11	0.534171	0.551	0.225	1.10949e-06	2	1		TNFRSF21
LAMP2.2	8.28377e-11	0.559653	0.859	0.548	1.1304e-06	2	1		HDLBP
GLUD1.1	8.87613e-11	0.426409	0.808	0.445	1.21124e-06	2	1		CMIP
TOLLIP	8.93889e-11	0.294874	0.269	0.059	1.2198e-06	2	1		PDIA3
LEPROT	9.11207e-11	0.318835	0.551	0.212	1.24343e-06	2	1		TGOLN1
FRY	1.05321e-10	0.461849	0.5	0.179	1.43721e-06	2	1		RAPH1
ATP11C	1.11387e-10	0.364209	0.462	0.158	1.51999e-06	2	1		NAIP1
SYNJ1.2	1.14613e-10	0.376901	0.526	0.193	1.564e-06	2	1		BACH1
HDAC9	1.16315e-10	0.411248	0.41	0.134	1.58724e-06	2	1		BAIAP2
DSE	1.17214e-10	0.379151	0.385	0.117	1.59951e-06	2	1		ARHGAP44
RAB31.1	1.19335e-10	0.361654	0.551	0.226	1.62845e-06	2	1		KIF5B
CALD1.2	1.21221e-10	0.553673	0.5	0.189	1.65419e-06	2	1		NOTCH1
USP3.1	1.21961e-10	0.537528	0.795	0.432	1.66428e-06	2	1		FAM129B
ITGB2.2	1.22735e-10	0.548642	0.91	0.618	1.67484e-06	2	1		TLR13
EPHA2.1	1.25568e-10	0.395065	0.513	0.197	1.7135e-06	2	1		APOBR
SERPINB8.2	1.32455e-10	0.429314	0.551	0.22	1.80748e-06	2	1		ADARB1
FNDC3B.1	1.35618e-10	0.380944	0.436	0.147	1.85065e-06	2	1		CD244
NFIC.2	1.41075e-10	0.617089	0.808	0.423	1.92512e-06	2	1		PTPRE
XBP1.1	1.43775e-10	0.479639	0.782	0.441	1.96196e-06	2	1		CEP250
SIRPA.1	1.63223e-10	0.412905	0.564	0.245	2.22735e-06	2	1		ARG1
HGSNAT.2	1.75687e-10	0.627393	0.821	0.441	2.39742e-06	2	1		WLS
ECM1.2	1.75744e-10	0.547315	0.936	0.588	2.3982e-06	2	1		SCARB2
TNFRSF1A.1	1.83841e-10	0.352355	0.667	0.31	2.50869e-06	2	1		RNF169
ACLY.2	1.9805e-10	0.500857	0.833	0.502	2.70259e-06	2	1		CXCL13
DAPK1.2	2.18899e-10	0.436417	0.615	0.278	2.98709e-06	2	1		TSPAN14
ALOX15.2	2.29049e-10	0.609209	0.923	0.571	3.12561e-06	2	1		ZC3H7A
IL6RA.1	2.30776e-10	0.44367	0.731	0.379	3.14917e-06	2	1		MFSD6
OSBPL11	2.3281e-10	0.381648	0.372	0.112	3.17693e-06	2	1		ZFP451
NUS1	2.39864e-10	0.436272	0.474	0.176	3.27318e-06	2	1		HOXC8
DNAJC3.1	2.57481e-10	0.540799	0.782	0.434	3.51359e-06	2	1		MYO7A
FKBP15	2.8424e-10	0.358137	0.526	0.207	3.87875e-06	2	1		DUSP6
SRGAP2	2.93417e-10	0.411156	0.5	0.183	4.00397e-06	2	1		PEAK1
SBF2	2.96084e-10	0.379557	0.423	0.142	4.04036e-06	2	1		CDK14
MEF2A.2	3.1054e-10	0.48572	0.821	0.457	4.23762e-06	2	1		ATP6V0D1
EVI5.2	3.31264e-10	0.57893	0.795	0.437	4.52043e-06	2	1		MAN1A2
TLN1.2	3.36629e-10	0.525344	0.885	0.697	4.59363e-06	2	1		ERBB2IP
ADAM8.1	3.96996e-10	0.418402	0.538	0.217	5.4174e-06	2	1		ENGASE
MIB1	4.02421e-10	0.391999	0.359	0.111	5.49144e-06	2	1		ZMPSTE24
MAN2B1.2	4.13497e-10	0.581938	0.897	0.632	5.64258e-06	2	1		MPP1
FCGRT.1	4.19799e-10	0.508964	0.603	0.264	5.72857e-06	2	1		MOB1A
PPP1R15B	4.29546e-10	0.30155	0.513	0.195	5.86158e-06	2	1		SLC39A9
NRROS	4.39979e-10	0.525238	0.654	0.29	6.00395e-06	2	1		HNRNPH1
ZFP652	4.45978e-10	0.611455	0.564	0.237	6.08582e-06	2	1		OAZ2
CYFIP1.2	4.47364e-10	0.485682	0.756	0.474	6.10473e-06	2	1		NCF2
NHSL2.1	4.50305e-10	0.401656	0.538	0.217	6.14486e-06	2	1		PMP22
DDX17	4.73593e-10	0.477506	0.641	0.304	6.46265e-06	2	1		TRAM1
LAIR1	4.85635e-10	0.285429	0.308	0.08	6.62697e-06	2	1		KIDINS220
SLC6A6.1	5.20305e-10	0.707287	0.654	0.335	7.10008e-06	2	1		CALML4
P4HB.2	5.28662e-10	0.507667	0.846	0.521	7.21412e-06	2	1		CERK
ARAP1	5.31142e-10	0.274844	0.487	0.176	7.24796e-06	2	1		FCGR3
GM37420	5.35129e-10	0.319296	0.308	0.08	7.30237e-06	2	1		CRYL1
PPP3CA	5.41408e-10	0.561576	0.846	0.518	7.38806e-06	2	1		CUL3
FAM43A.1	6.57471e-10	0.428002	0.59	0.265	8.97186e-06	2	1		GRK5
MFSD14B	6.74203e-10	0.291916	0.487	0.179	9.20017e-06	2	1		ZFP638
STOM.1	7.23433e-10	0.390474	0.5	0.181	9.87196e-06	2	1		ITCH
TMEM106A.1	7.32103e-10	0.331502	0.474	0.176	9.99028e-06	2	1		WDR26
DOCK5	7.60726e-10	0.289752	0.333	0.095	1.03809e-05	2	1		CSNK1A1
ADGRG6	8.06524e-10	0.350721	0.308	0.083	1.10058e-05	2	1		TM6SF1
GSR.2	8.16269e-10	0.448552	0.692	0.367	1.11388e-05	2	1		PNPLA8
CCND1.2	8.71291e-10	0.581667	0.782	0.409	1.18896e-05	2	1		TM9SF3
CLCN7	8.9627e-10	0.576831	0.282	0.07	1.22305e-05	2	1		PICALM
AP2A2.1	9.11804e-10	0.421068	0.615	0.29	1.24425e-05	2	1		FAM126A
CD33.1	9.23092e-10	0.369443	0.5	0.189	1.25965e-05	2	1		LRP6
ASAH1.2	9.63215e-10	0.527807	0.705	0.373	1.3144e-05	2	1		SEPT2
ADIPOR2.1.2	9.64282e-10	0.436704	0.718	0.387	1.31586e-05	2	1		HNRNPH2
MFSD1	1.06035e-09	0.360745	0.474	0.176	1.44695e-05	2	1		HACD4
FAM63A	1.11511e-09	0.432515	0.538	0.214	1.52168e-05	2	1		LARP4B
PPP2R5C	1.17289e-09	0.353107	0.564	0.228	1.60052e-05	2	1		EP300
MBNL2.2	1.21483e-09	0.56584	0.795	0.466	1.65776e-05	2	1		DAB2IP
MYOF.2	1.29358e-09	0.365799	0.628	0.293	1.76522e-05	2	1		TPP1
PPP1R9B	1.30292e-09	0.378221	0.397	0.137	1.77796e-05	2	1		USP8
QK	1.32561e-09	0.440755	0.718	0.37	1.80893e-05	2	1		LGMN
ABCC5	1.37105e-09	0.511342	0.462	0.165	1.87093e-05	2	1		RPN2
CEBPA.2	1.39175e-09	0.494893	0.654	0.298	1.89918e-05	2	1		TRIP4
FYB.2	1.39466e-09	0.439526	0.795	0.443	1.90316e-05	2	1		PUM2
TAB2	1.40451e-09	0.562856	0.59	0.265	1.91659e-05	2	1		PITPNC1
COLGALT1.1	1.45167e-09	0.493004	0.628	0.309	1.98095e-05	2	1		PARD3B
MS4A8A.2	1.60465e-09	0.505321	0.731	0.417	2.1897e-05	2	1		TNFRSF1B
ZZEF1	1.69324e-09	0.527945	0.474	0.181	2.3106e-05	2	1		GPRC5B
IPMK	1.7109e-09	0.310736	0.372	0.117	2.33469e-05	2	1		RAP1B
ANKS1	1.85856e-09	0.251681	0.359	0.111	2.53619e-05	2	1		DPEP2
SKAP2.1	1.86143e-09	0.443166	0.679	0.351	2.5401e-05	2	1		ACTR2
SMG1	1.92479e-09	0.497982	0.538	0.229	2.62657e-05	2	1		DDX3Y
CERS6.1	1.98162e-09	0.669052	0.564	0.261	2.70412e-05	2	1		GAPVD1
TMPPE	1.98776e-09	0.420836	0.321	0.092	2.71249e-05	2	1		HYOU1
NBEAL1	2.01679e-09	0.534131	0.346	0.106	2.75211e-05	2	1		TBL1X
KCTD12.1	2.18223e-09	0.465598	0.615	0.282	2.97787e-05	2	1		VWA5A
ARRB2.2	2.18839e-09	0.409109	0.821	0.432	2.98628e-05	2	1		PTPN7
PANK2	2.2992e-09	0.417212	0.333	0.094	3.13749e-05	2	1		SMAD3
SERINC1	2.32682e-09	0.432178	0.577	0.276	3.17517e-05	2	1		RAB1A
IFI204	2.38279e-09	0.256466	0.372	0.114	3.25156e-05	2	1		SSFA2
RAB7.1	2.42535e-09	0.346532	0.769	0.42	3.30963e-05	2	1		CTSL
FUS	2.50939e-09	0.594516	0.846	0.504	3.42431e-05	2	1		USP47
HIP1.2	2.60337e-09	0.364548	0.5	0.197	3.55255e-05	2	1		CD300LD
RNASEL	2.69019e-09	0.278086	0.462	0.161	3.67103e-05	2	1		MCU
TWF1	3.24769e-09	0.392541	0.449	0.172	4.4318e-05	2	1		CORO1C
CAMKK2	3.35597e-09	0.436413	0.641	0.298	4.57955e-05	2	1		GUSB
PCGF3	3.40404e-09	0.287995	0.321	0.092	4.64515e-05	2	1		KLC1
MFSD5.1	3.40818e-09	0.463864	0.654	0.332	4.65081e-05	2	1		SLK
ETV1	3.53553e-09	0.253542	0.359	0.114	4.82458e-05	2	1		IER3
SSR3.1	3.6649e-09	0.39059	0.744	0.393	5.00112e-05	2	1		TNPO1
SH3TC1	3.66953e-09	0.308643	0.385	0.134	5.00744e-05	2	1		ARHGEF12
AP3M1	3.69439e-09	0.30205	0.423	0.148	5.04136e-05	2	1		GLG1
CTNNA1.1	3.74635e-09	0.570632	0.59	0.262	5.11227e-05	2	1		CDKN1A
TNRC18	3.75602e-09	0.336308	0.474	0.178	5.12547e-05	2	1		SNX18
PLEKHO2	3.91435e-09	0.870005	0.5	0.212	5.34152e-05	2	1		ADAP1
ATP2A2	4.84881e-09	0.399684	0.526	0.231	6.61669e-05	2	1		LIMS1
ATP7A	5.12755e-09	0.414532	0.269	0.069	6.99705e-05	2	1		GBE1
AI607873	5.14933e-09	0.420143	0.41	0.14	7.02678e-05	2	1		TSG101
SPPL2A.1	5.20938e-09	0.429544	0.705	0.37	7.10872e-05	2	1		SLC39A1
MAPKAPK2.1	5.34445e-09	0.483576	0.667	0.318	7.29303e-05	2	1		LRG1
SSR1.1	5.37963e-09	0.634927	0.641	0.31	7.34105e-05	2	1		SLC9A3R2
WDR1	5.47514e-09	0.285305	0.641	0.282	7.47138e-05	2	1		TAPBP
F10.2	5.52702e-09	0.528629	0.821	0.477	7.54217e-05	2	1		IRAK1
PLTP.2	5.89705e-09	0.527629	0.833	0.513	8.04711e-05	2	1		CPT1A
KHSRP	6.74771e-09	0.33726	0.41	0.147	9.20793e-05	2	1		IRF2BP2
RPS6KA3	6.93924e-09	0.346316	0.551	0.239	9.46929e-05	2	1		YWHAG
NADK.1	7.21815e-09	0.283225	0.615	0.265	9.84989e-05	2	1		VAPB
DPP8	7.50187e-09	0.283673	0.321	0.094	0.000102371	2	1		TFE3
FAM120A	8.75976e-09	0.422064	0.615	0.303	0.000119536	2	1		SOAT1
CBL	8.86945e-09	0.376088	0.667	0.351	0.000121033	2	1		FLI1
TNFRSF21	9.25915e-09	0.293319	0.321	0.101	0.00012635	2	1		RAB11A
HDLBP.2	9.29617e-09	0.472998	0.667	0.367	0.000126856	2	1		CLCN4
CMIP	9.51089e-09	0.377116	0.679	0.34	0.000129786	2	1		CCDC88A
PDIA3.2	9.57925e-09	0.46402	0.859	0.591	0.000130718	2	1		LIPA
TGOLN1	1.01013e-08	0.399546	0.564	0.256	0.000137843	2	1		NR3C1
RAPH1	1.0523e-08	0.277286	0.397	0.14	0.000143597	2	1		JMJD1C
NAIP1	1.05722e-08	0.411833	0.372	0.136	0.000144268	2	1		LBP
BACH1.2	1.0631e-08	0.391719	0.59	0.285	0.000145071	2	1		MAN1A
BAIAP2.2	1.12789e-08	0.431525	0.564	0.257	0.000153911	2	1		RGL2
KIF5B.ARHGAP44.1	1.1418e-08	0.487059	0.756	0.462	0.00015581	2	1		ZSWIM6
NOTCH1.2	1.14741e-08	0.39139	0.474	0.193	0.000156576	2	1		GYG
FAM129B	1.14819e-08	0.682212	0.372	0.137	0.000156682	2	1		FERMT3
TLR13	1.17863e-08	0.355308	0.436	0.162	0.000160835	2	1		TULP4
APOBR.2	1.19065e-08	0.380247	0.449	0.186	0.000162476	2	1		CDC14B
ADARB1	1.19256e-08	0.509514	0.372	0.129	0.000162736	2	1		ESPL1
CD244	1.19566e-08	0.499128	0.41	0.154	0.00016316	2	1		C5AR1
PTPRE.2	1.20809e-08	0.413614	0.705	0.368	0.000164856	2	1		ARHGAP31
CEP250	1.28108e-08	0.259937	0.372	0.122	0.000174815	2	1		CEP350
ARG1.2	1.34374e-08	0.616519	0.641	0.328	0.000183366	2	1		KITLG
WLS	1.34549e-08	0.345239	0.385	0.145	0.000183606	2	1		NOTCH2
SCARB2.1	1.34915e-08	0.500135	0.667	0.36	0.000184105	2	1		PIK3CA
RNF169	1.37296e-08	0.433611	0.359	0.119	0.000187354	2	1		CTBP2
CXCL13	1.4424e-08	0.457282	0.397	0.137	0.000196831	2	1		CALU
TSPAN14.1	1.52763e-08	0.341858	0.615	0.29	0.00020846	2	1		CCL9
MFSD6	1.57635e-08	0.300687	0.423	0.159	0.000215109	2	1		ZDHHC9
ZFP451	1.65444e-08	0.26042	0.333	0.108	0.000225765	2	1		ZFC3H1
HOXC8.ZC3H7A	1.70736e-08	0.633795	0.423	0.158	0.000232987	2	1		NIPA2
MYO7A	1.97345e-08	0.272994	0.333	0.108	0.000269297	2	1		CSF3R
DUSP6.1	2.00166e-08	0.421562	0.462	0.193	0.000273147	2	1		BNIP2
PEAK1.2	2.15039e-08	0.485618	0.603	0.304	0.000293442	2	1		CLTC
CDK14	2.25876e-08	0.251986	0.295	0.089	0.00030823	2	1		RHOC
ATP6V0D1.1	2.33272e-08	0.506331	0.641	0.339	0.000318323	2	1		YWHAB
MAN1A2	2.52191e-08	0.382747	0.487	0.197	0.000344139	2	1		RPN1
ERBB2IP	2.568e-08	0.37708	0.5	0.209	0.000350429	2	1		BST1
ENGASE.2	2.76519e-08	0.448518	0.59	0.298	0.000377338	2	1		ATP6V1B2
ZMPSTE24	2.83329e-08	0.255423	0.385	0.133	0.000386631	2	1		TMEM30A
MPP1.2	2.87581e-08	0.383156	0.744	0.418	0.000392433	2	1		EPS8
MOB1A	2.95086e-08	0.334723	0.769	0.427	0.000402674	2	1		EHD1
SLC39A9	3.06545e-08	0.264543	0.256	0.069	0.000418312	2	1		SOD1
HNRNPH1	3.23421e-08	0.364393	0.615	0.296	0.00044134	2	1		EIF4G3
OAZ2	3.30344e-08	0.26887	0.333	0.108	0.000450788	2	1		RAI14
NCF2.2	3.31872e-08	0.451898	0.846	0.532	0.000452872	2	1		SNX10
PMP22.2	3.50418e-08	0.359088	0.756	0.435	0.00047818	2	1		TMED7
TRAM1	3.51457e-08	0.284452	0.679	0.368	0.000479598	2	1		BCAM
KIDINS220	3.66259e-08	0.34892	0.397	0.151	0.000499797	2	1		LAPTM4A
CALML4.2	3.72299e-08	0.275779	0.667	0.329	0.00050804	2	1		COTL1
GM44667	3.7531e-08	0.317698	0.256	0.067	0.000512149	2	1		NUFIP2
CERK	3.84349e-08	0.486351	0.538	0.237	0.000524483	2	1		C1QA
FCGR3.2	3.87277e-08	0.463207	0.936	0.546	0.000528478	2	1		IFITM6
CRYL1.2	4.03826e-08	0.281039	0.756	0.396	0.000551061	2	1		MAPRE2
F630028O10RIK.2	4.13982e-08	0.635457	0.628	0.334	0.000564919	2	1		STRN3
GRK5.2	4.36495e-08	0.312401	0.449	0.173	0.000595641	2	1		NRP1
ZFP638	4.43225e-08	0.482598	0.628	0.284	0.000604825	2	1		UBASH3B
ITCH	4.4565e-08	0.434839	0.705	0.406	0.000608134	2	1		TMEM170B
WDR26	4.64084e-08	0.452307	0.705	0.421	0.000633289	2	1		PTP4A2
CSNK1A1	4.66034e-08	0.438297	0.744	0.438	0.000635949	2	1		TRIP12
TM6SF1.1	4.67719e-08	0.372417	0.782	0.46	0.00063825	2	1		CAMK1D
PNPLA8.CUL3	4.81366e-08	0.274431	0.385	0.14	0.000656872	2	1		TUBB6
TM9SF3	4.98294e-08	0.447471	0.756	0.434	0.000679972	2	1		DYNC1LI1
PICALM	4.98546e-08	0.487065	0.577	0.275	0.000680316	2	1		HMOX1
FAM126A	5.12152e-08	0.380026	0.359	0.123	0.000698882	2	1		ITM2C
LRP6	5.14755e-08	0.285864	0.423	0.156	0.000702435	2	1		PCYOX1
SEPT2	5.66051e-08	0.349424	0.654	0.348	0.000772433	2	1		CEBPB
HNRNPH2	6.02576e-08	0.265947	0.423	0.167	0.000822276	2	1		ANXA3
HACD4.2	6.2849e-08	0.370051	0.808	0.456	0.000857637	2	1		ZBTB7A
LARP4B	6.67466e-08	0.387264	0.641	0.345	0.000910825	2	1		KLHL5
EP300	6.73825e-08	0.489308	0.615	0.29	0.000919501	2	1		RBPJ
DAB2IP.1	7.27164e-08	0.278576	0.41	0.158	0.000992288	2	1		MAP3K2
TPP1.1	7.51808e-08	0.302616	0.603	0.3	0.00102592	2	1		CDKN2A
USP8	7.51908e-08	0.274474	0.59	0.271	0.00102605	2	1		RAB6A
LGMN.1	7.56812e-08	0.455449	0.718	0.432	0.00103275	2	1		DENND5A
RPN2.2	7.86143e-08	0.538832	0.821	0.566	0.00107277	2	1		MCEMP1
TRIP4	8.11021e-08	0.402765	0.256	0.069	0.00110672	2	1		PLIN2
PUM2	8.69116e-08	0.30556	0.628	0.309	0.001186	2	1		ARNT
PITPNC1.1	8.94236e-08	0.483556	0.577	0.29	0.00122028	2	1		CLEC4D
PARD3B	9.49996e-08	0.254676	0.295	0.089	0.00129636	2	1		CALR
TNFRSF1B	9.53727e-08	0.339855	0.372	0.137	0.00130146	2	1		FGR
GPRC5B	9.68319e-08	0.343159	0.385	0.145	0.00132137	2	1		ASPA
RAP1B.2	9.72805e-08	0.421907	0.897	0.693	0.00132749	2	1		LYZ1
DPEP2.2	9.86173e-08	0.442531	0.833	0.454	0.00134573	2	1		RAB14
ACTR2	9.88158e-08	0.475052	0.846	0.52	0.00134844	2	1		HIPK2
DDX3Y.1	9.94052e-08	0.271372	0.513	0.229	0.00135648	2	1		SLC11A1
GAPVD1	1.01393e-07	0.512178	0.526	0.24	0.00138361	2	1		VCP
BC037034	1.01698e-07	0.285758	0.282	0.084	0.00138777	2	1		SLC16A6
HYOU1	1.02121e-07	0.429135	0.282	0.086	0.00139354	2	1		ATP13A3
TBL1X.1	1.04417e-07	0.491489	0.551	0.276	0.00142488	2	1		BCLAF1
VWA5A	1.10304e-07	0.381412	0.397	0.159	0.00150521	2	1		NCF1
PTPN7.2	1.11769e-07	0.410537	0.551	0.279	0.00152519	2	1		ZNHIT1
SMAD3	1.11823e-07	0.259743	0.397	0.151	0.00152593	2	1		NXPE5
RAB1A.2	1.12402e-07	0.319343	0.654	0.37	0.00153384	2	1		ATP1B3
SSFA2	1.14158e-07	0.292646	0.41	0.161	0.0015578	2	1		SGPP1
CTSL.2	1.15203e-07	0.386376	0.756	0.415	0.00157206	2	1		CFP
USP47	1.16762e-07	0.257387	0.372	0.137	0.00159333	2	1		NFIA
CD300LD.2	1.1742e-07	0.41223	0.603	0.314	0.00160231	2	1		ALOX5
MCU	1.18935e-07	0.437835	0.397	0.151	0.00162298	2	1		COPA
CORO1C.1	1.19475e-07	0.522881	0.615	0.314	0.00163036	2	1		CD68
GUSB.2	1.27176e-07	0.509804	0.679	0.418	0.00173545	2	1		NQO2
KLC1	1.28425e-07	0.324157	0.462	0.198	0.00175249	2	1		ZMYND8
SLK.1	1.301e-07	0.333163	0.59	0.29	0.00177535	2	1		ANXA4
IER3.2	1.32412e-07	0.376566	0.449	0.187	0.00180689	2	1		ZFP36L2
TNPO1	1.32994e-07	0.33787	0.423	0.173	0.00181484	2	1		STK10
ARHGEF12.2	1.38745e-07	0.348629	0.513	0.232	0.00189331	2	1		PDCD6IP
GLG1	1.39531e-07	0.372815	0.564	0.282	0.00190404	2	1		CSDE1
CDKN1A.1	1.47303e-07	0.608127	0.474	0.215	0.00201009	2	1		C1QC
SNX18	1.52944e-07	0.284761	0.372	0.139	0.00208708	2	1		SELPLG
ADAP1.2	1.53038e-07	0.326837	0.538	0.251	0.00208835	2	1		TAOK3
LIMS1	1.57491e-07	0.547356	0.654	0.334	0.00214912	2	1		RETNLA
GBE1.2	1.66948e-07	0.471248	0.564	0.29	0.00227817	2	1		SGK3
TSG101	1.7329e-07	0.435258	0.423	0.167	0.00236472	2	1		COMT
SLC39A1	1.82773e-07	0.320667	0.333	0.119	0.00249412	2	1		STAT3
LRG1.2	1.97513e-07	0.328387	0.821	0.462	0.00269526	2	1		ZFP710
SLC9A3R2.1	2.01249e-07	0.380654	0.462	0.2	0.00274624	2	1		SEPT9
TAPBP	2.12499e-07	0.412946	0.756	0.445	0.00289976	2	1		EIF3A
IRAK1	2.13864e-07	0.374279	0.59	0.303	0.00291838	2	1		KDM5B
CPT1A	2.21005e-07	0.296508	0.436	0.184	0.00301584	2	1		NKTR
IRF2BP2	2.31197e-07	0.432776	0.731	0.42	0.00315492	2	1		SOS2
YWHAG.1	2.31243e-07	0.356795	0.654	0.349	0.00315554	2	1		ZMIZ1
VAPB	2.36371e-07	0.285944	0.564	0.278	0.00322552	2	1		LTC4S
TFE3	2.37997e-07	0.303082	0.423	0.176	0.0032477	2	1		HEXA
SOAT1	2.42347e-07	0.387701	0.513	0.253	0.00330707	2	1		KLHL24
FLI1	2.47154e-07	0.36198	0.718	0.401	0.00337266	2	1		HNRNPU
RAB11A.2	2.57615e-07	0.29785	0.705	0.392	0.00351541	2	1
CLCN4	2.63641e-07	0.330348	0.397	0.159	0.00359764	2	1
CCDC88A.1	2.71303e-07	0.407078	0.449	0.193	0.0037022	2	1
LIPA.1	2.7792e-07	0.308837	0.679	0.374	0.00379249	2	1
NR3C1	2.8193e-07	0.363896	0.628	0.326	0.00384721	2	1
JMJD1C	2.91507e-07	0.30232	0.628	0.317	0.0039779	2	1
LBP.1	3.04602e-07	0.26603	0.449	0.19	0.0041566	2	1
MAN1A.1	3.08837e-07	0.513271	0.756	0.484	0.00421439	2	1
RGL2	3.10107e-07	0.440607	0.295	0.101	0.00423172	2	1
ZSWIM6	3.10523e-07	0.267647	0.41	0.164	0.00423739	2	1
GYG.1	3.33732e-07	0.421877	0.551	0.267	0.00455411	2	1
FERMT3.2	3.4215e-07	0.332676	0.859	0.562	0.00466898	2	1
TULP4	3.46195e-07	0.287255	0.474	0.206	0.00472417	2	1
CDC14B	3.57945e-07	0.346186	0.308	0.105	0.00488452	2	1
ESPL1	3.96425e-07	0.278493	0.269	0.087	0.00540962	2	1
ARHGAP31	3.96909e-07	0.433901	0.321	0.111	0.00541622	2	1
CEP350	4.21854e-07	0.501104	0.474	0.215	0.00575662	2	1
KITLG.C5AR1.2	4.29735e-07	0.275862	0.526	0.243	0.00586417	2	1
NOTCH2	4.37221e-07	0.293455	0.564	0.281	0.00596632	2	1
PIK3CA	4.40188e-07	0.424395	0.423	0.178	0.0060068	2	1
CTBP2.1	4.53747e-07	0.274839	0.41	0.178	0.00619184	2	1
CALU.1	4.77668e-07	0.528439	0.513	0.254	0.00651826	2	1
CCL9.2	4.88156e-07	0.412331	0.833	0.513	0.00666137	2	1
ZDHHC9	4.8916e-07	0.252829	0.333	0.123	0.00667508	2	1
ZFC3H1	4.95355e-07	0.304533	0.333	0.119	0.00675962	2	1
NIPA2	5.0633e-07	0.308585	0.526	0.246	0.00690938	2	1
CSF3R	5.12526e-07	0.357063	0.385	0.161	0.00699392	2	1
BNIP2	5.19594e-07	0.322981	0.641	0.342	0.00709039	2	1
CLTC	5.21473e-07	0.350364	0.705	0.434	0.00711601	2	1
RHOC.1	5.32327e-07	0.366459	0.526	0.242	0.00726414	2	1
YWHAB.2	5.49987e-07	0.438691	0.885	0.587	0.00750512	2	1
RPN1.2	5.95363e-07	0.452441	0.692	0.41	0.00812432	2	1
BST1.2	6.18506e-07	0.346569	0.59	0.314	0.00844013	2	1
ATP6V1B2	6.46508e-07	0.453051	0.577	0.301	0.00882225	2	1
TMEM30A	6.64191e-07	0.26004	0.577	0.306	0.00906356	2	1
EPS8.1	6.68212e-07	0.332068	0.513	0.24	0.00911842	2	1
EHD1.1	6.73327e-07	0.301109	0.744	0.476	0.00918822	2	1
SOD1.2	6.74831e-07	0.275417	0.692	0.374	0.00920875	2	1
EIF4G3	7.08589e-07	0.289401	0.526	0.256	0.0096694	2	1
RAI14	7.13999e-07	0.392768	0.256	0.078	0.00974324	2	1
SNX10.1	7.55753e-07	0.284525	0.564	0.284	0.010313	2	1
TMED7	7.6468e-07	0.299081	0.474	0.218	0.0104348	2	1
BCAM.2	7.94681e-07	0.455089	0.577	0.296	0.0108442	2	1
LAPTM4A.2	8.20213e-07	0.459099	0.872	0.571	0.0111926	2	1
COTL1.2	8.33359e-07	0.377246	0.923	0.722	0.011372	2	1
NUFIP2	8.38982e-07	0.399813	0.564	0.296	0.0114488	2	1
C1QA.2	8.46544e-07	0.41131	0.936	0.619	0.0115519	2	1
GM45050.2	8.52432e-07	0.254428	0.59	0.281	0.0116323	2	1
IFITM6.2	8.6009e-07	0.322214	0.769	0.449	0.0117368	2	1
MAPRE2	8.79716e-07	0.264078	0.385	0.154	0.0120046	2	1
STRN3	8.84104e-07	0.287232	0.513	0.239	0.0120645	2	1
NRP1.1	8.93112e-07	0.601854	0.423	0.2	0.0121874	2	1
UBASH3B.1	8.94693e-07	0.354573	0.526	0.271	0.012209	2	1
TMEM170B	9.12087e-07	0.333288	0.333	0.128	0.0124463	2	1
PTP4A2	9.14108e-07	0.465886	0.872	0.627	0.0124739	2	1
TRIP12	9.26738e-07	0.38907	0.551	0.284	0.0126463	2	1
CAMK1D	9.46367e-07	0.347481	0.487	0.229	0.0129141	2	1
TUBB6	9.84631e-07	0.381648	0.564	0.292	0.0134363	2	1
DYNC1LI1	9.85182e-07	0.253474	0.397	0.154	0.0134438	2	1
HMOX1.1	1.01568e-06	0.329429	0.5	0.253	0.0138599	2	1
ITM2C.1	1.05961e-06	0.404511	0.628	0.356	0.0144594	2	1
PCYOX1	1.08272e-06	0.320445	0.385	0.151	0.0147748	2	1
CEBPB.2	1.09114e-06	0.349993	0.949	0.626	0.0148896	2	1
ANXA3.2	1.09719e-06	0.310421	0.821	0.476	0.0149723	2	1
ZBTB7A	1.10828e-06	0.2886	0.692	0.409	0.0151235	2	1
KLHL5	1.13297e-06	0.486048	0.372	0.159	0.0154604	2	1
RBPJ.1	1.133e-06	0.314287	0.679	0.354	0.0154609	2	1
MAP3K2	1.13567e-06	0.312546	0.321	0.122	0.0154973	2	1
CDKN2A	1.13878e-06	0.392026	0.282	0.094	0.0155398	2	1
RAB6A	1.14959e-06	0.312336	0.5	0.254	0.0156873	2	1
DENND5A	1.15424e-06	0.297938	0.397	0.179	0.0157507	2	1
MCEMP1.2	1.16207e-06	0.324558	0.808	0.477	0.0158576	2	1
PLIN2.2	1.17521e-06	0.308445	0.821	0.495	0.0160369	2	1
ARNT	1.18644e-06	0.374714	0.321	0.115	0.0161902	2	1
CLEC4D.2	1.19532e-06	0.324962	0.731	0.41	0.0163114	2	1
CALR.2	1.25056e-06	0.456084	0.872	0.696	0.0170652	2	1
FGR	1.2907e-06	0.313559	0.423	0.183	0.0176129	2	1
ASPA.1	1.33779e-06	0.377235	0.359	0.14	0.0182555	2	1
LYZ1.2	1.35309e-06	0.456079	0.872	0.54	0.0184643	2	1
RAB14.1	1.36268e-06	0.43585	0.821	0.582	0.0185951	2	1
HIPK2.2	1.38846e-06	0.381589	0.615	0.346	0.018947	2	1
SLC11A1.2	1.40801e-06	0.518068	0.692	0.378	0.0192137	2	1
VCP	1.46541e-06	0.45759	0.769	0.48	0.0199969	2	1
SLC16A6	1.49143e-06	0.277951	0.282	0.098	0.020352	2	1
ATP13A3	1.51801e-06	0.253082	0.385	0.161	0.0207147	2	1
BCLAF1	1.59972e-06	0.333601	0.641	0.359	0.0218298	2	1
NCF1.1	1.66414e-06	0.377556	0.718	0.459	0.0227088	2	1
ZNHIT1.1	1.76421e-06	0.344145	0.551	0.281	0.0240744	2	1
NXPE5	1.77639e-06	0.332247	0.346	0.134	0.0242406	2	1
ATP1B3.1	1.7891e-06	0.393674	0.821	0.53	0.024414	2	1
SGPP1	1.81297e-06	0.33139	0.449	0.212	0.0247398	2	1
CFP.2	1.85947e-06	0.446342	0.936	0.629	0.0253744	2	1
NFIA.2	1.86155e-06	0.357718	0.436	0.193	0.0254028	2	1
ALOX5.2	1.88648e-06	0.394368	0.538	0.293	0.0257429	2	1
COPA	1.95653e-06	0.42302	0.603	0.32	0.0266988	2	1
CD68.2	2.01445e-06	0.301266	0.821	0.507	0.0274891	2	1
NQO2	2.01942e-06	0.268766	0.397	0.173	0.027557	2	1
ZMYND8	2.08202e-06	0.463294	0.603	0.334	0.0284112	2	1
ANXA4.1	2.15057e-06	0.28461	0.436	0.197	0.0293467	2	1
ZFP36L2	2.20672e-06	0.476701	0.833	0.598	0.0301129	2	1
STK10	2.23548e-06	0.264528	0.615	0.332	0.0305053	2	1
PDCD6IP	2.28021e-06	0.443349	0.564	0.339	0.0311157	2	1
CSDE1.1	2.28402e-06	0.277931	0.782	0.523	0.0311677	2	1
C1QC.2	2.32122e-06	0.392503	0.923	0.607	0.0316753	2	1
SELPLG.2	2.3359e-06	0.37377	0.872	0.63	0.0318757	2	1
TAOK3	2.43555e-06	0.324813	0.718	0.427	0.0332355	2	1
RETNLA	2.47294e-06	0.424367	0.436	0.19	0.0337458	2	1
SGK3	2.65189e-06	0.449029	0.474	0.232	0.0361876	2	1
COMT.2	2.80213e-06	0.294664	0.897	0.538	0.0382378	2	1
STAT3	2.80425e-06	0.261027	0.564	0.289	0.0382668	2	1
ZFP710.1	2.84169e-06	0.291835	0.5	0.25	0.0387777	2	1
SEPT9	2.8535e-06	0.415556	0.462	0.212	0.0389388	2	1
EIF3A	2.99405e-06	0.312059	0.821	0.549	0.0408568	2	1
KDM5B	3.00033e-06	0.454207	0.282	0.097	0.0409425	2	1
NKTR	3.00831e-06	0.421434	0.679	0.378	0.0410514	2	1
GM42418.1	3.01636e-06	0.477637	1	0.997	0.0411613	2	1
SOS2	3.06729e-06	0.26076	0.256	0.086	0.0418562	2	1
ZMIZ1	3.07245e-06	0.365212	0.551	0.293	0.0419266	2	1
LTC4S.2	3.07816e-06	0.390383	0.936	0.557	0.0420046	2	1
GM26917	3.07875e-06	0.402988	0.487	0.228	0.0420126	2	1
GM26384	3.4548e-06	0.305424	0.449	0.207	0.0471443	2	1
HEXA.2	3.46742e-06	0.371771	0.846	0.585	0.0473164	2	1
KLHL24	3.49356e-06	0.303583	0.462	0.223	0.0476731	2	1
HNRNPU.1	3.60615e-06	0.267154	0.821	0.569	0.0492096	2	1

## Sheet: Cluster3
Large Peritoneal Macrophages (Adgre1+ Itgam- Fcer1g+ Lyz2+)
Genes	p_val	avg_logFC	pct.1	pct.2	p_val_adj	cluster	up?		Genes Up - no RPs	Genes Down - no RPs		All Genes Analysis - Up								All Genes Analysis - Down
IGKC.3	2.90085e-10	-3.4632	0.015	0.423	3.9585e-06	3	0		LYZ2	IGKC		Hallmark								Hallmark
H2.AA.3	2.28422e-09	-2.54986	0.091	0.464	3.11705e-05	3	0		CD9	H2-AA		HALLMARK_COMPLEMENT [200]	Genes encoding components of the complement system, which is part of the innate immune system.	17		4.12 e-18	2.06 e-16			HALLMARK_ALLOGRAFT_REJECTION [200]	Genes up-regulated during transplant rejection.	6		9.01 e-10	4.51 e-8
RPS26.3	6.59075e-09	-0.47844	1	0.949	8.99374e-05	3	0		PTGIS	CORO1A		HALLMARK_REACTIVE_OXYGEN_SPECIES_PATHWAY [49]	Genes up-regulated by reactive oxigen species (ROS).	6		3.74 e-8	6.24 e-7			HALLMARK_INTERFERON_ALPHA_RESPONSE [97]	Genes up-regulated in response to alpha interferon proteins.	2		1.25 e-3	3.13 e-2
CORO1A.3	9.76606e-09	-1.46642	0.167	0.508	0.000133268	3	0		PRTN3	CD74		HALLMARK_ADIPOGENESIS [200]	Genes up-regulated during adipocyte differentiation (adipogenesis).	9		9.78 e-8	6.98 e-7
CD74.3	1.17337e-08	-3.34031	0.288	0.594	0.000160119	3	0		WFDC17	H2-EB1		HALLMARK_KRAS_SIGNALING_UP [200]	Genes up-regulated by KRAS activation.	9		9.78 e-8	6.98 e-7
H2.EB1.3	1.26681e-08	-2.49544	0.091	0.436	0.000172869	3	0		CYBA	FOXP1		HALLMARK_MTORC1_SIGNALING [200]	Genes up-regulated through activation of mTORC1 complex.	9		9.78 e-8	6.98 e-7
FOXP1.2	1.45604e-08	-1.08252	0.197	0.547	0.000198691	3	0		RGS10	TMSB10		HALLMARK_APOPTOSIS [161]	Genes mediating programmed cell death (apoptosis) by activation of caspases.	8		2.41 e-7	1.51 e-6
TMSB10.1.3	3.4447e-08	-1.56501	0.364	0.62	0.000470063	3	0		GARNL3	H2-AB1		HALLMARK_HYPOXIA [200]	Genes up-regulated in response to low oxygen levels (hypoxia).	7		1.4 e-5	6.36 e-5
H2.AB1.3	4.39814e-08	-2.25086	0.182	0.495	0.00060017	3	0		LTC4S	CD79B		HALLMARK_TNFA_SIGNALING_VIA_NFKB [200]	Genes regulated by NF-kB in response to TNF [GeneID=7124].	7		1.4 e-5	6.36 e-5
CD79B.3	4.61024e-08	-1.94868	0	0.331	0.000629113	3	0		FABP4	LTB		HALLMARK_ANDROGEN_RESPONSE [100]	Genes defining response to androgens.	5		4.58 e-5	1.76 e-4
X4930523C07RIK.3	6.53869e-08	-1.02294	0.015	0.346	0.00089227	3	0		C1QB	CD79A		HALLMARK_PEROXISOME [104]	Genes encoding components of peroxisome.	4		7.38 e-4	2.63 e-3
LTB.3	7.38454e-08	-1.4688	0	0.323	0.00100769	3	0		IFITM3	IGHM
CD79A.3	7.38454e-08	-2.24241	0	0.323	0.00100769	3	0		PF4	PTPRC
IGHM.3	1.22376e-07	-2.54359	0.076	0.394	0.00166994	3	0		CST3	LY6D		Function Classification								Function Classification
PTPRC.1	2.23913e-07	-0.885325	0.409	0.652	0.00305551	3	0		C1QA	IGLC2		REACTOME_INNATE_IMMUNE_SYSTEM [1117]	Innate Immune System	46		4.93 e-34	1.47 e-30			REACTOME_CD22_MEDIATED_BCR_REGULATION [61]	CD22 mediated BCR regulation	4		3.25 e-8	5.52 e-5
LY6D.3	2.92801e-07	-1.86796	0	0.3	0.00399557	3	0		TYROBP	CD2		NABA_MATRISOME [1026]	Ensemble of genes encoding extracellular matrix and extracellular matrix-associated proteins	28		4.82 e-16	4.79 e-13			PID_BCR_5PATHWAY [63]	BCR signaling pathway	4		3.7 e-8	5.52 e-5
IGLC2.3	5.00632e-07	-1.78877	0	0.291	0.00683163	3	0		PRDX5	PTPRCAP		WP_MICROGLIA_PATHOGEN_PHAGOCYTOSIS_PATHWAY [40]	Microglia pathogen phagocytosis pathway	9		3.85 e-14	2.87 e-11			REACTOME_ANTIGEN_ACTIVATES_B_CELL_RECEPTOR_BCR_LEADING_TO_GENERATION_OF_SECOND_MESSENGERS [86]	Antigen activates B Cell Receptor (BCR) leading to generation of second messengers	4		1.31 e-7	1.3 e-4
CD2.3	1.01074e-06	-1.1404	0	0.279	0.0137926	3	0		ITM2B	PTMA		NABA_MATRISOME_ASSOCIATED [751]	Ensemble of genes encoding ECM-associated proteins including ECM-affilaited proteins, ECM regulators and secreted factors	22		2.17 e-13	1.29 e-10			WP_B_CELL_RECEPTOR_SIGNALING_PATHWAY [98]	B cell receptor signaling pathway	4		2.22 e-7	1.65 e-4
PTPRCAP.3	1.55521e-06	-1.09308	0.015	0.289	0.0212224	3	0		MCEMP1	GIMAP6		KEGG_LYSOSOME [121]	Lysosome	11		1.83 e-12	9.12 e-10			REACTOME_SIGNALING_BY_THE_B_CELL_RECEPTOR_BCR [166]	Signaling by the B Cell Receptor (BCR)	4		1.83 e-6	1.09 e-3
PTMA.3	1.92435e-06	-0.602334	0.939	0.891	0.0262597	3	0		FCGR3	LY6E		WP_SELENIUM_MICRONUTRIENT_NETWORK [91]	Selenium micronutrient network	8		2.75 e-9	1.02 e-6			REACTOME_CELL_SURFACE_INTERACTIONS_AT_THE_VASCULAR_WALL [194]	Cell surface interactions at the vascular wall	4		3.39 e-6	1.62 e-3
GIMAP6.3	1.97706e-06	-1.05519	0.03	0.306	0.0269789	3	0		FXYD5	DDX5		WP_COMPLEMENT_SYSTEM [99]	Complement system	8		5.39 e-9	1.61 e-6			REACTOME_ADAPTIVE_IMMUNE_SYSTEM [825]	Adaptive Immune System	6		3.81 e-6	1.62 e-3
LY6E.3	2.27834e-06	-1.01958	0.652	0.761	0.0310903	3	0		SSR4	MALAT1		WP_COMPLEMENT_ACTIVATION [22]	Complement activation	5		2.04 e-8	5.08 e-6			BIOCARTA_TCYTOTOXIC_PATHWAY [12]	T Cytotoxic Cell Surface Molecules	2		1.83 e-5	6.05 e-3
DDX5.2	2.29494e-06	-0.697318	0.788	0.809	0.0313167	3	0		SRGN	ETS1		REACTOME_EXTRACELLULAR_MATRIX_ORGANIZATION [301]	Extracellular matrix organization	11		3.03 e-8	6.95 e-6			BIOCARTA_THELPER_PATHWAY [12]	T Helper Cell Surface Molecules	2		1.83 e-5	6.05 e-3
MALAT1.1	2.33926e-06	-0.669771	1	0.956	0.0319215	3	0		ICAM2	NCL		REACTOME_ARACHIDONIC_ACID_METABOLISM [59]	Arachidonic acid metabolism	6		1.17 e-7	2.32 e-5			BIOCARTA_CTCF_PATHWAY [24]	CTCF: First Multivalent Nuclear Factor	2		7.61 e-5	2.23 e-2
ETS1.3	2.38498e-06	-1.09817	0	0.263	0.0325454	3	0		BSG	EBF1
NCL.1	3.08589e-06	-0.715518	0.606	0.727	0.04211	3	0		ARG1
EBF1.3	3.63441e-06	-1.37764	0	0.256	0.0495952	3	0		TIMP2			GO Classification								GO Classification
LYZ2.2	1.12946e-23	0.876334	1	0.914	1.54126e-19	3	1		CCL24			GOCC_SECRETORY_GRANULE [864]	A small subcellular vesicle, surrounded by a membrane, that is formed from the Golgi apparatus and contains a highly concentrated protein destined for secretion. Secretory granules move towards the periphery of the cell and upon stimulation, their membranes fuse with the cell membrane, and their protein load is exteriorized. Processing of the contained protein may take place in secretory granules…	42		7.04 e-34	7.32 e-30			GOBP_LYMPHOCYTE_ACTIVATION [792]	A change in morphology and behavior of a lymphocyte resulting from exposure to a specific antigen, mitogen, cytokine, chemokine, cellular ligand, or soluble factor. [GOC:mgi_curators, ISBN:0781735149]	11		8.03 e-14	8.35 e-10
CD9.2	2.78626e-21	0.929889	1	0.594	3.80213e-17	3	1		GPX4			GOCC_SECRETORY_VESICLE [1024]	A cytoplasmic, membrane bound vesicle that is capable of fusing to the plasma membrane to release its contents into the extracellular space. [GOC:dos]	43		4.39 e-32	2.28 e-28			GOBP_B_CELL_RECEPTOR_SIGNALING_PATHWAY [124]	A series of molecular signals initiated by the cross-linking of an antigen receptor on a B cell. [GOC:add]	7		3.32 e-13	1.73 e-9
PTGIS.2	5.49196e-18	0.869127	0.864	0.358	7.49433e-14	3	1		FTL1			GOBP_DEFENSE_RESPONSE [1739]	Reactions, triggered in response to the presence of a foreign body or the occurrence of an injury, which result in restriction of damage to the organism attacked or prevention/recovery from the infection caused by the attack. [GOC:go_curators]	47		8.84 e-27	3.06 e-23			GOBP_CELL_ACTIVATION [1095]	A change in the morphology or behavior of a cell resulting from exposure to an activating factor such as a cellular or soluble ligand. [GOC:mgi_curators]	11		2.67 e-12	9.28 e-9
PRTN3.2	9.17373e-18	0.780955	0.97	0.472	1.25185e-13	3	1		FCER1G			GOBP_IMMUNE_RESPONSE [1882]	Any immune system process that functions in the calibrated response of an organism to a potential internal or invasive threat. [GO_REF:0000022, GOC:add]	44		1.64 e-22	3.42 e-19			GOBP_POSITIVE_REGULATION_OF_IMMUNE_SYSTEM_PROCESS [917]	Any process that activates or increases the frequency, rate, or extent of an immune system process. [GOC:add]	10		1.59 e-11	4.14 e-8
WFDC17.3	2.48824e-17	0.70369	1	0.72	3.39545e-13	3	1		TRF			GOCC_VESICLE_LUMEN [327]	The volume enclosed by the membrane or protein that forms a vesicle. [GOC:mah, GOC:vesicles]	22		6.41 e-21	1.11 e-17			GOBP_ANTIGEN_RECEPTOR_MEDIATED_SIGNALING_PATHWAY [237]	A series of molecular signals initiated by the cross-linking of an antigen receptor on a B or T cell. [GOC:add]	7		3.24 e-11	6.74 e-8
CYBA.2	3.09117e-17	0.534414	1	0.884	4.21821e-13	3	1		LAMTOR4			GOBP_REGULATION_OF_IMMUNE_SYSTEM_PROCESS [1435]	Any process that modulates the frequency, rate, or extent of an immune system process. [GOC:add]	35		2 e-18	2.98 e-15			GOBP_REGULATION_OF_IMMUNE_SYSTEM_PROCESS [1435]	Any process that modulates the frequency, rate, or extent of an immune system process. [GOC:add]	11		4.86 e-11	8.27 e-8
RGS10.2	3.95446e-16	0.622484	1	0.56	5.39626e-12	3	1		UAP1			GOCC_ENDOPLASMIC_RETICULUM [1993]	The irregular network of unit membranes, visible only by electron microscopy, that occurs in the cytoplasm of many eukaryotic cells. The membranes form a complex meshwork of tubular channels, which are often expanded into slitlike cavities called cisternae. The ER takes two forms, rough (or granular), with ribosomes adhering to the outer surface, and smooth (with no ribosomes attached). [ISBN:019…	40		4.26 e-18	5.02 e-15			GOCC_EXTERNAL_SIDE_OF_PLASMA_MEMBRANE [448]	The leaflet of the plasma membrane that faces away from the cytoplasm and any proteins embedded or anchored in it or attached to its surface. [GOC:dos, GOC:tb]	8		5.56 e-11	8.27 e-8
GARNL3.2	4.32694e-16	0.676623	0.818	0.325	5.90455e-12	3	1		NPC2			GOCC_VESICLE_MEMBRANE [1189]	The lipid bilayer surrounding any membrane-bounded vesicle in the cell. [GOC:mah, GOC:vesicle]	32		4.34 e-18	5.02 e-15			GOBP_IMMUNE_RESPONSE_REGULATING_CELL_SURFACE_RECEPTOR_SIGNALING_PATHWAY [321]	A series of molecular signals initiated by the binding of an extracellular ligand to a receptor on the surface of the target cell capable of activating, perpetuating, or inhibiting an immune response. [GOC:add, ISBN:0781735149, PMID:15771571]	7		2.7 e-10	3.51 e-7
LTC4S.3	7.85846e-16	0.70255	1	0.557	1.07237e-11	3	1		C1QC			GOBP_INFLAMMATORY_RESPONSE [815]	The immediate defensive reaction (by vertebrate tissue) to infection or injury caused by chemical or physical agents. The process is characterized by local vasodilation, extravasation of plasma into intercellular spaces and accumulation of white blood cells and macrophages. [GO_REF:0000022, ISBN:0198506732]	27		1.46 e-17	1.52 e-14			GOBP_B_CELL_ACTIVATION [329]	The change in morphology and behavior of a mature or immature B cell resulting from exposure to a mitogen, cytokine, chemokine, cellular ligand, or an antigen for which it is specific. [GOC:mgi_curators, ISBN:0781735149]	7		3.2 e-10	3.7 e-7
FABP4.2	1.00881e-15	0.76565	0.985	0.527	1.37662e-11	3	1		APOE			GOCC_TERTIARY_GRANULE [164]	A secretory granule that contains cathepsin and gelatinase and is readily exocytosed upon cell activation; found primarily in mature neutrophil cells. [GOC:BHF, GOC:mah, GOC:rl, PMID:12070036]	15		1.35 e-16	1.28 e-13			GOBP_POSITIVE_REGULATION_OF_IMMUNE_RESPONSE [584]	Any process that activates or increases the frequency, rate or extent of the immune response, the immunological reaction of an organism to an immunogenic stimulus. [GOC:ai]	8		4.52 e-10	4.7 e-7
C1QB.2	2.06061e-15	0.700594	1	0.66	2.81191e-11	3	1		NINJ1
IFITM3.2	2.22473e-15	0.676679	1	0.614	3.03586e-11	3	1		BCL2A1B
PF4.3	3.68194e-15	0.818373	0.985	0.636	5.02438e-11	3	1		MGST1
CST3.2	5.93593e-15	0.580852	1	0.789	8.10017e-11	3	1		SLPI
C1QA.3	4.05725e-14	0.740839	1	0.619	5.53653e-10	3	1		CKB
TYROBP.2	5.28914e-14	0.60734	1	0.721	7.21757e-10	3	1		BLVRB
PRDX5.2	5.69038e-14	0.611511	1	0.671	7.76509e-10	3	1		LTBP1
ITM2B.2	6.77802e-14	0.472706	1	0.877	9.24928e-10	3	1		GGH
MCEMP1.3	8.25397e-14	0.58504	0.924	0.472	1.12634e-09	3	1		IFITM2
FCGR3.3	8.80654e-14	0.549625	0.985	0.548	1.20174e-09	3	1		F10
FXYD5.2	1.04142e-13	0.542355	1	0.833	1.42112e-09	3	1		PYCARD
SSR4.2	1.83858e-13	0.492715	1	0.763	2.50893e-09	3	1		CD68
SRGN.2	3.33054e-13	0.482924	0.985	0.842	4.54486e-09	3	1		PLIN2
ICAM2.2	3.52732e-13	0.598487	1	0.597	4.81338e-09	3	1		CD5L
BSG.2	5.52595e-13	0.543134	1	0.614	7.54071e-09	3	1		TMED3
ARG1.3	6.39042e-13	0.622354	0.773	0.32	8.72037e-09	3	1		ANXA3
TIMP2.3	8.77881e-13	0.582778	1	0.596	1.19796e-08	3	1		CAMK1
CCL24.2	9.21575e-13	0.595189	0.939	0.516	1.25758e-08	3	1		PLAUR
GPX4.1	9.91534e-13	0.490226	1	0.761	1.35305e-08	3	1		ADGRE1
FTL1.3	1.46086e-12	0.463389	1	0.905	1.99349e-08	3	1		CRLF2
FCER1G.2	1.51333e-12	0.52156	1	0.625	2.0651e-08	3	1		LRG1
TRF.3	1.86999e-12	0.576061	1	0.587	2.55179e-08	3	1		GNGT2
LAMTOR4.2	2.11854e-12	0.484577	0.985	0.642	2.89095e-08	3	1		DERL1
UAP1.3	3.68369e-12	0.418779	0.697	0.292	5.02676e-08	3	1		C4B
NPC2.2	6.84673e-12	0.483958	1	0.749	9.34305e-08	3	1		CNPY2
C1QC.3	7.85197e-12	0.612079	1	0.605	1.07148e-07	3	1		ATPIF1
APOE.3	7.89958e-12	0.683635	1	0.845	1.07798e-07	3	1		TNFSF12
NINJ1.3	8.89726e-12	0.502255	0.97	0.525	1.21412e-07	3	1		NUPR1
BCL2A1B.2	1.02008e-11	0.436339	0.742	0.323	1.39201e-07	3	1		DBI
MGST1.2	1.22126e-11	0.564036	0.864	0.462	1.66653e-07	3	1		ALOX15
SLPI.2	1.30216e-11	1.08147	0.939	0.778	1.77693e-07	3	1		RHOC
CKB.2	1.45891e-11	0.499161	0.848	0.421	1.99082e-07	3	1		KHK
BLVRB.2	1.73275e-11	0.496128	0.924	0.536	2.36451e-07	3	1		SMPDL3A
LTBP1.3	2.56293e-11	0.486415	0.848	0.409	3.49737e-07	3	1		ALOX5AP
GGH.2	2.88877e-11	0.415115	0.818	0.384	3.94202e-07	3	1		CCDC12
IFITM2.2	3.47291e-11	0.485116	1	0.6	4.73914e-07	3	1		LRPAP1
F10.3	3.71783e-11	0.505791	0.924	0.473	5.07335e-07	3	1		CFP
PYCARD.2	4.93112e-11	0.533221	1	0.703	6.72901e-07	3	1		TCN2
CD68.3	5.4642e-11	0.513337	0.924	0.502	7.45645e-07	3	1		CD14
PLIN2.3	6.34409e-11	0.482096	0.924	0.49	8.65714e-07	3	1		SERPINB1A
CD5L.3	7.0425e-11	0.548247	0.985	0.528	9.6102e-07	3	1		MSRB1
TMED3.2	7.67342e-11	0.420491	0.864	0.476	1.04711e-06	3	1		CEBPB
ANXA3.3	8.0366e-11	0.48497	0.894	0.475	1.09667e-06	3	1		ALDH2
CAMK1.2	9.12661e-11	0.479466	0.758	0.371	1.24542e-06	3	1		SCN1B
PLAUR.1.1	1.14643e-10	0.396492	0.758	0.357	1.56442e-06	3	1		CARD19
ADGRE1.3	1.21841e-10	0.477845	0.985	0.53	1.66264e-06	3	1		F7
CRLF2.2	1.2287e-10	0.468615	0.909	0.562	1.67668e-06	3	1		COTL1
LRG1.3	1.38917e-10	0.46227	0.909	0.459	1.89566e-06	3	1		CALML4
GNGT2.3	1.43172e-10	0.51774	0.955	0.587	1.95372e-06	3	1		ECM1
DERL1.2	1.52062e-10	0.431304	0.879	0.484	2.07504e-06	3	1		H2-D1
C4B.3	1.56291e-10	0.464235	0.909	0.433	2.13274e-06	3	1		LAMP2
CNPY2.1	2.42969e-10	0.377224	0.803	0.415	3.31555e-06	3	1		LAMP1
ATPIF1.1	2.7718e-10	0.417114	0.939	0.605	3.7824e-06	3	1		CD81
TNFSF12.1	3.09296e-10	0.343369	0.591	0.236	4.22065e-06	3	1		PPIB
NUPR1.2	3.26833e-10	0.509103	0.848	0.466	4.45997e-06	3	1		TNFAIP8
DBI.2	3.34198e-10	0.46127	0.985	0.648	4.56046e-06	3	1		TALDO1
ALOX15.3	3.55907e-10	0.572132	0.97	0.573	4.8567e-06	3	1		CCND1
RHOC.2	5.84849e-10	0.35252	0.591	0.24	7.98084e-06	3	1		HGSNAT
KHK.2	8.30954e-10	0.447527	0.864	0.447	1.13392e-05	3	1		HEXA
SMPDL3A.3	9.47527e-10	0.49177	1	0.645	1.293e-05	3	1		MT1
ALOX5AP.3	1.02835e-09	0.495687	1	0.591	1.40329e-05	3	1		NDUFA1
CCDC12.2	1.02947e-09	0.439071	0.985	0.651	1.40481e-05	3	1		PYGL
LRPAP1.2	1.09239e-09	0.392395	0.727	0.354	1.49067e-05	3	1		SERPINB2
CFP.3	1.16658e-09	0.492926	1	0.628	1.59191e-05	3	1		DPEP2
TCN2.3	1.24369e-09	0.436203	0.97	0.536	1.69714e-05	3	1		BIN1
CD14.2	1.36716e-09	0.392756	0.909	0.498	1.86562e-05	3	1		MS4A8A
SERPINB1A.2	1.38176e-09	0.441121	0.879	0.502	1.88555e-05	3	1		FKBP2
MSRB1.2	1.81227e-09	0.461821	0.864	0.513	2.47302e-05	3	1		POLR3GL
CEBPB.3	1.86431e-09	0.465876	1	0.626	2.54404e-05	3	1		PRDX4
ALDH2.2	1.9998e-09	0.456656	1	0.709	2.72892e-05	3	1		DRAP1
SCN1B.3	2.06033e-09	0.414642	0.591	0.253	2.81153e-05	3	1		RPL10
CARD19.3	2.09888e-09	0.389014	0.803	0.433	2.86413e-05	3	1		GAPDH
F7.2	3.55627e-09	0.427706	0.53	0.219	4.85288e-05	3	1		TSPO
COTL1.3	3.55651e-09	0.439022	0.985	0.72	4.85322e-05	3	1		PADI4
CALML4.3	3.58813e-09	0.40275	0.697	0.332	4.89637e-05	3	1		PFKL
ECM1.3	4.13485e-09	0.453443	1	0.588	5.64241e-05	3	1		DHRS7
H2.D1.2	4.4172e-09	0.27605	1	0.94	6.02771e-05	3	1		CTSL
LAMP2.3	5.75173e-09	0.400102	0.955	0.544	7.84881e-05	3	1		PLA2G7
LAMP1.3	6.16219e-09	0.42721	1	0.636	8.40893e-05	3	1		DNAJB11
CD81.1	6.75135e-09	0.377773	0.909	0.525	9.21289e-05	3	1		FABP5
PPIB.2	7.13983e-09	0.394652	1	0.775	9.74301e-05	3	1		GALK1
TNFAIP8.2	9.29178e-09	0.429284	0.939	0.654	0.000126796	3	1		TXN1
TALDO1.2	1.15424e-08	0.3981	0.985	0.678	0.000157507	3	1		UQCRB
CCND1.3	1.27121e-08	0.444926	0.818	0.412	0.000173469	3	1		THBS1
HGSNAT.3	1.30413e-08	0.395239	0.833	0.447	0.000177962	3	1		X4930455G09RIK
HEXA.3	1.55204e-08	0.409695	0.97	0.577	0.000211792	3	1		HACD4
MT1.3	1.59567e-08	0.357031	0.924	0.534	0.000217745	3	1		TMEM205
NDUFA1.1	1.77649e-08	0.386705	0.939	0.64	0.000242419	3	1		LYZ1
PYGL.3	2.07508e-08	0.360217	0.894	0.464	0.000283166	3	1		CTLA2B
SERPINB2.3	2.5255e-08	0.253145	0.879	0.438	0.00034463	3	1		LRRC25
DPEP2.3	2.63935e-08	0.443906	0.818	0.462	0.000360166	3	1		CTSD
BIN1	3.03776e-08	0.381793	0.833	0.504	0.000414533	3	1		COMT
MS4A8A.3	3.284e-08	0.370346	0.788	0.417	0.000448135	3	1		CREG1
FKBP2.2	3.46605e-08	0.463372	0.818	0.482	0.000472977	3	1		CLEC4D
POLR3GL.2	3.84235e-08	0.310176	0.576	0.266	0.000524327	3	1		PILRB2
PRDX4.1	3.94572e-08	0.321904	0.712	0.371	0.000538433	3	1		GATA6
DRAP1.1	4.35416e-08	0.364254	0.864	0.556	0.000594169	3	1		S100A1
RPL10.1	5.09084e-08	0.260696	1	0.949	0.000694696	3	1		ABI3
GAPDH.2	5.09361e-08	0.370251	1	0.796	0.000695074	3	1		FABP7
TSPO.1	5.53778e-08	0.374427	0.985	0.7	0.000755685	3	1		GSR
PADI4.3	5.77553e-08	0.274773	0.848	0.436	0.000788129	3	1		AKR1A1
PFKL.1	6.59975e-08	0.284356	0.591	0.279	0.000900602	3	1		FCNA
DHRS7.1	6.79475e-08	0.360527	0.788	0.446	0.000927212	3	1		MRPL33
CTSL.3	6.96172e-08	0.391176	0.758	0.421	0.000949996	3	1		NDUFA4
PLA2G7	7.26595e-08	0.257055	0.348	0.112	0.000991511	3	1		X1110008F13RIK
DNAJB11.1	7.29492e-08	0.267262	0.652	0.322	0.000995465	3	1		ANXA1
FABP5.2	7.84024e-08	0.425604	0.712	0.361	0.00106988	3	1		PRDX1
GALK1	8.35492e-08	0.317486	0.348	0.121	0.00114011	3	1		ABCB5
TXN1.2	9.38049e-08	0.394202	1	0.721	0.00128006	3	1		FCGR1
UQCRB.1	9.79221e-08	0.351039	0.97	0.608	0.00133625	3	1		PLXDC2
THBS1.3	1.07136e-07	0.352216	0.985	0.524	0.00146197	3	1		ARPC1B
X4930455G09RIK.2	1.08512e-07	0.315736	0.697	0.363	0.00148075	3	1		LAMTOR5
HACD4.3	1.35744e-07	0.395535	0.803	0.462	0.00185237	3	1		NDUFB9
TMEM205.1	1.38315e-07	0.351464	0.455	0.193	0.00188744	3	1		PLOD3
LYZ1.3	1.56018e-07	0.377439	0.924	0.541	0.00212902	3	1		SERPINB6A
CTLA2B.1	1.5668e-07	0.326045	0.47	0.205	0.00213805	3	1		PI16
LRRC25.1	1.61633e-07	0.274634	0.439	0.19	0.00220564	3	1		TMEM59
CTSD.3	1.70615e-07	0.376601	1	0.648	0.00232821	3	1		NDUFB8
COMT.3	1.71363e-07	0.361811	0.939	0.541	0.00233842	3	1		ITGB2
CREG1.3	1.84819e-07	0.318219	0.909	0.539	0.00252204	3	1		GNG5
CLEC4D.3	1.85485e-07	0.326394	0.788	0.41	0.00253113	3	1		EVI5
PILRB2.2	1.91297e-07	0.318561	0.591	0.297	0.00261044	3	1		PRG4
GATA6.3	2.18679e-07	0.290355	0.606	0.28	0.00298409	3	1		CSF2RA
S100A1.2	2.21261e-07	0.368533	0.758	0.435	0.00301932	3	1		OSTF1
ABI3.1	2.37156e-07	0.421162	0.621	0.34	0.00323623	3	1		DHRS3
FABP7.2	2.58956e-07	0.385236	0.667	0.351	0.00353372	3	1		PFDN1
GSR.3	2.75083e-07	0.387392	0.682	0.374	0.00375378	3	1		ENGASE
AKR1A1.1	3.13208e-07	0.334588	0.924	0.596	0.00427404	3	1		TMBIM4
FCNA.3	3.19478e-07	0.265578	0.939	0.508	0.0043596	3	1		DUSP23
MRPL33.1	3.72597e-07	0.353796	0.924	0.64	0.00508446	3	1		CTSS
NDUFA4.1	4.03338e-07	0.296223	0.97	0.76	0.00550395	3	1		EHD1
X1110008F13RIK.2	4.46703e-07	0.306715	0.924	0.587	0.00609571	3	1		MAN2B1
ANXA1.2	4.59615e-07	0.308421	0.773	0.413	0.00627191	3	1		RAB32
PRDX1.1	4.75792e-07	0.332961	0.939	0.698	0.00649266	3	1		ERGIC3
GM10369.1	5.19027e-07	0.301873	0.379	0.149	0.00708264	3	1		SHFM1
FCGR1	5.25037e-07	0.294564	0.258	0.074	0.00716466	3	1		SCARB2
PLXDC2.3	5.64087e-07	0.276006	0.879	0.452	0.00769753	3	1
ARPC1B.2	5.72697e-07	0.290366	1	0.813	0.00781502	3	1
LAMTOR5	5.82185e-07	0.293394	0.758	0.458	0.0079445	3	1
NDUFB9.1	6.76402e-07	0.303338	0.924	0.608	0.00923018	3	1
PLOD3.ABCB5.3	7.36371e-07	0.262681	0.697	0.366	0.0100485	3	1
SERPINB6A.2	7.4246e-07	0.293717	0.697	0.361	0.0101316	3	1
PI16.1	8.58403e-07	0.384532	0.409	0.173	0.0117138	3	1
TMEM59.1	8.90345e-07	0.293501	0.924	0.585	0.0121496	3	1
NDUFB8.1	9.06769e-07	0.30178	0.848	0.518	0.0123738	3	1
ITGB2.3	1.04754e-06	0.344128	1	0.614	0.0142947	3	1
GNG5.1	1.10108e-06	0.300846	0.985	0.793	0.0150253	3	1
EVI5.3	1.48715e-06	0.283777	0.773	0.446	0.0202937	3	1
PRG4.3	1.59724e-06	0.382376	1	0.609	0.021796	3	1
CSF2RA.2	1.65379e-06	0.297691	0.712	0.38	0.0225677	3	1
OSTF1.1	1.67309e-06	0.296552	0.97	0.672	0.022831	3	1
DHRS3.3	2.80082e-06	0.280067	0.803	0.455	0.0382199	3	1
PFDN1	2.84751e-06	0.253685	0.727	0.4	0.0388571	3	1
ENGASE.3	2.99947e-06	0.258688	0.591	0.303	0.0409308	3	1
TMBIM4	3.06804e-06	0.258264	0.667	0.374	0.0418665	3	1
DUSP23	3.14552e-06	0.309582	0.394	0.168	0.0429238	3	1
CTSS.3	3.16978e-06	0.282137	0.985	0.779	0.0432548	3	1
EHD1.2	3.20914e-06	0.31302	0.788	0.476	0.043792	3	1
MAN2B1.3	3.22309e-06	0.283355	0.955	0.631	0.0439822	3	1
RAB32.3	3.28511e-06	0.317434	0.636	0.352	0.0448286	3	1
ERGIC3.2	3.45534e-06	0.307726	0.712	0.421	0.0471515	3	1
SHFM1.2	3.56596e-06	0.277499	1	0.793	0.0486611	3	1
SCARB2.2	3.60065e-06	0.295443	0.667	0.366	0.0491345	3	1

## Sheet: Cluster4
Proliferating Cells - Likely Myeloid
Genes	p_val	avg_logFC	pct.1	pct.2	p_val_adj	cluster	up?		Genes Up - no RPs	Genes Down - no RPs		All Genes Analysis - Up
X2810417H13RIK	1.23265e-64	1.33213	0.508	0.009	1.68207e-60	4	1		SPC24	MALAT1		Hallmark
SPC24	2.00027e-58	1.02856	0.429	0.005	2.72957e-54	4	1		TK1	CD37		HALLMARK_E2F_TARGETS [200]	Genes encoding cell cycle related targets of E2F transcription factors.	63		3.39 e-108	1.7 e-106
TK1	8.54546e-56	0.533374	0.397	0.003	1.16611e-51	4	1		CDK1	H2-K1		HALLMARK_G2M_CHECKPOINT [200]	Genes involved in the G2/M checkpoint, as in progression through the cell division cycle.	50		3.98 e-79	9.94 e-78
CDK1	7.10462e-55	0.818629	0.444	0.009	9.69497e-51	4	1		MKI67	CD79A		HALLMARK_MYC_TARGETS_V1 [200]	A subgroup of genes regulated by MYC - version 1 (v1).	21		1.21 e-24	2.02 e-23
MKI67	8.4484e-55	1.49555	0.524	0.021	1.15287e-50	4	1		STMN1	RABAC1		HALLMARK_MITOTIC_SPINDLE [199]	Genes important for mitotic spindle assembly.	17		1.37 e-18	1.71 e-17
STMN1	1.14853e-54	1.84262	0.667	0.052	1.56729e-50	4	1		CCNA2	KLF2		HALLMARK_DNA_REPAIR [150]	Genes involved in DNA repair.	14		4.73 e-16	4.73 e-15
CCNA2	5.76584e-51	0.741362	0.381	0.005	7.86806e-47	4	1		PRC1			HALLMARK_MTORC1_SIGNALING [200]	Genes up-regulated through activation of mTORC1 complex.	9		5.9 e-8	4.92 e-7
PRC1	7.35313e-51	0.946545	0.365	0.003	1.00341e-46	4	1		CLSPN			HALLMARK_MYC_TARGETS_V2 [58]	A subgroup of genes regulated by MYC - version 2 (v2).	5		2.38 e-6	1.7 e-5
CLSPN	4.61183e-47	0.373037	0.397	0.009	6.2933e-43	4	1		TOP2A			HALLMARK_SPERMATOGENESIS [135]	Genes up-regulated during production of male gametes (sperm), as in spermatogenesis.	6		1.1 e-5	6.85 e-5
TOP2A	5.77212e-47	1.56832	0.524	0.032	7.87663e-43	4	1		CCNB2			HALLMARK_GLYCOLYSIS [200]	Genes encoding proteins involved in glycolysis and gluconeogenesis.	6		9.89 e-5	5.5 e-4
CCNB2	4.08098e-46	0.826413	0.349	0.005	5.5689e-42	4	1		RAD51AP1			HALLMARK_UV_RESPONSE_UP [158]	Genes up-regulated in response to ultraviolet (UV) radiation.	4		2.77 e-3	1.38 e-2
RAD51AP1	9.16884e-46	0.399066	0.333	0.003	1.25118e-41	4	1		BIRC5
BIRC5	9.71802e-46	1.19811	0.381	0.009	1.32612e-41	4	1		NUSAP1
NUSAP1	5.29805e-44	0.933072	0.333	0.005	7.22973e-40	4	1		RAD51			Function Classification
RAD51	2.18898e-41	0.298268	0.333	0.006	2.98709e-37	4	1		UBE2C			REACTOME_CELL_CYCLE [691]	Cell Cycle	78		1.16 e-97	3.46 e-94
UBE2C	2.46274e-41	1.67625	0.444	0.024	3.36065e-37	4	1		MCM5			REACTOME_CELL_CYCLE_MITOTIC [559]	Cell Cycle, Mitotic	66		1.38 e-82	2.05 e-79
MCM5	7.28476e-40	0.746838	0.524	0.044	9.94079e-36	4	1		CIT			REACTOME_CELL_CYCLE_CHECKPOINTS [292]	Cell Cycle Checkpoints	41		2.69 e-53	2.67 e-50
CIT	2.95009e-39	0.390963	0.302	0.005	4.02569e-35	4	1		UHRF1			REACTOME_DNA_STRAND_ELONGATION [32]	DNA strand elongation	20		1.03 e-41	6.16 e-39
UHRF1	5.09892e-39	0.470314	0.381	0.015	6.95798e-35	4	1		DHFR			REACTOME_S_PHASE [162]	S Phase	28		5.26 e-39	2.62 e-36
DHFR	8.58642e-39	0.446842	0.381	0.015	1.1717e-34	4	1		CENPM			REACTOME_DNA_REPLICATION [189]	DNA Replication	29		8.78 e-39	3.74 e-36
CENPM	1.13539e-38	0.305227	0.27	0.002	1.54935e-34	4	1		SGOL1			REACTOME_CHROMOSOME_MAINTENANCE [138]	Chromosome Maintenance	25		2 e-35	7.44 e-33
SGOL1	1.17078e-38	0.314811	0.27	0.002	1.59764e-34	4	1		HIST1H1B			REACTOME_SYNTHESIS_OF_DNA [120]	Synthesis of DNA	24		3.72 e-35	1.23 e-32
HIST1H1B	8.89487e-38	1.60284	0.429	0.026	1.21379e-33	4	1		LIG1			REACTOME_MITOTIC_G1_PHASE_AND_G1_S_TRANSITION [149]	Mitotic G1 phase and G1/S transition	25		1.58 e-34	4.7 e-32
LIG1	1.40255e-37	0.765621	0.508	0.043	1.91392e-33	4	1		SPC25			REACTOME_M_PHASE [415]	M Phase	33		2.17 e-34	5.9 e-32
SPC25	1.82009e-37	0.800328	0.317	0.008	2.48369e-33	4	1		HELLS
HELLS	7.47154e-37	0.951194	0.444	0.029	1.01957e-32	4	1		CENPF
CENPF	1.30329e-36	0.888838	0.27	0.003	1.77848e-32	4	1		PBK			GO Classification
PBK	1.30329e-36	0.699225	0.27	0.003	1.77848e-32	4	1		TACC3			GOBP_CELL_CYCLE [1779]	The progression of biochemical and morphological phases and events that occur in a cell during successive cell replication or nuclear replication events. Canonically, the cell cycle comprises the replication and segregation of genetic material followed by the division of the cell, but in endocycles or syncytial cells nuclear replication or nuclear division may not be followed by cell division. [G…	86		7.82 e-77	8.13 e-73
TACC3.1	8.86437e-36	0.420398	0.397	0.021	1.20963e-31	4	1		CDCA8			GOCC_CHROMOSOME [1852]	A structure composed of a very long molecule of DNA and associated proteins (e.g. histones) that carries hereditary information. [ISBN:0198547684]	84		2.05 e-72	1.06 e-68
CDCA8	1.5006e-35	0.570737	0.429	0.029	2.04772e-31	4	1		TPX2			GOBP_CELL_CYCLE_PROCESS [1224]	The cellular process that ensures successive accurate and complete genome replication and chromosome segregation. [GOC:isa_complete, GOC:mtg_cell_cycle]	74		1.3 e-71	4.51 e-68
TPX2	1.81539e-35	0.590539	0.302	0.008	2.47728e-31	4	1		RRM2			GOBP_CHROMOSOME_ORGANIZATION [1033]	A process that is carried out at the cellular level that results in the assembly, arrangement of constituent parts, or disassembly of chromosomes, structures composed of a very long molecule of DNA and associated proteins that carries hereditary information. This term covers covalent modifications at the molecular level as well as spatial relationships among the major components of a chromosome. …	68		1.2 e-67	3.13 e-64
RRM2	5.66705e-35	0.459522	0.286	0.006	7.73325e-31	4	1		CASC5			GOBP_MITOTIC_CELL_CYCLE_PROCESS [745]	A process that is part of the mitotic cell cycle. [GO_REF:0000060, GOC:mtg_cell_cycle, GOC:TermGenie]	59		1.11 e-62	2.3 e-59
CASC5	1.37129e-34	0.400248	0.27	0.005	1.87126e-30	4	1		NCAPG2			GOBP_MITOTIC_CELL_CYCLE [900]	Progression through the phases of the mitotic cell cycle, the most common eukaryotic cell cycle, which canonically comprises four successive phases called G1, S, G2, and M and includes replication of the genome and the subsequent segregation of chromosomes into daughter cells. In some variant cell cycles nuclear replication or nuclear division may not be followed by cell division, or G1 and G2 ph…	62		2.41 e-62	4.19 e-59
NCAPG2	1.40244e-34	0.43179	0.317	0.011	1.91377e-30	4	1		ESCO2			GOCC_CHROMOSOMAL_REGION [366]	Any subdivision of a chromosome along its length. [GOC:dos]	46		1.16 e-57	1.72 e-54
ESCO2	2.9887e-34	0.339341	0.254	0.003	4.07838e-30	4	1		KIF11			GOBP_CELL_DIVISION [622]	The process resulting in division and partitioning of components of a cell to form more cells; may or may not be accompanied by the physical separation of a cell into distinct, individually membrane-bounded daughter cells. [GOC:di, GOC:go_curators, GOC:pr]	48		8 e-50	1.04 e-46
KIF11	1.27454e-33	0.450026	0.302	0.009	1.73923e-29	4	1		LMNB1			GOBP_DNA_METABOLIC_PROCESS [912]	Any cellular metabolic process involving deoxyribonucleic acid. This is one of the two main types of nucleic acid, consisting of a long, unbranched macromolecule formed from one, or more commonly, two, strands of linked deoxyribonucleotides. [ISBN:0198506732]	53		8.89 e-49	1.03 e-45
LMNB1	2.3681e-33	0.709881	0.508	0.053	3.2315e-29	4	1		ANLN			GOBP_DNA_REPLICATION [282]	The cellular metabolic process in which a cell duplicates one or more molecules of DNA. DNA replication begins when specific sequences, known as origins of replication, are recognized and bound by initiation proteins, and ends when the original DNA molecule has been completely duplicated and the copies topologically separated. The unit of replication usually corresponds to the genome of the cell,…	36		3.94 e-45	4.1 e-42
ANLN.1	2.65565e-33	0.881311	0.286	0.008	3.62391e-29	4	1		CDCA3
CDCA3	3.97349e-33	0.781175	0.286	0.008	5.42223e-29	4	1		CKS1B
CKS1B	2.46534e-32	0.726666	0.476	0.047	3.3642e-28	4	1		NCAPG
NCAPG	2.491e-32	0.305093	0.27	0.006	3.39922e-28	4	1		SYCE2
SYCE2	6.83585e-32	0.729938	0.349	0.018	9.3282e-28	4	1		CKAP2L
CKAP2L	1.17729e-31	0.874499	0.286	0.009	1.60652e-27	4	1		SLFN9
SLFN9	2.78703e-30	0.55973	0.286	0.011	3.80317e-26	4	1		CDC45
CDC45	2.9446e-30	0.344207	0.254	0.006	4.0182e-26	4	1		MIS18BP1
MIS18BP1	4.51868e-30	0.350838	0.286	0.011	6.1662e-26	4	1		DTL
NSUN2.DTL	4.62367e-30	0.31921	0.286	0.011	6.30946e-26	4	1		NSUN2
TCF19	7.83308e-30	0.431246	0.286	0.011	1.0689e-25	4	1		TCF19
MCM3	9.84198e-30	0.939853	0.587	0.091	1.34304e-25	4	1		MCM3
BRIP1	2.00589e-29	0.271512	0.27	0.009	2.73724e-25	4	1		BRIP1
CDKN3	7.70045e-29	0.791143	0.286	0.012	1.0508e-24	4	1		CDKN3
KIF22	1.04824e-28	0.292726	0.254	0.008	1.43043e-24	4	1		KIF22
CENPK	1.33894e-27	0.254002	0.27	0.011	1.82712e-23	4	1		CENPK
EZH2	2.33572e-27	0.749634	0.492	0.062	3.18733e-23	4	1		EZH2
SMC2	9.41698e-27	0.973995	0.524	0.082	1.28504e-22	4	1		SMC2
CENPH	1.4457e-25	0.259342	0.254	0.011	1.9728e-21	4	1		CENPH
E2F1	2.93138e-24	0.456214	0.365	0.035	4.00016e-20	4	1		E2F1
RRM1	4.31845e-24	0.693296	0.46	0.064	5.89296e-20	4	1		RRM1
MCM7	9.39172e-24	0.851143	0.492	0.078	1.28159e-19	4	1		MCM7
GINS2	1.3568e-23	0.489369	0.365	0.037	1.85149e-19	4	1		GINS2
KIF20B	1.27579e-22	0.406821	0.317	0.027	1.74095e-18	4	1		KIF20B
TYMS	5.77059e-22	0.510321	0.381	0.047	7.87455e-18	4	1		TYMS
RFC3	7.07321e-22	0.382519	0.429	0.058	9.6521e-18	4	1		RFC3
POLA1	8.89557e-22	0.329979	0.365	0.041	1.21389e-17	4	1		POLA1
AURKB	1.15574e-21	0.289663	0.317	0.029	1.57713e-17	4	1		AURKB
DUT	1.3751e-21	0.618131	0.492	0.087	1.87647e-17	4	1		DUT
HMGN2	1.54526e-21	0.774214	0.413	0.056	2.10866e-17	4	1		HMGN2
PRIM1	2.59691e-21	0.256433	0.317	0.029	3.54374e-17	4	1		PRIM1
FBXO5	2.78973e-21	0.37758	0.27	0.02	3.80687e-17	4	1		FBXO5
RFC4	1.8884e-20	0.399356	0.397	0.052	2.57691e-16	4	1		RFC4
MCM6	2.29932e-20	0.628348	0.492	0.093	3.13765e-16	4	1		MCM6
ASF1B	5.49125e-20	0.745908	0.286	0.026	7.49335e-16	4	1		ASF1B
WDR76	8.76629e-20	0.310145	0.317	0.034	1.19625e-15	4	1		WDR76
GMNN.VPS41	1.24038e-18	0.523397	0.46	0.087	1.69263e-14	4	1		VPS41
MCM2	1.78105e-18	0.344242	0.333	0.041	2.43042e-14	4	1		GMNN
WHSC1	7.78857e-18	0.388299	0.397	0.064	1.06283e-13	4	1		MCM2
CENPQ	9.21404e-18	0.341559	0.333	0.043	1.25735e-13	4	1		WHSC1
MCM4	1.23268e-17	0.472597	0.429	0.076	1.68211e-13	4	1		CENPQ
HAUS4	3.06947e-17	0.25342	0.381	0.058	4.1886e-13	4	1		MCM4
KNSTRN	5.41002e-17	0.351473	0.254	0.024	7.38252e-13	4	1		HAUS4
TIPIN	8.26337e-17	0.407442	0.429	0.076	1.12762e-12	4	1		KNSTRN
FEN1	1.25501e-16	0.30252	0.333	0.047	1.71259e-12	4	1		TIPIN
CBX5	2.98386e-16	0.48532	0.444	0.095	4.07177e-12	4	1		FEN1
NCAPD2.1	8.23118e-16	0.305705	0.254	0.027	1.12323e-11	4	1		CBX5
ATAD2	5.43458e-15	0.467651	0.429	0.095	7.41602e-11	4	1		NCAPD2
CCDC34	6.78305e-15	0.530855	0.46	0.107	9.25615e-11	4	1		ATAD2
HAT1	1.32289e-14	0.33675	0.413	0.084	1.80521e-10	4	1		CCDC34
HJURP	1.34694e-14	0.446288	0.492	0.119	1.83803e-10	4	1		HAT1
CENPW	1.53988e-14	0.314528	0.27	0.035	2.10132e-10	4	1		HJURP
PCNA	1.7734e-14	0.665443	0.46	0.116	2.41998e-10	4	1		CENPW
RFC5.BCLAF1	2.92368e-14	0.58696	0.381	0.075	3.98966e-10	4	1		BCLAF1
TMPO	1.04601e-13	0.777214	0.603	0.21	1.42739e-09	4	1		PCNA
DTYMK	1.49341e-13	0.52129	0.54	0.163	2.0379e-09	4	1		RFC5
NUP43	1.64031e-13	0.317897	0.27	0.038	2.23836e-09	4	1		TMPO
TOPBP1	2.22711e-13	0.376006	0.46	0.114	3.03911e-09	4	1		DTYMK
HMGB2.1	6.33579e-13	1.38107	0.714	0.424	8.64582e-09	4	1		NUP43
ORC6	9.09027e-13	0.357218	0.349	0.073	1.24046e-08	4	1		TOPBP1
RFC2	3.74477e-12	0.387227	0.46	0.127	5.11011e-08	4	1		HMGB2
H2AFZ.1	4.17665e-12	0.92131	0.825	0.735	5.69946e-08	4	1		ORC6
DNAJC9.1	5.58689e-12	0.352482	0.508	0.146	7.62388e-08	4	1		RFC2
CMC2	7.05904e-12	0.379909	0.476	0.134	9.63277e-08	4	1		H2AFZ
PSAT1	7.69879e-12	0.300849	0.27	0.046	1.05058e-07	4	1		DNAJC9
CKS2	3.28059e-11	0.634096	0.365	0.093	4.47669e-07	4	1		CMC2
RACGAP1	3.87946e-11	0.559036	0.365	0.09	5.29391e-07	4	1		PSAT1
HIRIP3	6.84782e-11	0.402619	0.286	0.055	9.34453e-07	4	1		CKS2
TAGLN2.1	1.02639e-10	0.450974	0.921	0.904	1.40061e-06	4	1		RACGAP1
NASP	1.33169e-10	0.437872	0.492	0.168	1.81722e-06	4	1		HIRIP3
MDC1	1.41806e-10	0.652239	0.317	0.069	1.93509e-06	4	1		TAGLN2
RPA2	2.11785e-10	0.326189	0.286	0.056	2.89002e-06	4	1		NASP
LSM5	5.21633e-10	0.554087	0.651	0.282	7.1182e-06	4	1		MDC1
CENPA	5.9722e-10	0.768772	0.302	0.07	8.14967e-06	4	1		RPA2
TUBB5	6.86937e-10	1.15331	0.778	0.622	9.37395e-06	4	1		LSM5
DNMT1	1.24137e-09	0.447943	0.397	0.125	1.69397e-05	4	1		CENPA
SIVA1	3.25206e-09	0.571412	0.587	0.277	4.43776e-05	4	1		TUBB5
NRM.1	3.27916e-09	0.306801	0.46	0.151	4.47474e-05	4	1		DNMT1
LSM2	4.33713e-09	0.489509	0.524	0.201	5.91844e-05	4	1		SIVA1
X2700094K13RIK	5.98062e-09	0.762441	0.603	0.274	8.16115e-05	4	1		NRM
DCTPP1	6.00919e-09	0.332804	0.444	0.152	8.20014e-05	4	1		LSM2
INCENP	9.52477e-09	0.389545	0.349	0.099	0.000129975	4	1		X2700094K13RIK
ANP32B	2.06157e-08	0.624418	0.746	0.655	0.000281322	4	1		DCTPP1
RPA1	2.16923e-08	0.481748	0.349	0.098	0.000296014	4	1		INCENP
HAUS8	3.15066e-08	0.583759	0.317	0.084	0.000429939	4	1		ANP32B
USP1	3.41282e-08	0.254225	0.476	0.169	0.000465713	4	1		RPA1
ALYREF	3.68658e-08	0.36678	0.508	0.203	0.000503071	4	1		HAUS8
GLRX	3.73606e-08	0.629458	0.349	0.104	0.000509822	4	1		USP1
H2AFV	4.19798e-08	0.865616	0.603	0.329	0.000572856	4	1		ALYREF
HMGN5	5.70178e-08	0.345946	0.254	0.059	0.000778065	4	1		GLRX
SMPDL3B	6.92463e-08	0.321258	0.286	0.076	0.000944936	4	1		H2AFV
SLBP	8.6457e-08	0.451632	0.476	0.192	0.00117979	4	1		HMGN5
RAN	9.91716e-08	0.66244	0.714	0.581	0.0013533	4	1		SMPDL3B
RNF168	1.20361e-07	0.521264	0.27	0.07	0.00164245	4	1		SLBP
H2AFX	1.40749e-07	0.494966	0.317	0.099	0.00192066	4	1		RAN
ATPIF1.2	1.44593e-07	0.800215	0.81	0.619	0.00197312	4	1		RNF168
PPAT	2.23391e-07	0.323985	0.317	0.091	0.0030484	4	1		H2AFX
PA2G4	2.95002e-07	0.442278	0.54	0.253	0.0040256	4	1		ATPIF1
OSER1	3.24179e-07	0.428092	0.349	0.108	0.00442374	4	1		PPAT
CTDSPL	3.74463e-07	0.280698	0.286	0.084	0.00510992	4	1		PA2G4
SMC4	4.07379e-07	0.80341	0.524	0.279	0.00555909	4	1		OSER1
UBE2S	5.51479e-07	0.631933	0.651	0.384	0.00752549	4	1		CTDSPL
MRPL13	6.58605e-07	0.256128	0.524	0.224	0.00898732	4	1		SMC4
ANP32E	9.43808e-07	0.359361	0.524	0.247	0.0128792	4	1		UBE2S
RBBP7	1.41209e-06	0.383447	0.476	0.197	0.0192694	4	1		MRPL13
CDK4	1.52277e-06	0.566382	0.556	0.277	0.0207798	4	1		ANP32E
CISD1	1.53495e-06	0.407747	0.492	0.21	0.0209459	4	1		RBBP7
DEK	1.80719e-06	0.729139	0.651	0.492	0.024661	4	1		CDK4
FKBP2.3	1.89443e-06	0.782789	0.746	0.491	0.0258514	4	1		CISD1
GINS4	2.51698e-06	0.381333	0.381	0.14	0.0343467	4	1		DEK
PPIA.2	2.9995e-06	0.592764	0.905	0.899	0.0409312	4	1		FKBP2
SNRPD1	3.36829e-06	0.469686	0.635	0.436	0.0459637	4	1		GINS4
PTMA.4	3.51054e-06	0.491957	0.825	0.902	0.0479049	4	1		PPIA
MT.RNR2.2	2.34792e-11	-0.440158	0.857	0.992	3.20397e-07	4	0		SNRPD1
MALAT1.2	6.25289e-10	-0.577863	0.841	0.971	8.5327e-06	4	0		PTMA
RPS27.3	2.4605e-09	-0.494107	0.921	0.977	3.3576e-05	4	0
CD37.1	9.7633e-08	-0.679967	0.651	0.799	0.0013323	4	0
H2.K1	2.00353e-07	-0.431526	0.762	0.931	0.00273402	4	0
CD79A.4	6.22468e-07	-1.96567	0.016	0.32	0.0084942	4	0
RABAC1	9.90222e-07	-0.546434	0.571	0.718	0.0135126	4	0
KLF2	2.43835e-06	-0.376742	0.81	0.939	0.0332737	4	0

## Sheet: Cluster5
Large Peritoneal Macrophages (Adgre1- Itgam- Fcer1g- Lyz2+)
Genes	p_val	avg_logFC	pct.1	pct.2	p_val_adj	cluster	up?		Genes Up - no RPs	Genes Down - no RPs		All Genes Analysis - Up								All Genes Analysis - Down
FTL1.4	2.92831e-16	0.753858	1	0.906	3.99597e-12	5	1		FTL1	MALAT1		Hallmark								Hallmark
FABP4.3	3.75215e-15	0.95914	0.9	0.539	5.12019e-11	5	1		FABP4	DDX5		HALLMARK_COMPLEMENT [200]	Genes encoding components of the complement system, which is part of the innate immune system.	3		5.06 e-5	2.53 e-3			HALLMARK_MYC_TARGETS_V1 [200]	A subgroup of genes regulated by MYC - version 1 (v1).	14		6.22 e-13	3.11 e-11
TYROBP.3	3.70494e-11	0.678136	0.95	0.728	5.05576e-07	5	1		TYROBP	TMSB10		HALLMARK_APOPTOSIS [161]	Genes mediating programmed cell death (apoptosis) by activation of caspases.	2		1.57 e-3	3.93 e-2			HALLMARK_MITOTIC_SPINDLE [199]	Genes important for mitotic spindle assembly.	9		3.92 e-7	9.8 e-6
LYZ2.3	9.05557e-11	0.675616	1	0.915	1.23572e-06	5	1		LYZ2	MBNL1		HALLMARK_ADIPOGENESIS [200]	Genes up-regulated during adipocyte differentiation (adipogenesis).	2		2.41 e-3	4.01 e-2			HALLMARK_ALLOGRAFT_REJECTION [200]	Genes up-regulated during transplant rejection.	7		4.13 e-5	5.16 e-4
WFDC17.4	2.74451e-10	0.620095	1	0.722	3.74516e-06	5	1		WFDC17	NCL										HALLMARK_G2M_CHECKPOINT [200]	Genes involved in the G2/M checkpoint, as in progression through the cell division cycle.	7		4.13 e-5	5.16 e-4
CEBPB.4	8.28835e-10	0.801207	0.867	0.642	1.13103e-05	5	1		CEBPB	PTPRC										HALLMARK_UV_RESPONSE_DN [144]	Genes down-regulated in response to ultraviolet (UV) radiation.	6		5.66 e-5	5.66 e-4
CST3.3	9.96364e-09	0.537122	0.9	0.8	0.000135964	5	1		CST3	PRRC2C		Function Classification								HALLMARK_INTERFERON_GAMMA_RESPONSE [200]	Genes up-regulated in response to IFNG [GeneID=3458].	6		3.39 e-4	2.82 e-3
C1QB.3	3.49539e-08	0.634708	0.933	0.669	0.000476981	5	1		C1QB	FOXP1		REACTOME_INNATE_IMMUNE_SYSTEM [1117]	Innate Immune System	8		1.67 e-9	4.99 e-6			HALLMARK_APOPTOSIS [161]	Genes mediating programmed cell death (apoptosis) by activation of caspases.	5		9.13 e-4	6.52 e-3
PF4.4	4.60312e-08	0.804208	0.867	0.649	0.000628142	5	1		PF4	ARHGAP30		WP_MICROGLIA_PATHOGEN_PHAGOCYTOSIS_PATHWAY [40]	Microglia pathogen phagocytosis pathway	3		3.94 e-7	5.88 e-4			HALLMARK_INTERFERON_ALPHA_RESPONSE [97]	Genes up-regulated in response to alpha interferon proteins.	4		1.06 e-3	6.65 e-3
COTL1.4	7.08794e-08	0.65487	0.833	0.736	0.00096722	5	1		COTL1	NSA2		NABA_MATRISOME_ASSOCIATED [751]	Ensemble of genes encoding ECM-associated proteins including ECM-affilaited proteins, ECM regulators and secreted factors	5		5.38 e-6	3.21 e-3			HALLMARK_INFLAMMATORY_RESPONSE [200]	Genes defining inflammatory response.	5		2.37 e-3	1.18 e-2
IFITM3.3	1.52305e-07	0.598213	0.917	0.625	0.00207835	5	1		IFITM3	BTG1		BIOCARTA_CLASSIC_PATHWAY [15]	Classical Complement Pathway	2		1.32 e-5	6.57 e-3			HALLMARK_TNFA_SIGNALING_VIA_NFKB [200]	Genes regulated by NF-kB in response to TNF [GeneID=7124].	5		2.37 e-3	1.18 e-2
FTH1	1.66515e-07	0.489198	0.983	0.967	0.00227227	5	1		FTH1	TPR		REACTOME_SCAVENGING_BY_CLASS_A_RECEPTORS [19]	Scavenging by Class A Receptors	2		2.15 e-5	8.05 e-3
APOE.4	4.32913e-07	0.551118	1	0.847	0.00590753	5	1		APOE	MT		BIOCARTA_COMP_PATHWAY [20]	Complement Pathway	2		2.39 e-5	8.05 e-3
SSR4.3	5.54448e-07	0.557249	0.85	0.778	0.00756599	5	1		SSR4	PTBP3		NABA_MATRISOME [1026]	Ensemble of genes encoding extracellular matrix and extracellular matrix-associated proteins	5		2.43 e-5	8.05 e-3			Function Classification
TIMP2.4	6.87501e-07	0.48332	0.867	0.612	0.00938164	5	1		TIMP2	MYH9		WP_OXIDATIVE_DAMAGE_RESPONSE [41]	Oxidative damage response	2		1.03 e-4	2.55 e-2			REACTOME_SIGNALING_BY_RHO_GTPASES_MIRO_GTPASES_AND_RHOBTB3 [719]	Signaling by Rho GTPases, Miro GTPases and RHOBTB3	27		5.44 e-17	1.58 e-13
FXYD5.4	8.32599e-07	0.506989	0.9	0.844	0.0113617	5	1		FXYD5	SON		WP_COMPLEMENT_AND_COAGULATION_CASCADES [59]	Complement and coagulation cascades	2		2.13 e-4	4.7 e-2			REACTOME_METABOLISM_OF_RNA [672]	Metabolism of RNA	26		1.06 e-16	1.58 e-13
ACTB.1	1.00128e-06	0.391521	0.983	0.989	0.0136635	5	1		ACTB	SAMHD1		WP_TYROBP_CAUSAL_NETWORK_IN_MICROGLIA [63]	TYROBP causal network in microglia	2		2.43 e-4	4.84 e-2			REACTOME_RHO_GTPASE_CYCLE [450]	RHO GTPase cycle	22		2.31 e-16	2.29 e-13
C1QC.4	3.37646e-06	0.528052	0.917	0.616	0.0460752	5	1		C1QC	BRD2										REACTOME_MRNA_SPLICING [188]	mRNA Splicing	15		1.32 e-14	9.82 e-12
MALAT1.3	9.17516e-21	-1.40717	0.8	0.974	1.25204e-16	5	0			LY6E										WP_VEGFAVEGFR2_SIGNALING_PATHWAY [438]	VEGFA-VEGFR2 signaling pathway	19		2.35 e-13	1.17 e-10
DDX5.3	8.45145e-14	-0.920475	0.267	0.856	1.15328e-09	5	0			MSN		GO Classification								KEGG_SPLICEOSOME [127]	Spliceosome	12		8.21 e-13	3.5 e-10
GM8995.3	5.34465e-13	-0.995665	0.067	0.619	7.29331e-09	5	0			NAP1L1		GOBP_DEFENSE_RESPONSE [1739]	Reactions, triggered in response to the presence of a foreign body or the occurrence of an injury, which result in restriction of damage to the organism attacked or prevention/recovery from the infection caused by the attack. [GOC:go_curators]	10		4.78 e-11	4.97 e-7			WP_MRNA_PROCESSING [133]	mRNA processing	12		1.43 e-12	5.33 e-10
MT.ND5.2	1.74286e-12	-0.911561	0.383	0.898	2.3783e-08	5	0			CORO1A		GOBP_DEFENSE_RESPONSE_TO_OTHER_ORGANISM [1116]	Reactions triggered in response to the presence of another organism that act to protect the cell or organism from damage caused by that organism. [GOC:dos]	8		1.66 e-9	5.77 e-6			REACTOME_RAC1_GTPASE_CYCLE [184]	RAC1 GTPase cycle	12		6.64 e-11	2.2 e-8
TMSB10.1.4	3.0788e-12	-1.29365	0.1	0.642	4.20133e-08	5	0			RBM25		GOBP_REGULATION_OF_MYELOID_LEUKOCYTE_DIFFERENTIATION [117]	Any process that modulates the frequency, rate, or extent of myeloid leukocyte differentiation. [GOC:add]	4		8.57 e-8	1.88 e-4			REACTOME_INNATE_IMMUNE_SYSTEM [1117]	Innate Immune System	22		1.12 e-8	3.04 e-6
MBNL1	5.61983e-12	-0.898988	0.167	0.718	7.66881e-08	5	0			YIPF1		GOBP_IMMUNE_RESPONSE [1882]	Any immune system process that functions in the calibrated response of an organism to a potential internal or invasive threat. [GO_REF:0000022, GOC:add]	8		9.74 e-8	1.88 e-4			REACTOME_RHOA_GTPASE_CYCLE [149]	RHOA GTPase cycle	9		3.31 e-8	7.6 e-6
NCL.2	7.25369e-12	-0.880065	0.2	0.763	9.89839e-08	5	0			SRRM1		GOCC_COLLAGEN_CONTAINING_EXTRACELLULAR_MATRIX [427]	An extracellular matrix consisting mainly of proteins (especially collagen) and glycosaminoglycans (mostly as proteoglycans) that provides not only essential physical scaffolding for the cellular constituents but can also initiate crucial biochemical and biomechanical cues required for tissue morphogenesis, differentiation and homeostasis. The components are secreted by cells in the vicinity and …	5		3.38 e-7	4.36 e-4
PTPRC.2	1.64006e-11	-0.882248	0.133	0.675	2.23803e-07	5	0			MEF2C		GOCC_SECRETORY_GRANULE [864]	A small subcellular vesicle, surrounded by a membrane, that is formed from the Golgi apparatus and contains a highly concentrated protein destined for secretion. Secretory granules move towards the periphery of the cell and upon stimulation, their membranes fuse with the cell membrane, and their protein load is exteriorized. Processing of the contained protein may take place in secretory granules…	6		3.78 e-7	4.36 e-4
PRRC2C.1	1.86574e-11	-0.797516	0.083	0.61	2.54598e-07	5	0			RSRC2		GOBP_REGULATION_OF_MYELOID_CELL_DIFFERENTIATION [209]	Any process that modulates the frequency, rate or extent of myeloid cell differentiation. [GOC:go_curators]	4		8.75 e-7	7.75 e-4			GO Classification
RPL23A.1	2.85759e-11	-0.719864	0.45	0.891	3.89947e-07	5	0			DOCK2		GOBP_MYELOID_LEUKOCYTE_DIFFERENTIATION [211]	The process in which a relatively unspecialized myeloid precursor cell acquires the specialized features of any cell of the myeloid leukocyte lineage. [GOC:add, PMID:16551251]	4		9.09 e-7	7.75 e-4			GOMF_RNA_BINDING [1972]	Binding to an RNA molecule or a portion thereof. [GOC:jl, GOC:mah]	78		2.88 e-52	3 e-48
FOXP1.4	6.48107e-11	-1.09096	0.067	0.555	8.84407e-07	5	0			SERBP1		GOCC_SECRETORY_VESICLE [1024]	A cytoplasmic, membrane bound vesicle that is capable of fusing to the plasma membrane to release its contents into the extracellular space. [GOC:dos]	6		1.02 e-6	7.75 e-4			GOBP_MRNA_METABOLIC_PROCESS [725]	The chemical reactions and pathways involving mRNA, messenger RNA, which is responsible for carrying the coded genetic 'message', transcribed from DNA, to sites of protein assembly at the ribosomes. [ISBN:0198506732]	39		4.72 e-30	2.45 e-26
ARHGAP30.3	1.01609e-10	-0.734704	0.05	0.537	1.38656e-06	5	0			HMGB1		GOCC_TERTIARY_GRANULE_LUMEN [55]	Any membrane-enclosed lumen that is part of a tertiary granule. [GO_REF:0000064, GOC:TermGenie, PMID:23650620]	3		1.04 e-6	7.75 e-4			GOBP_RNA_SPLICING [434]	The process of removing sections of the primary RNA transcript to remove sequences not present in the mature form of the RNA and joining the remaining sections to form the mature form of the RNA. [GOC:krc, GOC:mah]	29		4.47 e-25	1.55 e-21
NSA2.3	1.7634e-10	-0.725271	0.25	0.791	2.40633e-06	5	0			CRLF3										GOBP_MRNA_PROCESSING [496]	Any process involved in the conversion of a primary mRNA transcript into one or more mature mRNA(s) prior to translation into polypeptide. [GOC:mah]	29		1.92 e-23	4.99 e-20
BTG1.5	2.19562e-10	-0.907686	0.117	0.618	2.99615e-06	5	0			TAX1BP1										GOBP_REGULATION_OF_MRNA_METABOLIC_PROCESS [293]	Any process that modulates the frequency, rate or extent of mRNA metabolic process. [GO_REF:0000058, GOC:TermGenie, GOC:vw]	23		1.22 e-21	2.54 e-18
TPR	2.33356e-10	-0.481043	0.133	0.648	3.18438e-06	5	0			WASF2										GOBP_RNA_PROCESSING [1392]	Any process involved in the conversion of one or more primary RNA transcripts into one or more mature RNA molecules. [GOC:mah]	40		9.86 e-21	1.71 e-17
MT.ND1.1	2.43725e-10	-0.670834	0.6	0.959	3.32587e-06	5	0			RPL21										GOBP_REGULATION_OF_RNA_SPLICING [153]	Any process that modulates the frequency, rate or extent of RNA splicing, the process of removing sections of the primary RNA transcript to remove sequences not present in the mature form of the RNA and joining the remaining sections to form the mature form of the RNA. [GOC:jl]	18		2.37 e-20	3.52 e-17
PTBP3.1	2.45253e-10	-0.6115	0.167	0.692	3.34673e-06	5	0			CTNNB1										GOBP_POSITIVE_REGULATION_OF_NUCLEOBASE_CONTAINING_COMPOUND_METABOLIC_PROCESS [1928]	Any cellular process that activates or increases the frequency, rate or extent of the chemical reactions and pathways involving nucleobases, nucleosides, nucleotides and nucleic acids. [GOC:go_curators]	44		5.63 e-19	6.51 e-16
MYH9.1	3.69652e-10	-0.809459	0.05	0.516	5.04426e-06	5	0			YWHAQ										GOCC_NUCLEAR_SPECK [410]	A discrete extra-nucleolar subnuclear domain, 20-50 in number, in which splicing factors are seen to be localized by immunofluorescence microscopy. [http://www.cellnucleus.com/]	23		2.28 e-18	2.37 e-15
SON.1	4.21435e-10	-0.721119	0.233	0.797	5.7509e-06	5	0			ATP2B1										GOBP_POSITIVE_REGULATION_OF_RNA_METABOLIC_PROCESS [1745]	Any process that activates or increases the frequency, rate or extent of the chemical reactions and pathways involving RNA. [GOC:ai]	41		4.03 e-18	3.81 e-15
SAMHD1.2	7.76082e-10	-0.655032	0.15	0.645	1.05904e-05	5	0			XRN2
BRD2	9.98925e-10	-0.74617	0	0.416	1.36313e-05	5	0			CD74
LY6E.5	1.11094e-09	-0.875702	0.283	0.794	1.51599e-05	5	0			NUCKS1
MSN	1.19282e-09	-0.474393	0.2	0.739	1.62772e-05	5	0			CD2AP
X2810474O19RIK.1	1.53301e-09	-0.872112	0.033	0.461	2.09195e-05	5	0			DENND4A
CORO1A.4	1.62557e-09	-1.3105	0.083	0.513	2.21825e-05	5	0			SPTBN1
RBM25	2.25242e-09	-0.62429	0.067	0.522	3.07365e-05	5	0			MYCBP2
YIPF1.NAP1L1.2	2.6256e-09	-0.783762	0.083	0.525	3.58289e-05	5	0			PCBP2
SRRM1	2.63638e-09	-0.647186	0.033	0.455	3.59761e-05	5	0			SNRPD2
MEF2C.2	2.66078e-09	-0.958729	0.017	0.431	3.6309e-05	5	0			TCF25
RSRC2	2.91855e-09	-0.740574	0.017	0.429	3.98265e-05	5	0			APBB1IP
DOCK2.2	3.98721e-09	-0.54738	0.133	0.625	5.44095e-05	5	0			BCLAF1
SERBP1	4.25489e-09	-0.600755	0.3	0.829	5.80622e-05	5	0			ITGA4
MT.ATP8.2	4.35449e-09	-0.490072	0.167	0.677	5.94213e-05	5	0			ACIN1
MT.CYTB.1	4.86419e-09	-0.581418	0.75	0.964	6.63767e-05	5	0			TPM3
X9930111J21RIK2.2	5.05676e-09	-0.672332	0.033	0.446	6.90045e-05	5	0			JAK1
HMGB1.1	5.78419e-09	-0.532938	0.167	0.645	7.8931e-05	5	0			ARHGAP15
CRLF3.3	7.31889e-09	-0.843377	0.033	0.434	9.98735e-05	5	0			SP100
TAX1BP1	8.26638e-09	-0.515658	0.117	0.581	0.000112803	5	0			CELF2
WASF2	9.01399e-09	-0.519621	0.117	0.58	0.000123005	5	0			HNRNPA2B1
RPL21.PS8.1	9.11126e-09	-0.568721	0.117	0.584	0.000124332	5	0			ANKRD11
CTNNB1	1.22196e-08	-0.61493	0	0.376	0.000166749	5	0			TAOK3
YWHAQ	1.36513e-08	-0.342596	0.083	0.528	0.000186286	5	0			MACF1
ATP2B1	1.50446e-08	-0.589755	0.2	0.692	0.000205299	5	0			SRSF11
XRN2	1.53288e-08	-0.585463	0.033	0.436	0.000209177	5	0			KMT2E
CD74.4	1.88779e-08	-2.77146	0.217	0.598	0.000257607	5	0			FYB
NUCKS1.2	2.39163e-08	-0.505214	0.083	0.522	0.000326361	5	0			PURB
CD2AP	2.77336e-08	-0.563019	0.017	0.396	0.000378453	5	0			SYF2
DENND4A	2.90315e-08	-0.601996	0.033	0.426	0.000396164	5	0			VIM
SPTBN1.1	3.10483e-08	-0.626666	0.15	0.592	0.000423685	5	0			SERINC3
MYCBP2.1.3	3.14554e-08	-0.726545	0.017	0.388	0.000429241	5	0			DDX6
PCBP2.1	3.31533e-08	-0.387641	0.183	0.674	0.00045241	5	0			PAIP2
SNRPD2.1	3.31578e-08	-0.380942	0.183	0.672	0.000452471	5	0			IQGAP1
TCF25.1	3.36651e-08	-0.567521	0.1	0.536	0.000459394	5	0			ASH1L
APBB1IP.1	4.01577e-08	-0.59075	0.217	0.684	0.000547993	5	0			SET
BCLAF1.1	4.22788e-08	-0.448325	0.033	0.422	0.000576936	5	0			SSH2
ITGA4.3	4.2931e-08	-0.522043	0.15	0.604	0.000585836	5	0			DOCK8
RPS26.PS1	4.42621e-08	-0.368861	0.167	0.654	0.000604	5	0			HNRNPA3
ACIN1.1	5.00943e-08	-0.561946	0.05	0.445	0.000683587	5	0			IGHM
TPM3	5.07047e-08	-0.529113	0.3	0.791	0.000691917	5	0			METAP2
JAK1.2	5.23657e-08	-0.537528	0.15	0.602	0.000714583	5	0			KMT2A
ARHGAP15.3	5.76108e-08	-0.593216	0.05	0.446	0.000786157	5	0			UNC93B1
SP100.3	6.28068e-08	-0.722464	0	0.349	0.000857061	5	0			SH3BP5
CELF2.1	6.41969e-08	-0.435026	0.117	0.555	0.000876031	5	0			FAM49B
HNRNPA2B1	6.4536e-08	-0.531143	0.25	0.713	0.000880659	5	0			STK4
ANKRD11	6.57924e-08	-0.652366	0.05	0.432	0.000897803	5	0			ZBTB7A
TAOK3.1	6.84895e-08	-0.557948	0.083	0.493	0.000934607	5	0			CHD4
MACF1.1	7.17369e-08	-0.55552	0.117	0.552	0.000978922	5	0			TOP2B
SRSF11	7.38761e-08	-0.501415	0.1	0.516	0.00100811	5	0			POU2F2
KMT2E.1	7.90665e-08	-0.406837	0.133	0.592	0.00107894	5	0			DIAPH1
MT.CO1.3	8.12151e-08	-0.495888	0.7	0.958	0.00110826	5	0			KIF5B
FYB.3	8.26794e-08	-0.627348	0.117	0.514	0.00112824	5	0			HNRNPA0
PURB.1	9.03007e-08	-0.339672	0.05	0.44	0.00123224	5	0			ZC3H15
SYF2.2	9.72878e-08	-0.502311	0.133	0.557	0.00132759	5	0			ZCCHC7
VIM.1.5	9.84805e-08	-0.768079	0.433	0.845	0.00134387	5	0			YWHAB
SERINC3.2	9.89679e-08	-0.5065	0.3	0.786	0.00135052	5	0			EPRS
DDX6.1	1.00698e-07	-0.504117	0.067	0.467	0.00137412	5	0			STK17B
PAIP2.1	1.00824e-07	-0.328698	0.117	0.554	0.00137585	5	0			ARHGAP44
IQGAP1.3	1.03255e-07	-0.496487	0.2	0.674	0.00140902	5	0			LSP1
ASH1L.1	1.05602e-07	-0.605119	0.017	0.369	0.00144105	5	0			CD79A
SET.1	1.06741e-07	-0.4914	0.183	0.627	0.00145658	5	0			ARL6IP1
SSH2.3	1.14294e-07	-0.546559	0.167	0.608	0.00155965	5	0			S1PR1
DOCK8	1.24791e-07	-0.441899	0.033	0.404	0.0017029	5	0			PCMTD1
HNRNPA3.1	1.24794e-07	-0.37851	0.2	0.669	0.00170294	5	0			PKN1
IGHM.5	1.33285e-07	-2.43485	0.05	0.393	0.00181881	5	0			HNRNPUL1
METAP2	1.36684e-07	-0.484446	0.117	0.542	0.00186519	5	0			PDCD4
KMT2A.2	1.45785e-07	-0.721673	0.033	0.387	0.00198938	5	0			UBE3A
RPS27RT.4	1.52004e-07	-0.501126	0.317	0.801	0.00207425	5	0			NKTR
UNC93B1	1.54577e-07	-0.546929	0.183	0.645	0.00210935	5	0			DEK
SH3BP5.1	1.55144e-07	-0.378623	0.033	0.393	0.0021171	5	0			TLE4
RPS26.4	1.69016e-07	-0.474963	0.783	0.97	0.00230639	5	0			CD44
FAM49B	1.71574e-07	-0.323384	0.15	0.59	0.0023413	5	0			SRSF5
STK4	1.73746e-07	-0.427108	0.033	0.396	0.00237094	5	0			ZCCHC11
ZBTB7A.1	2.20697e-07	-0.502905	0.083	0.472	0.00301163	5	0			STK38
CHD4	2.31865e-07	-0.578073	0.117	0.517	0.00316403	5	0			PUM2
TOP2B.1	2.34088e-07	-0.487684	0.033	0.39	0.00319437	5	0			H2-AA
POU2F2.4	2.35472e-07	-0.831484	0.05	0.405	0.00321325	5	0			PPP3CA
DIAPH1.1	2.40435e-07	-0.303488	0.117	0.54	0.00328097	5	0			ROCK2
KIF5B.ARHGAP44.2	2.45315e-07	-0.402354	0.117	0.528	0.00334757	5	0			CMPK1
HNRNPA0.1	2.71891e-07	-0.514562	0.217	0.666	0.00371023	5	0			MYADM
ZC3H15	2.79356e-07	-0.470042	0.05	0.417	0.00381209	5	0			SF3B1
ZCCHC7.2	2.86264e-07	-0.607349	0.017	0.355	0.00390637	5	0			NPM3
YWHAB.3	2.99962e-07	-0.572075	0.217	0.656	0.00409328	5	0			FUBP1
EPRS	3.0458e-07	-0.394662	0.017	0.355	0.0041563	5	0			PHF3
STK17B.1	3.09093e-07	-0.567681	0.05	0.41	0.00421789	5	0			SCAF11
RPS10.PS2.1	3.10681e-07	-0.350849	0.133	0.568	0.00423955	5	0			BAZ2B
LSP1.1	3.174e-07	-0.554897	0.383	0.827	0.00433124	5	0			ARID4A
CD79A.5	3.26169e-07	-2.23424	0	0.32	0.00445091	5	0			ZCCHC6
ARL6IP1	3.33034e-07	-0.408798	0.2	0.654	0.00454458	5	0			ATP1B3
S1PR1.2	3.35147e-07	-0.469665	0.083	0.464	0.00457341	5	0			CYTIP
PCMTD1.1	3.52893e-07	-0.656375	0.017	0.346	0.00481558	5	0			CBX3
PKN1	3.54928e-07	-0.505814	0	0.319	0.00484334	5	0			IRF2
HNRNPUL1.1	3.54928e-07	-0.515023	0	0.319	0.00484334	5	0			RTF1
PDCD4.1	3.65556e-07	-0.43016	0.167	0.602	0.00498838	5	0			PPIG
UBE3A	3.68637e-07	-0.369993	0.067	0.432	0.00503042	5	0			SLC38A2
NKTR.1	3.77054e-07	-0.365503	0.067	0.442	0.00514527	5	0			THRAP3
DEK.1	3.77479e-07	-0.562482	0.133	0.54	0.00515108	5	0			H2-AB1
TLE4	3.88793e-07	-0.488477	0.033	0.379	0.00530547	5	0			HIPK1
CD44.1	4.18169e-07	-0.455284	0.1	0.49	0.00570633	5	0			GLTSCR2
SRSF5.1	4.23365e-07	-0.500361	0.133	0.533	0.00577724	5	0			SNRNP70
ZCCHC11.1	4.35389e-07	-0.713747	0.05	0.395	0.00594132	5	0			JUND
STK38.1	4.43452e-07	-0.641935	0.083	0.451	0.00605135	5	0			NT5C
PUM2.1	4.44112e-07	-0.439399	0.033	0.372	0.00606036	5	0			GSPT1
H2.AA.5	4.447e-07	-2.18081	0.133	0.457	0.00606838	5	0			SFR1
PPP3CA.1	4.55649e-07	-0.378688	0.15	0.59	0.00621778	5	0			PEAK1
ROCK2	4.97895e-07	-0.400749	0.033	0.379	0.00679427	5	0			SELL
CMPK1	5.01639e-07	-0.487237	0.067	0.428	0.00684537	5	0			NEAT1
MYADM.1	5.25988e-07	-0.453682	0.067	0.439	0.00717764	5	0			NFKB1
RPL39.PS.2	5.61905e-07	-0.437203	0.2	0.642	0.00766776	5	0			MCL1
SF3B1	5.74122e-07	-0.478799	0.167	0.586	0.00783447	5	0			LUC7L2
NPM3	5.7892e-07	-0.506481	0.017	0.34	0.00789994	5	0			RBM39
FUBP1.1	5.84493e-07	-0.490875	0.067	0.434	0.007976	5	0			TOP1
PHF3	5.94314e-07	-0.570294	0.033	0.366	0.00811001	5	0			CNBP
SCAF11	6.24047e-07	-0.503589	0.083	0.457	0.00851575	5	0			CGNL1
BAZ2B.1	6.58977e-07	-0.552099	0.05	0.39	0.00899239	5	0			PRPF38B
ARID4A.1	6.9536e-07	-0.582219	0.033	0.36	0.00948888	5	0			LTB
ZCCHC6	7.05222e-07	-0.492633	0.033	0.366	0.00962346	5	0			STK10
ATP1B3.2	7.14663e-07	-0.496617	0.183	0.596	0.00975229	5	0			EP300
CYTIP.2	7.4411e-07	-0.676485	0.083	0.44	0.0101541	5	0			HNRNPU
CBX3.1	7.94309e-07	-0.417694	0.033	0.37	0.0108391	5	0			UBE2K
IRF2.1	7.96791e-07	-0.423694	0.217	0.648	0.010873	5	0			MRPL18
RTF1	8.0015e-07	-0.435777	0.033	0.369	0.0109188	5	0			NIN
PPIG	8.10065e-07	-0.268382	0.1	0.495	0.0110541	5	0			IGKC
SLC38A2.1	8.17401e-07	-0.569697	0.067	0.422	0.0111543	5	0			HMHA1
THRAP3	8.27175e-07	-0.390136	0.017	0.337	0.0112876	5	0			NR3C1
H2.AB1.4	8.45499e-07	-1.75741	0.167	0.493	0.0115377	5	0			IKBKB
HIPK1.1	8.66795e-07	-0.508155	0.033	0.367	0.0118283	5	0			ZFP638
X2700060E02RIK	8.71925e-07	-0.339502	0.183	0.63	0.0118983	5	0			PTPRCAP
GLTSCR2.2	8.73983e-07	-0.402851	0.133	0.539	0.0119264	5	0			IGLC2
SNRNP70.1	8.85674e-07	-0.41782	0.117	0.511	0.0120859	5	0			ANKRD44
JUND.5	8.86994e-07	-0.706037	0.25	0.674	0.0121039	5	0			ATP2A2
B230219D22RIK	9.96571e-07	-0.315796	0.05	0.39	0.0135992	5	0			YTHDC1
NT5C.1	1.0029e-06	-0.426198	0.067	0.42	0.0136856	5	0			CTAGE5
GSPT1	1.04148e-06	-0.381761	0.05	0.39	0.0142121	5	0			SBNO1
SFR1	1.07907e-06	-0.367136	0.183	0.604	0.014725	5	0			SUPT16
PEAK1.3	1.09503e-06	-0.384633	0.033	0.364	0.0149428	5	0			SEPW1
SELL.2	1.09901e-06	-0.748329	0.05	0.379	0.0149971	5	0			TOR1AIP1
NEAT1.4	1.10484e-06	-0.498849	0.167	0.568	0.0150767	5	0			CDK12
NFKB1.1	1.11583e-06	-0.522797	0.017	0.331	0.0152267	5	0			ARHGAP12
MCL1.2	1.11921e-06	-0.43752	0.383	0.838	0.0152727	5	0			ELOVL5
MT.ND3	1.13167e-06	-0.496847	0.15	0.536	0.0154428	5	0			CSDE1
LUC7L2	1.16396e-06	-0.256284	0.167	0.577	0.0158834	5	0			CDC40
RBM39.2	1.17038e-06	-0.471226	0.383	0.829	0.0159711	5	0			EIF5
TOP1	1.17184e-06	-0.350793	0.15	0.569	0.015991	5	0			GIMAP1
CNBP	1.22545e-06	-0.448652	0.083	0.445	0.0167225	5	0			BIRC6
CGNL1.3	1.28828e-06	-0.331075	0.083	0.457	0.0175799	5	0			ZFP36L2
PRPF38B	1.29786e-06	-0.464031	0.083	0.432	0.0177106	5	0			RALBP1
RP23.179K7.3	1.33336e-06	-0.471012	0.2	0.615	0.018195	5	0			DNTTIP2
LTB.5	1.42993e-06	-1.33474	0.017	0.319	0.0195128	5	0			CCT3
STK10.1	1.47412e-06	-0.364467	0.05	0.392	0.0201159	5	0			VPS4B
EP300.1	1.51088e-06	-0.512673	0.033	0.352	0.0206174	5	0			APOBEC3
HNRNPU.3	1.55283e-06	-0.450144	0.217	0.631	0.0211899	5	0			DLEU2
UBE2K	1.57553e-06	-0.41107	0.05	0.384	0.0214997	5	0			LY6D
MRPL18.1	1.61051e-06	-0.312055	0.083	0.445	0.021977	5	0			CD2
NIN.3	1.64053e-06	-0.513562	0.05	0.376	0.0223867	5	0			STT3B
IGKC.5	1.65425e-06	-2.52071	0.1	0.411	0.0225739	5	0
HMHA1.2	1.66001e-06	-0.432052	0.217	0.618	0.0226525	5	0
NR3C1.1	1.66646e-06	-0.38947	0.05	0.387	0.0227405	5	0
IKBKB	1.68892e-06	-0.409692	0.067	0.416	0.023047	5	0
ZFP638.2	1.74209e-06	-0.480056	0.033	0.347	0.0237726	5	0
PTPRCAP.5	1.83982e-06	-1.10803	0	0.288	0.0251062	5	0
IGLC2.5	1.83982e-06	-1.78116	0	0.288	0.0251062	5	0
ANKRD44.1	1.93099e-06	-0.503539	0.033	0.349	0.0263503	5	0
ATP2A2.1	1.99327e-06	-0.436858	0	0.287	0.0272002	5	0
MT.ND2.1	2.17625e-06	-0.459042	0.683	0.967	0.0296971	5	0
YTHDC1	2.18746e-06	-0.461044	0.05	0.378	0.0298501	5	0
CTAGE5.1	2.27116e-06	-0.419413	0.05	0.379	0.0309922	5	0
SBNO1	2.27701e-06	-0.484617	0.017	0.316	0.0310721	5	0
SUPT16	2.27986e-06	-0.411286	0.033	0.349	0.031111	5	0
SEPW1	2.32198e-06	-0.306772	0.25	0.733	0.0316857	5	0
TOR1AIP1	2.33464e-06	-0.297512	0.05	0.382	0.0318584	5	0
CDK12	2.34132e-06	-0.403659	0.017	0.317	0.0319497	5	0
ARHGAP12.3	2.3883e-06	-0.347154	0.017	0.317	0.0325907	5	0
ELOVL5.1.2	2.43954e-06	-0.404682	0.033	0.347	0.0332899	5	0
CSDE1.1.1	2.50594e-06	-0.377608	0.183	0.584	0.0341961	5	0
CDC40	2.65873e-06	-0.431662	0.017	0.314	0.036281	5	0
EIF5	2.69738e-06	-0.31054	0.15	0.551	0.0368085	5	0
GIMAP1.5	2.74066e-06	-1.02584	0	0.281	0.037399	5	0
BIRC6	2.74928e-06	-0.372971	0.033	0.344	0.0375166	5	0
ZFP36L2.1	2.78383e-06	-0.517616	0.267	0.656	0.0379881	5	0
RALBP1.1	2.81825e-06	-0.431059	0.1	0.454	0.0384578	5	0
GM10275.2	2.87552e-06	-0.455217	0.067	0.399	0.0392394	5	0
DNTTIP2	2.96626e-06	-0.492321	0	0.279	0.0404776	5	0
CCT3	2.97317e-06	-0.511708	0.1	0.442	0.0405719	5	0
VPS4B.1	2.98276e-06	-0.359126	0.05	0.375	0.0407028	5	0
APOBEC3.4	3.3021e-06	-0.758307	0.017	0.302	0.0450605	5	0
DLEU2.2	3.31659e-06	-0.452299	0.05	0.367	0.0452582	5	0
LY6D.5	3.46656e-06	-1.8247	0.017	0.296	0.0473046	5	0
CD2.5	3.47266e-06	-1.13419	0	0.276	0.047388	5	0
STT3B.1	3.62101e-06	-0.467875	0.033	0.338	0.0494123	5	0

## Sheet: Cluster6
Conventional T Cells
Genes	p_val	avg_logFC	pct.1	pct.2	p_val_adj	cluster	up?		Genes Up - no RPs	Genes Down - no RPs		All Genes Analysis - Up								All Genes Analysis - Down
FTH1.1	1.52889e-23	-0.995511	0.912	0.973	2.08633e-19	6	0		IL7R	FTH1		Hallmark								Hallmark
CST3.4	1.50054e-22	-2.537	0.281	0.853	2.04764e-18	6	0		MS4A4B	CST3		HALLMARK_ALLOGRAFT_REJECTION [200]	Genes up-regulated during transplant rejection.	22		4.03 e-30	2.01 e-28			HALLMARK_COMPLEMENT [200]	Genes encoding components of the complement system, which is part of the innate immune system.	33		7.8 e-32	3.9 e-30
GPX1.5	1.71763e-22	-1.94177	0.316	0.864	2.34388e-18	6	0		TRBC2	GPX1		HALLMARK_INTERFERON_GAMMA_RESPONSE [200]	Genes up-regulated in response to IFNG [GeneID=3458].	11		3.61 e-12	9.02 e-11			HALLMARK_MTORC1_SIGNALING [200]	Genes up-regulated through activation of mTORC1 complex.	23		7.12 e-19	1.78 e-17
CTSS.4	2.47356e-21	-1.56997	0.246	0.846	3.37541e-17	6	0		CD3D	CTSS		HALLMARK_IL2_STAT5_SIGNALING [199]	Genes up-regulated by STAT5 in response to IL2 stimulation.	9		2.02 e-9	3.37 e-8			HALLMARK_COAGULATION [138]	Genes encoding components of blood coagulation system; also up-regulated in platelets.	20		1.35 e-18	2.24 e-17
ALDH2.3	5.51988e-21	-1.62822	0.088	0.792	7.53243e-17	6	0		TXK	ALDH2		HALLMARK_APOPTOSIS [161]	Genes mediating programmed cell death (apoptosis) by activation of caspases.	7		1.77 e-7	2.21 e-6			HALLMARK_IL2_STAT5_SIGNALING [199]	Genes up-regulated by STAT5 in response to IL2 stimulation.	20		1.97 e-15	2.46 e-14
WFDC17.5	3.1085e-20	-2.97084	0.193	0.793	4.24186e-16	6	0		SKAP1	WFDC17		HALLMARK_IL6_JAK_STAT3_SIGNALING [87]	Genes up-regulated by IL6 [GeneID=3569] via STAT3 [GeneID=6774], e.g., during acute phase response.	5		2.78 e-6	2.78 e-5			HALLMARK_ADIPOGENESIS [200]	Genes up-regulated during adipocyte differentiation (adipogenesis).	19		2.82 e-14	2.82 e-13
CYBB.3	1.04042e-19	-1.96239	0.088	0.763	1.41976e-15	6	0		CD3G	CYBB		HALLMARK_HYPOXIA [200]	Genes up-regulated in response to low oxygen levels (hypoxia).	5		1.53 e-4	9.02 e-4			HALLMARK_KRAS_SIGNALING_UP [200]	Genes up-regulated by KRAS activation.	18		3.45 e-13	2.88 e-12
CTSH	2.07398e-19	-1.43418	0.035	0.757	2.83015e-15	6	0		CD3E	CTSH		HALLMARK_INFLAMMATORY_RESPONSE [200]	Genes defining inflammatory response.	5		1.53 e-4	9.02 e-4			HALLMARK_ALLOGRAFT_REJECTION [200]	Genes up-regulated during transplant rejection.	17		3.97 e-12	2.48 e-11
CYBA.4	3.24492e-19	-1.25431	0.719	0.909	4.42801e-15	6	0		LCK	CYBA		HALLMARK_P53_PATHWAY [200]	Genes involved in p53 pathways and networks.	5		1.53 e-4	9.02 e-4			HALLMARK_XENOBIOTIC_METABOLISM [200]	Genes encoding proteins involved in processing of drugs and other xenobiotics.	17		3.97 e-12	2.48 e-11
IFI30.2	3.40835e-19	-1.62826	0.035	0.728	4.65103e-15	6	0		NKG7	IFI30		HALLMARK_WNT_BETA_CATENIN_SIGNALING [42]	Genes up-regulated by activation of WNT signaling through accumulation of beta catenin CTNNB1 [GeneID=1499].	3		1.62 e-4	9.02 e-4			HALLMARK_INTERFERON_GAMMA_RESPONSE [200]	Genes up-regulated in response to IFNG [GeneID=3458].	16		4.28 e-11	2.38 e-10
APOE.5	5.98375e-19	-3.55759	0.544	0.887	8.16543e-15	6	0		MS4A6B	APOE		HALLMARK_KRAS_SIGNALING_UP [200]	Genes up-regulated by KRAS activation.	4		1.64 e-3	8.2 e-3			HALLMARK_IL6_JAK_STAT3_SIGNALING [87]	Genes up-regulated by IL6 [GeneID=3569] via STAT3 [GeneID=6774], e.g., during acute phase response.	10		6 e-9	3 e-8
IFITM3.4	8.56959e-19	-2.67452	0.035	0.702	1.16941e-14	6	0		ARHGEF1	IFITM3
LYZ2.4	1.14174e-18	-3.80103	0.754	0.937	1.55802e-14	6	0		TRAC	LYZ2
IFITM2.4	5.52619e-18	-2.07622	0.035	0.689	7.54104e-14	6	0		BCL11B	IFITM2		Function Classification								Function Classification
CFP.4	5.77244e-18	-2.20503	0.105	0.71	7.87707e-14	6	0		THY1	CFP		BIOCARTA_TCYTOTOXIC_PATHWAY [12]	T Cytotoxic Cell Surface Molecules	8		5.67 e-19	8.46 e-16			REACTOME_INNATE_IMMUNE_SYSTEM [1117]	Innate Immune System	107		1.19 e-78	3.55 e-75
TYROBP.4	6.5278e-18	-2.0831	0.246	0.79	8.90784e-14	6	0		GIMAP3	TYROBP		BIOCARTA_THELPER_PATHWAY [12]	T Helper Cell Surface Molecules	8		5.67 e-19	8.46 e-16			REACTOME_HEMOSTASIS [678]	Hemostasis	52		1.27 e-32	1.26 e-29
FN1.3	8.96806e-18	-3.34201	0.228	0.755	1.22378e-13	6	0		CCL5	FN1		WP_MODULATORS_OF_TCR_SIGNALING_AND_T_CELL_ACTIVATION [61]	Modulators of TCR signaling and T cell activation	10		4.93 e-16	4.38 e-13			KEGG_LYSOSOME [121]	Lysosome	27		5.2 e-30	3.87 e-27
LY86	1.14207e-17	-1.32998	0.018	0.669	1.55846e-13	6	0		LEF1	LY86		PID_IL12_2PATHWAY [62]	IL12-mediated signaling events	10		5.87 e-16	4.38 e-13			WP_MICROGLIA_PATHOGEN_PHAGOCYTOSIS_PATHWAY [40]	Microglia pathogen phagocytosis pathway	16		5.76 e-23	2.45 e-20
FTL1.5	2.92813e-17	-1.3991	0.86	0.918	3.99572e-13	6	0		TCF7	FTL1		BIOCARTA_NO2IL12_PATHWAY [15]	NO2-dependent IL 12 Pathway in NK cells	7		3.14 e-15	1.87 e-12			REACTOME_SIGNALING_BY_INTERLEUKINS [463]	Signaling by Interleukins	31		4.41 e-18	1.46 e-15
CEBPB.5	3.3396e-17	-2.06509	0.105	0.708	4.55721e-13	6	0		CTLA2A	CEBPB		PID_CD8_TCR_PATHWAY [53]	TCR signaling in naïve CD8+ T cells	9		1.08 e-14	5.36 e-12			WP_COMPLEMENT_SYSTEM [99]	Complement system	17		2.7 e-17	7.32 e-15
LTC4S.5	3.68995e-17	-2.25856	0	0.65	5.03531e-13	6	0		BCL2	LTC4S		BIOCARTA_IL12_PATHWAY [19]	IL12 and Stat4 Dependent Signaling Pathway in Th1 Development	7		2.44 e-14	9.09 e-12			REACTOME_MHC_CLASS_II_ANTIGEN_PRESENTATION [126]	MHC class II antigen presentation	18		9.42 e-17	2.34 e-14
PRG4.4	6.13911e-17	-3.18587	0.105	0.692	8.37743e-13	6	0		IL18R1	PRG4		PID_TCR_PATHWAY [64]	TCR signaling in naïve CD4+ T cells	9		6.55 e-14	2.17 e-11			NABA_MATRISOME [1026]	Ensemble of genes encoding extracellular matrix and extracellular matrix-associated proteins	42		2.69 e-16	6.18 e-14
GNGT2.4	7.39385e-17	-1.68631	0.035	0.671	1.00896e-12	6	0		TRBC1	GNGT2		PID_CD8_TCR_DOWNSTREAM_PATHWAY [65]	Downstream signaling in naïve CD8+ T cells	9		7.59 e-14	2.22 e-11			REACTOME_ASPARAGINE_N_LINKED_GLYCOSYLATION [305]	Asparagine N-linked glycosylation	24		7.91 e-16	1.69 e-13
ALOX5AP.5	1.45415e-16	-1.96875	0.053	0.678	1.98433e-12	6	0		CD28	ALOX5AP
SPI1.3	1.81007e-16	-1.28453	0.018	0.648	2.47002e-12	6	0		CXCR3	SPI1
ALOX15.5	2.04754e-16	-2.7324	0.053	0.657	2.79408e-12	6	0		ITK	ALOX15		GO Classification								GO Classification
TRF.4	2.20979e-16	-2.09904	0.07	0.672	3.01549e-12	6	0		CD247	TRF		GOBP_T_CELL_ACTIVATION [507]	The change in morphology and behavior of a mature or immature T cell resulting from exposure to a mitogen, cytokine, chemokine, cellular ligand, or an antigen for which it is specific. [GOC:mgi_curators, ISBN:0781735149]	29		2.6 e-31	2.7 e-27			GOCC_SECRETORY_GRANULE [864]	A small subcellular vesicle, surrounded by a membrane, that is formed from the Golgi apparatus and contains a highly concentrated protein destined for secretion. Secretory granules move towards the periphery of the cell and upon stimulation, their membranes fuse with the cell membrane, and their protein load is exteriorized. Processing of the contained protein may take place in secretory granules…	95		6.06 e-75	6.31 e-71
TIMP2.5	2.27203e-16	-2.08727	0.105	0.678	3.10041e-12	6	0		SATB1	TIMP2		GOBP_LYMPHOCYTE_ACTIVATION [792]	A change in morphology and behavior of a lymphocyte resulting from exposure to a specific antigen, mitogen, cytokine, chemokine, cellular ligand, or soluble factor. [GOC:mgi_curators, ISBN:0781735149]	32		7.62 e-30	3.96 e-26			GOCC_SECRETORY_VESICLE [1024]	A cytoplasmic, membrane bound vesicle that is capable of fusing to the plasma membrane to release its contents into the extracellular space. [GOC:dos]	97		2.15 e-70	1.12 e-66
C1QA.5	2.51305e-16	-2.90167	0.158	0.696	3.42931e-12	6	0		PRKCQ	C1QA		GOBP_CELL_ACTIVATION [1095]	A change in the morphology or behavior of a cell resulting from exposure to an activating factor such as a cellular or soluble ligand. [GOC:mgi_curators]	34		5.32 e-28	1.84 e-24			GOBP_DEFENSE_RESPONSE [1739]	Reactions, triggered in response to the presence of a foreign body or the occurrence of an injury, which result in restriction of damage to the organism attacked or prevention/recovery from the infection caused by the attack. [GOC:go_curators]	103		4.81 e-55	1.67 e-51
C1QC.5	3.20497e-16	-2.79157	0.14	0.684	4.3735e-12	6	0		TNFSF8	C1QC		GOBP_REGULATION_OF_IMMUNE_SYSTEM_PROCESS [1435]	Any process that modulates the frequency, rate, or extent of an immune system process. [GOC:add]	36		1.53 e-26	3.99 e-23			GOBP_IMMUNE_RESPONSE [1882]	Any immune system process that functions in the calibrated response of an organism to a potential internal or invasive threat. [GO_REF:0000022, GOC:add]	104		9.32 e-53	2.42 e-49
CCL6.4	3.52284e-16	-2.16161	0.105	0.68	4.80727e-12	6	0		KLRD1	CCL6		GOBP_T_CELL_DIFFERENTIATION [263]	The process in which a precursor cell type acquires characteristics of a more mature T-cell. A T cell is a type of lymphocyte whose definin characteristic is the expression of a T cell receptor complex. [GO_REF:0000022, GOC:jid, GOC:mah]	21		9.03 e-26	1.88 e-22			GOCC_VACUOLE [827]	A closed structure, found only in eukaryotic cells, that is completely surrounded by unit membrane and contains liquid material. Cells contain one or several vacuoles, that may have different functions from each other. Vacuoles have a diverse array of functions. They can act as a storage organelle for nutrients or waste products, as a degradative compartment, as a cost-effective way of increasing…	72		4.5 e-49	9.36 e-46
C1QB.4	3.6241e-16	-2.69208	0.246	0.73	4.94544e-12	6	0		IL2RB	C1QB		GOBP_REGULATION_OF_LYMPHOCYTE_ACTIVATION [525]	Any process that modulates the frequency, rate or extent of lymphocyte activation. [GOC:ai]	23		3.34 e-22	4.96 e-19			GOBP_REGULATION_OF_IMMUNE_SYSTEM_PROCESS [1435]	Any process that modulates the frequency, rate, or extent of an immune system process. [GOC:add]	88		9.01 e-48	1.56 e-44
GDA.3	7.75245e-16	-1.84789	0.018	0.625	1.0579e-11	6	0		KLRK1	GDA		GOBP_REGULATION_OF_T_CELL_ACTIVATION [342]	Any process that modulates the frequency, rate or extent of T cell activation. [GOC:ai]	20		7.54 e-22	9.8 e-19			GOCC_VESICLE_MEMBRANE [1189]	The lipid bilayer surrounding any membrane-bounded vesicle in the cell. [GOC:mah, GOC:vesicle]	76		2.92 e-42	3.8 e-39
FCGR3.5	7.75622e-16	-1.77793	0.035	0.636	1.05841e-11	6	0		FAM189B	FCGR3		GOBP_IMMUNE_RESPONSE [1882]	Any immune system process that functions in the calibrated response of an organism to a potential internal or invasive threat. [GO_REF:0000022, GOC:add]	35		1.61 e-21	1.87 e-18			GOBP_VESICLE_MEDIATED_TRANSPORT [1575]	A cellular transport process in which transported substances are moved in membrane-bounded vesicles; transported substances are enclosed in the vesicle lumen or located in the vesicle membrane. The process begins with a step that directs a substance to the forming vesicle, and includes vesicle budding and coating. Vesicles are then targeted to, and fuse with, an acceptor membrane. [GOC:ai, GOC:ma…	78		1.28 e-35	9.82 e-33
NCF2.3	8.67365e-16	-1.19181	0	0.615	1.18361e-11	6	0		TMSB10	NCF2		GOBP_REGULATION_OF_CELL_ACTIVATION [674]	Any process that modulates the frequency, rate or extent of cell activation, the change in the morphology or behavior of a cell resulting from exposure to an activating factor such as a cellular or soluble ligand. [GOC:ai]	24		4.7 e-21	4.45 e-18			GOCC_VESICLE_LUMEN [327]	The volume enclosed by the membrane or protein that forms a vesicle. [GOC:mah, GOC:vesicles]	42		1.32 e-35	9.82 e-33
ITGAM.3	1.15729e-15	-1.83025	0.053	0.651	1.57924e-11	6	0		LY6C2	ITGAM		GOBP_POSITIVE_REGULATION_OF_LEUKOCYTE_CELL_CELL_ADHESION [245]	Any process that activates or increases the frequency, rate or extent of leukocyte cell-cell adhesion. [GO_REF:0000058, GOC:BHF, GOC:rl, GOC:TermGenie, PMID:21106532]	17		6 e-20	5.2 e-17			GOCC_SECRETORY_GRANULE_MEMBRANE [312]	The lipid bilayer surrounding a secretory granule. [GOC:mah]	41		3.48 e-35	2.26 e-32
EMILIN2.4	1.26419e-15	-2.00095	0.035	0.636	1.72512e-11	6	0		H2-Q7	EMILIN2
LAMP2.4	1.68196e-15	-1.42249	0.018	0.63	2.29521e-11	6	0		DAPL1	LAMP2
FABP4.4	2.2585e-15	-2.40055	0.018	0.616	3.08195e-11	6	0		GIMAP4	FABP4
ADGRE1.4	2.58967e-15	-1.67271	0.018	0.619	3.53386e-11	6	0		CCND2	ADGRE1
CTSB.3	2.65389e-15	-1.69355	0.193	0.71	3.6215e-11	6	0		TNFRSF18	CTSB
APP.3	2.67345e-15	-1.60199	0.018	0.621	3.64819e-11	6	0		IFI47	APP
GRN.1.3	2.69315e-15	-1.60486	0.14	0.692	3.67508e-11	6	0		ETS1	GRN
PRDX5.4	3.48755e-15	-1.54682	0.263	0.739	4.75911e-11	6	0		ARL4C	PRDX5
MT1.5	3.6985e-15	-1.44684	0.018	0.618	5.04697e-11	6	0		GIMAP6	MT1
HEXA.5	3.90133e-15	-1.32788	0.07	0.66	5.32376e-11	6	0		SOCS1	HEXA
CTSZ.1	4.13671e-15	-1.1355	0.158	0.776	5.64496e-11	6	0		SLFN1	CTSZ
MAN2B1.4	4.31071e-15	-1.25481	0.123	0.707	5.8824e-11	6	0		SLAMF6	MAN2B1
FCNA.5	4.76806e-15	-1.89007	0	0.595	6.50649e-11	6	0		GIMAP8	FCNA
CD5L.5	6.10722e-15	-1.84234	0.035	0.616	8.33391e-11	6	0		INPP4B	CD5L
ICAM2.4	6.22914e-15	-1.64588	0.14	0.677	8.50029e-11	6	0		PTPRCAP	ICAM2
LYZ1.4	9.90682e-15	-1.98689	0.035	0.622	1.35188e-10	6	0		ATP11B	LYZ1
RASSF4	9.98192e-15	-1.08537	0.035	0.634	1.36213e-10	6	0		EMB	RASSF4
PF4.5	1.15872e-14	-2.781	0.211	0.707	1.5812e-10	6	0		LIMD2	PF4
CCL9.4	1.17084e-14	-1.5778	0.018	0.594	1.59772e-10	6	0		LTB	CCL9
SDC3.3	1.32336e-14	-1.56524	0	0.583	1.80586e-10	6	0		TECPR1	SDC3
FAM46A.3	2.28899e-14	-1.67512	0.193	0.693	3.12356e-10	6	0		BTG1	FAM46A
PYCARD.4	2.37626e-14	-1.42684	0.316	0.766	3.24265e-10	6	0		POLR3E	PYCARD
SLPI.4	2.6299e-14	-3.69083	0.491	0.819	3.58876e-10	6	0		NPM1	SLPI
THBS1.4	3.56861e-14	-1.87814	0.053	0.61	4.86972e-10	6	0		ZDHHC18	THBS1
PRTN3.4	7.51344e-14	-1.56844	0	0.562	1.02528e-09	6	0		RINL	PRTN3
BLVRB.3	8.08711e-14	-1.18794	0.053	0.616	1.10357e-09	6	0		H2-K1	BLVRB
CALR.4	1.07171e-13	-1.22636	0.246	0.755	1.46246e-09	6	0		SEPT1	CALR
MAFB.3	1.42987e-13	-1.42877	0.018	0.588	1.9512e-09	6	0		SSBP2	MAFB
CSF1R.3	1.73952e-13	-1.25035	0.018	0.579	2.37375e-09	6	0		PELI1	CSF1R
PLTP.3	1.96951e-13	-1.42282	0.035	0.592	2.6876e-09	6	0		WHSC1L1	PLTP
PTGS1.3	1.97096e-13	-1.23149	0	0.55	2.68957e-09	6	0		FAM169B	PTGS1
LYN.1	2.15838e-13	-0.949197	0.088	0.669	2.94533e-09	6	0		SARAF	LYN
PYGL.4	2.50056e-13	-1.20053	0	0.547	3.41227e-09	6	0		GIMAP1	PYGL
CREG1.4	2.64236e-13	-1.11384	0.07	0.616	3.60576e-09	6	0		STAT4	CREG1
ITGA6.3	2.71032e-13	-1.67428	0.088	0.619	3.6985e-09	6	0		CRLF3	ITGA6
FLNB.3	3.01594e-13	-1.35021	0.035	0.583	4.11555e-09	6	0		WDR89	FLNB
MSR1.3	3.16855e-13	-1.32841	0	0.544	4.32381e-09	6	0		HCST	MSR1
ZEB2.4	3.56444e-13	-1.24252	0.088	0.642	4.86403e-09	6	0		EEF1B2	ZEB2
ACTB.2	3.61194e-13	-0.594783	1	0.988	4.92886e-09	6	0		PTPN22	ACTB
EDNRB.3	3.74388e-13	-1.53823	0.053	0.6	5.10889e-09	6	0		GIMAP7	EDNRB
LAMP1.4	4.14118e-13	-1.20995	0.228	0.707	5.65105e-09	6	0		RNF138	LAMP1
CAPG.1	4.15359e-13	-1.05062	0.175	0.737	5.66798e-09	6	0		KLK8	CAPG
CFH.3	4.50919e-13	-1.29034	0	0.539	6.15325e-09	6	0		PTPRC	CFH
SSR4.4	4.57889e-13	-1.00208	0.439	0.814	6.24836e-09	6	0		IFNGR1	SSR4
DPEP2.4	5.06889e-13	-1.16076	0	0.538	6.91701e-09	6	0		SHISA5	DPEP2
COMT.4	5.47273e-13	-1.1826	0.07	0.621	7.46808e-09	6	0		VPS37B	COMT
MCEMP1.4	5.64857e-13	-1.17616	0.018	0.556	7.70804e-09	6	0		TPT1	MCEMP1
CCDC50.3	6.42154e-13	-1.07673	0.053	0.606	8.76284e-09	6	0		ABLIM1	CCDC50
PLXDC2.5	7.18729e-13	-1.29379	0	0.533	9.80777e-09	6	0		CD27	PLXDC2
SH3BGRL.3	9.11769e-13	-1.01554	0.07	0.628	1.2442e-08	6	0		SLFN2	SH3BGRL
FGFR1.3	9.46596e-13	-1.24891	0.018	0.547	1.29172e-08	6	0		KBTBD11	FGFR1
ITGB2.4	9.66385e-13	-1.34483	0.228	0.686	1.31873e-08	6	0		CORO1A	ITGB2
CD81.2	1.02333e-12	-1.07279	0.07	0.603	1.39643e-08	6	0		MBNL1	CD81
SMPDL3A.5	1.20081e-12	-1.27798	0.281	0.711	1.63863e-08	6	0		GIMAP9	SMPDL3A
ANXA3.4	1.21393e-12	-1.12813	0.018	0.556	1.65652e-08	6	0		EEF1A1	ANXA3
IFITM6.4	1.27851e-12	-1.1974	0	0.526	1.74466e-08	6	0		PDCD4	IFITM6
CD68.4	1.55485e-12	-1.16325	0.07	0.582	2.12175e-08	6	0		AFP	CD68
LRG1.5	1.57683e-12	-1.30168	0.018	0.542	2.15174e-08	6	0		RACK1	LRG1
CD14.3	1.66921e-12	-1.19297	0.035	0.579	2.2778e-08	6	0		NCL	CD14
DBI.5	1.83376e-12	-1.23438	0.263	0.715	2.50235e-08	6	0		NACA	DBI
COTL1.5	1.85208e-12	-1.17963	0.439	0.77	2.52735e-08	6	0		GIMAP5	COTL1
LRP1.3	2.01597e-12	-1.14108	0	0.52	2.751e-08	6	0		SAMHD1	LRP1
UNC93B1.1	2.25371e-12	-0.900346	0.105	0.65	3.07542e-08	6	0		CDK6	UNC93B1
ADAM15.3	2.2574e-12	-1.03805	0	0.518	3.08044e-08	6	0		TMSB4X	ADAM15
LGALS3.5	2.32471e-12	-1.05515	0.14	0.68	3.1723e-08	6	0		PIM1	LGALS3
FCER1G.4	2.41213e-12	-1.28943	0.211	0.698	3.29159e-08	6	0		S1PR4	FCER1G
EVI5.4	2.52699e-12	-1.06784	0	0.517	3.44833e-08	6	0		P2RY10	EVI5
PPIB.4	3.00332e-12	-0.865004	0.368	0.832	4.09833e-08	6	0		B2M	PPIB
MGST1.3	3.07162e-12	-1.00051	0.018	0.541	4.19154e-08	6	0		CDKN1B	MGST1
SELP.3	3.76451e-12	-1.24552	0.018	0.533	5.13705e-08	6	0		RAPGEF6	SELP
CD9.4	4.27999e-12	-1.38786	0.175	0.671	5.84047e-08	6	0		EIF3E	CD9
ST3GAL5.3	4.70966e-12	-1.12035	0.035	0.569	6.4268e-08	6	0		ACP5	ST3GAL5
F5.3	5.07416e-12	-1.40847	0.035	0.541	6.9242e-08	6	0		CD2	F5
MAN2A1.3	6.08306e-12	-1.14412	0.088	0.594	8.30094e-08	6	0		FAM65B	MAN2A1
HACD4.4	6.34619e-12	-1.0368	0.018	0.535	8.66002e-08	6	0		B4GALNT1	HACD4
CD24A.1	7.13373e-12	-1.05499	0.053	0.571	9.73469e-08	6	0		GRAMD3	CD24A
LAMTOR4.3	8.1159e-12	-1.02615	0.193	0.715	1.1075e-07	6	0			LAMTOR4
DHRS3.4	8.56055e-12	-1.06215	0.018	0.527	1.16817e-07	6	0			DHRS3
CRLF2.3	1.19945e-11	-0.905772	0.123	0.634	1.63676e-07	6	0			CRLF2
PLEK.4	1.22834e-11	-1.05506	0.123	0.634	1.67619e-07	6	0			PLEK
MSRB1.3	1.28889e-11	-0.945184	0.07	0.586	1.75882e-07	6	0			MSRB1
PLD4	1.3256e-11	-0.975301	0	0.494	1.80891e-07	6	0			PLD4
SRGN.4	1.42621e-11	-0.888164	0.632	0.875	1.94621e-07	6	0			SRGN
RGS10.4	1.44906e-11	-1.14005	0.14	0.64	1.97739e-07	6	0			RGS10
LAPTM5.4	1.4795e-11	-1.13171	0.614	0.81	2.01893e-07	6	0			LAPTM5
NINJ1.5	1.52695e-11	-1.1257	0.105	0.606	2.08368e-07	6	0			NINJ1
MS4A8A.4	1.83241e-11	-0.934092	0	0.489	2.5005e-07	6	0			MS4A8A
LTBP1.4	2.04008e-11	-1.26259	0	0.488	2.7839e-07	6	0			LTBP1
S100A6.3	2.11803e-11	-0.975249	0.298	0.849	2.89026e-07	6	0			S100A6
BIN1.1	2.35933e-11	-0.884812	0.053	0.576	3.21954e-07	6	0			BIN1
CRIP1.1	2.52166e-11	-0.741276	0.895	0.965	3.44106e-07	6	0			CRIP1
PSAP.2	3.01541e-11	-1.08315	0.386	0.776	4.11483e-07	6	0			PSAP
CCL24.3	3.31139e-11	-1.37159	0.105	0.594	4.51872e-07	6	0			CCL24
PMP22.4	3.49762e-11	-1.04274	0.018	0.509	4.77285e-07	6	0			PMP22
TCN2.4	4.08852e-11	-1.11658	0.123	0.615	5.5792e-07	6	0			TCN2
S100A1.3	4.1569e-11	-0.932396	0.018	0.503	5.6725e-07	6	0			S100A1
F10.4	4.42095e-11	-1.0988	0.053	0.554	6.03282e-07	6	0			F10
GLUL.3	4.69044e-11	-0.896725	0.053	0.563	6.40057e-07	6	0			GLUL
SYK.4	4.99531e-11	-1.07166	0.018	0.488	6.8166e-07	6	0			SYK
CRYL1.3	5.8785e-11	-0.871996	0	0.473	8.0218e-07	6	0			CRYL1
CCR1.4	6.52485e-11	-0.9106	0	0.471	8.90381e-07	6	0			CCR1
CCND1.4	7.38119e-11	-1.40924	0.018	0.486	1.00724e-06	6	0			CCND1
PADI4.4	8.34152e-11	-1.02466	0.035	0.512	1.13828e-06	6	0			PADI4
PLIN2.4	1.06884e-10	-0.901409	0.07	0.569	1.45853e-06	6	0			PLIN2
CGNL1.4	1.21318e-10	-0.983432	0	0.462	1.65551e-06	6	0			CGNL1
CD36.3	1.60064e-10	-0.985731	0.018	0.48	2.18423e-06	6	0			CD36
BRI3.2	1.65347e-10	-0.910719	0.246	0.719	2.25633e-06	6	0			BRI3
H3F3A.3	1.72612e-10	-0.633648	0.877	0.953	2.35546e-06	6	0			H3F3A
MPP1.3	1.74227e-10	-0.771349	0.018	0.491	2.3775e-06	6	0			MPP1
NUPR1.4	1.7707e-10	-0.974771	0.053	0.539	2.41629e-06	6	0			NUPR1
CALM1	1.86999e-10	-0.538304	0.93	0.937	2.55178e-06	6	0			CALM1
ERP29.1	2.13066e-10	-0.738185	0.228	0.728	2.90749e-06	6	0			ERP29
C4B.5	2.17947e-10	-1.47164	0.053	0.514	2.97411e-06	6	0			C4B
KHK.3	2.63208e-10	-0.927359	0.053	0.523	3.59174e-06	6	0			KHK
LGMN.2	3.3951e-10	-0.978678	0.035	0.5	4.63296e-06	6	0			LGMN
TMED3.3	3.54608e-10	-0.86906	0.07	0.55	4.83898e-06	6	0			TMED3
SDF2L1.1	3.59575e-10	-0.836703	0.053	0.527	4.90676e-06	6	0			SDF2L1
IDH1.3	4.10254e-10	-0.847324	0.035	0.508	5.59833e-06	6	0			IDH1
HGSNAT.4	4.12752e-10	-0.998411	0.053	0.52	5.63242e-06	6	0			HGSNAT
SERINC3.3	4.13734e-10	-0.75547	0.298	0.784	5.64582e-06	6	0			SERINC3
TGFBI.3	4.18588e-10	-0.93886	0.018	0.465	5.71206e-06	6	0			TGFBI
CTSD.5	4.21259e-10	-1.21744	0.421	0.702	5.7485e-06	6	0			CTSD
SERPINB1A.3	4.3773e-10	-0.972088	0.105	0.574	5.97326e-06	6	0			SERPINB1A
PIRB.4	4.83084e-10	-0.798511	0.035	0.503	6.59217e-06	6	0			PIRB
CAMK1.3	4.96859e-10	-0.770816	0	0.441	6.78014e-06	6	0			CAMK1
EMP3.4	5.04389e-10	-0.91165	0.561	0.82	6.88289e-06	6	0			EMP3
EHD1.3	5.55714e-10	-0.834073	0.07	0.542	7.58327e-06	6	0			EHD1
APLP2.3	6.40997e-10	-0.703579	0.053	0.536	8.74705e-06	6	0			APLP2
CTSL.4	7.57909e-10	-0.863628	0.035	0.488	1.03424e-05	6	0			CTSL
CYFIP1.3	7.92151e-10	-0.749247	0.07	0.542	1.08097e-05	6	0			CYFIP1
ITM2B.4	8.28072e-10	-0.681747	0.842	0.893	1.12999e-05	6	0			ITM2B
CD38	8.42958e-10	-0.883978	0.018	0.447	1.1503e-05	6	0			CD38
HSP90B1.3	8.88978e-10	-0.952473	0.281	0.722	1.2131e-05	6	0			HSP90B1
DSTN.4	9.09379e-10	-0.852185	0.088	0.551	1.24094e-05	6	0			DSTN
SLC11A1.3	9.32407e-10	-0.812494	0.018	0.446	1.27236e-05	6	0			SLC11A1
DUSP1.4	9.38783e-10	-0.889559	0.018	0.462	1.28106e-05	6	0			DUSP1
TAGLN2.3	9.7846e-10	-0.548274	0.789	0.915	1.33521e-05	6	0			TAGLN2
PLOD3.ABCB5.4	9.8648e-10	-0.734487	0	0.431	1.34615e-05	6	0			PLOD3
UCP2	1.10707e-09	-0.710451	0.456	0.856	1.51071e-05	6	0			UCP2
X4930455G09RIK.3	1.19728e-09	-0.825747	0	0.427	1.6338e-05	6	0			ABCB5
PLAUR.1.2	1.19728e-09	-0.893265	0	0.427	1.6338e-05	6	0			PLAUR
CD74.5	1.28892e-09	-2.38311	0.158	0.601	1.75886e-05	6	0			CD74
SAA3.5	1.37358e-09	-1.81302	0.175	0.606	1.87438e-05	6	0			SAA3
NCF1.3	1.41155e-09	-0.702004	0.07	0.523	1.9262e-05	6	0			NCF1
GPX4.3	1.55842e-09	-0.739581	0.509	0.807	2.12662e-05	6	0			GPX4
ECM1.5	1.93185e-09	-1.05696	0.228	0.66	2.63621e-05	6	0			ECM1
DERL1.3	2.11725e-09	-0.801712	0.105	0.556	2.8892e-05	6	0			DERL1
PTPN6	2.1929e-09	-0.771586	0.105	0.562	2.99243e-05	6	0			PTPN6
MPEG1.3	2.33954e-09	-0.834835	0	0.417	3.19254e-05	6	0			MPEG1
C3AR1.3	2.33954e-09	-0.809679	0	0.417	3.19254e-05	6	0			C3AR1
GAPDH.4	2.34289e-09	-0.812551	0.596	0.834	3.19711e-05	6	0			GAPDH
CKB.3	2.5014e-09	-0.859683	0.053	0.495	3.41341e-05	6	0			CKB
ASAH1.3	2.59e-09	-0.729461	0.018	0.443	3.53431e-05	6	0			ASAH1
PILRA.2	2.59181e-09	-0.680329	0.018	0.45	3.53678e-05	6	0			PILRA
NFIC.4	2.63937e-09	-0.782975	0.053	0.5	3.60168e-05	6	0			NFIC
SCPEP1	2.82673e-09	-0.707836	0	0.414	3.85735e-05	6	0			SCPEP1
PTGIS.3	2.83546e-09	-1.19835	0.018	0.438	3.86927e-05	6	0			PTGIS
ATPIF1.3	2.98157e-09	-0.905251	0.246	0.669	4.06866e-05	6	0			ATPIF1
SMAGP.1	3.10599e-09	-0.704387	0	0.412	4.23844e-05	6	0			SMAGP
FABP7.4	3.10599e-09	-1.02699	0	0.412	4.23844e-05	6	0			FABP7
PID1.3	3.24177e-09	-0.808343	0.018	0.44	4.42372e-05	6	0			PID1
SERPINB2.4	3.57606e-09	-1.16289	0.088	0.512	4.87989e-05	6	0			SERPINB2
CSF2RA.3	3.71168e-09	-0.674727	0.018	0.444	5.06496e-05	6	0			CSF2RA
LAT2	3.79237e-09	-0.721171	0.018	0.443	5.17507e-05	6	0			LAT2
LPL.RGPD5.2	4.05163e-09	-1.10664	0.035	0.453	5.52885e-05	6	0			LPL
GNAI2	5.03069e-09	-0.621392	0.632	0.86	6.86488e-05	6	0			RGPD5
RPN2.3	5.09003e-09	-0.827766	0.193	0.628	6.94586e-05	6	0			GNAI2
GM2A	5.60767e-09	-0.849832	0.088	0.535	7.65223e-05	6	0			RPN2
ATP1A3.2	5.9655e-09	-0.690359	0	0.402	8.14053e-05	6	0			GM2A
GARNL3.3	5.9655e-09	-1.01283	0	0.402	8.14053e-05	6	0			ATP1A3
DUSP3.3	6.22199e-09	-0.7565	0.018	0.434	8.49052e-05	6	0			GARNL3
SNX2.1	7.05112e-09	-0.692205	0.105	0.56	9.62195e-05	6	0			DUSP3
P4HB.3	7.33419e-09	-0.740752	0.14	0.592	0.000100082	6	0			SNX2
FABP5.3	7.66633e-09	-1.03891	0.018	0.426	0.000104615	6	0			P4HB
SERPINB6A.3	7.74979e-09	-0.88658	0.018	0.424	0.000105754	6	0			FABP5
F630028O10RIK.3	7.86232e-09	-0.812644	0	0.397	0.000107289	6	0			SERPINB6A
OSTC.1	8.68914e-09	-0.72569	0.088	0.515	0.000118572	6	0			OSTC
PDIA3.3	8.73644e-09	-0.797244	0.246	0.653	0.000119218	6	0			PDIA3
S100A4.3	9.30708e-09	-0.758821	0.07	0.518	0.000127004	6	0			S100A4
TMEM176B.4	9.51434e-09	-0.52605	0.123	0.577	0.000129833	6	0			TMEM176B
KLF9.4	9.62829e-09	-0.748847	0.053	0.467	0.000131388	6	0			KLF9
UNC119.1	1.05154e-08	-0.704774	0.053	0.474	0.000143494	6	0			UNC119
PDIA6.3	1.34085e-08	-0.729591	0.158	0.612	0.000182972	6	0			PDIA6
CLEC4D.4	1.39114e-08	-0.757634	0.053	0.479	0.000189835	6	0			CLEC4D
RRBP1.4	1.74657e-08	-0.729173	0.175	0.621	0.000238337	6	0			RRBP1
BSG.3	1.80523e-08	-0.728855	0.263	0.683	0.000246342	6	0			BSG
TEP1.3	1.89026e-08	-0.617958	0.035	0.44	0.000257945	6	0			TEP1
FAM111A.1	1.91467e-08	-0.592079	0.105	0.544	0.000261275	6	0			FAM111A
MEF2C.3	1.98337e-08	-1.00195	0.035	0.427	0.000270651	6	0			MEF2C
RNF130.1	2.03507e-08	-0.607073	0.07	0.491	0.000277706	6	0			RNF130
ACLY.3	2.21507e-08	-0.695286	0.14	0.573	0.000302268	6	0			ACLY
TNFRSF1A.2	2.3223e-08	-0.646795	0	0.379	0.000316901	6	0			TNFRSF1A
TUBA1B.1	2.61951e-08	-0.777413	0.228	0.66	0.000357459	6	0			TUBA1B
NUCB2.3	2.67604e-08	-0.710035	0.018	0.399	0.000365173	6	0			NUCB2
H2.DMA.3	2.718e-08	-0.868979	0.123	0.544	0.000370899	6	0			H2-DMA
YBX1.2	2.95883e-08	-0.607378	0.596	0.838	0.000403762	6	0			YBX1
BST1.4	3.30734e-08	-0.666077	0	0.373	0.000451319	6	0			BST1
CD300A.3	4.30138e-08	-0.632107	0	0.369	0.000586967	6	0			CD300A
CMKLR1.3	4.92918e-08	-0.592511	0.018	0.399	0.000672636	6	0			CMKLR1
CTSA.3	4.98412e-08	-0.702684	0.14	0.563	0.000680134	6	0			CTSA
GLB1.2	5.11921e-08	-0.632861	0	0.366	0.000698568	6	0			GLB1
PROS1.3	5.73847e-08	-0.655238	0.018	0.394	0.000783071	6	0			PROS1
IRF5.1	5.77674e-08	-0.690593	0.018	0.387	0.000788294	6	0			IRF5
DDOST.2	5.93153e-08	-0.653452	0.14	0.574	0.000809416	6	0			DDOST
ADD3.3	6.0584e-08	-0.704367	0.281	0.705	0.000826729	6	0			ADD3
CD302.2	6.08707e-08	-0.64149	0	0.363	0.000830642	6	0			CD302
SNX3.1	6.39187e-08	-0.616575	0.193	0.622	0.000872235	6	0			SNX3
GGH.3	6.83447e-08	-0.545178	0.053	0.456	0.000932632	6	0			GGH
CALML4.4	6.84383e-08	-0.485025	0.018	0.396	0.000933909	6	0			CALML4
ADIPOR2.1.3	7.11403e-08	-0.65152	0.053	0.455	0.000970781	6	0			ADIPOR2
ATP6V0B.2	7.65907e-08	-0.630443	0.298	0.73	0.00104516	6	0			ATP6V0B
MYOF.4	7.87933e-08	-0.580613	0	0.358	0.00107521	6	0			MYOF
PRDX4.3	8.67953e-08	-0.676316	0.053	0.432	0.00118441	6	0			PRDX4
BCL2A1B.3	8.74282e-08	-0.553242	0.018	0.391	0.00119305	6	0			BCL2A1B
ANK.3	8.86762e-08	-0.573709	0.018	0.373	0.00121007	6	0			ANK
REEP3.3	9.15201e-08	-0.644272	0.105	0.512	0.00124888	6	0			REEP3
BCAM.4	9.34822e-08	-0.70891	0	0.355	0.00127566	6	0			BCAM
ATP6V1A.2	9.34822e-08	-0.591031	0	0.355	0.00127566	6	0			ATP6V1A
H2.AB1.5	9.6401e-08	-1.88377	0.123	0.495	0.00131549	6	0			H2-AB1
RAP1A	1.00452e-07	-0.620009	0.228	0.689	0.00137076	6	0			RAP1A
LRPAP1.3	1.01626e-07	-0.551463	0.035	0.418	0.00138679	6	0			LRPAP1
ADSSL1.2	1.0179e-07	-0.566753	0	0.353	0.00138903	6	0			ADSSL1
FKBP2.4	1.05613e-07	-0.6572	0.123	0.547	0.00144119	6	0			FKBP2
PILRB2.3	1.10812e-07	-0.565764	0	0.352	0.00151214	6	0			PILRB2
GUSB.3	1.14674e-07	-0.589674	0.088	0.477	0.00156484	6	0			GUSB
DHRS7.2	1.18812e-07	-0.64651	0.105	0.509	0.00162131	6	0			DHRS7
STX7	1.23209e-07	-0.543854	0.053	0.44	0.00168131	6	0			STX7
TUBB6.1	1.31239e-07	-0.582343	0	0.349	0.00179089	6	0			TUBB6
SRSF9	1.36621e-07	-0.434759	0.053	0.423	0.00186433	6	0			SRSF9
ITSN1.4	1.3721e-07	-0.612914	0.035	0.403	0.00187237	6	0			ITSN1
ALOX5.3	1.42778e-07	-0.608754	0	0.347	0.00194835	6	0			ALOX5
ANXA1.4	1.47058e-07	-0.497434	0.07	0.479	0.00200675	6	0			ANXA1
ARPC1B.3	1.64805e-07	-0.548645	0.684	0.843	0.00224893	6	0			ARPC1B
BTK.1	1.83607e-07	-0.576867	0	0.343	0.0025055	6	0			BTK
SPPL2A.2	1.96326e-07	-0.631799	0.07	0.435	0.00267906	6	0			SPPL2A
DAPK1.3	1.99577e-07	-0.574598	0	0.341	0.00272343	6	0			DAPK1
GM1673.2	1.99577e-07	-0.60697	0	0.341	0.00272343	6	0			DAB2
DAB2.3	1.99577e-07	-0.60981	0	0.341	0.00272343	6	0			COLGALT1
GM45050.4	1.99577e-07	-0.641513	0	0.341	0.00272343	6	0			CMTM7
COLGALT1.2	2.06338e-07	-0.589968	0.018	0.372	0.00281569	6	0			GSR
CMTM7.1	2.16959e-07	-0.623524	0.158	0.566	0.00296062	6	0			LGALS3BP
GSR.4	2.28218e-07	-0.614726	0.053	0.432	0.00311426	6	0			CD300LD
LGALS3BP.3	2.31279e-07	-0.568532	0.035	0.397	0.00315603	6	0			TBXAS1
CD300LD.3	2.31407e-07	-0.587324	0.018	0.373	0.00315778	6	0			FCGR2B
TBXAS1.2	2.35655e-07	-0.575175	0	0.338	0.00321574	6	0			GATA6
FCGR2B	2.43864e-07	-0.639728	0.018	0.37	0.00332776	6	0			ARG1
GATA6.5	2.55989e-07	-0.576756	0	0.337	0.00349322	6	0			LAPTM4A
ARG1.4	2.59149e-07	-1.1056	0.035	0.39	0.00353635	6	0			ABHD12
LAPTM4A.3	2.68105e-07	-0.634253	0.211	0.637	0.00365857	6	0			ATP6AP1
ABHD12.1	2.734e-07	-0.470406	0.035	0.4	0.00373082	6	0			CD93
ATP6AP1.2	2.73629e-07	-0.567276	0.035	0.397	0.00373394	6	0			AHNAK
CD93.3	2.78018e-07	-0.660867	0	0.335	0.00379383	6	0			ATP6V1E1
AHNAK.4	2.82581e-07	-0.581442	0.421	0.814	0.0038561	6	0			SHFM1
ATP6V1E1.2	2.83736e-07	-0.612196	0.158	0.568	0.00387186	6	0			HEXB
SHFM1.3	2.87068e-07	-0.591619	0.544	0.835	0.00391732	6	0			LITAF
HEXB.1	2.96801e-07	-0.569523	0.053	0.426	0.00405014	6	0			TMEM141
LITAF.1	2.97979e-07	-0.607714	0.018	0.352	0.00406622	6	0			IGSF6
TMEM141.2	3.01879e-07	-0.567805	0	0.334	0.00411944	6	0			RNF141
IGSF6.2	3.01879e-07	-0.629627	0	0.334	0.00411944	6	0			SERP1
RNF141.2	3.01879e-07	-0.556477	0	0.334	0.00411944	6	0			ISCU
SERP1.1	3.0919e-07	-0.647408	0.211	0.639	0.00421921	6	0			TXN1
ISCU.1	3.13805e-07	-0.471688	0.053	0.421	0.00428219	6	0			H2-EB1
TXN1.5	3.14e-07	-0.767755	0.526	0.766	0.00428485	6	0			ANKRD33B
H2.EB1.6	3.20238e-07	-2.12573	0.088	0.432	0.00436997	6	0			PITPNA
ANKRD33B.2	3.27718e-07	-0.515068	0	0.332	0.00447205	6	0			CEBPA
PITPNA.2	3.41564e-07	-0.628068	0.246	0.677	0.00466099	6	0			CAPZA2
CEBPA.3	3.87281e-07	-0.53873	0.018	0.364	0.00528484	6	0			CNPY2
BC028528	4.18755e-07	-0.536437	0	0.328	0.00571433	6	0			CBFA2T3
CAPZA2.1	4.34344e-07	-0.522226	0.298	0.719	0.00592705	6	0			CSF2RB
CNPY2.2	4.49644e-07	-0.606457	0.105	0.48	0.00613584	6	0			MTUS1
CBFA2T3.1	4.54219e-07	-0.671956	0	0.326	0.00619827	6	0			TM6SF1
CSF2RB	4.54219e-07	-0.54392	0	0.326	0.00619827	6	0			NDUFB8
MTUS1.2	4.54219e-07	-0.598032	0	0.326	0.00619827	6	0			ABI3
TM6SF1.2	4.59175e-07	-0.294286	0.123	0.527	0.00626591	6	0			LILRB4A
NDUFB8.3	4.59427e-07	-0.552785	0.158	0.582	0.00626934	6	0			CANX
ABI3.2	4.64016e-07	-0.466327	0.035	0.394	0.00633196	6	0			DOK3
LILRB4A.3	4.68642e-07	-0.528072	0.018	0.356	0.00639509	6	0			SULT1A1
CANX.2	4.73561e-07	-0.583856	0.193	0.6	0.00646222	6	0			ERGIC3
DOK3	4.92584e-07	-0.519929	0	0.325	0.0067218	6	0			ENGASE
SULT1A1.2	4.92584e-07	-0.569342	0	0.325	0.0067218	6	0			CNIH4
ERGIC3.3	4.99192e-07	-0.455343	0.088	0.479	0.00681198	6	0			NENF
ENGASE.4	5.2414e-07	-0.54762	0.018	0.356	0.00715241	6	0			GUCA1A
CNIH4.3	5.50119e-07	-0.456807	0.123	0.52	0.00750693	6	0			RNH1
NENF.1	5.7767e-07	-0.563232	0.088	0.465	0.00788289	6	0			ESD
GUCA1A.2	5.78949e-07	-0.483665	0	0.322	0.00790034	6	0			ACAA2
RNH1.1	6.65244e-07	-0.507209	0.14	0.551	0.00907791	6	0			RASSF3
ESD.3	6.71908e-07	-0.568958	0.175	0.588	0.00916885	6	0			GBE1
ACAA2.1	6.97082e-07	-0.442094	0.053	0.42	0.00951238	6	0			AP2M1
RASSF3.1	7.40007e-07	-0.547246	0.035	0.367	0.0100981	6	0			ARRB2
GBE1.3	7.98554e-07	-0.51411	0.018	0.346	0.0108971	6	0			P2RX4
AP2M1.2	8.24642e-07	-0.509143	0.088	0.449	0.0112531	6	0			FES
ARRB2.3	8.49798e-07	-0.509166	0.105	0.506	0.0115963	6	0			MLXIPL
P2RX4.1	8.6394e-07	-0.548091	0	0.314	0.0117893	6	0			SKAP2
FES.1	8.6394e-07	-0.501958	0	0.314	0.0117893	6	0			UQCRB
MLXIPL.3	8.6394e-07	-0.556031	0	0.314	0.0117893	6	0			TMED10
SKAP2.2	9.01194e-07	-0.4771	0.053	0.415	0.0122977	6	0			RAB32
UQCRB.2	9.25907e-07	-0.334557	0.246	0.675	0.0126349	6	0			BHLHE40
TMED10.3	9.98936e-07	-0.608522	0.298	0.678	0.0136315	6	0			IRF8
RAB32.4	9.99427e-07	-0.524193	0.053	0.406	0.0136382	6	0			MYO16
BHLHE40.3	1.0441e-06	-0.490656	0.035	0.37	0.0142478	6	0			SDCBP
IRF8.MYO16.1	1.05458e-06	-0.619952	0.035	0.373	0.0143909	6	0			VAMP8
AB124611.3	1.08032e-06	-0.577198	0.14	0.517	0.014742	6	0			ALCAM
SDCBP.2	1.08134e-06	-0.523223	0.158	0.579	0.014756	6	0			FERMT3
VAMP8.1	1.09041e-06	-0.559991	0.246	0.669	0.0148798	6	0			NUCB1
ALCAM.2	1.13666e-06	-0.566361	0.035	0.367	0.0155109	6	0			CTSC
FERMT3.3	1.16392e-06	-0.523097	0.211	0.627	0.0158829	6	0			SCN1B
NUCB1.2	1.16727e-06	-0.493618	0.175	0.569	0.0159286	6	0			MRPL33
CTSC	1.1828e-06	-0.572731	0.14	0.523	0.0161405	6	0			SPTBN1
SCN1B.4	1.1857e-06	-0.571229	0	0.308	0.01618	6	0			ADAP1
MRPL33.2	1.18774e-06	-0.642243	0.351	0.693	0.0162078	6	0			PGD
SPTBN1.2	1.23709e-06	-0.457436	0.175	0.588	0.0168813	6	0			CORO1C
ADAP1.3	1.28271e-06	-0.456589	0	0.307	0.0175039	6	0			MFSD5
PGD.2	1.32037e-06	-0.462239	0.053	0.405	0.0180178	6	0			XBP1
CORO1C.2	1.32115e-06	-0.47079	0.035	0.373	0.0180283	6	0			NFAM1
MFSD5.3	1.35493e-06	-0.534917	0.053	0.394	0.0184893	6	0			EFNB2
XBP1.2	1.38423e-06	-0.497157	0.123	0.509	0.0188892	6	0			SIRPA
NFAM1.2	1.43421e-06	-0.401093	0.035	0.366	0.0195712	6	0			PGAM1
EFNB2.3	1.50031e-06	-0.531355	0	0.304	0.0204732	6	0			CAPZB
SIRPA.2	1.50031e-06	-0.574724	0	0.304	0.0204732	6	0			ATOX1
PGAM1.1	1.50855e-06	-0.462425	0.123	0.511	0.0205856	6	0			LY96
CAPZB	1.56212e-06	-0.509566	0.281	0.719	0.0213167	6	0			RGS18
ATOX1.1	1.58229e-06	-0.569826	0.298	0.686	0.021592	6	0			PLXNB2
LY96.2	1.62209e-06	-0.513463	0	0.302	0.0221351	6	0			ARF1
RGS18.2	1.63599e-06	-0.449857	0.018	0.337	0.0223247	6	0			NEAT1
PLXNB2.2	1.75342e-06	-0.467461	0	0.301	0.0239272	6	0			TSPAN14
ARF1.1	1.86653e-06	-0.51939	0.246	0.651	0.0254707	6	0			KITLG
NEAT1.5	1.90839e-06	-0.52851	0.158	0.566	0.0260418	6	0			FGD4
TSPAN14.2	1.96005e-06	-0.46388	0.035	0.35	0.0267468	6	0			ROMO1
KITLG.C5AR1.3	2.04763e-06	-0.50039	0	0.298	0.027942	6	0			GNAS
FGD4.3	2.04763e-06	-0.517647	0	0.298	0.027942	6	0			PRCP
ROMO1	2.10634e-06	-0.518801	0.211	0.606	0.0287431	6	0			FAM43A
GNAS	2.20819e-06	-0.461226	0.596	0.828	0.030133	6	0			UAP1
PRCP	2.23314e-06	-0.472783	0.018	0.329	0.0304735	6	0			MEF2A
FAM43A.2	2.30021e-06	-0.501838	0.018	0.325	0.0313886	6	0			NCF4
UAP1.4	2.3184e-06	-0.366386	0.035	0.355	0.0316369	6	0			C5AR1
MEF2A.4	2.35755e-06	-0.567271	0.158	0.526	0.0321711	6	0			FAR1
NCF4.1	2.37891e-06	-0.540422	0.088	0.44	0.0324626	6	0			EPS8
GM16104.3	2.38934e-06	-0.510799	0	0.295	0.032605	6	0			CLTA
FAR1.1	2.49295e-06	-0.578024	0.053	0.375	0.0340188	6	0			MYADM
EPS8.3	2.58027e-06	-0.514033	0	0.293	0.0352104	6	0			LMO2
CLTA	2.59458e-06	-0.496401	0.544	0.825	0.0354056	6	0			GNAQ
MYADM.2	2.72012e-06	-0.364273	0.088	0.435	0.0371188	6	0			CPQ
LMO2	3.00737e-06	-0.475393	0	0.29	0.0410386	6	0			JUNB
GNAQ.2	3.14615e-06	-0.482188	0.018	0.323	0.0429324	6	0			ADGRE5
GM10116.1	3.22385e-06	-0.448211	0.053	0.385	0.0439926	6	0			TGFB2
CPQ.2	3.24581e-06	-0.47674	0	0.289	0.0442923	6	0			MAN1A
JUNB.2	3.27972e-06	-0.625937	0.316	0.662	0.044755	6	0
ADGRE5	3.45542e-06	-0.399692	0.298	0.715	0.0471526	6	0
TGFB2.5	3.50248e-06	-0.96611	0	0.287	0.0477948	6	0
MAN1A.4	3.51617e-06	-0.575253	0.175	0.542	0.0479817	6	0
IL7R	4.37484e-113	2.42906	0.895	0.018	5.96991e-109	6	1
MS4A4B	1.421e-111	3.09422	0.965	0.032	1.9391e-107	6	1
TRBC2	3.81425e-105	2.35375	0.825	0.015	5.20493e-101	6	1
CD3D	4.0487e-87	2.02511	0.684	0.012	5.52486e-83	6	1
TXK	3.12505e-86	1.64254	0.649	0.009	4.26445e-82	6	1
SKAP1	2.0539e-74	1.40524	0.579	0.009	2.80275e-70	6	1
CD3G	2.81084e-71	1.92292	0.632	0.02	3.83568e-67	6	1
CD3E	1.1463e-66	1.35657	0.561	0.014	1.56425e-62	6	1
LCK	1.22697e-64	1.33045	0.561	0.015	1.67432e-60	6	1
NKG7	2.99692e-64	2.09632	0.509	0.009	4.0896e-60	6	1
MS4A6B	2.04386e-63	1.67918	0.737	0.047	2.78905e-59	6	1
ARHGEF1.TRAC	7.96854e-56	1.20368	0.456	0.009	1.08739e-51	6	1
BCL11B	2.02666e-55	1.14687	0.439	0.008	2.76558e-51	6	1
THY1	3.51814e-53	1.35888	0.439	0.009	4.80086e-49	6	1
GIMAP3.2	5.43591e-53	1.85776	0.947	0.159	7.41784e-49	6	1
CCL5	4.16274e-52	3.87433	0.491	0.018	5.68047e-48	6	1
LEF1	4.53003e-51	1.27648	0.456	0.014	6.18167e-47	6	1
TCF7	2.0281e-48	1.2555	0.404	0.009	2.76754e-44	6	1
CTLA2A	7.91758e-46	1.49206	0.386	0.009	1.08043e-41	6	1
BCL2.3	2.26844e-43	2.08067	0.877	0.183	3.09551e-39	6	1
IL18R1	3.95956e-43	1.20429	0.316	0.003	5.40322e-39	6	1
TRBC1	4.76946e-42	1.58803	0.456	0.023	6.5084e-38	6	1
CD28	3.51831e-41	1.19897	0.316	0.005	4.80108e-37	6	1
CXCR3	1.13863e-40	1.02607	0.298	0.003	1.55377e-36	6	1
ITK	1.35873e-36	1.11467	0.298	0.006	1.85413e-32	6	1
CD247	4.50901e-35	1.10074	0.316	0.009	6.153e-31	6	1
SATB1	1.58949e-34	1.22403	0.474	0.039	2.16902e-30	6	1
PRKCQ	6.2222e-34	1.05178	0.316	0.011	8.49081e-30	6	1
TNFSF8	3.06292e-32	0.939787	0.333	0.015	4.17966e-28	6	1
KLRD1	4.23732e-32	1.28332	0.333	0.015	5.78224e-28	6	1
IL2RB	1.43609e-31	1.00274	0.298	0.011	1.95969e-27	6	1
KLRK1	2.0154e-31	1.49686	0.316	0.014	2.75022e-27	6	1
FAM189B	2.39157e-31	0.932829	0.351	0.02	3.26354e-27	6	1
TMSB10.1.5	1.76249e-30	1.65758	0.982	0.563	2.40509e-26	6	1
LY6C2	4.01026e-29	1.26661	0.281	0.011	5.4724e-25	6	1
H2.Q7.3	5.24918e-29	1.54934	0.772	0.208	7.16303e-25	6	1
DAPL1	8.44893e-28	0.932202	0.263	0.009	1.15294e-23	6	1
GIMAP4.2	1.26903e-27	1.53181	0.737	0.181	1.73171e-23	6	1
CCND2.5	4.30658e-25	1.22022	0.754	0.19	5.87676e-21	6	1
AW112010	5.74888e-25	2.04028	0.667	0.175	7.84493e-21	6	1
TNFRSF18	2.33077e-24	1.04371	0.404	0.047	3.18056e-20	6	1
IFI47	1.18289e-23	1.20908	0.526	0.098	1.61418e-19	6	1
ETS1.6	1.67679e-23	1.16273	0.754	0.195	2.28815e-19	6	1
RPS15A.4	4.60795e-21	0.713834	1	0.97	6.28801e-17	6	1
ARL4C	4.62563e-21	1.03451	0.456	0.079	6.31213e-17	6	1
RPS3.4	5.13333e-20	0.633851	1	0.976	7.00494e-16	6	1
RPS21.4	5.91519e-20	0.643103	1	0.98	8.07187e-16	6	1
RPLP2.4	7.58568e-20	0.613328	1	0.982	1.03514e-15	6	1
RPS24.3	3.22461e-19	0.63057	1	0.991	4.40031e-15	6	1
RPL12.4	4.7426e-19	0.712122	1	0.959	6.47175e-15	6	1
GIMAP6.6	6.6611e-18	1.08408	0.719	0.243	9.08973e-14	6	1
SOCS1	1.08586e-17	0.813624	0.333	0.045	1.48176e-13	6	1
SLFN1	1.5484e-17	1.07215	0.509	0.133	2.11295e-13	6	1
SLAMF6.1	1.591e-17	0.923138	0.474	0.097	2.17108e-13	6	1
GIMAP8	4.7906e-17	0.865612	0.333	0.047	6.53725e-13	6	1
INPP4B	6.82937e-17	0.708965	0.333	0.045	9.31936e-13	6	1
PTPRCAP.6	1.6814e-16	0.875878	0.719	0.225	2.29444e-12	6	1
RPL18A.3	2.74035e-16	0.566714	1	0.973	3.73948e-12	6	1
ATP11B	3.7452e-16	1.13153	0.526	0.154	5.1107e-12	6	1
EMB.1	4.59775e-16	1.21391	0.579	0.189	6.27409e-12	6	1
RPS27.5	5.26709e-16	0.657775	1	0.97	7.18747e-12	6	1
LIMD2.5	7.16837e-16	1.09952	0.684	0.272	9.78195e-12	6	1
MT.RNR1.4	8.08039e-16	0.759265	1	0.973	1.10265e-11	6	1
RPS16.PS2.2	8.15395e-16	0.689773	0.965	0.858	1.11269e-11	6	1
RPS16.3	1.2937e-15	0.622661	1	0.968	1.76538e-11	6	1
RPL19.4	1.8781e-15	0.548519	0.982	0.959	2.56286e-11	6	1
RPS18.3	2.6215e-15	0.542188	1	0.982	3.57729e-11	6	1
LTB.6	3.37066e-15	0.802331	0.754	0.254	4.59961e-11	6	1
RPS5.3	4.04378e-15	0.47091	1	0.979	5.51814e-11	6	1
GM11478.4	6.31954e-15	0.659307	0.982	0.932	8.62364e-11	6	1
RPS11.3	6.74815e-15	0.452414	1	0.976	9.20852e-11	6	1
TECPR1	6.97925e-15	1.06308	0.439	0.107	9.52388e-11	6	1
GM8369.1	7.18165e-15	0.773402	0.474	0.11	9.80008e-11	6	1
RPL18.4	7.53676e-15	0.658637	0.947	0.935	1.02847e-10	6	1
BTG1.6	8.57559e-15	1.11598	0.842	0.553	1.17023e-10	6	1
RPS13.4	1.25233e-14	0.56901	1	0.955	1.70892e-10	6	1
RPLP1.2	1.58167e-14	0.446012	1	0.989	2.15835e-10	6	1
POLR3E.RPL30.3	3.3757e-14	0.521857	1	0.94	4.60648e-10	6	1
RPS14.3	6.66355e-14	0.463335	1	0.983	9.09308e-10	6	1
NPM1.5	8.6851e-14	0.638896	0.965	0.873	1.18517e-09	6	1
RPL17.3	1.04122e-13	0.526346	1	0.949	1.42085e-09	6	1
RPS23.1	1.21138e-13	0.471686	0.982	0.955	1.65305e-09	6	1
RPL3.3	1.85482e-13	0.522812	1	0.965	2.53109e-09	6	1
ZDHHC18	2.31658e-13	0.869564	0.386	0.086	3.16121e-09	6	1
RINL	2.72258e-13	1.08007	0.474	0.151	3.71523e-09	6	1
RPL34.3	3.64963e-13	0.477537	1	0.955	4.98029e-09	6	1
H2.K1.1	4.92835e-13	0.661226	0.965	0.912	6.72522e-09	6	1
SEPT1	6.05995e-13	0.839697	0.456	0.127	8.26941e-09	6	1
SSBP2	6.73529e-13	0.820718	0.386	0.091	9.19097e-09	6	1
RPL39.3	7.35083e-13	0.489275	1	0.968	1.00309e-08	6	1
RPL32.3	1.00762e-12	0.439686	1	0.988	1.37499e-08	6	1
RPS26.5	1.59085e-12	0.544975	1	0.95	2.17087e-08	6	1
RPL9.3	2.76312e-12	0.534271	1	0.974	3.77056e-08	6	1
RPL13.3	3.50538e-12	0.512544	0.982	0.964	4.78344e-08	6	1
PELI1	4.44402e-12	1.01142	0.526	0.202	6.06432e-08	6	1
RPL8.3	7.26237e-12	0.498794	1	0.97	9.91024e-08	6	1
WHSC1L1.1	1.09406e-11	1.04634	0.632	0.323	1.49296e-07	6	1
RPL23A.2	1.37193e-11	0.609306	0.965	0.844	1.87214e-07	6	1
GM11808.3	1.65854e-11	0.503179	1	0.921	2.26325e-07	6	1
RPL38.3	1.84558e-11	0.497463	0.982	0.938	2.51848e-07	6	1
RPL21.3	1.94283e-11	0.424389	1	0.961	2.65119e-07	6	1
FAM169B.MRPS34	1.98714e-11	0.690276	0.298	0.059	2.71165e-07	6	1
RPS7.3	2.19923e-11	0.519561	0.965	0.953	3.00107e-07	6	1
SARAF.1	2.51219e-11	1.12943	0.561	0.266	3.42814e-07	6	1
GIMAP1.6	2.76267e-11	0.805452	0.596	0.228	3.76994e-07	6	1
STAT4	2.84471e-11	0.881387	0.386	0.109	3.8819e-07	6	1
RPLP0.3	4.33896e-11	0.552985	1	0.956	5.92095e-07	6	1
RPS10.3	5.60164e-11	0.469551	1	0.968	7.644e-07	6	1
CRLF3.4	1.09434e-10	0.961392	0.667	0.378	1.49333e-06	6	1
RPL14.3	1.15988e-10	0.34342	1	0.955	1.58277e-06	6	1
WDR89.2	1.38135e-10	0.562856	0.93	0.853	1.88499e-06	6	1
HCST.1	1.96992e-10	0.943558	0.772	0.556	2.68816e-06	6	1
RPL5.1	2.11695e-10	0.46	1	0.934	2.88879e-06	6	1
RPL23.1	2.82618e-10	0.352777	1	0.985	3.85661e-06	6	1
RPL29.1	4.77489e-10	0.392547	0.982	0.947	6.51582e-06	6	1
EEF1B2.2	5.87324e-10	0.515715	0.912	0.912	8.01462e-06	6	1
RPL36.3	7.24537e-10	0.468567	0.965	0.944	9.88703e-06	6	1
PTPN22.1	7.95317e-10	0.813723	0.439	0.153	1.08529e-05	6	1
GIMAP7.1	8.1205e-10	0.836447	0.368	0.103	1.10812e-05	6	1
RPSA.3	8.39761e-10	0.413192	1	0.985	1.14594e-05	6	1
RNF138	9.84056e-10	1.06803	0.368	0.113	1.34284e-05	6	1
KLK8	1.21065e-09	0.725761	0.316	0.082	1.65205e-05	6	1
PTPRC.3	1.42596e-09	0.938369	0.772	0.618	1.94586e-05	6	1
IFNGR1.2	2.35711e-09	1.46133	0.596	0.367	3.21651e-05	6	1
SHISA5.4	3.54161e-09	0.650228	0.825	0.678	4.83288e-05	6	1
RPS4X.1	3.57742e-09	0.349945	1	0.979	4.88175e-05	6	1
VPS37B	4.33646e-09	0.968989	0.421	0.16	5.91754e-05	6	1
TPT1.1	5.61473e-09	0.278682	1	0.994	7.66186e-05	6	1
RPS15.2	5.62229e-09	0.376538	1	0.964	7.67218e-05	6	1
RPL37A.2	7.35308e-09	0.297093	1	0.991	0.00010034	6	1
ABLIM1.1	8.3676e-09	0.72527	0.439	0.159	0.000114184	6	1
CD27	9.81551e-09	0.935898	0.316	0.091	0.000133942	6	1
RPS20.1.4	1.07417e-08	0.405592	0.982	0.971	0.000146582	6	1
SLFN2	1.52088e-08	0.897776	0.737	0.589	0.000207539	6	1
KBTBD11	1.75442e-08	0.759802	0.316	0.094	0.000239408	6	1
CORO1A.5	1.86072e-08	0.541696	0.825	0.447	0.000253914	6	1
MBNL1.1	2.55736e-08	0.697293	0.789	0.662	0.000348978	6	1
RPS3A1.3	2.9889e-08	0.3616	0.982	0.982	0.000407865	6	1
RPL37.2	3.30983e-08	0.346926	0.982	0.968	0.000451659	6	1
RPS27A.1	4.22942e-08	0.349143	0.982	0.97	0.000577146	6	1
GIMAP9	5.32215e-08	0.827403	0.298	0.088	0.00072626	6	1
RPL22.3	6.70966e-08	0.357935	0.982	0.952	0.0009156	6	1
EEF1A1	9.46112e-08	0.431789	0.982	0.921	0.00129107	6	1
PDCD4.2	9.79401e-08	0.737889	0.719	0.553	0.00133649	6	1
RPS9.2	1.02762e-07	0.293216	1	0.98	0.00140229	6	1
RPL27.3	1.03151e-07	0.557614	0.86	0.789	0.00140759	6	1
RPL26.2	1.2692e-07	0.34885	1	0.976	0.00173195	6	1
RPL11.3	1.61977e-07	0.326588	0.982	0.973	0.00221034	6	1
AFP.GM15427.4	1.62029e-07	0.427609	0.912	0.876	0.00221105	6	1
RACK1.1	1.73037e-07	0.297474	1	0.959	0.00236126	6	1
MT.RNR2.3	1.86031e-07	0.321193	1	0.979	0.00253858	6	1
NCL.3	1.94958e-07	0.55556	0.825	0.707	0.0026604	6	1
X2810474O19RIK.2	2.15692e-07	1.04067	0.596	0.411	0.00294333	6	1
NACA.1	2.63096e-07	0.441158	0.912	0.917	0.00359021	6	1
GM4759.1	3.37298e-07	0.756053	0.263	0.071	0.00460277	6	1
GIMAP5.1	3.54889e-07	0.58088	0.333	0.11	0.00484281	6	1
RPS24.PS3.5	4.11984e-07	0.680445	0.789	0.801	0.00562194	6	1
SAMHD1.3	6.18446e-07	0.598918	0.719	0.594	0.00843932	6	1
GM9385.1	6.56724e-07	0.452878	0.86	0.829	0.00896166	6	1
CDK6	6.74552e-07	0.757082	0.281	0.091	0.00920494	6	1
TMSB4X.1	6.89836e-07	0.280835	1	0.992	0.00941351	6	1
PIM1.3	7.20645e-07	0.943062	0.509	0.281	0.00983393	6	1
S1PR4.1	7.97402e-07	0.755632	0.281	0.088	0.0108813	6	1
P2RY10.1	8.66084e-07	0.437512	0.263	0.074	0.0118186	6	1
B2M	9.07419e-07	0.381094	0.947	0.893	0.0123826	6	1
CDKN1B.1	9.98906e-07	0.773539	0.404	0.192	0.0136311	6	1
RAPGEF6.2	1.89101e-06	0.780374	0.439	0.222	0.0258048	6	1
EIF3E.1	2.24647e-06	0.49201	0.772	0.734	0.0306553	6	1
ACP5.1	2.44744e-06	0.553521	0.351	0.131	0.0333977	6	1
CD2.6	2.59095e-06	0.357146	0.544	0.228	0.0353562	6	1
FAM65B.4	2.94981e-06	0.580221	0.491	0.261	0.0402531	6	1
B4GALNT1.2	3.41353e-06	0.723679	0.456	0.246	0.0465811	6	1
GRAMD3	3.54573e-06	0.615078	0.281	0.097	0.048385	6	1

## Sheet: Cluster7
B1 B Cells
Genes	p_val	avg_logFC	pct.1	pct.2	p_val_adj	cluster	up?		Genes Up - no RPs	Genes Down - no RPs		All Genes Analysis - Up								All Genes Analysis - Down
CD79A.7	1.28902e-17	1.66145	0.929	0.268	1.759e-13	7	1		CD79A	LAPTM5		Hallmark								Hallmark
IGKC.7	1.216e-16	1.69626	0.964	0.362	1.65936e-12	7	1		IGKC	PSMA7		HALLMARK_ALLOGRAFT_REJECTION [200]	Genes up-regulated during transplant rejection.	3		9.55 e-6	4.77 e-4			HALLMARK_COMPLEMENT [200]	Genes encoding components of the complement system, which is part of the innate immune system.	17		9.13 e-20	4.56 e-18
CD74.6	1.48599e-14	1.47538	1	0.548	2.02778e-10	7	1		CD74	CEBPB										HALLMARK_COAGULATION [138]	Genes encoding components of blood coagulation system; also up-regulated in platelets.	9		5.64 e-10	1.41 e-8
CD79B.7	6.02965e-14	1.51601	0.857	0.278	8.22806e-10	7	1		CD79B	PSAP										HALLMARK_MTORC1_SIGNALING [200]	Genes up-regulated through activation of mTORC1 complex.	8		2.36 e-7	3.94 e-6
IGHM.6	1.73458e-12	1.35824	0.893	0.343	2.36701e-08	7	1		IGHM	TLN1		Function Classification								HALLMARK_APOPTOSIS [161]	Genes mediating programmed cell death (apoptosis) by activation of caspases.	7		7.87 e-7	9.84 e-6
IGLC2.7	6.8272e-12	1.67196	0.75	0.245	9.31639e-08	7	1		IGLC2	CALR		REACTOME_CD22_MEDIATED_BCR_REGULATION [61]	CD22 mediated BCR regulation	4		5.67 e-10	1.69 e-6			HALLMARK_UNFOLDED_PROTEIN_RESPONSE [113]	Genes up-regulated during unfolded protein response, a cellular stress response related to the endoplasmic reticulum.	6		1.56 e-6	1.56 e-5
PLAC8.6	2.02642e-11	1.62023	0.714	0.237	2.76526e-07	7	1		PLAC8	HSPA5		REACTOME_ANTIGEN_ACTIVATES_B_CELL_RECEPTOR_BCR_LEADING_TO_GENERATION_OF_SECOND_MESSENGERS [86]	Antigen activates B Cell Receptor (BCR) leading to generation of second messengers	4		2.3 e-9	3.43 e-6			HALLMARK_PROTEIN_SECRETION [96]	Genes involved in protein secretion pathway.	5		1.32 e-5	9.9 e-5
H2.AA.7	2.2782e-10	1.23908	0.893	0.411	3.10883e-06	7	1		H2-AA	ADD3		REACTOME_SIGNALING_BY_THE_B_CELL_RECEPTOR_BCR [166]	Signaling by the B Cell Receptor (BCR)	4		3.28 e-8	3.26 e-5			HALLMARK_INTERFERON_ALPHA_RESPONSE [97]	Genes up-regulated in response to alpha interferon proteins.	5		1.39 e-5	9.9 e-5
MT.RNR1.5	9.62777e-10	0.901047	1	0.974	1.31381e-05	7	1		LY6D	CCL6		REACTOME_CELL_SURFACE_INTERACTIONS_AT_THE_VASCULAR_WALL [194]	Cell surface interactions at the vascular wall	4		6.14 e-8	4.58 e-5			HALLMARK_PI3K_AKT_MTOR_SIGNALING [105]	Genes up-regulated by activation of the PI3K/AKT/mTOR pathway.	5		2.04 e-5	1.27 e-4
MT.RNR2.4	2.87418e-09	0.887112	1	0.98	3.9221e-05	7	1		H2-EB1	PRG4		REACTOME_ADAPTIVE_IMMUNE_SYSTEM [825]	Adaptive Immune System	5		3.94 e-7	2.35 e-4			HALLMARK_KRAS_SIGNALING_UP [200]	Genes up-regulated by KRAS activation.	6		4.07 e-5	2.26 e-4
LY6D.7	4.49597e-09	1.16578	0.714	0.255	6.1352e-05	7	1		CD2	D8ERTD738E		REACTOME_HEMOSTASIS [678]	Hemostasis	4		8.92 e-6	4.44 e-3			HALLMARK_INTERFERON_GAMMA_RESPONSE [200]	Genes up-regulated in response to IFNG [GeneID=3458].	5		4.22 e-4	1.92 e-3
H2.EB1.7	2.5699e-08	0.914718	0.821	0.388	0.000350688	7	1		H2-AB1	DBI		BIOCARTA_CTCF_PATHWAY [24]	CTCF: First Multivalent Nuclear Factor	2		1.19 e-5	5.08 e-3
RPS24.4	3.04117e-08	0.542555	1	0.991	0.000414998	7	1			SELPLG		BIOCARTA_BCR_PATHWAY [33]	BCR Signaling Pathway	2		2.28 e-5	8.49 e-3
CD2.7	2.50011e-07	1.51498	0.571	0.24	0.00341165	7	1			COTL1		PID_BCR_5PATHWAY [63]	BCR signaling pathway	2		8.39 e-5	2.78 e-2			Function Classification
H2.AB1.6	1.74585e-06	0.825247	0.786	0.453	0.0238239	7	1			CST3		KEGG_B_CELL_RECEPTOR_SIGNALING_PATHWAY [75]	B cell receptor signaling pathway	2		1.19 e-4	3.55 e-2			REACTOME_INNATE_IMMUNE_SYSTEM [1117]	Innate Immune System	35		2.58 e-25	7.69 e-22
RPS7.4	2.53423e-06	0.407424	1	0.952	0.0345821	7	1			APOE										REACTOME_HEMOSTASIS [678]	Hemostasis	23		1.85 e-17	1.84 e-14
RPL32.4	2.68531e-06	0.35788	1	0.988	0.0366437	7	1			TRF		GO Classification								WP_MICROGLIA_PATHOGEN_PHAGOCYTOSIS_PATHWAY [40]	Microglia pathogen phagocytosis pathway	9		5.2 e-15	3.1 e-12
LAPTM5.5	7.62657e-10	-1.59079	0.179	0.819	1.04072e-05	7	0			TXNIP		GOBP_LYMPHOCYTE_ACTIVATION [792]	A change in morphology and behavior of a lymphocyte resulting from exposure to a specific antigen, mitogen, cytokine, chemokine, cellular ligand, or soluble factor. [GOC:mgi_curators, ISBN:0781735149]	8		1.73 e-13	1.8 e-9			REACTOME_CYTOKINE_SIGNALING_IN_IMMUNE_SYSTEM [719]	Cytokine Signaling in Immune system	20		1.12 e-13	5.58 e-11
PSMA7.2	5.66449e-09	-0.966799	0.107	0.767	7.72976e-05	7	0			UBE2D3		GOCC_CELL_SURFACE [932]	The external part of the cell wall and/or plasma membrane. [GOC:jl, GOC:mtg_sensu, GOC:sm]	8		6.37 e-13	2.26 e-9			REACTOME_EXTRACELLULAR_MATRIX_ORGANIZATION [301]	Extracellular matrix organization	13		1.33 e-11	4.97 e-9
CEBPB.6	5.96705e-09	-1.97561	0.071	0.685	8.14264e-05	7	0			PTP4A2		GOCC_EXTERNAL_SIDE_OF_PLASMA_MEMBRANE [448]	The leaflet of the plasma membrane that faces away from the cytoplasm and any proteins embedded or anchored in it or attached to its surface. [GOC:dos, GOC:tb]	7		6.5 e-13	2.26 e-9			REACTOME_SIGNALING_BY_INTERLEUKINS [463]	Signaling by Interleukins	15		1.96 e-11	6.48 e-9
PSAP.3	7.0876e-09	-1.39332	0.143	0.77	9.67174e-05	7	0			S100A13		GOBP_CELL_ACTIVATION [1095]	A change in the morphology or behavior of a cell resulting from exposure to an activating factor such as a cellular or soluble ligand. [GOC:mgi_curators]	8		2.31 e-12	6.02 e-9			REACTOME_POST_TRANSLATIONAL_PROTEIN_MODIFICATION [1434]	Post-translational protein modification	23		1.04 e-10	2.82 e-8
TLN1.5	9.68115e-09	-1.33961	0.107	0.742	0.000132109	7	0			AKR1A1		GOBP_B_CELL_ACTIVATION [329]	The change in morphology and behavior of a mature or immature B cell resulting from exposure to a mitogen, cytokine, chemokine, cellular ligand, or an antigen for which it is specific. [GOC:mgi_curators, ISBN:0781735149]	6		2.17 e-11	3.76 e-8			REACTOME_INFECTIOUS_DISEASE [934]	Infectious disease	18		8.02 e-10	1.99 e-7
CALR.5	9.83796e-09	-1.22672	0.107	0.74	0.000134249	7	0			C1QA		GOBP_B_CELL_RECEPTOR_SIGNALING_PATHWAY [124]	A series of molecular signals initiated by the cross-linking of an antigen receptor on a B cell. [GOC:add]	5		2.99 e-11	4.44 e-8			REACTOME_ADAPTIVE_IMMUNE_SYSTEM [825]	Adaptive Immune System	17		9.05 e-10	2.08 e-7
HSPA5.4	9.84935e-09	-1.1533	0.071	0.698	0.000134404	7	0			PTBP3		GOBP_POSITIVE_REGULATION_OF_IMMUNE_SYSTEM_PROCESS [917]	Any process that activates or increases the frequency, rate, or extent of an immune system process. [GOC:add]	7		9.83 e-11	1.14 e-7			WP_VEGFAVEGFR2_SIGNALING_PATHWAY [438]	VEGFA-VEGFR2 signaling pathway	13		1.33 e-9	2.83 e-7
ADD3.4	1.01046e-08	-1.26823	0.071	0.696	0.000137888	7	0			C1QB		GOCC_IMMUNOGLOBULIN_COMPLEX [157]	A protein complex that in its canonical form is composed of two identical immunoglobulin heavy chains and two identical immunoglobulin light chains, held together by disulfide bonds and sometimes complexed with additional proteins. An immunoglobulin complex may be embedded in the plasma membrane or present in the extracellular space, in mucosal areas or other tissues, or circulating in the blood …	5		9.86 e-11	1.14 e-7
CCL6.5	1.12506e-08	-2.16118	0.071	0.657	0.000153525	7	0			RAP1B		GOBP_POSITIVE_REGULATION_OF_IMMUNE_RESPONSE [584]	Any process that activates or increases the frequency, rate or extent of the immune response, the immunological reaction of an organism to an immunogenic stimulus. [GOC:ai]	6		6.8 e-10	7.08 e-7
PRG4.5	1.18725e-08	-2.48241	0.071	0.669	0.000162012	7	0			CD9		GOBP_ANTIGEN_RECEPTOR_MEDIATED_SIGNALING_PATHWAY [237]	A series of molecular signals initiated by the cross-linking of an antigen receptor on a B or T cell. [GOC:add]	5		7.85 e-10	7.42 e-7			GO Classification
D8ERTD738E.3	1.26502e-08	-1.1729	0.071	0.657	0.000172624	7	0			EMILIN2										GOCC_SECRETORY_GRANULE [864]	A small subcellular vesicle, surrounded by a membrane, that is formed from the Golgi apparatus and contains a highly concentrated protein destined for secretion. Secretory granules move towards the periphery of the cell and upon stimulation, their membranes fuse with the cell membrane, and their protein load is exteriorized. Processing of the contained protein may take place in secretory granules…	35		4.84 e-29	2.91 e-25
DBI.6	1.7637e-08	-1.47549	0.107	0.702	0.000240675	7	0			AKAP13										GOCC_SECRETORY_VESICLE [1024]	A cytoplasmic, membrane bound vesicle that is capable of fusing to the plasma membrane to release its contents into the extracellular space. [GOC:dos]	37		5.6 e-29	2.91 e-25
SELPLG.4	2.37254e-08	-1.24021	0.071	0.68	0.000323757	7	0			TIMP2										GOMF_PROTEIN_CONTAINING_COMPLEX_BINDING [1273]	Binding to a macromolecular complex. [GOC:jl]	35		1.88 e-23	6.53 e-20
COTL1.6	2.69288e-08	-1.27596	0.143	0.768	0.00036747	7	0			C1QC										GOBP_DEFENSE_RESPONSE [1739]	Reactions, triggered in response to the presence of a foreign body or the occurrence of an injury, which result in restriction of damage to the organism attacked or prevention/recovery from the infection caused by the attack. [GOC:go_curators]	35		4.09 e-19	8.51 e-16
CST3.5	3.26497e-08	-1.29309	0.286	0.829	0.000445537	7	0			FN1										GOBP_VESICLE_MEDIATED_TRANSPORT [1575]	A cellular transport process in which transported substances are moved in membrane-bounded vesicles; transported substances are enclosed in the vesicle lumen or located in the vesicle membrane. The process begins with a step that directs a substance to the forming vesicle, and includes vesicle budding and coating. Vesicles are then targeted to, and fuse with, an acceptor membrane. [GOC:ai, GOC:ma…	33		1.58 e-18	2.75 e-15
APOE.6	3.33183e-08	-2.19641	0.393	0.878	0.000454662	7	0			TYROBP										GOCC_CELL_SUBSTRATE_JUNCTION [431]	A cell junction that forms a connection between a cell and the extracellular matrix. [GOC:aruk, GOC:bc, GOC:hb, GOC:mah, PMID:10419689, PMID:1643657, PMID:16805308, PMID:26923917, PMID:8314002]	20		6.96 e-18	1.03 e-14
TRF.5	3.56659e-08	-1.89456	0.071	0.647	0.000486696	7	0			ATOX1										GOBP_PROGRAMMED_CELL_DEATH [1950]	A process which begins when a cell receives an internal or external signal and activates a series of biochemical events (signaling pathway). The process ends with the death of the cell. [GOC:lr, GOC:mtg_apoptosis]	34		1.1 e-16	1.28 e-13
TXNIP.2	5.81565e-08	-1.01029	0.107	0.703	0.000793603	7	0			SHFM1										GOBP_REGULATION_OF_CELL_DEATH [1643]	Any process that modulates the rate or frequency of cell death. Cell death is the specific activation or halting of processes within a cell so that its vital functions markedly cease, rather than simply deteriorating gradually over time, which culminates in cell death. [GOC:dph, GOC:tb]	31		3.8 e-16	3.96 e-13
UBE2D3	6.31439e-08	-1.01333	0.071	0.656	0.000861662	7	0			TMBIM6										GOBP_CELL_ACTIVATION [1095]	A change in the morphology or behavior of a cell resulting from exposure to an activating factor such as a cellular or soluble ligand. [GOC:mgi_curators]	26		6.35 e-16	6.01 e-13
PTP4A2.2	6.57923e-08	-0.605606	0.107	0.676	0.000897802	7	0			ACTR2										GOCC_ANCHORING_JUNCTION [841]	A cell junction that mechanically attaches a cell (and its cytoskeleton) to neighboring cells or to the extracellular matrix. [ISBN:0815332181]	23		1.89 e-15	1.64 e-12
S100A13.1	6.65304e-08	-1.10257	0.071	0.687	0.000907874	7	0			GRN
AKR1A1.2	6.78168e-08	-1.05035	0.071	0.648	0.000925428	7	0			PDIA3
C1QA.6	8.65072e-08	-1.86859	0.107	0.676	0.00118048	7	0			FAM46A
PTBP3.2	8.65097e-08	-0.752608	0.107	0.67	0.00118051	7	0			KMT2E
C1QB.5	8.76532e-08	-1.78512	0.214	0.711	0.00119612	7	0			ATPIF1
RAP1B.4	9.99133e-08	-0.910635	0.107	0.74	0.00136342	7	0			IFITM3
CD9.5	1.0064e-07	-1.53667	0.071	0.654	0.00137333	7	0			LAMP2
EMILIN2.5	1.05374e-07	-1.87333	0.071	0.609	0.00143793	7	0			ATP1B3
AKAP13.3	1.08496e-07	-0.903307	0.143	0.731	0.00148053	7	0			PTPRC
TIMP2.6	1.11247e-07	-1.63698	0.107	0.654	0.00151807	7	0			TMED10
C1QC.6	1.17295e-07	-1.84596	0.143	0.661	0.00160061	7	0			MSRB1
FN1.4	1.22469e-07	-1.81543	0.25	0.732	0.00167121	7	0			ITGA4
TYROBP.5	1.31559e-07	-1.46209	0.321	0.764	0.00179526	7	0			WNK1
ATOX1.2	1.32872e-07	-0.82068	0.071	0.679	0.00181317	7	0			ARPC5
SHFM1.4	1.34905e-07	-0.93848	0.179	0.838	0.00184091	7	0			PF4
TMBIM6.2	1.53149e-07	-1.03751	0.071	0.619	0.00208987	7	0			HNRNPK
ACTR2.1	1.5656e-07	-1.03759	0.036	0.576	0.00213641	7	0			CTSD
GRN.1.4	1.60523e-07	-1.29302	0.107	0.67	0.00219049	7	0			DRAP1
PDIA3.4	1.73154e-07	-1.05364	0.071	0.643	0.00236286	7	0			ITGA6
FAM46A.4	1.82349e-07	-1.48681	0.107	0.676	0.00248834	7	0			BSG
KMT2E.2	1.86274e-07	-1.10741	0.036	0.575	0.00254189	7	0			TSPO
ATPIF1.4	1.97229e-07	-1.12509	0.071	0.658	0.00269139	7	0			PDIA6
IFITM3.5	2.04189e-07	-1.59608	0.107	0.671	0.00278636	7	0			GDA
LAMP2.5	2.09618e-07	-1.30316	0.071	0.602	0.00286045	7	0			RRBP1
ATP1B3.4	2.13769e-07	-1.05299	0.036	0.583	0.0029171	7	0			MAN2B1
PTPRC.4	2.42606e-07	-1.08683	0.071	0.653	0.00331061	7	0			EDNRB
GM9385.2	2.44305e-07	-0.524756	0.214	0.857	0.00333378	7	0			NEAT1
TMED10.4	2.4775e-07	-0.6631	0.107	0.67	0.0033808	7	0			KLF13
MSRB1.4	2.52335e-07	-1.08052	0.036	0.566	0.00344336	7	0			COMT
ITGA4.4	2.57539e-07	-1.14496	0.071	0.586	0.00351437	7	0			ALOX5AP
WNK1.5	2.70926e-07	-0.850053	0.071	0.65	0.00369705	7	0			HSPA8
ARPC5.3	2.76217e-07	-0.711831	0.143	0.735	0.00376926	7	0			P4HB
PF4.6	2.78771e-07	-1.42834	0.107	0.69	0.00380411	7	0			LYZ1
HNRNPK	2.91259e-07	-0.5584	0.107	0.685	0.00397452	7	0			MAN2A1
CTSD.6	2.99422e-07	-1.3259	0.143	0.702	0.00408591	7	0			ARHGDIA
DRAP1.2	3.21434e-07	-0.988637	0.071	0.605	0.00438629	7	0			CALM2
ITGA6.4	3.23916e-07	-1.68696	0.071	0.598	0.00442016	7	0			SRP14
BSG.4	3.2853e-07	-1.07053	0.107	0.671	0.00448312	7	0			ARF5
TSPO.3	3.70638e-07	-0.728059	0.143	0.75	0.00505772	7	0			WFDC17
PDIA6.4	3.75248e-07	-1.12056	0.071	0.596	0.00512063	7	0			IFITM2
GDA.4	3.87118e-07	-1.51876	0.071	0.598	0.00528262	7	0			MACF1
RRBP1.5	3.88026e-07	-1.05868	0.071	0.606	0.005295	7	0			EIF3C
MAN2B1.5	3.91568e-07	-1.09978	0.107	0.683	0.00534334	7	0			TMEM176B
EDNRB.4	4.04249e-07	-1.64365	0.071	0.576	0.00551638	7	0			CSF1R
NEAT1.6	4.05052e-07	-1.1005	0.036	0.554	0.00552735	7	0			FCER1G
KLF13.4	4.09165e-07	-0.785225	0.107	0.653	0.00558347	7	0			LARS2
COMT.5	5.13691e-07	-1.28975	0.071	0.598	0.00700983	7	0			SMPDL3A
ALOX5AP.6	5.32181e-07	-1.38941	0.107	0.65	0.00726215	7	0			CDC37
HSPA8.1	5.3421e-07	-0.819364	0.214	0.842	0.00728983	7	0			CAPNS1
P4HB.4	5.67814e-07	-1.04591	0.071	0.576	0.00774838	7	0			ZEB2
LYZ1.5	5.82029e-07	-1.77113	0.071	0.596	0.00794237	7	0			APP
MAN2A1.4	6.32213e-07	-1.2323	0.071	0.573	0.00862718	7	0			TMEM176A
ARHGDIA	6.41303e-07	-0.526539	0.071	0.658	0.00875122	7	0			EIF4A2
CALM2.1	7.03481e-07	-0.698375	0.143	0.76	0.0095997	7	0			PLTP
SRP14	7.28931e-07	-0.50996	0.036	0.585	0.00994699	7	0			YWHAZ
ARF5.1.1	7.31229e-07	-0.486915	0.143	0.718	0.00997835	7	0			CCDC12
WFDC17.6	7.554e-07	-1.34514	0.321	0.763	0.0103082	7	0			DSTN
IFITM2.5	8.13097e-07	-1.20901	0.107	0.658	0.0110955	7	0			LTC4S
MACF1.2	8.28942e-07	-1.0388	0.036	0.535	0.0113117	7	0			FCNA
EIF3C	8.63728e-07	-0.731491	0.071	0.632	0.0117864	7	0			PITPNA
TMEM176B.5	8.81732e-07	-1.39356	0.071	0.56	0.0120321	7	0			RAB14
CSF1R.4	8.97517e-07	-1.24063	0.071	0.553	0.0122475	7	0			SDF4
FCER1G.5	9.0213e-07	-1.25926	0.143	0.68	0.0123105	7	0			ITGAM
LARS2.1.1	9.34393e-07	-0.355697	0.143	0.747	0.0127507	7	0			ATXN7L3B
SMPDL3A.6	9.37967e-07	-1.14959	0.143	0.699	0.0127995	7	0			HCST
CDC37	9.54982e-07	-0.887897	0	0.508	0.0130317	7	0			RPN2
CAPNS1.3	9.80948e-07	-0.697152	0.071	0.641	0.013386	7	0			PLEK
ZEB2.5	1.00466e-06	-0.844848	0.071	0.619	0.0137096	7	0			MAFB
APP.4	1.04855e-06	-1.11704	0.071	0.593	0.0143086	7	0			MSR1
TMEM176A.3	1.12673e-06	-1.31966	0	0.504	0.0153753	7	0			NCF2
EIF4A2.2	1.14227e-06	-0.990381	0.071	0.554	0.0155875	7	0			LGALS3
PLTP.4	1.30271e-06	-1.35775	0.071	0.567	0.0177767	7	0			GNAI3
YWHAZ.1	1.37184e-06	-0.76674	0.143	0.706	0.0187201	7	0			SELP
CCDC12.4	1.40991e-06	-0.765982	0.143	0.703	0.0192397	7	0			IRF2
DSTN.5	1.42001e-06	-1.02056	0.036	0.534	0.0193775	7	0			PRDX6
LTC4S.6	1.46569e-06	-1.4091	0.107	0.618	0.0200008	7	0			ARPC1B
FCNA.6	1.55318e-06	-1.54144	0.071	0.567	0.0211946	7	0			CLTC
PITPNA.3	1.62279e-06	-0.806513	0.143	0.663	0.0221446	7	0			ITGB2
RAB14.3	1.70672e-06	-0.695217	0.107	0.628	0.0232898	7	0			ADGRE1
SDF4.4	1.74161e-06	-0.560414	0.107	0.618	0.0237661	7	0			THBS1
ITGAM.4	1.8186e-06	-1.28328	0.107	0.624	0.0248166	7	0			SF3B1
ATXN7L3B	1.83677e-06	-0.810125	0	0.491	0.0250645	7	0			DPM3
HCST.2	1.86724e-06	-0.826774	0.071	0.593	0.0254804	7	0			SDF2L1
RPN2.4	1.99561e-06	-0.589027	0.071	0.615	0.0272321	7	0			SSR4
PLEK.5	2.01947e-06	-0.855315	0.107	0.614	0.0275577	7	0			TMED2
MAFB.4	2.02449e-06	-1.38189	0.071	0.562	0.0276262	7	0			ALOX15
MSR1.4	2.07683e-06	-1.21603	0.036	0.52	0.0283405	7	0			RABAC1
NCF2.4	2.10149e-06	-0.916398	0.071	0.586	0.0286769	7	0			TMED5
LGALS3.6	2.1365e-06	-0.945819	0.107	0.658	0.0291547	7	0			MCEMP1
GNAI3.5	2.15641e-06	-0.877201	0	0.486	0.0294264	7	0			SAT1
SELP.4	2.20976e-06	-1.24272	0.036	0.511	0.0301544	7	0			CYFIP1
IRF2.2	2.24175e-06	-0.829474	0.107	0.632	0.0305909	7	0			FYB
PRDX6.2	2.26069e-06	-0.979513	0.071	0.557	0.0308494	7	0			TMED9
ARPC1B.4	2.40293e-06	-0.669003	0.25	0.854	0.0327903	7	0			MEF2A
CLTC.2	2.52863e-06	-0.866679	0	0.482	0.0345056	7	0			GLUD1
ITGB2.5	2.61694e-06	-1.12728	0.143	0.67	0.0357107	7	0
ADGRE1.5	2.61854e-06	-1.07309	0.071	0.592	0.0357325	7	0
THBS1.5	2.62241e-06	-1.48653	0.107	0.585	0.0357853	7	0
RPL3.PS1.2	2.70661e-06	-0.457483	0.143	0.698	0.0369344	7	0
SF3B1.1	2.78711e-06	-0.776781	0.071	0.57	0.0380329	7	0
RGS10.5	2.8148e-06	-1.02734	0.107	0.621	0.0384108	7	0
DPM3.1	2.84424e-06	-0.790918	0.107	0.593	0.0388124	7	0
SDF2L1.2	2.85041e-06	-0.958082	0.036	0.508	0.0388966	7	0
SSR4.5	2.87664e-06	-0.620578	0.179	0.809	0.0392546	7	0
TMED2.1	3.10929e-06	-0.8547	0.071	0.556	0.0424294	7	0
ALOX15.6	3.15056e-06	-1.49994	0.143	0.628	0.0429925	7	0
RABAC1.2	3.26637e-06	-0.475434	0.179	0.726	0.0445728	7	0
TMED5	3.28837e-06	-0.824389	0	0.475	0.0448731	7	0
MCEMP1.5	3.30028e-06	-1.09056	0.071	0.531	0.0450356	7	0
X2310036O22RIK	3.40055e-06	-0.411935	0.107	0.59	0.046404	7	0
SAT1.2	3.5091e-06	-0.718277	0.107	0.599	0.0478852	7	0
CYFIP1.4	3.51084e-06	-0.91526	0.071	0.522	0.047909	7	0
FYB.4	3.53025e-06	-0.897175	0.036	0.499	0.0481738	7	0
TMED9.1	3.54839e-06	-0.867374	0.071	0.564	0.0484213	7	0
MEF2A.5	3.57608e-06	-0.889372	0.036	0.515	0.0487992	7	0
GLUD1.2	3.61677e-06	-0.813493	0.036	0.502	0.0493545	7	0

## Sheet: Cluster8
Small Peritoneal Macrophages (Clec4b1+ Ltb4r1+ Ccr2+)
Genes	p_val	avg_logFC	pct.1	pct.2	p_val_adj	cluster	up?		Genes Up - no RPs	Genes Down - no RPs		All Genes Analysis - Up								All Genes Analysis - Down
PRG4.6	5.22581e-08	-3.52257	0	0.666	0.000713114	8	0		CLEC4B1	PRG4		Hallmark								Hallmark
PF4.7	9.49369e-08	-3.51817	0.091	0.686	0.00129551	8	0		PLBD1	PF4		HALLMARK_COMPLEMENT [200]	Genes encoding components of the complement system, which is part of the innate immune system.	9		4.67 e-8	2.33 e-6			HALLMARK_COAGULATION [138]	Genes encoding components of blood coagulation system; also up-regulated in platelets.	2		5.02 e-4	1.75 e-2
ICAM2.6	3.95772e-07	-1.92583	0.091	0.651	0.00540071	8	0		LTB4R1	ICAM2		HALLMARK_MTORC1_SIGNALING [200]	Genes up-regulated through activation of mTORC1 complex.	8		6.52 e-7	1.63 e-5			HALLMARK_ADIPOGENESIS [200]	Genes up-regulated during adipocyte differentiation (adipogenesis).	2		1.05 e-3	1.75 e-2
APOE.7	7.02929e-07	-3.03264	0.864	0.859	0.00959217	8	0		CD209A	APOE		HALLMARK_IL2_STAT5_SIGNALING [199]	Genes up-regulated by STAT5 in response to IL2 stimulation.	7		7.74 e-6	1 e-4			HALLMARK_KRAS_SIGNALING_UP [200]	Genes up-regulated by KRAS activation.	2		1.05 e-3	1.75 e-2
SLPI.5	7.47353e-07	-3.90664	0.545	0.801	0.0101984	8	0		CCR2	SLPI		HALLMARK_INTERFERON_GAMMA_RESPONSE [200]	Genes up-regulated in response to IFNG [GeneID=3458].	7		8 e-6	1 e-4
CD5L.7	9.59047e-07	-1.91771	0	0.588	0.0130872	8	0		DDR1	CD5L		HALLMARK_MITOTIC_SPINDLE [199]	Genes important for mitotic spindle assembly.	6		8.28 e-5	6.08 e-4
FABP4.6	1.00855e-06	-2.43442	0	0.587	0.0137627	8	0		CELF4	FABP4		HALLMARK_ALLOGRAFT_REJECTION [200]	Genes up-regulated during transplant rejection.	6		8.52 e-5	6.08 e-4			Function Classification
ALOX15.7	1.09895e-06	-2.86726	0.091	0.626	0.0149963	8	0		SULF2	ALOX15		HALLMARK_APICAL_JUNCTION [200]	Genes encoding components of apical junction complex.	6		8.52 e-5	6.08 e-4
THBS1.6	2.65868e-06	-1.98648	0.045	0.582	0.0362803	8	0		HPGD	THBS1		HALLMARK_REACTIVE_OXYGEN_SPECIES_PATHWAY [49]	Genes up-regulated by reactive oxigen species (ROS).	3		7.19 e-4	4.28 e-3
MT.ND2.2	2.78362e-06	-0.578261	1	0.941	0.0379852	8	0		MGL2	CD37		HALLMARK_P53_PATHWAY [200]	Genes involved in p53 pathways and networks.	5		7.71 e-4	4.28 e-3			GO Classification
CD37.4	2.91139e-06	-1.2057	0.409	0.798	0.0397288	8	0		CD300C2			HALLMARK_CHOLESTEROL_HOMEOSTASIS [74]	Genes involved in cholesterol homeostasis.	3		2.37 e-3	1.19 e-2			GOBP_INFLAMMATORY_RESPONSE [815]	The immediate defensive reaction (by vertebrate tissue) to infection or injury caused by chemical or physical agents. The process is characterized by local vasodilation, extravasation of plasma into intercellular spaces and accumulation of white blood cells and macrophages. [GO_REF:0000022, ISBN:0198506732]	6		1.23 e-8	1.03 e-4
CLEC4B1	5.18224e-77	1.45629	0.773	0.014	7.07168e-73	8	1		EAR2											GOBP_DEFENSE_RESPONSE [1739]	Reactions, triggered in response to the presence of a foreign body or the occurrence of an injury, which result in restriction of damage to the organism attacked or prevention/recovery from the infection caused by the attack. [GOC:go_curators]	7		2.71 e-8	1.03 e-4
PLBD1	5.15334e-52	2.17638	0.864	0.047	7.03225e-48	8	1		RGAG4											GOCC_COLLAGEN_CONTAINING_EXTRACELLULAR_MATRIX [427]	An extracellular matrix consisting mainly of proteins (especially collagen) and glycosaminoglycans (mostly as proteoglycans) that provides not only essential physical scaffolding for the cellular constituents but can also initiate crucial biochemical and biomechanical cues required for tissue morphogenesis, differentiation and homeostasis. The components are secreted by cells in the vicinity and …	5		2.97 e-8	1.03 e-4
LTB4R1	1.12741e-46	1.22929	0.545	0.014	1.53847e-42	8	1		GSN			Function Classification								GOBP_IMMUNE_RESPONSE [1882]	Any immune system process that functions in the calibrated response of an organism to a potential internal or invasive threat. [GO_REF:0000022, GOC:add]	7		4.68 e-8	1.22 e-4
CD209A	1.93398e-46	2.18666	0.773	0.042	2.63911e-42	8	1		SLAMF8			REACTOME_INNATE_IMMUNE_SYSTEM [1117]	Innate Immune System	21		5.38 e-10	1.42 e-6			GOBP_ENDOCYTOSIS [635]	A vesicle-mediated transport process in which cells take up external materials or membrane constituents by the invagination of a small region of the plasma membrane to form a new membrane-bounded vesicle. [GOC:mah, ISBN:0198506732, ISBN:0716731363]	5		2.13 e-7	3.69 e-4
CCR2	8.74574e-41	2.35107	0.909	0.075	1.19344e-36	8	1		AMICA1			REACTOME_RHO_GTPASE_CYCLE [450]	RHO GTPase cycle	14		9.5 e-10	1.42 e-6			GOBP_LONG_CHAIN_FATTY_ACID_TRANSPORT [66]	The directed movement of long-chain fatty acids into, out of or within a cell, or between cells, by means of some agent such as a transporter or pore. A long-chain fatty acid is a fatty acid with a chain length between C13 and C22. [GOC:ai]	3		4.82 e-7	7.16 e-4
DDR1	2.42903e-39	0.516038	0.318	0.003	3.31466e-35	8	1		SLAMF9			REACTOME_SIGNALING_BY_RHO_GTPASES_MIRO_GTPASES_AND_RHOBTB3 [719]	Signaling by Rho GTPases, Miro GTPases and RHOBTB3	16		6.95 e-9	6.9 e-6			GOBP_FATTY_ACID_TRANSPORT [99]	The directed movement of fatty acids into, out of or within a cell, or between cells, by means of some agent such as a transporter or pore. Fatty acids are aliphatic monocarboxylic acids liberated from naturally occurring fats and oils by hydrolysis. [GOC:ai]	3		1.64 e-6	2.14 e-3
CELF4	2.96367e-38	0.511496	0.364	0.006	4.04423e-34	8	1		IGSF9			REACTOME_HEMOSTASIS [678]	Hemostasis	15		2.28 e-8	1.7 e-5			GOBP_WOUND_HEALING [431]	The series of events that restore integrity to a damaged tissue, following an injury. [GOC:bf, PMID:15269788]	4		2.46 e-6	2.84 e-3
SULF2	1.10398e-37	0.681394	0.455	0.013	1.50649e-33	8	1		TRERF1			NABA_ECM_AFFILIATED [170]	Genes encoding proteins affiliated structurally or functionally to extracellular matrix proteins	8		1.89 e-7	1.13 e-4			GOBP_RESPONSE_TO_WOUNDING [561]	Any process that results in a change in state or activity of a cell or an organism (in terms of movement, secretion, enzyme production, gene expression, etc.) as a result of a stimulus indicating damage to the organism. [GOC:go_curators]	4		6.96 e-6	7.24 e-3
HPGD	3.40948e-35	1.1091	0.318	0.004	4.65258e-31	8	1		TNIP3			SIG_BCR_SIGNALING_PATHWAY [46]	Members of the BCR signaling pathway	5		6.46 e-7	3.21 e-4			GOBP_ENGULFMENT_OF_APOPTOTIC_CELL [19]	The removal of the apoptotic cell by phagocytosis, by a neighboring cell or by a phagocyte. [GOC:rk, PMID:15536015]	2		9.23 e-6	8 e-3
MGL2	5.83034e-35	2.11312	0.591	0.032	7.95608e-31	8	1		UPB1			REACTOME_CYTOKINE_SIGNALING_IN_IMMUNE_SYSTEM [719]	Cytokine Signaling in Immune system	13		1.96 e-6	5.84 e-4
CD300C2	5.73814e-34	0.859999	0.545	0.026	7.83027e-30	8	1		OLFM1			KEGG_CHEMOKINE_SIGNALING_PATHWAY [189]	Chemokine signaling pathway	7		5.53 e-6	1.5 e-3
EAR2	1.48676e-32	0.387204	0.273	0.003	2.02883e-28	8	1		ACVRL1			REACTOME_SIGNALING_BY_GPCR [698]	Signaling by GPCR	12		8.19 e-6	1.9 e-3
RGAG4	2.93043e-32	0.460431	0.364	0.009	3.99887e-28	8	1		MRC1			SIG_PIP3_SIGNALING_IN_B_LYMPHOCYTES [36]	Genes related to PIP3 signaling in B lymphocytes	4		8.26 e-6	1.9 e-3
GSN	3.47586e-32	0.737309	0.545	0.027	4.74316e-28	8	1		SLAMF7
SLAMF8	3.80313e-32	0.584937	0.455	0.017	5.18975e-28	8	1		NAAA
AMICA1	5.1491e-32	1.12401	0.5	0.022	7.02647e-28	8	1		CLEC12A			GO Classification
SLAMF9	9.16605e-32	1.08362	0.591	0.036	1.2508e-27	8	1		NECTIN1			GOBP_LOCOMOTION [1921]	Self-propelled movement of a cell or organism from one location to another. [GOC:dgh]	44		7.8 e-24	8.12 e-20
IGSF9	1.42201e-31	0.337278	0.318	0.006	1.94048e-27	8	1		LMO1			GOBP_CELL_MIGRATION [1556]	The controlled self-propelled movement of a cell from one site to a destination guided by molecular cues. Cell migration is a central process in the development and maintenance of multicellular organisms. [GOC:cjm, GOC:dph, GOC:ems, GOC:pf, Wikipedia:Cell_migration]	38		1.94 e-21	1.01 e-17
TRERF1	1.18534e-29	0.914489	0.455	0.02	1.61751e-25	8	1		H2-DMB1			GOBP_TAXIS [619]	The directed movement of a motile cell or organism in response to an external stimulus. [GOC:jl, ISBN:0192801023]	24		4.15 e-18	1.44 e-14
TNIP3	1.49867e-28	0.54785	0.364	0.011	2.04509e-24	8	1		PALLD			GOBP_CELL_ACTIVATION [1095]	A change in the morphology or behavior of a cell resulting from exposure to an activating factor such as a cellular or soluble ligand. [GOC:mgi_curators]	29		2.62 e-17	6.83 e-14
UPB1	3.27991e-27	0.750802	0.409	0.017	4.47576e-23	8	1		PLXND1			GOBP_IMMUNE_RESPONSE [1882]	Any immune system process that functions in the calibrated response of an organism to a potential internal or invasive threat. [GO_REF:0000022, GOC:add]	35		4.48 e-16	9.32 e-13
OLFM1	1.09743e-26	1.1658	0.591	0.046	1.49756e-22	8	1		RAMP1			GOBP_LYMPHOCYTE_ACTIVATION [792]	A change in morphology and behavior of a lymphocyte resulting from exposure to a specific antigen, mitogen, cytokine, chemokine, cellular ligand, or soluble factor. [GOC:mgi_curators, ISBN:0781735149]	24		1.03 e-15	1.79 e-12
ACVRL1	4.60279e-26	0.336132	0.273	0.006	6.28096e-22	8	1		FAM129A			GOBP_T_CELL_ACTIVATION [507]	The change in morphology and behavior of a mature or immature T cell resulting from exposure to a mitogen, cytokine, chemokine, cellular ligand, or an antigen for which it is specific. [GOC:mgi_curators, ISBN:0781735149]	20		2.24 e-15	2.94 e-12
MRC1	5.97631e-26	1.41113	0.636	0.057	8.15527e-22	8	1		CORO2A			GOBP_REGULATION_OF_CELL_POPULATION_PROLIFERATION [1745]	Any process that modulates the frequency, rate or extent of cell proliferation. [GOC:jl]	33		2.26 e-15	2.94 e-12
SLAMF7	4.39109e-25	0.807194	0.5	0.032	5.99208e-21	8	1		CIITA			GOBP_REGULATION_OF_CELLULAR_COMPONENT_MOVEMENT [1122]	Any process that modulates the frequency, rate or extent of the movement of a cellular component. [GOC:ai, GOC:dph, GOC:jl]	27		3.86 e-15	4.12 e-12
NAAA	5.20083e-24	1.44131	0.773	0.105	7.09705e-20	8	1		PLEKHO1			GOCC_CELL_SURFACE [932]	The external part of the cell wall and/or plasma membrane. [GOC:jl, GOC:mtg_sensu, GOC:sm]	25		3.96 e-15	4.12 e-12
CLEC12A	8.42501e-24	1.01085	0.455	0.029	1.14968e-19	8	1		FAM105A
NECTIN1	9.26038e-24	0.5668	0.409	0.022	1.26367e-19	8	1		H2-EB1
LMO1	2.836e-23	0.431106	0.318	0.011	3.87e-19	8	1		ADRBK2
H2.DMB1	2.43049e-21	1.82926	0.909	0.201	3.31664e-17	8	1		DNA2
X1700025G04RIK	2.68062e-21	0.638476	0.5	0.04	3.65798e-17	8	1		USP13
PLXND1.1	3.5672e-21	0.830946	0.5	0.042	4.8678e-17	8	1		CLEC10A
RAMP1	4.53349e-21	0.456408	0.364	0.019	6.1864e-17	8	1		P2RY6
FAM129A	1.41568e-20	0.805003	0.545	0.053	1.93184e-16	8	1		DDIT4
CORO2A	3.79102e-20	0.444298	0.455	0.033	5.17323e-16	8	1		H2-AA
CIITA	6.1271e-20	0.790727	0.5	0.043	8.36104e-16	8	1		IL13RA1
PLEKHO1	7.33317e-19	1.23987	0.682	0.096	1.00068e-14	8	1		H2-AB1
FAM105A	1.36806e-18	0.604835	0.545	0.056	1.86685e-14	8	1		BATF3
H2.EB1.8	1.80349e-18	2.53064	1	0.386	2.46104e-14	8	1		MARCKS
ADRBK2	2.07415e-18	1.13981	0.273	0.011	2.83039e-14	8	1		CLEC4A1
DNA2	2.27716e-18	0.665431	0.318	0.017	3.10742e-14	8	1		FCRLS
USP13.PALLD	3.04881e-18	0.45302	0.273	0.011	4.1604e-14	8	1		CD74
CLEC10A	4.6882e-18	2.02663	0.682	0.112	6.39752e-14	8	1		CCDC88A
P2RY6	4.87588e-18	0.589113	0.409	0.032	6.65363e-14	8	1		KLRD1
DDIT4	8.22906e-18	0.855409	0.545	0.059	1.12294e-13	8	1		FGL2
H2.AA.8	1.09444e-17	2.41941	1	0.412	1.49348e-13	8	1		TIFAB
IL13RA1	1.98371e-17	0.718739	0.5	0.052	2.70697e-13	8	1		KCTD12
H2.AB1.7	2.02861e-17	2.63669	1	0.449	2.76824e-13	8	1		PTMS
BATF3	5.71979e-17	0.769832	0.545	0.067	7.80523e-13	8	1		TIAM1
MARCKS	8.25201e-17	1.48257	0.727	0.141	1.12607e-12	8	1		RNF150
CLEC4A1	1.0016e-15	0.843272	0.636	0.1	1.36679e-11	8	1		ID3
FCRLS	1.27662e-15	0.694338	0.318	0.022	1.74208e-11	8	1		SEMA4A
CD74.7	2.18143e-15	2.0568	1	0.552	2.97678e-11	8	1		NFATC2
CCDC88A.2	2.60802e-15	1.01972	0.818	0.202	3.5589e-11	8	1		H2-DMA
KLRD1.1	8.62365e-15	0.969787	0.364	0.03	1.17678e-10	8	1		PIP4K2A
FGL2	1.09022e-14	0.548322	0.409	0.04	1.48772e-10	8	1		TMEM176A
TIFAB	4.72444e-14	0.62185	0.591	0.095	6.44697e-10	8	1		ITPR1
KCTD12.5	8.54421e-14	1.40541	0.864	0.301	1.16594e-09	8	1		TMSB4X
PTMS.1	9.67589e-14	0.861306	0.682	0.128	1.32037e-09	8	1		CLEC4A3
TIAM1	3.00202e-13	0.734021	0.591	0.099	4.09656e-09	8	1		MRVI1
RNF150	3.36635e-13	0.475638	0.364	0.036	4.59372e-09	8	1		KMO
ID3	3.84625e-13	0.993082	0.591	0.095	5.2486e-09	8	1		CBFA2T3
SEMA4A	4.06742e-13	0.598233	0.545	0.083	5.55041e-09	8	1		CCDC109B
NFATC2	5.63159e-13	0.428163	0.318	0.027	7.68487e-09	8	1		RND3
H2.DMA.4	8.76761e-13	1.53384	0.955	0.496	1.19643e-08	8	1		PTPRO
PIP4K2A	9.381e-13	1.01384	0.773	0.211	1.28013e-08	8	1		ANXA5
TMEM176A.4	2.00455e-12	1.48244	0.955	0.469	2.73541e-08	8	1		MS4A6C
ITPR1	2.13401e-12	0.774337	0.682	0.145	2.91207e-08	8	1		CD52
TMSB4X.2	3.38869e-12	0.810809	0.955	0.994	4.6242e-08	8	1		PID1
CLEC4A3	3.79919e-12	0.764055	0.682	0.158	5.18438e-08	8	1		H2AFY
MRVI1	4.59286e-12	0.421576	0.273	0.022	6.26742e-08	8	1		NAPSA
KMO	4.63525e-12	0.319474	0.318	0.029	6.32526e-08	8	1		GM2A
CBFA2T3.2	5.0416e-12	1.20471	0.818	0.284	6.87977e-08	8	1		CD226
CCDC109B.1.4	6.05204e-12	1.0104	0.864	0.273	8.25861e-08	8	1		CYSLTR1
RND3	9.37177e-12	0.932622	0.636	0.135	1.27887e-07	8	1		IRF4
PTPRO	1.02232e-11	0.622551	0.5	0.085	1.39506e-07	8	1		EFHD2
ANXA5	1.31784e-11	1.02641	0.864	0.254	1.79832e-07	8	1		AIF1
MS4A6C.1	4.9387e-11	1.4543	0.773	0.231	6.73935e-07	8	1		TPPP3
CD52.5	5.79142e-11	1.12613	1	0.852	7.90298e-07	8	1		CLEC4A2
PID1.5	6.35048e-11	1.15005	0.864	0.392	8.66587e-07	8	1		ZFP608
H2AFY.1	1.30201e-10	1.17656	0.909	0.506	1.77672e-06	8	1		DPP4
NAPSA.6	1.36148e-10	1.22407	0.864	0.288	1.85787e-06	8	1		SPN
GM2A.1	1.36822e-10	1.55313	0.864	0.488	1.86707e-06	8	1		ATOX1
CD226	1.385e-10	0.263088	0.273	0.024	1.88997e-06	8	1		CKB
CYSLTR1.1	5.5534e-10	0.708797	0.682	0.184	7.57817e-06	8	1		PRKAB2
IRF4	5.82268e-10	0.622188	0.545	0.11	7.94563e-06	8	1		KDM7A
EFHD2.2	7.28423e-10	1.08341	0.773	0.293	9.94006e-06	8	1		FNBP1
AIF1	1.11906e-09	0.450687	0.409	0.063	1.52706e-05	8	1		SLC25A3
TPPP3	1.42152e-09	0.652762	0.545	0.116	1.93981e-05	8	1		JARID2
CLEC4A2	1.90609e-09	0.580419	0.455	0.083	2.60105e-05	8	1		PICALM
ZFP608	2.02379e-09	0.42794	0.364	0.053	2.76166e-05	8	1		ECE1
DPP4	2.19322e-09	0.299233	0.364	0.049	2.99286e-05	8	1		TAX1BP3
SPN	2.78325e-09	0.33163	0.364	0.052	3.79802e-05	8	1		IFI30
ATOX1.3	2.82158e-09	1.03396	0.955	0.646	3.85033e-05	8	1		DEF6
CKB.5	3.29038e-09	1.27696	0.864	0.448	4.49005e-05	8	1		KSR1
PRKAB2	3.80799e-09	0.389783	0.273	0.03	5.19638e-05	8	1		PLEKHA1
KDM7A.1	3.89063e-09	0.794926	0.773	0.258	5.30915e-05	8	1		CHN2
FNBP1.SLC25A3	4.11276e-09	0.649432	0.727	0.215	5.61228e-05	8	1		CTSH
JARID2.1	5.05487e-09	0.520705	0.545	0.125	6.89787e-05	8	1		LCP1
PICALM.2	5.19425e-09	1.03507	0.773	0.293	7.08807e-05	8	1		TMEM176B
ECE1	6.05943e-09	0.354714	0.273	0.032	8.2687e-05	8	1		LIFR
TAX1BP3	6.39521e-09	0.482713	0.5	0.112	8.7269e-05	8	1		ORAI1
IFI30.3	7.28185e-09	1.16441	0.955	0.664	9.93682e-05	8	1		ARRDC4
DEF6	1.28716e-08	0.595041	0.364	0.057	0.000175645	8	1		PGM1
KSR1	1.46336e-08	0.408432	0.273	0.032	0.000199691	8	1		LSP1
PLEKHA1	1.67454e-08	0.601711	0.545	0.121	0.000228508	8	1		PLCG2
CHN2	1.9423e-08	0.539102	0.273	0.033	0.000265046	8	1		RNASE6
CTSH.1	2.28693e-08	0.896782	1	0.69	0.000312075	8	1		PITPNM1
LCP1.2	2.95601e-08	0.786022	0.955	0.593	0.000403377	8	1		MS4A6B
TMEM176B.6	3.55796e-08	1.15999	0.909	0.529	0.000485519	8	1		IFNGR1
LIFR	3.78056e-08	0.552154	0.545	0.138	0.000515895	8	1		ABCC1
ORAI1	4.14069e-08	0.805382	0.682	0.23	0.000565038	8	1		EDEM1
ARRDC4	8.33703e-08	0.300472	0.318	0.049	0.00113767	8	1		GM26522
PGM1	8.60159e-08	0.41955	0.364	0.062	0.00117377	8	1		EMB
LSP1.3	9.77805e-08	0.801197	0.955	0.785	0.00133431	8	1		CYTH4
PLCG2	9.97244e-08	0.821967	0.636	0.214	0.00136084	8	1		SAMD9L
RNASE6.1	1.08864e-07	0.692945	0.545	0.138	0.00148556	8	1		ADCY7
PITPNM1	1.13804e-07	0.250591	0.409	0.076	0.00155296	8	1		CORO1A
MS4A6B.1	1.16451e-07	0.496169	0.455	0.09	0.00158909	8	1		TAOK3
IFNGR1.4	2.00141e-07	0.770786	0.818	0.372	0.00273112	8	1		GLIPR2
ABCC1	2.20099e-07	0.593296	0.364	0.069	0.00300347	8	1		PPM1M
EDEM1.2	2.23044e-07	0.678961	0.727	0.271	0.00304365	8	1		RYR1
GM26522	2.66284e-07	0.368229	0.364	0.066	0.00363372	8	1		ZFP770
EMB.2	2.72134e-07	0.516911	0.682	0.205	0.00371354	8	1		BORCS6
CYTH4.2	2.92422e-07	0.867446	0.773	0.382	0.00399039	8	1		YWHAH
SAMD9L.1	3.25353e-07	0.562493	0.682	0.225	0.00443976	8	1		EVI2A
ADCY7	3.28636e-07	0.649528	0.545	0.142	0.00448457	8	1		TNFRSF18
CORO1A.7	3.53176e-07	0.723014	0.955	0.462	0.00481944	8	1		BC035044
TAOK3.3	3.63509e-07	0.698065	0.864	0.446	0.00496045	8	1		X5031439G07RIK
GLIPR2	3.99684e-07	0.449372	0.5	0.126	0.00545409	8	1		LZIC
PPM1M	4.54673e-07	0.452824	0.455	0.112	0.00620447	8	1		ANXA2
RYR1	4.996e-07	0.433818	0.5	0.126	0.00681754	8	1		PTPRC
ZFP770	5.02392e-07	0.344453	0.318	0.053	0.00685564	8	1		PFKFB4
BORCS6	5.08635e-07	0.443521	0.545	0.165	0.00694083	8	1		CLEC7A
YWHAH.1	5.50779e-07	0.734597	0.818	0.426	0.00751594	8	1		HLCS
EVI2A.2	5.64022e-07	0.579422	0.727	0.28	0.00769665	8	1		AP1B1
TNFRSF18.1	5.80562e-07	0.308932	0.364	0.066	0.00792234	8	1		GNAI2
BC035044	6.40955e-07	0.609359	0.318	0.056	0.00874647	8	1		SH2B3
X5031439G07RIK.2	6.80735e-07	0.906909	0.636	0.24	0.00928931	8	1		LGALS3
LZIC	7.49266e-07	0.297387	0.364	0.07	0.0102245	8	1		TES
ANXA2.3	7.78185e-07	0.712244	0.864	0.521	0.0106191	8	1		RIN3
PTPRC.5	9.76686e-07	1.04333	0.955	0.62	0.0133279	8	1		MBNL1
PFKFB4	1.03983e-06	0.365909	0.273	0.044	0.0141895	8	1		PHF11A
CLEC7A.4	1.06437e-06	0.891687	0.636	0.22	0.0145244	8	1		SHC1
HLCS	1.17719e-06	0.336512	0.273	0.044	0.0160639	8	1		CCL9
AP1B1	1.20614e-06	0.335522	0.409	0.093	0.0164589	8	1		SRSF9
GNAI2.1	1.33789e-06	0.478061	1	0.836	0.0182569	8	1		PREX1
SH2B3	1.35939e-06	0.342917	0.591	0.172	0.0185502	8	1		DOCK10
LGALS3.7	1.41917e-06	0.903345	0.864	0.63	0.0193661	8	1		CNN2
TES.1	1.42828e-06	0.404185	0.409	0.093	0.0194903	8	1		MTMR4
RIN3	1.46666e-06	0.626266	0.636	0.221	0.020014	8	1		BC028528
MBNL1.2	1.53256e-06	0.823583	0.909	0.664	0.0209133	8	1		LMO4
PHF11A	1.5788e-06	0.445588	0.273	0.047	0.0215444	8	1		SMIM15
SHC1	1.59461e-06	0.522949	0.364	0.076	0.02176	8	1		LFNG
CCL9.6	1.72988e-06	0.806057	0.955	0.535	0.023606	8	1		PTPRS
SRSF9.1	1.98911e-06	0.551304	0.864	0.379	0.0271434	8	1		RHOG
PREX1	2.11699e-06	0.44906	0.5	0.138	0.0288884	8	1		H13
DOCK10.2	2.30358e-06	0.630182	0.773	0.308	0.0314347	8	1
CNN2.3	2.3365e-06	0.74461	0.682	0.27	0.0318839	8	1
MTMR4	2.43688e-06	0.432431	0.273	0.047	0.0332537	8	1
BC028528.1	2.46606e-06	0.820021	0.682	0.29	0.0336518	8	1
LMO4	2.72636e-06	0.809732	0.636	0.228	0.037204	8	1
SMIM15	3.02716e-06	0.524235	0.591	0.211	0.0413086	8	1
LFNG	3.1038e-06	0.320398	0.5	0.133	0.0423545	8	1
PTPRS	3.10945e-06	0.270783	0.318	0.062	0.0424316	8	1
RHOG.2	3.14671e-06	0.603977	0.818	0.385	0.04294	8	1
H13.1	3.56441e-06	0.531169	0.682	0.288	0.0486399	8	1
