# Supplementary material for: Broad-spectrum antibiotics disrupt homeostatic efferocytosis
Source: Nat Metab. Author manuscript; Available in PMC 2024 Sep 20. (PMC7616532; doi:10.1038/s42255-024-01107-7)
Supplement: Supplementary Table 8 [file EMS197952-supplement-Supplementary_Table_8.xlsx]

## Sheet: Control
Cluster 1							Cluster 2
Scaling		gene #	scale	pval	log2 pval		Scaling		gene #	scale	pval	log2 pval
Lysosome	KEGG_LYSOSOME [121]	28		3.42e-25	81.2742		Lysosome	KEGG_LYSOSOME [121]	20		8.13e-18	56.7715
VEGF Signaling	WP_VEGFAVEGFR2_SIGNALING_PATHWAY [438]	36		5.35e-17	54.0532		VEGF Signaling	WP_VEGFAVEGFR2_SIGNALING_PATHWAY [438]	28		2.24e-14	45.3435
Rho/GEF Activity	REACTOME_RHO_GTPASE_CYCLE [450]	54		2.65e-24	78.3203		Rho/GEF Activity	REACTOME_RHO_GTPASE_CYCLE [450]	0		N/A	N/A
ECM Biology	REACTOME_EXTRACELLULAR_MATRIX_ORGANIZATION [301]	28		1.45e-14	45.9709		ECM Biology	REACTOME_EXTRACELLULAR_MATRIX_ORGANIZATION [301]	24		2.51e-14	45.1793
RTK Signaling	REACTOME_SIGNALING_BY_RECEPTOR_TYROSINE_KINASES [519]	35		3.58e-14	44.667		RTK Signaling	REACTOME_SIGNALING_BY_RECEPTOR_TYROSINE_KINASES [519]	16		0.000241	12.0187
TAM Signaling	WP_TYROBP_CAUSAL_NETWORK_IN_MICROGLIA [63]	22		8.08e-19	60.1023		TAM Signaling	WP_TYROBP_CAUSAL_NETWORK_IN_MICROGLIA [63]	11		6.37e-10	30.548
Vesicular Transport	GOBP_VESICLE_MEDIATED_TRANSPORT [1575]	148		9.26e-38	123.022		Vesicular Transport	GOBP_VESICLE_MEDIATED_TRANSPORT [1575]	61		1.12e-21	69.597
Cell Migration	GOBP_CELL_MIGRATION [1556]	135		1.5e-39	128.97		Cell Migration	GOBP_CELL_MIGRATION [1556]	68		4.01e-27	87.6885
Cell-Cell Contact	GOBP_BIOLOGICAL_ADHESION [1515]	85		1.04e-30	99.6013		Cell-Cell Contact	GOBP_BIOLOGICAL_ADHESION [1515]	56		6.39e-19	60.4408
Secretory Granules	GOCC_SECRETORY_GRANULE [864]	132		2.94e-62	204.404		Secretory Granules	GOCC_SECRETORY_GRANULE [864]	83		1.47e-59	195.438
		Gene Scale		Pval Scale					Gene Scale		Pval Scale
		120-150	0.35"	>100	1				120-150	0.35"	>100	1
		80-119	0.31"	70-99	0.75				80-119	0.31"	70-99	0.75
		40-79	0.27"	40-69	0.5				40-79	0.27"	40-69	0.5
		20-39	0.22"	15-39	0.25				20-39	0.22"	15-39	0.25
		0-19	0.16"	<15	0				1-19	0.16"	<15	0
		0	0.10"						0	0.10"
KEGG_LYSOSOME [121]		Lysosome	28		3.42 e-25
WP_VEGFAVEGFR2_SIGNALING_PATHWAY [438]		VEGFA-VEGFR2 signaling pathway	36		5.35 e-17
REACTOME_RHO_GTPASE_CYCLE [450]		RHO GTPase cycle	54		1.08 e-16

## Sheet: Abx
Cluster 1								Cluster 2
Scaling		gene #	scale	pval	log2 pval			Scaling		gene #	scale	pval	log2 pval
Lysosome	KEGG_LYSOSOME [121]	19		1.09e-17	56.3484			Lysosome	KEGG_LYSOSOME [121]	11		9.12e-10	30.0302
VEGF Signaling	WP_VEGFAVEGFR2_SIGNALING_PATHWAY [438]	24		9.92e-11	33.2309			VEGF Signaling	WP_VEGFAVEGFR2_SIGNALING_PATHWAY [438]	9		0.003	8.38082
Rho/GEF Activity	REACTOME_RHO_GTPASE_CYCLE [450]	17		1.37e-05	16.1555			Rho/GEF Activity	REACTOME_RHO_GTPASE_CYCLE [450]	0		N/A	N/A
ECM Biology	REACTOME_EXTRACELLULAR_MATRIX_ORGANIZATION [301]	23		2.39e-13	41.9281			ECM Biology	REACTOME_EXTRACELLULAR_MATRIX_ORGANIZATION [301]	11		6.95e-06	17.1346
RTK Signaling	REACTOME_SIGNALING_BY_RECEPTOR_TYROSINE_KINASES [519]	22		6.22e-08	23.9385			RTK Signaling	REACTOME_SIGNALING_BY_RECEPTOR_TYROSINE_KINASES [519]	0		N/A	N/A
TAM Signaling	WP_TYROBP_CAUSAL_NETWORK_IN_MICROGLIA [63]	11		7.92e-10	30.2338			TAM Signaling	WP_TYROBP_CAUSAL_NETWORK_IN_MICROGLIA [63]	5		0.000371	11.3963
Vesicular Transport	GOBP_VESICLE_MEDIATED_TRANSPORT [1575]	68		1.79e-26	85.5302			Vesicular Transport	GOBP_VESICLE_MEDIATED_TRANSPORT [1575]	28		3.9e-09	27.9339
Cell Migration	GOBP_CELL_MIGRATION [1556]	65		1.62e-24	79.0303			Cell Migration	GOBP_CELL_MIGRATION [1556]	0		N/A	N/A
Cell-Cell Contact	GOBP_BIOLOGICAL_ADHESION [1515]	56		1.21e-18	59.5197			Cell-Cell Contact	GOBP_BIOLOGICAL_ADHESION [1515]	0		N/A	N/A
Secretory Granules	GOCC_SECRETORY_GRANULE [864]	79		9.11e-58	189.484			Secretory Granules	GOCC_SECRETORY_GRANULE [864]	42		7.32e-30	96.786
		Gene Scale		Pval Scale						Gene Scale		Pval Scale
		120-150	0.35"	>100	1					120-150	0.35"	>100	1
		80-119	0.31"	70-99	0.75					80-119	0.31"	70-99	0.75
		40-79	0.27"	40-69	0.5					40-79	0.27"	40-69	0.5
		20-39	0.22"	15-39	0.25					20-39	0.22"	15-39	0.25
		0-19	0.16"	<15	0					0-19	0.16"	<15	0

## Sheet: Abx+Butyrate
Cluster 1								Cluster 2
Scaling		gene #	scale	pval	log2 pval			Scaling		gene #	scale	pval	log2 pval
Lysosome	KEGG_LYSOSOME [121]	27		1.44e-24	79.2002			Lysosome	KEGG_LYSOSOME [121]	20		3.69e-09	28.0137
VEGF Signaling	WP_VEGFAVEGFR2_SIGNALING_PATHWAY [438]	40		6.38e-19	60.4431			VEGF Signaling	WP_VEGFAVEGFR2_SIGNALING_PATHWAY [438]	14		1.34e-06	19.5093
Rho/GEF Activity	REACTOME_RHO_GTPASE_CYCLE [450]	22		5.75e-07	20.7299			Rho/GEF Activity	REACTOME_RHO_GTPASE_CYCLE [450]	9		0.00471	7.73006
ECM Biology	REACTOME_EXTRACELLULAR_MATRIX_ORGANIZATION [301]	25		1.99e-12	38.8704			ECM Biology	REACTOME_EXTRACELLULAR_MATRIX_ORGANIZATION [301]	13		1.62e-07	22.5575
RTK Signaling	REACTOME_SIGNALING_BY_RECEPTOR_TYROSINE_KINASES [519]	30		4.74e-11	34.2963			RTK Signaling	REACTOME_SIGNALING_BY_RECEPTOR_TYROSINE_KINASES [519]	11		0.000917	10.0908
TAM Signaling	WP_TYROBP_CAUSAL_NETWORK_IN_MICROGLIA [63]	14		1.99e-12	38.8704			TAM Signaling	WP_TYROBP_CAUSAL_NETWORK_IN_MICROGLIA [63]	8		7.86e-08	23.6009
Vesicular Transport	GOBP_VESICLE_MEDIATED_TRANSPORT [1575]	99		1.47e-42	138.965			Vesicular Transport	GOBP_VESICLE_MEDIATED_TRANSPORT [1575]	43		1.48e-19	62.551
Cell Migration	GOBP_CELL_MIGRATION [1556]	97		2.15e-41	135.095			Cell Migration	GOBP_CELL_MIGRATION [1556]	41		1.96e-13	42.2142
Cell-Cell Contact	GOBP_BIOLOGICAL_ADHESION [1515]	91		2.12e-37	121.827			Cell-Cell Contact	GOBP_BIOLOGICAL_ADHESION [1515]	29		1.28e-09	29.5412
Secretory Granules	GOCC_SECRETORY_GRANULE [864]	102		1.75e-69	228.406			Secretory Granules	GOCC_SECRETORY_GRANULE [864]	43		2.72e-29	94.8923
		Gene Scale		Pval Scale						Gene Scale		Pval Scale
		120-150	0.35"	>100	1					120-150	0.35"	>100	1
		80-119	0.31"	70-99	0.75					80-119	0.31"	70-99	0.75
		40-79	0.27"	40-69	0.5					40-79	0.27"	40-69	0.5
		20-39	0.22"	15-39	0.25					20-39	0.22"	15-39	0.25
		0-19	0.16"	<15	0					0-19	0.16"	<15	0
