# Supplementary material for: Broad-spectrum antibiotics disrupt homeostatic efferocytosis
Source: Nat Metab. Author manuscript; Available in PMC 2024 Sep 20. (PMC7616532; doi:10.1038/s42255-024-01107-7)
Supplement: Supplementary Table 9 [file EMS197952-supplement-Supplementary_Table_9.csv]

	seqnames	start	end	width	strand	baseMean	log2FoldChange	lfcSE	stat	pvalue	padj	peak	feature	feature.ranges.start	feature.ranges.end	feature.ranges.width	feature.strand	distance	insideFeature	distanceToSite	symbol
1	chr7	30118752	30120008	1257	*	303.274604570889	-2.1117774234404	0.179670222385052	-11.7536305983672	6.76485780959197e-32	1.06752838664266e-28	X20	233060	30121942	30134950	13009	+	1933	upstream	1933	Zfp382
2	chr3	95557468	95559303	1836	*	549.908940314994	-1.77680702831999	0.151744434107573	-11.7092072521117	1.14343696386266e-31	1.71417559228269e-28	X21	67981	95559677	95587671	27995	+	373	upstream	373	Hormad1
3	chr17	29612669	29615358	2690	*	510.193112587688	-2.10415062277895	0.179757822477161	-11.7054745867668	1.19488809068848e-31	1.71417559228269e-28	X22	58230	29614790	29644991	30202	+	0	overlapStart	0	Rnf8
4	chr17	29612669	29615358	2690	*	510.193112587688	-2.10415062277895	0.179757822477161	-11.7054745867668	1.19488809068848e-31	1.71417559228269e-28	X22	106014251	29614876	29703359	88484	+	0	overlapStart	0	Gm28043
5	chr19	46326858	46328718	1861	*	331.463081638391	-2.22995673405515	0.193539317613741	-11.5219830345047	1.02230754256165e-30	1.24096339810724e-27	X26	68431	46328184	46330446	2263	+	0	overlapStart	0	Fbxl15
6	chr19	46326858	46328718	1861	*	331.463081638391	-2.22995673405515	0.193539317613741	-11.5219830345047	1.02230754256165e-30	1.24096339810724e-27	X26	73728	46312087	46327156	15070	-	0	overlapStart	0	Psd
7	chr19	3985084	3986672	1589	*	307.550678817111	-2.14291861313487	0.189054649617775	-11.334916213208	8.81163853337656e-30	8.97110076619025e-27	X31	71670	3986570	3990007	3438	+	0	overlapStart	0	Acy3
8	chr1	107522631	107523275	645	*	88.6077802001386	3.36553309798246	0.304960172973687	11.0359758297778	2.56254509615488e-28	1.684926787078e-25	X48	241197	107523944	107549271	25328	+	668	upstream	668	Serpinb10
9	chr10	24047807	24049741	1935	*	201.194268877839	2.11355667694166	0.193656157640107	10.9139657767532	9.88479351948396e-28	5.88630128808364e-25	X53	435207	24049510	24050586	1077	+	0	overlapStart	0	Taar7f
10	chr16	23428193	23430453	2261	*	471.429190747943	-1.75186269520044	0.165913840928917	-10.5588701062679	4.62191513029384e-26	1.87015722342569e-23	X78	239766	23429133	23433960	4828	+	0	overlapStart	0	Rtp1
11	chr5	142893246	142895604	2359	*	813.154682767742	-1.72017471090489	0.165576232340004	-10.3890195265018	2.78198153955655e-25	9.44108810429508e-23	X93	231863	142866946	142895421	28476	-	0	overlapStart	0	Fbxl18
12	chr13	34114310	34115192	883	*	87.5154385984513	2.91806387936943	0.28293263410828	10.3136348642365	6.11440466004232e-25	1.94925985328885e-22	X99	432745	34084155	34113272	29118	-	1037	upstream	1037	4930447K03Rik
13	chr9	123679922	123681688	1767	*	290.000654529836	-1.83593298617843	0.17932802352138	-10.2378476611022	1.34188303623568e-24	3.83767115425427e-22	X110	102680	123634770	123678885	44116	-	1036	upstream	1036	Slc6a20a
14	chr4	53158561	53160359	1799	*	491.252282589406	-1.85708525588044	0.183703777873469	-10.1091293678215	5.03295346173544e-24	1.33483230425069e-21	X119	11303	53030787	53159895	129109	-	0	overlapStart	0	Abca1
15	chr11	75349187	75350306	1120	*	339.083213942106	-1.69156337164846	0.173107172133164	-9.77176942355233	1.48829730109709e-22	2.81270365987576e-20	X167	68275	75298166	75348324	50159	-	862	upstream	862	Rpa1
16	chr3	31147852	31148312	461	*	88.9716758887175	-2.82181798900914	0.291753028136204	-9.6719407062736	3.96781270823329e-22	6.80587700459515e-20	X184	18417	31149920	31164324	14405	+	1607	upstream	1607	Cldn11
17	chr2	94261057	94261934	878	*	54.686070707134	3.48210620956579	0.367071912078311	9.48616904478084	2.39681204237133e-21	3.31779758198604e-19	X228	735259	94261300	94261399	100	-	0	includeFeature	0	Mir670
18	chrX	20797073	20798552	1480	*	260.047766805188	-1.69408885787494	0.17961512459933	-9.43177174892129	4.03219513964564e-21	5.36962492836946e-19	X237	11836	20797814	20860519	62706	+	0	overlapStart	0	Araf
19	chr7	122964803	122966432	1630	*	176.710204473999	1.84376966662193	0.196872266151479	9.36530930772794	7.5827864293288e-21	9.49683819428755e-19	X252	19647	122965686	123002557	36872	+	0	overlapStart	0	Rbbp6
20	chr5	113993992	113994536	545	*	82.4421199646156	2.684280793644	0.289936303592658	9.25817415888436	2.07957743301951e-20	2.32743061572797e-18	X282	231637	113937094	113993894	56801	-	97	upstream	97	Ssh1
21	chr7	141119757	141121283	1527	*	383.591923187211	-1.67739564137401	0.181195834401851	-9.25736315578829	2.09542932981774e-20	2.33688498510168e-18	X283	27388	141122382	141157606	35225	+	1098	upstream	1098	Ptdss2
22	chr7	141119757	141121283	1527	*	383.591923187211	-1.67739564137401	0.181195834401851	-9.25736315578829	2.09542932981774e-20	2.33688498510168e-18	X283	71345	141101212	141117806	16595	-	1950	upstream	1950	Ano9
23	chr1	185000486	185001216	731	*	66.9755008151753	2.8762072541258	0.314665068355313	9.14053558330807	6.21437906034352e-20	6.44762919273899e-18	X304	226778	184896789	184999570	102782	-	915	upstream	915	Mark1
24	chr6	120772381	120773353	973	*	252.757580102281	1.62117870220284	0.177507722536737	9.13300378729902	6.66245325936242e-20	6.78302217157217e-18	X310	71803	120773578	120794336	20759	+	224	upstream	224	Slc25a18
25	chr11	102320820	102322242	1423	*	390.790800200857	-1.9104103250186	0.209203005439434	-9.13184932982086	6.73389899197912e-20	6.83371659440042e-18	X311	21429	102304560	102319742	15183	-	1077	upstream	1077	Ubtf
26	chr9	69364282	69364941	660	*	76.9994990229084	2.60981831502399	0.287625225703525	9.07367672164506	1.15067149103903e-19	1.10720557709399e-17	X328	102642202	69348889	69364247	15359	-	34	upstream	34	Gm15511
27	chr1	82839527	82840295	769	*	109.863863833692	2.1715377294458	0.240785270755867	9.01856547383056	1.90568291567959e-19	1.7383022688371e-17	X346	15463	82839483	82901182	61700	+	0	inside	43	Agfg1
28	chr7	16478235	16479027	793	*	60.9829380791501	3.62210383915497	0.402394463022195	9.00137594327481	2.22906248618814e-19	2.01580060534625e-17	X349	18142	16455721	16477728	22008	-	506	upstream	506	Npas1
29	chr6	17635176	17636064	889	*	197.585304203998	-2.0110677972556	0.224155990177715	-8.97173345963759	2.91884030220685e-19	2.58768311174018e-17	X356	12343	17636234	17666972	30739	+	169	upstream	169	Capza2
30	chr19	5458183	5459141	959	*	159.575615816057	-1.91428299887746	0.213611540136762	-8.96151489592682	3.20247930369647e-19	2.80804414887567e-17	X359	240514	5453180	5457894	4715	-	288	upstream	288	Ccdc85b
31	chr19	5458183	5459141	959	*	159.575615816057	-1.91428299887746	0.213611540136762	-8.96151489592682	3.20247930369647e-19	2.80804414887567e-17	X359	58249	5460615	5465051	4437	+	1473	upstream	1473	Fibp
32	chr12	71014705	71015943	1239	*	152.52815024416	-2.10226977538559	0.234589121307057	-8.96149729225467	3.20299069609721e-19	2.80804414887567e-17	X360	238247	71015990	71098592	82603	+	46	upstream	46	Arid4a
33	chr12	71014705	71015943	1239	*	152.52815024416	-2.10226977538559	0.234589121307057	-8.96149729225467	3.20299069609721e-19	2.80804414887567e-17	X360	73204	70991615	71015832	24218	-	0	overlapStart	0	3110056K07Rik
34	chr11	109363575	109364776	1202	*	221.35766566263	-1.64372726800909	0.185826480609753	-8.84549533853043	9.11231862937318e-19	7.22597709200118e-17	X398	100036768	109352835	109363654	10820	-	0	overlapStart	0	Gm11696
35	chr15	79775858	79777625	1768	*	242.080665657062	-1.7064427634716	0.193202040949292	-8.83242617462556	1.02429326833456e-18	8.04172135370826e-17	X402	54152	79761453	79776972	15520	-	0	overlapStart	0	Dnal4
36	chr5	136199068	136201036	1969	*	250.285635659787	-1.77760929343843	0.201505580050994	-8.82163805582248	1.12797342249939e-18	8.74692117629075e-17	X407	66801	136178127	136198963	20837	-	104	upstream	104	Prkrip1
37	chr16	4594096	4595975	1880	*	204.656981743121	1.72913662365388	0.196296273594261	8.80881023359595	1.26481094631128e-18	9.7362678723245e-17	X410	83396	4594713	4624924	30212	+	0	overlapStart	0	Glis2
38	chr9	57557807	57558952	1146	*	378.536070460386	-1.62015190140898	0.183937249440844	-8.80817727966535	1.27197161114485e-18	9.76756594144585e-17	X411	24044	57560943	57588795	27853	+	1990	upstream	1990	Scamp2
39	chr9	57553974	57554305	332	*	106.192146573742	-2.31652086847337	0.263437489946009	-8.79343660975563	1.45053457930123e-18	1.10048850618573e-16	X416	110119	57544256	57552763	8508	-	1210	upstream	1210	Mpi
40	chr5	121521911	121523841	1931	*	210.457196293147	-1.7350329946027	0.198307410269742	-8.74920908019863	2.14853262968267e-18	1.55527152122511e-16	X436	280668	121518576	121522071	3496	-	0	overlapStart	0	Adam1a
41	chr19	6996376	6997959	1584	*	549.704411986189	-1.31036848641072	0.150638319230099	-8.69877261713963	3.35493001717865e-18	2.35823933791036e-16	X449	107328	6996131	6999046	2916	+	0	inside	244	Trpt1
42	chr19	6996376	6997959	1584	*	549.704411986189	-1.31036848641072	0.150638319230099	-8.69877261713963	3.35493001717865e-18	2.35823933791036e-16	X449	68323	6993018	6996117	3100	-	258	upstream	258	Nudt22
43	chr7	45365471	45366611	1141	*	198.592407517697	-1.97309108364879	0.228536604728138	-8.63358885547432	5.94564304600688e-18	3.98408577866291e-16	X471	50994	45366163	45367948	1786	+	0	overlapStart	0	Mtag2
44	chr2	90938377	90938909	533	*	63.4396230263867	2.68518144639309	0.311225934358201	8.62775607672407	6.2567337121435e-18	4.18366043832545e-16	X472	13046	90940382	91019497	79116	+	1472	upstream	1472	Celf1
45	chr11	102319769	102320401	633	*	164.393119294109	-2.02766393624638	0.236371779891307	-8.57828264092599	9.63000832163667e-18	6.19007520650051e-16	X491	21429	102304560	102319742	15183	-	26	upstream	26	Ubtf
46	chr8	107064621	107065773	1153	*	114.19429727226	-2.24466193045629	0.262983444330389	-8.53537353338599	1.39703342622322e-17	8.62852680333291e-16	X511	66269	107061476	107065644	4169	-	0	overlapStart	0	Tmed6
47	chr16	22658568	22660165	1598	*	234.878331182205	1.56208252506721	0.183227402618668	8.52537613229288	1.52314056558415e-17	9.31494737267165e-16	X516	110197	22468461	22657221	188761	-	1346	upstream	1346	Dgkg
48	chr2	22895589	22896801	1213	*	113.735696935446	2.05873926672609	0.243239575596626	8.4638334928695	2.58729142494713e-17	1.53203573476091e-15	X533	56075	22895522	22940266	44745	+	0	inside	66	Pdss1
49	chr7	144836310	144838616	2307	*	437.726371959151	-1.31575571720064	0.155772289821287	-8.44666094791417	2.99752648853128e-17	1.74442832679309e-15	X542	14174	144838083	144844436	6354	+	0	overlapStart	0	Fgf3
50	chr6	29522573	29524684	2112	*	761.841258055592	-1.35559994650784	0.160652423957413	-8.43809208174282	3.22559476127376e-17	1.86452374103592e-15	X546	27056	29526625	29541871	15247	+	1940	upstream	1940	Irf5
51	chr6	136780647	136782384	1738	*	215.509439099026	-1.56032475748824	0.18675749987	-8.35481712153122	6.55341617614714e-17	3.58461642868942e-15	X577	14917	136697284	136781765	84482	-	0	overlapStart	0	Gucy2c
52	chr11	98832504	98834795	2292	*	391.667381539694	-1.70900521417144	0.205374002834529	-8.32142915161663	8.69089605709395e-17	4.65693328451515e-15	X589	268480	98836785	98853697	16913	+	1989	upstream	1989	Rapgefl1
53	chr7	6155820	6156761	942	*	139.204900387935	1.82751787794183	0.219808483558332	8.31413714501538	9.24222234229866e-17	4.94396236178454e-15	X590	67109	6131491	6155997	24507	-	0	overlapStart	0	Zfp787
54	chr18	4352358	4353929	1572	*	260.649548286318	-1.51183016182759	0.182051335357322	-8.30441676717304	1.00310957170093e-16	5.31193644168676e-15	X596	73915	4353558	4380723	27166	+	0	overlapStart	0	4833419F23Rik
55	chr18	4352358	4353929	1572	*	260.649548286318	-1.51183016182759	0.182051335357322	-8.30441676717304	1.00310957170093e-16	5.31193644168676e-15	X596	26410	4331327	4353015	21689	-	0	overlapStart	0	Map3k8
56	chr2	152622789	152623313	525	*	56.2606174939788	2.96067658689821	0.35999643448471	8.22418308430206	1.9652570119266e-16	9.82971102272828e-15	X631	654459	152622356	152623053	698	-	0	overlapStart	0	Defb25
57	chr3	123446552	123447559	1008	*	47.9759868382176	3.15384998596431	0.384376500473809	8.20510614482586	2.30387249015074e-16	1.1414838251436e-14	X637	19142	123446913	123506597	59685	+	0	overlapStart	0	Prss12
58	chr7	80405281	80406004	724	*	64.5877153404447	2.43292753773839	0.297845717219869	8.16841538111628	3.1246644510994e-16	1.51039297562059e-14	X652	18550	80388585	80405436	16852	-	0	overlapStart	0	Furin
59	chr15	38300755	38301647	893	*	142.492116245364	-2.03163261563551	0.248968180217614	-8.16020992666505	3.34442815012329e-16	1.60770123722558e-14	X656	21847	38291463	38300706	9244	-	48	upstream	48	Klf10
60	chr2	36106659	36107669	1011	*	81.718875009011	-2.37752295333975	0.291593069888922	-8.15356467232034	3.53351160423239e-16	1.68971454153301e-14	X660	16874	36081953	36105408	23456	-	1250	upstream	1250	Lhx6
61	chr10	81191937	81192651	715	*	141.871505116822	-1.95079726481541	0.240470265654782	-8.1124261226374	4.9618940012338e-16	2.30636725438792e-14	X679	69678	81194609	81210877	16269	+	1957	upstream	1957	Atcayos
62	chr9	57468148	57469496	1349	*	325.382826432653	-1.53493589417239	0.189482634566302	-8.10066789331718	5.46582738260304e-16	2.52572442199611e-14	X683	56807	57441327	57468060	26734	-	87	upstream	87	Scamp5
63	chr8	13402623	13403667	1045	*	69.1037675820886	2.40845522628351	0.298482901560393	8.0689889226241	7.0882695869538e-16	3.21426546600358e-14	X696	24013	13405081	13421951	16871	+	1413	upstream	1413	Grk1
64	chr8	106600115	106601628	1514	*	81.4454302314063	2.24692545194063	0.281466814179843	7.98291428596252	1.42918152677707e-15	6.14528585376172e-14	X734	12550	106603351	106670246	66896	+	1722	upstream	1722	Cdh1
65	chr7	44498068	44499427	1360	*	382.992957235236	-1.5834630980417	0.200316656675434	-7.90479995184488	2.68364224122898e-15	1.11298860414491e-13	X761	69683	44489937	44496529	6593	-	1538	upstream	1538	Emc10
66	chr1	36509957	36510624	668	*	103.365607374003	-2.19526333241186	0.278080920417296	-7.89433280470155	2.91872376404971e-15	1.20415478061664e-13	X765	94218	36511867	36528237	16371	+	1242	upstream	1242	Cnnm3
67	chr11	75421343	75424428	3086	*	607.823083728663	-1.36875187880639	0.173715218962719	-7.87928591967604	3.2925729107303e-15	1.33913522726236e-13	X776	20317	75409769	75422701	12933	-	0	overlapStart	0	Serpinf1
68	chr9	21615339	21615958	620	*	70.4212420842902	2.26462253034369	0.28790227759874	7.86594169810627	3.66331134405741e-15	1.46909490889194e-13	X787	100316714	21613444	21613576	133	-	1762	upstream	1762	Mir1946b
69	chr9	21615339	21615958	620	*	70.4212420842902	2.26462253034369	0.28790227759874	7.86594169810627	3.66331134405741e-15	1.46909490889194e-13	X787	20586	21616169	21704230	88062	+	210	upstream	210	Smarca4
70	chr7	140844954	140846578	1625	*	178.636383166413	-1.98289058375663	0.252382586481938	-7.85668540526878	3.9443185559671e-15	1.56943194539976e-13	X793	338417	140845547	140846769	1223	+	0	overlapStart	0	Scgb1c1
71	chr7	140844954	140846578	1625	*	178.636383166413	-1.98289058375663	0.252382586481938	-7.85668540526878	3.9443185559671e-15	1.56943194539976e-13	X793	69287	140847805	140851018	3214	+	1226	upstream	1226	Odf3
72	chr7	140844954	140846578	1625	*	178.636383166413	-1.98289058375663	0.252382586481938	-7.85668540526878	3.9443185559671e-15	1.56943194539976e-13	X793	78520	140837221	140845689	8469	-	0	overlapStart	0	C330022C24Rik
73	chr7	28509516	28510356	841	*	179.201662012865	-1.61139237279112	0.20519606582345	-7.85293990079498	4.06396438198184e-15	1.60730300576101e-13	X798	330496	28508836	28510455	1620	-	0	inside	98	Ifnl2
74	chr15	81407643	81409690	2048	*	167.171158913575	-1.62997546670472	0.207616297437345	-7.85090326156412	4.13051483019349e-15	1.62953973194671e-13	X800	57755	81406926	81408299	1374	-	0	overlapStart	0	Dnajb7
75	chr11	67923275	67923802	528	*	33.7098007953197	3.89683121137986	0.497822520578983	7.8277519603728	4.96670582593764e-15	1.91397072737995e-13	X819	216835	67854523	67922153	67631	-	1121	upstream	1121	Usp43
76	chr17	28690429	28691225	797	*	61.4973505151974	2.45626359714351	0.315783497969034	7.77831524744329	7.3496736714165e-15	2.7386428659218e-13	X847	26416	28691329	28748406	57078	+	103	upstream	103	Mapk14
77	chr17	28690429	28691225	797	*	61.4973505151974	2.45626359714351	0.315783497969034	7.77831524744329	7.3496736714165e-15	2.7386428659218e-13	X847	224661	28637783	28690233	52451	-	195	upstream	195	Slc26a8
78	chr7	19564706	19566147	1442	*	212.0212741274	-1.58845220290345	0.204323759798941	-7.77419231354455	7.59303097657945e-15	2.81933706649205e-13	X850	232947	19530800	19563076	32277	-	1629	upstream	1629	Ppp1r37
79	chr7	5017233	5018380	1148	*	278.987877689493	-1.59829452068474	0.205702854093037	-7.76991903069001	7.85363130015536e-15	2.90244095391339e-13	X854	319748	5020376	5036768	16393	+	1995	upstream	1995	Zfp865
80	chr3	95124394	95125462	1069	*	178.523378034053	-1.70164097709679	0.219748642612706	-7.74357901311739	9.66566753237869e-15	3.4847875527887e-13	X875	50874	95124476	95129209	4734	+	0	overlapStart	0	Tmod4
81	chr11	121119289	121120303	1015	*	106.237535531216	-2.30123043768153	0.297259526688637	-7.74148591070031	9.82615866879696e-15	3.53618464932612e-13	X877	70956	121116215	121118677	2463	-	611	upstream	611	Tex19.2
82	chr10	79984659	79985446	788	*	133.79564957491	-1.9226148032549	0.248902341814294	-7.7243741028735	1.1240427285206e-14	3.98158390065528e-13	X891	216157	79974948	79984330	9383	-	328	upstream	328	Tmem259
83	chr12	69583998	69586044	2047	*	543.942444079163	-1.16679245044659	0.151760194230905	-7.68839586928373	1.48991207018448e-14	5.17875714175028e-13	X908	207965	69577628	69583110	5483	-	887	upstream	887	Vcpkmt
84	chrX	12937034	12938461	1428	*	128.255563181569	-1.93137146145763	0.251289025456021	-7.68585678563846	1.51976440972136e-14	5.26512453734531e-13	X911	245350	12936872	12938128	1257	+	0	overlapEnd	161	AA414768
85	chr7	138845954	138846423	470	*	37.4496361628946	3.27684752531513	0.427731773484949	7.66098692789871	1.8450964019135e-14	6.26162231621419e-13	X930	52432	138846079	138883057	36979	+	0	overlapStart	0	Ppp2r2d
86	chr7	138845954	138846423	470	*	37.4496361628946	3.27684752531513	0.427731773484949	7.66098692789871	1.8450964019135e-14	6.26162231621419e-13	X930	69546	138835823	138846273	10451	-	0	overlapStart	0	Mapk1ip1
87	chr5	139351688	139352442	755	*	148.220152676032	-1.67354616770678	0.218706687052832	-7.65201188065416	1.97858952617556e-14	6.68589550702643e-13	X934	545817	139352617	139357033	4417	+	174	upstream	174	Cyp2w1
88	chr5	139351688	139352442	755	*	148.220152676032	-1.67354616770678	0.218706687052832	-7.65201188065416	1.97858952617556e-14	6.68589550702643e-13	X934	68033	139336189	139351418	15230	-	269	upstream	269	Cox19
89	chr8	85387910	85388607	698	*	142.878020839163	-1.83113056326642	0.240163332926625	-7.62452178253986	2.44940705631306e-14	8.0897406797635e-13	X955	213435	85324303	85386345	62043	-	1564	upstream	1564	Mylk3
90	chr10	22173742	22174658	917	*	88.3445849614482	2.04120071472779	0.268389305830591	7.60537275660384	2.84083887921006e-14	9.27194579800917e-13	X967	19370	22173919	22374139	200221	+	0	overlapStart	0	Raet1c
91	chr19	5686851	5687574	724	*	133.579344322836	-2.05524238395986	0.270753076014773	-7.59083669227721	3.17846340680158e-14	1.02677055867006e-12	X977	26403	5688742	5702865	14124	+	1167	upstream	1167	Map3k11
92	chr19	6994987	6996100	1114	*	327.479204136532	-1.31392302875801	0.173795358720035	-7.56017328906112	4.02532724011172e-14	1.27275631585833e-12	X998	107328	6996131	6999046	2916	+	30	upstream	30	Trpt1
93	chr19	6994987	6996100	1114	*	327.479204136532	-1.31392302875801	0.173795358720035	-7.56017328906112	4.02532724011172e-14	1.27275631585833e-12	X998	68323	6993018	6996117	3100	-	0	inside	16	Nudt22
94	chr10	81133487	81134876	1390	*	452.21731856842	-1.46743419664143	0.195920957189505	-7.48992970273237	6.89105126368835e-14	2.08122936778247e-12	X1045	16969	81135220	81152995	17776	+	343	upstream	343	Zbtb7a
95	chr7	104001686	104003268	1583	*	234.981023184729	-1.47893623511733	0.198041793729555	-7.46779862606659	8.15475093451994e-14	2.43723574095061e-12	X1056	259124	104003259	104004224	966	+	0	overlapStart	0	Olfr638
96	chr1	172340400	172342123	1724	*	428.971906030735	-1.20378868520286	0.161758315041624	-7.44189678838516	9.92497566913325e-14	2.91931180888643e-12	X1073	16513	172341210	172374085	32876	+	0	overlapStart	0	Kcnj10
97	chr5	113773234	113774042	809	*	61.8593473305337	2.21493714161525	0.298774366418691	7.41341088984628	1.23091761223649e-13	3.53494001454011e-12	X1099	53890	113742446	113772510	30065	-	723	upstream	723	Sart3
98	chr17	34121261	34122933	1673	*	107.613011860062	-1.84124729827734	0.248574376031295	-7.40722888527147	1.28965772645593e-13	3.68685575223512e-12	X1104	14312	34112023	34122634	10612	-	0	overlapStart	0	Brd2
99	chr10	24027015	24027694	680	*	82.5646463589719	2.00070935686153	0.270735966596018	7.3898912730975	1.46948925308995e-13	4.15160728296918e-12	X1117	435206	24027222	24028298	1077	+	0	overlapStart	0	Taar7d
100	chr10	127000520	127001270	751	*	117.679462161367	-2.03395220921319	0.275831228654323	-7.37390113199323	1.65706096678161e-13	4.62000893750833e-12	X1132	11567	127000709	127020994	20286	+	0	overlapStart	0	Avil
101	chr17	34197591	34198468	878	*	177.163885823546	-1.53392660141327	0.20891819215763	-7.34223566445529	2.10055103856729e-13	5.75647548418482e-12	X1151	16913	34197721	34201454	3734	+	0	overlapStart	0	Psmb8
102	chr9	57552882	57553235	354	*	90.3622572796132	-2.09572574297092	0.286179492744295	-7.32311642205431	2.42277432222876e-13	6.52433279725785e-12	X1172	110119	57544256	57552763	8508	-	118	upstream	118	Mpi
103	chr5	149182314	149183269	956	*	161.318576993609	-1.75337967556588	0.239761408283417	-7.3130187552671	2.61206539325658e-13	6.93934308725344e-12	X1188	231915	149184350	149215434	31085	+	1080	upstream	1080	Uspl1
104	chr19	3956784	3958448	1665	*	549.604579324816	-1.40433759950618	0.1926662267291	-7.2889661221256	3.12342573076391e-13	8.11345180976458e-12	X1215	73458	3958645	3972103	13459	+	196	upstream	196	Aldh3b3
105	chr17	33783510	33784068	559	*	106.501276298519	-1.87166035926977	0.257548009633714	-7.26722897968287	3.66936527978718e-13	9.316881544277e-12	X1243	57875	33773750	33781830	8081	-	1679	upstream	1679	Angptl4
106	chr11	75511937	75512683	747	*	57.2513112352957	2.31623395502989	0.318735333888593	7.2669506915712	3.67692942504813e-13	9.32858276398265e-12	X1244	380713	75513540	75526582	13043	+	856	upstream	856	Scarf1
107	chr17	17829852	17830785	934	*	100.999831228064	1.76447508837301	0.24316043519249	7.25642346780727	3.97459443940817e-13	9.99539243841921e-12	X1255	387230	17830188	17830257	70	+	0	includeFeature	0	Mir99b
108	chr17	17829852	17830785	934	*	100.999831228064	1.76447508837301	0.24316043519249	7.25642346780727	3.97459443940817e-13	9.99539243841921e-12	X1255	387248	17830352	17830444	93	+	0	includeFeature	0	Mirlet7e
109	chr17	17829852	17830785	934	*	100.999831228064	1.76447508837301	0.24316043519249	7.25642346780727	3.97459443940817e-13	9.99539243841921e-12	X1255	387235	17830812	17830879	68	+	26	upstream	26	Mir125a
110	chr6	124805832	124807121	1290	*	195.433071620907	-1.55245652397786	0.21438285939999	-7.24151421584188	4.43702645676879e-13	1.10526434097932e-11	X1267	14794	124808661	124810619	1959	+	1539	upstream	1539	Spsb2
111	chr18	6135763	6136860	1098	*	181.663176208899	-1.63147147337699	0.227449969855257	-7.172880587389	7.34359051052404e-13	1.75053670772394e-11	X1324	75415	6024427	6136098	111672	-	0	overlapStart	0	Arhgap12
112	chr11	67454968	67455777	810	*	122.051666877788	-1.6582534995602	0.23144566028268	-7.16476384795838	7.79207572412695e-13	1.85045674890271e-11	X1329	14457	67455437	67688990	233554	+	0	overlapStart	0	Gas7
113	chr9	57559591	57560427	837	*	213.902025475283	-1.52913332545637	0.213944382192125	-7.14734039654842	8.84752937541555e-13	2.07456816209131e-11	X1346	24044	57560943	57588795	27853	+	515	upstream	515	Scamp2
114	chr7	127992750	127995220	2471	*	550.188790036751	-1.08116828520726	0.154116706403727	-7.01525688185298	2.29526853177708e-12	4.90792480565152e-11	X1476	66824	127989708	127993867	4160	-	0	overlapStart	0	Pycard
115	chr10	81193855	81195315	1461	*	408.51450345641	-1.22914409385676	0.175502287401895	-7.00357876841832	2.49505528673608e-12	5.28145136852296e-11	X1491	69678	81194609	81210877	16269	+	0	overlapStart	0	Atcayos
116	chr6	85333086	85333706	621	*	44.2987770231135	2.69993908382059	0.385758273751823	6.99904387678174	2.57715150718937e-12	5.43500765583982e-11	X1496	94282	85213049	85333422	120374	-	0	overlapStart	0	Sfxn5
117	chr9	25480355	25480936	582	*	38.8523285222872	2.70372774086261	0.386387956306139	6.99744310539642	2.60675861716003e-12	5.47749059362102e-11	X1502	67484	25481547	25604110	122564	+	610	upstream	610	Eepd1
118	chr5	88719811	88720264	454	*	51.1010088220903	2.42024622164509	0.347206605925456	6.970622621635	3.15541353635407e-12	6.50476855786223e-11	X1531	68473	88720855	88764220	43366	+	590	upstream	590	Mob1b
119	chr2	154304679	154306006	1328	*	60.784682341991	2.12429199560851	0.30539335271123	6.95592086975504	3.502664357523e-12	7.12291171313037e-11	X1552	433492	154307227	154320646	13420	+	1220	upstream	1220	Bpifb9b
120	chr1	88053038	88054451	1414	*	82.0964623677315	1.96264104655268	0.282280565746315	6.95280258264929	3.58099659922554e-12	7.25882040257914e-11	X1557	394430	88055388	88219004	163617	+	936	upstream	936	Ugt1a10
121	chr17	34858329	34859105	777	*	149.656991674892	-1.46285631935044	0.210548141545989	-6.94784721731164	3.70902357033931e-12	7.4846862470255e-11	X1564	102465587	34857569	34857632	64	-	696	upstream	696	Mir6972
122	chr17	31276841	31278109	1269	*	110.497693210967	-2.17487081775229	0.313144725788399	-6.94525769922088	3.77770090529725e-12	7.58930733749756e-11	X1571	22092	31255019	31277383	22365	-	0	overlapStart	0	Rsph1
123	chr3	31148665	31149145	481	*	78.4138976956974	-2.0611661344496	0.297568619065954	-6.92669186999438	4.30795476464855e-12	8.55653620686425e-11	X1589	18417	31149920	31164324	14405	+	774	upstream	774	Cldn11
124	chr11	19922346	19923091	746	*	77.7382699259307	1.8988050835519	0.275118308822447	6.90177651817904	5.13561855499139e-12	1.00176302357283e-10	X1618	114716	19924375	20024026	99652	+	1283	upstream	1283	Spred2
125	chr4	59439815	59440541	727	*	311.651568240657	-1.13149678827598	0.164146397301339	-6.89321731623987	5.45444504079265e-12	1.05676942868298e-10	X1629	634731	59314683	59438633	123951	-	1181	upstream	1181	Susd1
126	chr17	35391330	35392829	1500	*	214.566275341805	-1.48345716685411	0.21605734043557	-6.86603456223	6.60110873094836e-12	1.25504573890037e-10	X1660	15016	35394126	35397588	3463	+	1296	upstream	1296	H2-Q5
127	chr5	139349727	139351290	1564	*	334.788904728531	-1.55580087138459	0.226939878236197	-6.8555640528075	7.10316856950464e-12	1.34161043220907e-10	X1671	545817	139352617	139357033	4417	+	1326	upstream	1326	Cyp2w1
128	chr5	139349727	139351290	1564	*	334.788904728531	-1.55580087138459	0.226939878236197	-6.8555640528075	7.10316856950464e-12	1.34161043220907e-10	X1671	68033	139336189	139351418	15230	-	0	inside	127	Cox19
129	chr17	34851272	34852058	787	*	154.155761626201	-1.59047349499167	0.232067321278389	-6.85350046801172	7.20644160700996e-12	1.35867684324278e-10	X1674	108077	34839228	34850210	10983	-	1061	upstream	1061	Skiv2l
130	chr17	33978813	33979785	973	*	166.103245379373	-1.60558082451987	0.2343700611103	-6.85062254501971	7.35292924271965e-12	1.38134404660402e-10	X1680	630499	33974659	33978827	4169	-	0	overlapStart	0	H2-K2
131	chr5	136137159	136137973	815	*	28.2000283504564	3.31436819368505	0.483828778747508	6.85029154790046	7.36996310894734e-12	1.38372043831938e-10	X1681	71735	136122772	136136074	13303	-	1084	upstream	1084	Lrwd1
132	chr9	108568382	108569349	968	*	166.680060524713	-1.5066414922856	0.220601729117402	-6.82969031255317	8.50981356626886e-12	1.57616329791673e-10	X1704	387186	108568319	108568392	74	+	0	overlapEnd	62	Mir191
133	chr9	108568382	108569349	968	*	166.680060524713	-1.5066414922856	0.220601729117402	-6.82969031255317	8.50981356626886e-12	1.57616329791673e-10	X1704	66706	108565537	108567434	1898	-	947	upstream	947	Ndufaf3
134	chr9	108568382	108569349	968	*	166.680060524713	-1.5066414922856	0.220601729117402	-6.82969031255317	8.50981356626886e-12	1.57616329791673e-10	X1704	67789	108569886	108572774	2889	+	536	upstream	536	Dalrd3
135	chr5	122283145	122285006	1862	*	257.676184958835	-1.18708054324947	0.173949560489837	-6.82428021034765	8.83672506497658e-12	1.63001683095106e-10	X1711	320717	122284365	122324281	39917	+	0	overlapStart	0	Pptc7
136	chr1	39653392	39654276	885	*	138.042322793406	-1.55966740918363	0.229306143988201	-6.80168172582365	1.03404851548932e-11	1.87668805045189e-10	X1739	263764	39618406	39651474	33069	-	1917	upstream	1917	Creg2
137	chr15	79287469	79288229	761	*	98.1379007322135	-1.97267934056008	0.290064422676859	-6.80083176818176	1.0401683227302e-11	1.88670990998205e-10	X1740	207495	79258195	79285537	27343	-	1931	upstream	1931	Baiap2l2
138	chr1	180640837	180642293	1457	*	209.215564517705	-1.48548810907541	0.218744275038496	-6.79098051281106	1.11373970574044e-11	2.00632071078047e-10	X1752	72568	180641150	180690694	49545	+	0	overlapStart	0	Lin9
139	chr9	123853516	123854099	584	*	216.830479111512	-1.34837622289158	0.199903389091041	-6.74513938469295	1.52880188516742e-11	2.66430239082103e-10	X1811	17281	123789500	123851899	62400	-	1616	upstream	1616	Fyco1
140	chr4	86586994	86588565	1572	*	515.044542916064	-1.18334079490305	0.175486869444287	-6.74318710368661	1.54949459049082e-11	2.6929294477137e-10	X1816	100217448	86586453	86586583	131	-	410	upstream	410	Scarna8
141	chr5	136112705	136114661	1957	*	235.374786674557	-1.43115065518493	0.213816652229462	-6.69335451781865	2.18111864936861e-11	3.67725885110699e-10	X1872	20022	136116631	136122947	6317	+	1969	upstream	1969	Polr2j
142	chr2	3513054	3514520	1467	*	138.32275721349	-1.63351446141352	0.244212464352853	-6.68890699638214	2.24843561548715e-11	3.78266932091631e-10	X1876	227526	3513030	3526376	13347	+	0	inside	23	Cdnf
143	chr2	3513054	3514520	1467	*	138.32275721349	-1.63351446141352	0.244212464352853	-6.68890699638214	2.24843561548715e-11	3.78266932091631e-10	X1876	50497	3488850	3512814	23965	-	239	upstream	239	Hspa14
144	chr6	122855898	122856763	866	*	84.3796667819137	1.97335660688068	0.295259322499658	6.68346926415157	2.33350819458908e-11	3.90704785832499e-10	X1885	12267	122847138	122856161	9024	-	0	overlapStart	0	C3ar1
145	chr2	103799301	103800724	1424	*	238.785148979138	-1.21013570407951	0.181697342819999	-6.66017281979932	2.73505783932696e-11	4.50058188044828e-10	X1918	53872	103762941	103797649	34709	-	1651	upstream	1651	Caprin1
146	chr11	70323945	70325097	1153	*	175.568630246999	-1.35659878098002	0.203847398088347	-6.65497226700961	2.83353477166745e-11	4.64085059307713e-10	X1927	11685	70315610	70322628	7019	-	1316	upstream	1316	Alox12e
147	chr5	130029545	130030572	1028	*	222.230061264232	-1.29199298744596	0.194175126328143	-6.65375123929402	2.85715432929762e-11	4.67226154336591e-10	X1930	12909	130029290	130060789	31500	+	0	inside	254	Crcp
148	chr5	130029545	130030572	1028	*	222.230061264232	-1.29199298744596	0.194175126328143	-6.65375123929402	2.85715432929762e-11	4.67226154336591e-10	X1930	109900	130011258	130029247	17990	-	297	upstream	297	Asl
149	chr17	33782294	33783236	943	*	167.093369942929	-1.44491840047661	0.218050945709366	-6.62651746717256	3.43698820485939e-11	5.49517653158902e-10	X1974	57875	33773750	33781830	8081	-	463	upstream	463	Angptl4
150	chr4	126095732	126097197	1466	*	338.407237514088	-1.22509171842426	0.185054229032452	-6.6201768250831	3.58769449000686e-11	5.71100262904744e-10	X1982	116748	126096623	126098584	1962	+	0	overlapStart	0	Lsm10
151	chr9	37148843	37149477	635	*	83.7971082028045	1.87853798779623	0.284046599531517	6.61348522001154	3.75375493779029e-11	5.94143729145433e-10	X1994	208076	36890982	37147407	256426	-	1435	upstream	1435	Pknox2
152	chr15	76234322	76235979	1658	*	190.081496183755	-1.50760608050196	0.228132536792615	-6.60846585803962	3.88323067925481e-11	6.11875404233455e-10	X2003	18810	76170974	76232570	61597	-	1751	upstream	1751	Plec
153	chr7	19402609	19403505	897	*	199.838044953493	-1.27966296978046	0.19379500380608	-6.60317833095915	4.02434949944821e-11	6.32532343386878e-10	X2008	12715	19404776	19422841	18066	+	1270	upstream	1270	Ckm
154	chr1	87755920	87756393	474	*	66.5451766318248	-1.93812355160323	0.294080711561569	-6.59044770842599	4.38502226303392e-11	6.80746127120577e-10	X2033	77040	87755870	87792428	36559	+	0	inside	49	Atg16l1
155	chr2	90780846	90781423	578	*	42.8056446841998	2.54494166545298	0.386515699523963	6.58431641609218	4.56982988540062e-11	7.0630950545117e-10	X2042	271813	90782727	90834437	51711	+	1303	upstream	1303	Agbl2
156	chr15	103148308	103149584	1277	*	133.56317469127	-1.45159700416189	0.22059093846812	-6.58049244562093	4.68892657577523e-11	7.23653846738592e-10	X2045	432989	103123070	103146828	23759	-	1479	upstream	1479	D930007P13Rik
157	chr12	87389882	87391250	1369	*	152.738767835297	1.49002569626791	0.226512318924873	6.5781221230714	4.76426862801339e-11	7.34563176202885e-10	X2047	20773	87305058	87388355	83298	-	1526	upstream	1526	Sptlc2
158	chr17	34822485	34824099	1615	*	227.619941378504	-1.40993722146613	0.214513565180858	-6.57271823475315	4.94048974434655e-11	7.58760939080418e-10	X2055	625018	34809092	34823464	14373	-	0	overlapStart	0	C4a
159	chr1	170305583	170306412	830	*	40.0252061540933	2.45306783824036	0.373451569923384	6.5686371026466	5.07778666053441e-11	7.76829979607982e-10	X2063	665574	170298199	170306332	8134	-	0	overlapStart	0	Gm7694
160	chr15	75703732	75704873	1142	*	158.825945701702	1.34448948716185	0.205210504272738	6.55175763017927	5.68637808121794e-11	8.59931857313462e-10	X2087	14787	75704280	75715485	11206	+	0	overlapStart	0	Rhpn1
161	chr14	63045858	63046750	893	*	98.3328718552063	-1.7058000074048	0.260888661651167	-6.53842139634882	6.21715456941633e-11	9.35269853981644e-10	X2098	619548	63046991	63048610	1620	+	240	upstream	240	Defb42
162	chr14	63045858	63046750	893	*	98.3328718552063	-1.7058000074048	0.260888661651167	-6.53842139634882	6.21715456941633e-11	9.35269853981644e-10	X2098	72609	63047029	63058149	11121	+	278	upstream	278	2700070H01Rik
163	chr5	35740118	35741231	1114	*	108.846128043857	-1.56465965684787	0.239733598894885	-6.52665985936298	6.72525339403821e-11	1.00167872755658e-09	X2119	231147	35697180	35739987	42808	-	130	upstream	130	Sh3tc1
164	chr8	123158898	123159375	478	*	81.8138255399589	-2.04996619833438	0.314656361785918	-6.51493644272513	7.27204427679676e-11	1.07354449362409e-09	X2137	57429	123140192	123158315	18124	-	582	upstream	582	Sult5a1
165	chr1	173277387	173277834	448	*	27.326421709824	3.1395964006499	0.481988180159248	6.51384521423862	7.32509809873655e-11	1.08082010796739e-09	X2139	100504232	173274382	173277777	3396	-	0	overlapStart	0	Mptx2
166	chr6	85334078	85334936	859	*	63.2385830640725	2.08658634938898	0.320481949066341	6.51077652101101	7.47633028485919e-11	1.10056184757668e-09	X2144	94282	85213049	85333422	120374	-	655	upstream	655	Sfxn5
167	chr12	111814556	111815697	1142	*	95.700098200156	1.74536795701415	0.269068841605979	6.48669666319089	8.77387323187547e-11	1.27609314779365e-09	X2170	74335	111803192	111813873	10682	-	682	upstream	682	Xrcc3
168	chr1	39531403	39533179	1777	*	156.074691149195	-1.39980124885192	0.216287142100744	-6.4719577652929	9.67411658825627e-11	1.39672824172898e-09	X2186	52846	39534992	39546889	11898	+	1812	upstream	1812	Cnot11
169	chr3	95857753	95859089	1337	*	205.156978644567	-1.22413961361233	0.189270677062152	-6.46766647963302	9.95278649358124e-11	1.43368276825156e-09	X2191	70767	95830124	95855885	25762	-	1867	upstream	1867	Prpf3
170	chr5	136035936	136036584	649	*	31.9103700629159	2.74555044626421	0.425535371018525	6.45199114633571	1.10390029842551e-10	1.56937825759494e-09	X2220	100647	136038496	136046487	7992	+	1911	upstream	1911	Upk3b
171	chr6	129512300	129512905	606	*	31.221110112672	2.76628172235707	0.428886035257532	6.44992257837449	1.11907305001058e-10	1.5866605809247e-09	X2226	330428	129512555	129519227	6673	+	0	overlapStart	0	Tmem52b
172	chr13	23867702	23868862	1161	*	162.738218363054	-1.4106224452624	0.21888622224114	-6.44454653572653	1.1594655550319e-10	1.6359959615372e-09	X2236	20504	23867750	23895730	27981	+	0	overlapStart	0	Slc17a1
173	chr5	137626721	137627370	650	*	149.745900710128	-1.36312240353897	0.211878462096162	-6.43351093855076	1.24689616914815e-10	1.74825810726277e-09	X2251	231798	137629121	137641099	11979	+	1750	upstream	1750	Lrch4
174	chr5	137626721	137627370	650	*	149.745900710128	-1.36312240353897	0.211878462096162	-6.43351093855076	1.24689616914815e-10	1.74825810726277e-09	X2251	100316903	137629175	137642902	13728	+	1804	upstream	1804	Gm20605
175	chr10	79853045	79853870	826	*	102.526907201747	-1.69846763950932	0.264493536797551	-6.42158466355784	1.34862971123389e-10	1.87589697295076e-09	X2269	19205	79854427	79864771	10345	+	556	upstream	556	Ptbp1
176	chr4	40721939	40723421	1483	*	206.4616629616	-1.45628707773892	0.226966078767693	-6.41632038428736	1.39607487002217e-10	1.93591911128161e-09	X2276	15502	40722150	40737149	15000	+	0	overlapStart	0	Dnaja1
177	chr4	40721939	40723421	1483	*	206.4616629616	-1.45628707773892	0.226966078767693	-6.41632038428736	1.39607487002217e-10	1.93591911128161e-09	X2276	387203	40722917	40722995	79	+	0	includeFeature	0	Mir207
178	chr16	38342779	38343765	987	*	116.56962757285	-1.62738373886578	0.254497364228908	-6.39450134894924	1.61072127536479e-10	2.20642249009497e-09	X2304	320214	38297754	38342143	44390	-	635	upstream	635	Cfap91
179	chr1	173267406	173268210	805	*	32.840849805297	2.73823379416724	0.428277369653729	6.39359907431289	1.62025929182275e-10	2.21756303162263e-09	X2306	258645	173270147	173271137	991	+	1936	upstream	1936	Olfr418
180	chr1	46892545	46893832	1288	*	272.380539552477	-1.15244653363789	0.180372819022217	-6.38924722630156	1.66704354450574e-10	2.2746892048485e-09	X2313	227059	46807544	46892852	85309	-	0	overlapStart	0	Slc39a10
181	chr11	67921531	67921980	450	*	24.2019472721754	3.27600369886212	0.514855260671812	6.36296052328845	1.97901568727513e-10	2.65334384477869e-09	X2354	216835	67854523	67922153	67631	-	0	inside	172	Usp43
182	chr4	43559780	43560578	799	*	95.3007454985307	-1.59761968244474	0.251977227440018	-6.34033360346047	2.2926817217909e-10	3.02505551092987e-09	X2392	12913	43562332	43567060	4729	+	1753	upstream	1753	Creb3
183	chr5	120887211	120888440	1230	*	208.141226268134	-1.23940260663747	0.195656653029221	-6.33457941474841	2.37989566050025e-10	3.13227218269593e-09	X2398	23960	120876142	120887613	11472	-	0	overlapStart	0	Oas1g
184	chr16	16829177	16830860	1684	*	104.326825240571	1.69362095995243	0.267690517280448	6.32678728091849	2.50318048850313e-10	3.28904577009355e-09	X2402	50525	16753016	16829456	76441	-	0	overlapStart	0	Spag6l
185	chr15	82048118	82048654	537	*	45.1377166673429	2.26714067051628	0.358354622265147	6.32652833158888	2.50738281085176e-10	3.293196375085e-09	X2403	20826	82040525	82047598	7074	-	519	upstream	519	Snu13
186	chr5	142906420	142907147	728	*	245.729413320749	-1.27206098309877	0.201508860282784	-6.31268015368477	2.74243920422972e-10	3.56189809566643e-09	X2430	11461	142903115	142906754	3640	-	0	overlapStart	0	Actb
187	chr4	126430164	126431224	1061	*	163.810005247936	-1.35772450853582	0.215528935282817	-6.29949991055358	2.98607473768936e-10	3.85769565273082e-09	X2443	214150	126331704	126429556	97853	-	607	upstream	607	Ago3
188	chr15	81743521	81744370	850	*	77.1255726005738	-1.87335862420993	0.298273474893256	-6.28067455505507	3.371071502733e-10	4.30975632951671e-09	X2468	20286	81745057	81796260	51204	+	686	upstream	686	Zc3h7b
189	chr4	155789010	155790365	1356	*	188.171773534934	-1.61501693547155	0.257771260076677	-6.26531031811362	3.72083675790559e-10	4.72188696888855e-09	X2487	242805	155790439	155799503	9065	+	73	upstream	73	Ankrd65
190	chr16	16360825	16361778	954	*	69.9234780551844	1.80377994991723	0.288910164048825	6.24339387939428	4.28176848495522e-10	5.36257520451079e-09	X2520	74006	16312230	16358959	46730	-	1865	upstream	1865	Dnm1l
191	chr5	150517951	150518441	491	*	81.0314410741598	-1.73003914256935	0.277289704270205	-6.23910342117683	4.40085971848958e-10	5.49645957955084e-09	X2527	545824	150507055	150518164	11110	-	0	overlapStart	0	Zar1l
192	chr18	61219955	61220446	492	*	89.1816980493381	-1.74343685119439	0.279932212175764	-6.22806799418895	4.72222133198992e-10	5.86071676991482e-09	X2543	225600	61220315	61289924	69610	+	0	overlapStart	0	Pde6a
193	chr15	81742530	81743259	730	*	68.9260318541277	-1.9486780998602	0.313057400871275	-6.22466708800625	4.82579605569245e-10	5.9728215417141e-09	X2550	20286	81745057	81796260	51204	+	1797	upstream	1797	Zc3h7b
194	chr10	79986901	79987743	843	*	134.185771939538	-1.71800473139987	0.276112180388059	-6.22212583662669	4.90463401477634e-10	6.06089092170541e-09	X2554	12798	79988584	79996062	7479	+	840	upstream	840	Cnn2
195	chr4	141441850	141442670	821	*	83.9687607169465	1.56091248600854	0.250945836150185	6.22011709759698	4.96783986973234e-10	6.13419382349852e-09	X2556	22642	141444654	141467930	23277	+	1983	upstream	1983	Zbtb17
196	chr1	173741930	173742452	523	*	54.77016777484	1.9193746905455	0.309428970129423	6.20295730468513	5.54118764219491e-10	6.7758784647545e-09	X2581	226691	173723427	173741747	18321	-	182	upstream	182	Ifi207
197	chr17	21228889	21231444	2556	*	177.806998423378	1.20421262605334	0.194302526218105	6.19761693011449	5.73244495280184e-10	6.99619857522734e-09	X2586	171232	21228826	21229815	990	+	0	overlapEnd	62	Vmn1r234
198	chr7	127375612	127376510	899	*	168.865904554761	-1.3259877937062	0.214194169564848	-6.19058771020727	5.99403026239731e-10	7.29570339805328e-09	X2593	269997	127372537	127376050	3514	-	0	overlapStart	0	Zfp747
199	chr7	101011889	101013000	1112	*	278.695647470106	-1.06759374646911	0.172459122429749	-6.19041620662304	6.00055598219637e-10	7.30083066129914e-09	X2594	18442	100996568	101012866	16299	-	0	overlapStart	0	P2ry2
200	chr9	62812038	62812669	632	*	26.935240197258	3.14387849470561	0.508457694822518	6.18316632183728	6.28284564473032e-10	7.60325503808794e-09	X2608	14155	62791821	62811934	20114	-	103	upstream	103	Fem1b
201	chr16	84834630	84835305	676	*	37.2751350832484	2.55517801286647	0.413979033539801	6.17224015191777	6.73291271263154e-10	8.07054531421816e-09	X2633	14390	84834925	84863779	28855	+	0	overlapStart	0	Gabpa
202	chr4	41134569	41135554	986	*	197.587751313624	-1.37774593287139	0.223219347928108	-6.17216180254734	6.73625097288652e-10	8.07148128152131e-09	X2634	67615	41135743	41193380	57638	+	188	upstream	188	Ube2r2
203	chr13	43713516	43714981	1466	*	228.692812533812	-1.18642754701595	0.192366759119943	-6.16752890386949	6.9365436379359e-10	8.29572769067431e-09	X2639	622552	43716791	43719038	2248	+	1809	upstream	1809	Gm20751
204	chr9	106157683	106158735	1053	*	68.5514716615539	-1.78324321649165	0.289218158532183	-6.16573739886119	7.01554288886439e-10	8.37433998167356e-09	X2644	235582	106152857	106158138	5282	-	0	overlapStart	0	Glyctk
205	chr4	45012282	45013437	1156	*	155.617357587761	-1.23707705932626	0.202288709894641	-6.11540337555452	9.63130261523452e-10	1.11631855247674e-08	X2723	230119	44991242	45012412	21171	-	0	overlapStart	0	Zbtb5
206	chr19	34528002	34528568	567	*	46.2818944387646	-2.17091093928919	0.35545631611554	-6.10739165648568	1.01272512410667e-09	1.16737098765269e-08	X2738	16889	34492318	34527474	35157	-	527	upstream	527	Lipa
207	chr11	69881480	69882749	1270	*	192.473333662585	-1.21344569049004	0.199130046111426	-6.09373479384946	1.10306348952506e-09	1.26091223444044e-08	X2761	216858	69878261	69881406	3146	-	73	upstream	73	Kctd11
208	chr11	69881480	69882749	1270	*	192.473333662585	-1.21344569049004	0.199130046111426	-6.09373479384946	1.10306348952506e-09	1.26091223444044e-08	X2761	102466208	69882032	69882094	63	-	0	includeFeature	0	Mir6924
209	chr19	5895155	5895803	649	*	357.399424719561	-1.11112616030884	0.183260736407162	-6.0630890287387	1.33531700116551e-09	1.50192230483908e-08	X2806	332359	5891138	5894149	3012	-	1005	upstream	1005	Tigd3
210	chr1	54927616	54928975	1360	*	70.927397096235	1.77282890902094	0.292486116590485	6.06124122979521	1.35075067466963e-09	1.518740364918e-08	X2807	329154	54645340	54926387	281048	-	1228	upstream	1228	Ankrd44
211	chr8	120539556	120540335	780	*	226.559361307579	-1.23301043251546	0.203661998434905	-6.05419981140743	1.41117361863987e-09	1.58104545892414e-08	X2817	74227	120536892	120537726	835	-	1829	upstream	1829	1700016A09Rik
212	chr12	116281034	116282083	1050	*	61.6806435386301	2.07155596914875	0.342820915065649	6.04267673911336	1.51578160188598e-09	1.6827148482984e-08	X2843	52635	116281196	116391050	109855	+	0	overlapStart	0	Esyt2
213	chr16	31932057	31933037	981	*	205.414808933672	-1.11463875855604	0.185167298638526	-6.01963071639328	1.74815434754255e-09	1.91110146736372e-08	X2887	239827	31933851	31946046	12196	+	813	upstream	813	Pigz
214	chr5	138192237	138194185	1949	*	215.42125915713	-1.16578727567823	0.193912649315232	-6.0119196957754	1.83339142784727e-09	1.99255051151129e-08	X2904	330216	138194314	138195621	1308	+	128	upstream	128	Mblac1
215	chr10	60959134	60960199	1066	*	61.3768907392429	2.14344987334235	0.357346145840381	5.99824539397656	1.99460946804753e-09	2.147062394988e-08	X2932	100316671	60960723	60960844	122	+	523	upstream	523	Mir466j
216	chr18	6515913	6516736	824	*	160.667999539647	-1.42305095692095	0.237332444979826	-5.99602366647308	2.02207564824557e-09	2.17292235390802e-08	X2937	13831	6435951	6516108	80158	-	0	overlapStart	0	Epc1
217	chr1	88085722	88086523	802	*	55.8124103635504	2.06111946121065	0.344092213979675	5.99002063247031	2.09814418076444e-09	2.24625266245273e-08	X2948	22236	88087813	88219004	131192	+	1289	upstream	1289	Ugt1a2
218	chr11	33961929	33962334	406	*	50.8087442651074	-2.06041453060494	0.344709552084714	-5.97724814454396	2.26938387139855e-09	2.41565006290758e-08	X2965	16533	33963013	33973641	10629	+	678	upstream	678	Kcnmb1
219	chr11	93885745	93886748	1004	*	219.624930930904	-1.39574017709728	0.234289089398055	-5.95734176390062	2.56373742573284e-09	2.698936520799e-08	X2998	103537	93885852	93946985	61134	+	0	overlapStart	0	Mbtd1
220	chr11	93885745	93886748	1004	*	219.624930930904	-1.39574017709728	0.234289089398055	-5.95734176390062	2.56373742573284e-09	2.698936520799e-08	X2998	217109	93859243	93885766	26524	-	0	overlapStart	0	Utp18
221	chr2	156008346	156008804	459	*	25.4796090208223	3.20501939392968	0.539935458284354	5.93593057235699	2.92183433961048e-09	3.03142713979114e-08	X3042	320095	155973279	156007977	34699	-	368	upstream	368	6430550D23Rik
222	chr4	131921833	131922499	667	*	49.9664156516058	1.95212308827534	0.329817828220022	5.91879189433348	3.24315012310486e-09	3.33410622264861e-08	X3070	545681	131899478	131920029	20552	-	1803	upstream	1803	Gm12992
223	chr4	131921833	131922499	667	*	49.9664156516058	1.95212308827534	0.329817828220022	5.91879189433348	3.24315012310486e-09	3.33410622264861e-08	X3070	623230	131921771	131923140	1370	+	0	inside	61	Tmem200b
224	chr5	144768381	144769148	768	*	49.1401459230905	1.93863135266885	0.327784562799547	5.91434610620878	3.33196598695499e-09	3.41873142114065e-08	X3076	100683	144768092	144859778	91687	+	0	inside	288	Trrap
225	chr14	20668326	20668986	661	*	26.2166232797216	2.75332205375514	0.466202095978188	5.90585515918391	3.50822105592954e-09	3.58094970071773e-08	X3092	68760	20658946	20668354	9409	-	0	overlapStart	0	Synpo2l
226	chr4	59438530	59439457	928	*	164.39812523863	-1.15930975678918	0.196401287476236	-5.90276047416164	3.57469092380625e-09	3.64173080200933e-08	X3098	634731	59314683	59438633	123951	-	0	overlapStart	0	Susd1
227	chr9	110951332	110951946	615	*	38.6188615150593	2.40237343260452	0.407331571492024	5.89783262761787	3.68307282252334e-09	3.74007275906239e-08	X3108	74249	110951545	110984066	32522	+	0	overlapStart	0	Lrrc2
228	chr4	43561885	43562838	954	*	161.632582941052	-1.32381192124105	0.224521284607192	-5.89615333600601	3.72073240302029e-09	3.77588538172744e-08	X3110	12913	43562332	43567060	4729	+	0	overlapStart	0	Creb3
229	chr4	43561885	43562838	954	*	161.632582941052	-1.32381192124105	0.224521284607192	-5.89615333600601	3.72073240302029e-09	3.77588538172744e-08	X3110	21894	43531519	43562691	31173	-	0	overlapStart	0	Tln1
230	chr7	4726669	4728494	1826	*	94.4353950461253	-1.50302079746495	0.254930881491387	-5.89579727913713	3.72876531766919e-09	3.7816054688611e-08	X3112	330460	4706832	4725249	18418	-	1419	upstream	1419	Tmem150b
231	chr7	45366915	45367794	880	*	119.718267408445	-1.5931701581027	0.270894043230318	-5.88115611220054	4.07410673771679e-09	4.0897863469809e-08	X3144	76787	45339122	45367019	27898	-	0	overlapStart	0	Ppfia3
232	chr8	83970616	83971272	657	*	84.1068345313912	1.47543151523393	0.251026420917246	5.8775945171139	4.16271044352536e-09	4.16416178472596e-08	X3155	18747	83972993	83996443	23451	+	1720	upstream	1720	Prkaca
233	chr17	88439927	88441160	1234	*	181.674991797289	-1.18099120092337	0.201006213155151	-5.87539649837489	4.2183246060119e-09	4.21311844589689e-08	X3160	14236	88440711	88490533	49823	+	0	overlapStart	0	Foxn2
234	chr12	112830836	112831318	483	*	88.5065167715775	-1.47981127021649	0.25241871549193	-5.86252595150299	4.55878332915409e-09	4.51316689621807e-08	X3188	71963	112820229	112829423	9195	-	1412	upstream	1412	Cdca4
235	chr10	116948479	116948923	445	*	48.5466476768143	2.33290826836109	0.398235380201882	5.85811403089913	4.68153169247252e-09	4.62453276200705e-08	X3195	71086	116949757	116963279	13523	+	833	upstream	833	4933412E12Rik
236	chr6	124840616	124841303	688	*	45.4740344493103	-2.42847408996797	0.414720643148036	-5.8556865448849	4.7504345967927e-09	4.68526457216795e-08	X3200	14695	124834240	124840275	6036	-	340	upstream	340	Gnb3
237	chr10	79820169	79821135	967	*	240.066250518747	-1.13982494842057	0.195932844285313	-5.81742664216514	5.9760474052505e-09	5.76789089165478e-08	X3270	78906	79820989	79830490	9502	+	0	overlapStart	0	Misp
238	chr10	81269694	81270428	735	*	90.8928787870652	-1.88776182083442	0.324957632493949	-5.80925521381492	6.27513696915407e-09	6.03257989288674e-08	X3283	100526465	81271597	81271687	91	+	1168	upstream	1168	Mir3057
239	chr5	122987552	122988902	1351	*	141.79041507419	-1.37975754354955	0.237606123370199	-5.80691071416473	6.36360490091012e-09	6.10356635800599e-08	X3290	109202	122989354	122998345	8992	+	451	upstream	451	A930024E05Rik
240	chr2	131859783	131861917	2135	*	597.99845234722	-0.88747865196553	0.153073432993058	-5.79773141957153	6.72179886794853e-09	6.41120260112794e-08	X3309	71995	131853678	131859747	6070	-	35	upstream	35	Erv3
241	chr17	26121945	26122944	1000	*	49.7601566746994	1.9346391123981	0.333735249604955	5.79692769849199	6.75407917540376e-09	6.44004510135704e-08	X3310	68611	26123500	26126613	3114	+	555	upstream	555	Mrpl28
242	chr1	150346395	150347042	648	*	25.6444244611201	2.65540620719433	0.459687750473334	5.77654332633422	7.62508742679624e-09	7.18159905333083e-08	X3351	75584	150320681	150346771	26091	-	0	overlapStart	0	2310030A07Rik
243	chr17	36326560	36327067	508	*	43.0849347757116	2.07702229799792	0.359860027281922	5.77175051557124	7.84522135888671e-09	7.37210549085304e-08	X3358	14985	36322858	36326155	3298	-	404	upstream	404	H2-M10.1
244	chr7	99865314	99866433	1120	*	42.9917081726428	2.11421764754366	0.366572758963776	5.76752526161547	8.04440300178128e-09	7.54949161876952e-08	X3363	66624	99837569	99863371	25803	-	1942	upstream	1942	Spcs2
245	chr19	8848218	8849147	930	*	112.289846561504	-1.40362382135947	0.243660823417877	-5.76056422066779	8.38332252337635e-09	7.83494350489431e-08	X3377	68852	8850768	8853909	3142	+	1620	upstream	1620	Lrrn4cl
246	chr10	79852188	79852914	727	*	138.679762424526	-1.27228674999016	0.221270993726105	-5.74990299706895	8.92946662255388e-09	8.28890870807127e-08	X3400	19205	79854427	79864771	10345	+	1512	upstream	1512	Ptbp1
247	chr3	95426004	95426642	639	*	103.007863327792	-1.33713640786259	0.232807307455802	-5.74353280605871	9.27213898057623e-09	8.57421559818243e-08	X3413	100043305	95427671	95431087	3417	+	1028	upstream	1028	Gm4349
248	chr6	83458842	83460272	1431	*	321.560720427642	-0.952962437121915	0.165924391094894	-5.74335352887874	9.28196547881652e-09	8.58078829750815e-08	X3414	194388	83362373	83459084	96712	-	0	overlapStart	0	Tet3
249	chr7	44666543	44667432	890	*	149.537337092271	-1.26099402587851	0.219716568414789	-5.7391849644127	9.51332735969046e-09	8.75364795332917e-08	X3430	69578	44668233	44678235	10003	+	800	upstream	800	2310016G11Rik
250	chr6	116646196	116646911	716	*	130.915344040564	-1.31072042885261	0.228459549571616	-5.73721007202517	9.62488464216905e-09	8.84340565331871e-08	X3435	102466793	116645978	116646047	70	-	148	upstream	148	Mir7043
251	chr6	13871063	13872410	1348	*	286.380216409969	-0.998937338693373	0.174272319944395	-5.73204820485608	9.92250615101464e-09	9.10625811666685e-08	X3439	76311	13871526	14044385	172860	+	0	overlapStart	0	1110019D14Rik
252	chr6	13871063	13872410	1348	*	286.380216409969	-0.998937338693373	0.174272319944395	-5.73204820485608	9.92250615101464e-09	9.10625811666685e-08	X3439	66520	13867735	13871518	3784	-	0	overlapStart	0	Smim30
253	chr9	7872641	7873508	868	*	359.004454336351	-0.96766978289986	0.169002777469909	-5.72576260216879	1.02970129791771e-08	9.39260192589046e-08	X3460	11796	7848699	7873186	24488	-	0	overlapStart	0	Birc3
254	chr6	42325809	42327072	1264	*	236.518688979611	-1.23026084842762	0.214969165347399	-5.72296425135885	1.04681298496444e-08	9.53073182540112e-08	X3466	76156	42315312	42324643	9332	-	1165	upstream	1165	Fam131b
255	chr11	83529871	83531599	1729	*	261.297590889459	-0.978668432675373	0.171275538729651	-5.71400002553866	1.10350981459683e-08	1.00080095570375e-07	X3480	20304	83525778	83530518	4741	-	0	overlapStart	0	Ccl5
256	chr14	122985257	122986123	867	*	20.4695086260181	3.42896988066322	0.60104640235958	5.70500025821935	1.16342912414133e-08	1.05091547186676e-07	X3494	70551	122918971	122984035	65065	-	1221	upstream	1221	Tmtc4
257	chr17	17828640	17829304	665	*	83.0830931660127	1.46070865139976	0.256665558985788	5.69109722851692	1.26225602609644e-08	1.13144170518687e-07	X3521	387230	17830188	17830257	70	+	883	upstream	883	Mir99b
258	chr17	17828640	17829304	665	*	83.0830931660127	1.46070865139976	0.256665558985788	5.69109722851692	1.26225602609644e-08	1.13144170518687e-07	X3521	387248	17830352	17830444	93	+	1047	upstream	1047	Mirlet7e
259	chr17	17828640	17829304	665	*	83.0830931660127	1.46070865139976	0.256665558985788	5.69109722851692	1.26225602609644e-08	1.13144170518687e-07	X3521	387235	17830812	17830879	68	+	1507	upstream	1507	Mir125a
260	chr11	101462259	101463076	818	*	56.3526810739303	1.80219705546727	0.317125678061059	5.6829111615499	1.32421064121406e-08	1.18160622129932e-07	X3537	11858	101464999	101471853	6855	+	1922	upstream	1922	Rnd2
261	chr5	137628457	137630105	1649	*	355.741967191768	-1.05069247591862	0.185330563922742	-5.66928872215928	1.43391552358011e-08	1.26944762523736e-07	X3565	231798	137629121	137641099	11979	+	0	overlapStart	0	Lrch4
262	chr5	137628457	137630105	1649	*	355.741967191768	-1.05069247591862	0.185330563922742	-5.66928872215928	1.43391552358011e-08	1.26944762523736e-07	X3565	100316903	137629175	137642902	13728	+	0	overlapStart	0	Gm20605
263	chr5	137628457	137630105	1649	*	355.741967191768	-1.05069247591862	0.185330563922742	-5.66928872215928	1.43391552358011e-08	1.26944762523736e-07	X3565	71176	137612503	137629002	16500	-	0	overlapStart	0	Fbxo24
264	chr10	39366015	39367138	1124	*	73.2247949850594	1.54584064659549	0.273571356277907	5.65059393507977	1.59894400601179e-08	1.40334459882475e-07	X3596	14360	39368855	39565381	196527	+	1716	upstream	1716	Fyn
265	chr15	79778451	79779871	1421	*	181.379751856727	-1.15504498299995	0.204538485315616	-5.64707898964659	1.63196860193364e-08	1.42875342706318e-07	X3605	54152	79761453	79776972	15520	-	1478	upstream	1478	Dnal4
266	chr7	141453755	141454523	769	*	37.3489013517771	2.33235072046913	0.413831575990393	5.63599023319398	1.74055244257436e-08	1.51332164297767e-07	X3630	66853	141455198	141460743	5546	+	674	upstream	674	Pnpla2
267	chr7	132315014	132316536	1523	*	252.857181015366	-1.07731680528649	0.191940254775725	-5.61277157074368	1.99111371734108e-08	1.70654125945035e-07	X3682	100043682	132315664	132318291	2628	+	0	overlapStart	0	Gm10584
268	chr7	30091733	30094176	2444	*	275.263043726409	-0.967553301279587	0.172443994461881	-5.6108263108778	2.01362791457069e-08	1.72274628928613e-07	X3689	26466	30094777	30107622	12846	+	600	upstream	600	Zfp260
269	chr7	30091733	30094176	2444	*	275.263043726409	-0.967553301279587	0.172443994461881	-5.6108263108778	2.01362791457069e-08	1.72274628928613e-07	X3689	330502	30056034	30090410	34377	-	1322	upstream	1322	Zfp82
270	chr7	30091733	30094176	2444	*	275.263043726409	-0.967553301279587	0.172443994461881	-5.6108263108778	2.01362791457069e-08	1.72274628928613e-07	X3689	72556	30077337	30090527	13191	-	1205	upstream	1205	Zfp566
271	chr6	117898145	117898586	442	*	38.8645074421319	2.07346199091648	0.370310702217468	5.59924943702766	2.15281847468545e-08	1.82893953915337e-07	X3715	98758	117900324	117925621	25298	+	1737	upstream	1737	Hnrnpf
272	chr4	137050624	137050948	325	*	26.6286407243335	2.57074594145502	0.460749443125683	5.57948789696914	2.41227729021733e-08	2.02429895125098e-07	X3761	230848	136979732	137048801	69070	-	1822	upstream	1822	Zbtb40
273	chr4	144722141	144723060	920	*	257.597579954656	-1.0147667161101	0.181904473169264	-5.57856933603747	2.42504811506079e-08	2.03393418972717e-07	X3763	546849	144703191	144721404	18214	-	736	upstream	736	AAdacl4fm3
274	chr11	58007135	58007805	671	*	31.6877227801973	2.59836167179159	0.466514577314876	5.56973307618169	2.55129887399189e-08	2.12851027655453e-07	X3783	73158	58009064	58062034	52971	+	1258	upstream	1258	Larp1
275	chr7	126398069	126399242	1174	*	251.578000438446	-1.17433925136458	0.210924970269743	-5.56756864710123	2.58318323573947e-08	2.15169823444638e-07	X3789	18020	126382854	126396737	13884	-	1331	upstream	1331	Nfatc2ip
276	chr15	79284367	79285454	1088	*	85.323984901062	1.44396881601577	0.260163210034348	5.55024215693346	2.85274170014063e-08	2.35818179146512e-07	X3818	207495	79258195	79285537	27343	-	0	inside	82	Baiap2l2
277	chr19	10481800	10482790	991	*	26.4724815613604	2.64493626412981	0.476743226229183	5.54792626011707	2.89077740342261e-08	2.38462691138058e-07	X3826	67752	10474235	10482928	8694	-	0	inside	137	Ppp1r32
278	chr18	34757126	34758036	911	*	84.0225945831555	-1.46510798233171	0.264763576444138	-5.53364628929928	3.13641158660846e-08	2.56845578840035e-07	X3854	66306	34758906	34773760	14855	+	869	upstream	869	Fam53c
279	chr1	171921158	171921729	572	*	35.2433006319417	2.4851122503255	0.449423858008614	5.5295512377491	3.21051020878468e-08	2.62165362741147e-07	X3865	105244010	171909957	171919356	9400	-	1801	upstream	1801	Gm37065
280	chr5	114921533	114922289	757	*	69.9954884050049	-1.57461596136877	0.285142500458283	-5.52220717303819	3.3476742695906e-08	2.72449581285583e-07	X3878	231655	114923240	114937915	14676	+	950	upstream	950	Oasl1
281	chr5	137743904	137745197	1294	*	164.210347859662	-1.38323490357678	0.250827255998678	-5.51469136824618	3.49392546284578e-08	2.83547908287158e-07	X3889	78829	137745730	137768450	22721	+	532	upstream	532	Tsc22d4
282	chr1	36347035	36348886	1852	*	137.450355669244	-1.38635666984087	0.251846746471056	-5.50476307225274	3.69665075091387e-08	2.98617850907583e-07	X3907	102465541	36348682	36348758	77	-	0	includeFeature	0	Mir6898
283	chr4	44234073	44234932	860	*	163.32071920806	-1.31133633626152	0.238559740719871	-5.49688867159425	3.86550559274903e-08	3.10826043344591e-07	X3925	73469	44126210	44233789	107580	-	283	upstream	283	Rnf38
284	chr16	92825297	92825924	628	*	165.865068316041	-1.18533718044336	0.216123137756648	-5.48454548988659	4.14533809243493e-08	3.31637555222659e-07	X3945	12394	92601466	92826149	224684	-	0	inside	224	Runx1
285	chr4	103215708	103216640	933	*	63.4444382848143	1.63384507733747	0.298871632476478	5.46671179127735	4.58460567994354e-08	3.63737405391398e-07	X3978	242585	103170649	103215164	44516	-	543	upstream	543	Slc35d1
286	chr6	134897012	134898000	989	*	201.060856292252	-1.43541338355947	0.262611887029797	-5.46591169118177	4.60533584100331e-08	3.65290285192021e-07	X3979	72813	134897961	134901108	3148	+	0	overlapStart	0	2810454H06Rik
287	chr1	106859467	106860509	1043	*	80.4311357586679	1.94544293349269	0.355978920081594	5.46505094472102	4.62773877596927e-08	3.66975033940618e-07	X3980	20724	106861173	106883348	22176	+	663	upstream	663	Serpinb5
288	chr12	110736141	110736754	614	*	54.2142715663379	1.67813875399287	0.307241335172462	5.46195632515036	4.70915950523632e-08	3.72963069372054e-07	X3985	69641	110737944	110804238	66295	+	1189	upstream	1189	Wdr20
289	chr4	141418570	141419166	597	*	35.1886777622094	2.14302335185672	0.392879289348194	5.45466103701242	4.90663511676443e-08	3.86565928407893e-07	X4006	29818	141420779	141425311	4533	+	1612	upstream	1612	Hspb7
290	chr7	119460150	119461285	1136	*	132.865829191585	1.2355311603844	0.226628776930293	5.45178408991028	4.98669787752227e-08	3.91797788679314e-07	X4017	67133	119442537	119459285	16749	-	864	upstream	864	Gp2
291	chr7	99856326	99858032	1707	*	107.186292584126	1.33118376150603	0.244877151236892	5.43612891109736	5.44505672689831e-08	4.23601250251995e-07	X4056	446101	99859116	99917822	58707	+	1083	upstream	1083	Xrra1
292	chr13	55330136	55330707	572	*	114.966394158174	-1.22001393708615	0.224427123283945	-5.43612518502313	5.44517053411598e-08	4.23601250251995e-07	X4057	17121	55325168	55329823	4656	-	312	upstream	312	Mxd3
293	chr4	134252450	134253977	1528	*	87.1599966481377	1.41503017557099	0.260375666093842	5.43457150508451	5.49282673316729e-08	4.26887723529901e-07	X4061	72690	134251110	134254106	2997	-	0	inside	128	Fam110d
294	chr14	122234995	122235345	351	*	35.9955477859453	2.10854700159183	0.388167429900496	5.43205544610568	5.57086060856381e-08	4.31888802915456e-07	X4071	68245	122229905	122233654	3750	-	1340	upstream	1340	1700108J01Rik
295	chr6	72366458	72367799	1342	*	285.80667250781	-1.20171216761449	0.221415865206744	-5.42739864865787	5.71813172109179e-08	4.42111600316947e-07	X4082	66510	72359714	72366956	7243	-	0	overlapStart	0	Rnf181
296	chr3	96567890	96568638	749	*	115.527537782434	-1.27483018401296	0.235454294392897	-5.41434246209026	6.15143343986342e-08	4.72488174240763e-07	X4109	100038464	96555765	96566801	11037	-	1088	upstream	1088	Gm15441
297	chr19	21104133	21105344	1212	*	102.701227997929	-1.4298668443526	0.26425623239883	-5.41091058240234	6.27050783511125e-08	4.80698318639655e-07	X4117	75354	21104502	21107157	2656	+	0	overlapStart	0	4930554I06Rik
298	chr7	101858851	101860030	1180	*	159.084662075202	-1.40045527375132	0.258858318828239	-5.41012272694457	6.29815724131049e-08	4.81998401292435e-07	X4124	14276	101839988	101857194	17207	-	1656	upstream	1656	Folr2
299	chr16	91645519	91646545	1027	*	227.653618368077	-0.978197886480857	0.180812833958867	-5.41000251510568	6.30238639059544e-08	4.82205131814746e-07	X4125	20658	91647506	91679221	31716	+	960	upstream	960	Son
300	chr2	152512700	152513970	1271	*	96.394971464145	1.33050352105835	0.246407653319789	5.39960306886906	6.67885040505591e-08	5.0793059670836e-07	X4150	654457	152507798	152511692	3895	-	1007	upstream	1007	Defb26
301	chr3	88460018	88461006	989	*	114.641692946002	-1.4014282353595	0.259693589539538	-5.39646834503833	6.79653960413257e-08	5.15886451289149e-07	X4158	20351	88435959	88461182	25224	-	0	inside	175	Sema4a
302	chr4	136619872	136620639	768	*	293.484378155138	-1.10831177716063	0.205566824871772	-5.39149144251256	6.9875287415958e-08	5.29110831606298e-07	X4168	242707	136622621	136639110	16490	+	1981	upstream	1981	Lactbl1
303	chr7	30120844	30121099	256	*	56.2765513229826	-1.68067959774728	0.312109972927195	-5.38489552892093	7.24867378939465e-08	5.47178649765809e-07	X4181	233060	30121942	30134950	13009	+	842	upstream	842	Zfp382
304	chr10	116962465	116962951	487	*	17.7873262408751	3.5053924837579	0.651965634830173	5.37665222902584	7.58835430008529e-08	5.70500357467822e-07	X4198	103175	116964707	116969105	4399	+	1755	upstream	1755	D630029K05Rik
305	chr9	37399604	37400639	1036	*	200.862847728351	-1.30422964987992	0.242633764646987	-5.37530154460352	7.64546201454388e-08	5.74520063430999e-07	X4200	74144	37401897	37415115	13219	+	1257	upstream	1257	Robo4
306	chr12	8971554	8972498	945	*	224.086593266247	-1.30728888169978	0.243707603946307	-5.36416944129409	8.13225385482541e-08	6.07771877603942e-07	X4223	74682	8973892	9028847	54956	+	1393	upstream	1393	Wdr35
307	chr2	38713553	38714459	907	*	99.4826044574895	1.32074499900213	0.247561742730903	5.33501252832011	9.55379606978872e-08	7.02697174921002e-07	X4291	26423	38692656	38714542	21887	-	0	inside	82	Nr5a1
308	chr10	85959754	85960671	918	*	50.6180636482024	-1.78891380256314	0.336028438834227	-5.32369762740727	1.01678871829733e-07	7.43016178239916e-07	X4319	28088	85938637	85957823	19187	-	1930	upstream	1930	Rtcb
309	chr9	7836423	7837974	1552	*	195.636597674355	-1.14876535124599	0.216059389547725	-5.3168962184457	1.05552230298366e-07	7.6811942366768e-07	X4337	11797	7818227	7837057	18831	-	0	overlapStart	0	Birc2
310	chr10	80106524	80107379	856	*	89.7780246984279	1.64602439131146	0.309732080780143	5.31434905666054	1.07039265403082e-07	7.77506618040659e-07	X4345	216161	80056992	80105571	48580	-	952	upstream	952	Sbno2
311	chr7	103893365	103894569	1205	*	154.169678270056	-1.08951776550362	0.205045973463451	-5.31352919104176	1.07522202257776e-07	7.80475672828351e-07	X4348	18366	103889485	103894485	5001	-	0	overlapStart	0	Olfr64
312	chr16	94326880	94328026	1147	*	136.668162150818	-1.38736600778626	0.261642248067391	-5.30253052797849	1.14208360173678e-07	8.24457926679194e-07	X4372	170765	94328420	94336935	8516	+	393	upstream	393	Ripply3
313	chr15	86057861	86058316	456	*	84.9393688695222	1.38713146143271	0.262432882583642	5.28566179579498	1.25251112171938e-07	8.97197083808109e-07	X4406	223752	86057695	86137634	79940	+	0	inside	165	Gramd4
314	chr4	46534419	46536398	1980	*	217.721297024629	-1.0578089930705	0.200215838206019	-5.28334322873114	1.2684741653633e-07	9.07222556017178e-07	X4412	105247126	46535901	46539802	3902	+	0	overlapStart	0	Gm16731
315	chr4	46534419	46536398	1980	*	217.721297024629	-1.0578089930705	0.200215838206019	-5.28334322873114	1.2684741653633e-07	9.07222556017178e-07	X4412	74735	46493781	46536141	42361	-	0	overlapStart	0	Trim14
316	chr4	3677821	3679211	1391	*	312.115263983376	-1.12024901016081	0.212458927105197	-5.27277919278078	1.343731961986e-07	9.57325608402711e-07	X4430	17096	3678115	3813122	135008	+	0	overlapStart	0	Lyn
317	chr14	25767865	25768872	1008	*	68.0945060838122	1.52815356318408	0.289873187120917	5.27180032883356	1.35092003473608e-07	9.62006961993632e-07	X4432	71918	25711642	25769039	57398	-	0	inside	166	Zcchc24
318	chr7	45241132	45241819	688	*	95.5906284281778	-1.46170428454254	0.277634224370577	-5.26485626135023	1.40299082982155e-07	9.96170834195682e-07	X4445	381884	45241085	45273367	32283	+	0	inside	46	Slc6a16
319	chr11	77684136	77684850	715	*	79.1674352564348	-1.41293102450411	0.268448979094027	-5.26331308568404	1.41482339673404e-07	1.00278623541343e-06	X4452	68564	77686155	77741921	55767	+	1304	upstream	1304	Nufip2
320	chr11	82910051	82912080	2030	*	248.945344728405	-0.920662242820867	0.175030103176449	-5.26002228252556	1.44037945969525e-07	1.01973566907675e-06	X4458	217011	82900768	82908411	7644	-	1639	upstream	1639	Nle1
321	chr11	82910051	82912080	2030	*	248.945344728405	-0.920662242820867	0.175030103176449	-5.26002228252556	1.44037945969525e-07	1.01973566907675e-06	X4458	217012	82910550	82943403	32854	+	0	overlapStart	0	Unc45b
322	chr11	115491973	115493180	1208	*	121.196298869665	1.13714870598189	0.216201077339585	5.25968103385434	1.44305497197441e-07	1.02117170337409e-06	X4460	102634812	115493024	115493182	159	+	0	overlapStart	0	Gm11694
323	chr11	115491973	115493180	1208	*	121.196298869665	1.13714870598189	0.216201077339585	5.25968103385434	1.44305497197441e-07	1.02117170337409e-06	X4460	50773	115490420	115491862	1443	-	110	upstream	110	Nt5c
324	chr7	28495199	28496487	1289	*	89.3647907097199	-1.47378768426623	0.280504497096176	-5.25406080659348	1.4878172384149e-07	1.05170329398169e-06	X4464	70001	28496941	28497495	555	+	453	upstream	453	1700028B04Rik
325	chr2	163852863	163853262	400	*	61.4187309684295	1.60504714440777	0.305487329188143	5.25405472192024	1.48786641983088e-07	1.05170329398169e-06	X4465	241769	163853651	163859746	6096	+	388	upstream	388	Kcnk15
326	chr9	22136747	22137474	728	*	54.861984889578	-1.81964385875695	0.347601288581254	-5.23485935907742	1.65110536911566e-07	1.15801192343687e-06	X4500	11433	22126727	22135711	8985	-	1035	upstream	1035	Acp5
327	chr19	5738799	5740022	1224	*	145.716122004165	-1.21769649712511	0.232621480100055	-5.23466919994386	1.65280605527841e-07	1.15894716531086e-06	X4501	16998	5740904	5758532	17629	+	881	upstream	881	Ltbp3
328	chr8	70354100	70354716	617	*	59.0020088158682	-1.74772928389226	0.335614273359338	-5.20755350002944	1.91346678235567e-07	1.32552513428286e-06	X4556	19704	70331525	70353278	21754	-	821	upstream	821	Upf1
329	chr2	180331621	180332164	544	*	51.2812258323	1.68926527517059	0.324810545501702	5.20077102965161	1.98463478038326e-07	1.36881683355935e-06	X4576	100036520	180332857	180340732	7876	+	692	upstream	692	Gata5os
330	chr6	30401189	30402402	1214	*	56.4575245224699	-1.6512370870204	0.319171945237553	-5.17350322188066	2.29745159319912e-07	1.56136670398272e-06	X4644	76788	30401868	30455179	53312	+	0	overlapStart	0	Klhdc10
331	chr13	58276347	58278179	1833	*	387.759733096741	-1.07735452165364	0.208249392575114	-5.17338614212305	2.29889230815385e-07	1.56167327028936e-06	X4646	56278	58233346	58275699	42354	-	647	upstream	647	Gkap1
332	chr2	166904344	166904696	353	*	128.969764604436	-1.30858014198698	0.253129831679357	-5.16960064843157	2.34594763202455e-07	1.59089929553775e-06	X4654	110750	166906040	166946389	40350	+	1343	upstream	1343	Cse1l
333	chr10	7831952	7832714	763	*	108.266272833724	-1.42645789977831	0.276116456320844	-5.16614590374425	2.3897027479517e-07	1.61779082857365e-06	X4662	237256	7832470	7870396	37927	+	0	overlapStart	0	Zc3h12d
334	chr4	135625431	135626679	1249	*	221.277634531646	-0.993668865877038	0.192361714237632	-5.16562700543165	2.39634244150726e-07	1.62193788969356e-06	X4663	73937	135626655	135630198	3544	+	0	overlapStart	0	1700029M20Rik
335	chr16	8679680	8680719	1040	*	127.134530661446	1.16358653784975	0.225386668448513	5.1626236185995	2.43512456564815e-07	1.6464217312858e-06	X4668	436336	8680770	8683911	3142	+	50	upstream	50	Gm5767
336	chr8	123159615	123160132	518	*	128.160077957923	-1.23021081533	0.238437325771807	-5.15947245821468	2.47646649563714e-07	1.67186650414553e-06	X4675	57429	123140192	123158315	18124	-	1299	upstream	1299	Sult5a1
337	chr10	62378888	62379780	893	*	115.28382107757	-1.1961026542494	0.232087050979168	-5.15368112612524	2.55422129564006e-07	1.71879875689171e-06	X4690	15275	62268855	62379908	111054	-	0	inside	127	Hk1
338	chr4	132535378	132536234	857	*	86.8352959332825	-1.35679674172197	0.264633120153265	-5.12708591024495	2.94261262274221e-07	1.95355063076077e-06	X4754	11983	132530555	132533659	3105	-	1718	upstream	1718	Atpif1
339	chr4	132535378	132536234	857	*	86.8352959332825	-1.35679674172197	0.264633120153265	-5.12708591024495	2.94261262274221e-07	1.95355063076077e-06	X4754	68598	132535550	132553742	18193	+	0	overlapStart	0	Dnajc8
340	chr19	11965732	11967132	1401	*	45.9835009981405	1.86427562143261	0.365079418242508	5.10649334987776	3.28192155034931e-07	2.15154466405825e-06	X4814	76303	11965941	11994112	28172	+	0	overlapStart	0	Osbp
341	chr7	100610217	100610914	698	*	198.801121336332	-1.00629537591833	0.197300184424731	-5.10032658536225	3.39067916032322e-07	2.21743110192625e-06	X4826	52443	100545751	100608301	62551	-	1915	upstream	1915	Mrpl48
342	chr9	65459369	65459908	540	*	164.145114347433	-1.07292769625137	0.210463955590677	-5.0979166158887	3.43412016834897e-07	2.24258776398225e-06	X4833	27965	65460947	65488470	27524	+	1038	upstream	1038	Spg21
343	chr2	164674759	164676781	2023	*	174.814108901954	-1.18768036668356	0.233120914493191	-5.09469675539663	3.49299903359554e-07	2.27632753457173e-06	X4843	629761	164662894	164674087	11194	-	671	upstream	671	Wfdc11
344	chr11	70537574	70538910	1337	*	132.920099524131	-1.31804672326063	0.259337006378308	-5.08237039390333	3.72753644110579e-07	2.41322620754338e-06	X4875	18806	70540064	70558110	18047	+	1153	upstream	1153	Pld2
345	chr2	146258119	146258993	875	*	30.229771769284	2.10422394248227	0.414032168799141	5.08227162296437	3.72947580306992e-07	2.41398658368929e-06	X4876	77806	146259286	146267160	7875	+	292	upstream	292	A930019D19Rik
346	chr2	146853586	146855855	2270	*	314.105398820285	-0.913245160793131	0.17970052690748	-5.0820394158517	3.73403901348335e-07	2.41594926823592e-06	X4878	228730	146855864	146970097	114234	+	8	upstream	8	Kiz
347	chr4	98920374	98921810	1437	*	103.602265114501	1.45392853130135	0.286482619305158	5.07510205969126	3.87288070699667e-07	2.49809908018643e-06	X4893	230484	98923810	98935543	11734	+	1999	upstream	1999	Usp1
348	chr7	45364610	45365053	444	*	101.519294858409	-1.37716558129448	0.272483514348244	-5.05412441038327	4.32369711321721e-07	2.75399000182136e-06	X4955	50994	45366163	45367948	1786	+	1109	upstream	1109	Mtag2
349	chr19	29407730	29408946	1217	*	143.028071277784	-1.12483958777614	0.222928793141598	-5.04573488208707	4.51781501848852e-07	2.86261312584855e-06	X4981	58205	29410919	29471161	60243	+	1972	upstream	1972	Pdcd1lg2
350	chr13	55396685	55397715	1031	*	55.5673151882249	1.64308910456257	0.32577024286669	5.04370531238159	4.56602335041592e-07	2.89025798159801e-06	X4986	20505	55398187	55415592	17406	+	471	upstream	471	Slc34a1
351	chr18	73704796	73706011	1216	*	243.223070181635	-1.00547105019189	0.199505255081261	-5.03982238353748	4.6596409143887e-07	2.94243551218531e-06	X4998	17128	73639009	73703780	64772	-	1015	upstream	1015	Smad4
352	chr11	33959968	33961124	1157	*	208.005403130385	-1.02314498406696	0.203661803196789	-5.02374509116145	5.06734852209927e-07	3.17322592670586e-06	X5040	16533	33963013	33973641	10629	+	1888	upstream	1888	Kcnmb1
353	chr3	95433710	95434346	637	*	68.3474959372325	-1.41156529131775	0.281098142099251	-5.02161017776967	5.12400972188683e-07	3.20552766764064e-06	X5045	11863	95434388	95497240	62853	+	41	upstream	41	Arnt
354	chr2	173520367	173521215	849	*	60.7249820148298	1.5408194275661	0.30701184518552	5.0187621478742	5.20054910449795e-07	3.24954524424985e-06	X5051	72221	173522586	173528501	5916	+	1370	upstream	1370	1700021F07Rik
355	chr3	88553271	88553765	495	*	22.5552879132052	2.83648056338582	0.565768364133685	5.0135015373811	5.34483401795774e-07	3.32981260246278e-06	X5066	94232	88553758	88569725	15968	+	0	overlapStart	0	Ubqln4
356	chr3	88553271	88553765	495	*	22.5552879132052	2.83648056338582	0.565768364133685	5.0135015373811	5.34483401795774e-07	3.32981260246278e-06	X5066	83409	88549819	88553074	3256	-	196	upstream	196	Lamtor2
357	chr3	31149759	31150078	320	*	44.4502083295914	-1.75314452079199	0.349755397563033	-5.01248739263855	5.37308969001938e-07	3.34213803127122e-06	X5074	18417	31149920	31164324	14405	+	0	overlapStart	0	Cldn11
358	chr17	34846486	34847469	984	*	157.374269679802	-1.06515069123233	0.21259189557723	-5.01030713489917	5.43432358683107e-07	3.37490528776024e-06	X5082	102465586	34845101	34845167	67	-	1318	upstream	1318	Mir6970
359	chr4	46450708	46451071	364	*	72.9408810605993	-1.40688592727215	0.281038123439882	-5.00603231352384	5.55634334200718e-07	3.44526035789958e-06	X5090	67628	46450902	46472657	21756	+	0	overlapStart	0	Anp32b
360	chr12	112830134	112830585	452	*	50.8617102383151	-1.69058180553108	0.33821952798376	-4.99847485332738	5.77855407754521e-07	3.57041787864927e-06	X5108	71963	112820229	112829423	9195	-	710	upstream	710	Cdca4
361	chr2	38715136	38715645	510	*	73.7957700872002	1.40077683456521	0.281530773192755	4.9755727186745	6.50550059368179e-07	3.98061466144225e-06	X5158	26423	38692656	38714542	21887	-	593	upstream	593	Nr5a1
362	chr7	128062870	128063728	859	*	115.573936266557	-1.42582958403032	0.28683467714016	-4.97091076381116	6.66391175514446e-07	4.0672929588883e-06	X5171	16409	128062640	128128160	65521	+	0	inside	229	Itgam
363	chr7	142558567	142560719	2153	*	433.157772422709	0.999446407165923	0.201389218916255	4.96276023386102	6.94983555089202e-07	4.22139645538304e-06	X5196	330677	142544609	142558596	13988	-	0	overlapStart	0	Nctc1
364	chr10	81268813	81269184	372	*	68.1312973720818	-1.55318889634042	0.313477591138903	-4.95470470695367	7.24402167706957e-07	4.38069684134878e-06	X5219	66047	81264713	81266934	2222	-	1878	upstream	1878	Mrpl54
365	chr4	41464482	41465114	633	*	43.2690040936002	-1.79029618463626	0.361556656909635	-4.95163385992838	7.35929707125181e-07	4.44444651484459e-06	X5226	66401	41465151	41480926	15776	+	36	upstream	36	Nudt2
366	chr4	41464482	41465114	633	*	43.2690040936002	-1.79029618463626	0.361556656909635	-4.95163385992838	7.35929707125181e-07	4.44444651484459e-06	X5226	109242	41390745	41464887	74143	-	0	overlapStart	0	Kif24
367	chr4	109000499	109001333	835	*	55.4895703321559	1.53988128976746	0.311723570645548	4.93989365827717	7.816518791738e-07	4.69184384910694e-06	X5258	230598	109000655	109061777	61123	+	0	overlapStart	0	Nrd1
368	chr4	43454118	43455000	883	*	77.1283902386719	-1.51214294069751	0.308013319177282	-4.90934270224585	9.13821636021198e-07	5.4131239967089e-06	X5328	12517	43446462	43454628	8167	-	0	overlapStart	0	Cd72
369	chr5	124249942	124250337	396	*	74.4143818142597	-1.48901877353581	0.304519255045102	-4.88973603102791	1.00971286683515e-06	5.92443721698904e-06	X5379	19679	124118690	124249760	131071	-	181	upstream	181	Pitpnm2
370	chr1	171681232	171681586	355	*	26.1711947027465	2.11238503560587	0.432429415005442	4.8849244808642	1.03468503865873e-06	6.05613626311679e-06	X5392	12506	171682009	171705258	23250	+	422	upstream	422	Cd48
371	chr15	80698525	80699205	681	*	40.8411661413268	1.80531883558321	0.369898471010568	4.88057934019314	1.05774648416922e-06	6.18099181389829e-06	X5401	106059	80691025	80697610	6586	-	914	upstream	914	A430088P11Rik
372	chr3	95892588	95893506	919	*	174.366485863495	-1.02591903201109	0.21026295939111	-4.87921902641337	1.06506734805533e-06	6.21916569324223e-06	X5405	229600	95883954	95892005	8052	-	582	upstream	582	BC028528
373	chr3	95892588	95893506	919	*	174.366485863495	-1.02591903201109	0.21026295939111	-4.87921902641337	1.06506734805533e-06	6.21916569324223e-06	X5405	226548	95893969	95898288	4320	+	462	upstream	462	Aph1a
374	chr18	62178655	62180654	2000	*	208.297124439239	-0.891061439507554	0.182956158937167	-4.87035497839443	1.11397936517902e-06	6.46886895021438e-06	X5435	225609	62180126	62184405	4280	+	0	overlapStart	0	Gm9949
375	chr18	62178655	62180654	2000	*	208.297124439239	-0.891061439507554	0.182956158937167	-4.87035497839443	1.11397936517902e-06	6.46886895021438e-06	X5435	11555	62177816	62179959	2144	-	0	overlapStart	0	Adrb2
376	chr11	23633641	23634203	563	*	50.3108829997009	1.75559857167443	0.360791838039366	4.86595977673663	1.13902683363996e-06	6.59732536181148e-06	X5449	71675	23564961	23633639	68679	-	1	upstream	1	Sanbr
377	chr13	23934979	23935286	308	*	35.0700938596671	-1.97294746271354	0.406126657147268	-4.85796100303289	1.18600760425485e-06	6.83806832259542e-06	X5474	319177	23933773	23934156	384	-	822	upstream	822	H2bc1
378	chr2	11337234	11338587	1354	*	125.527320124585	-1.12456280206147	0.231532012363941	-4.85705104266007	1.19146888525209e-06	6.86704702108131e-06	X5476	100503147	11339488	11344111	4624	+	900	upstream	900	Gm13293
379	chr5	150518856	150519260	405	*	102.181023535761	-1.15718401498312	0.23832424355887	-4.85550272898391	1.2008170052471e-06	6.90579181898754e-06	X5488	545824	150507055	150518164	11110	-	691	upstream	691	Zar1l
380	chr6	145248840	145249825	986	*	115.471169339406	-1.22772009989582	0.252972627602375	-4.85317368733491	1.21501188699365e-06	6.97979435118428e-06	X5494	100039495	145250529	145251849	1321	+	703	upstream	703	Gm15706
381	chr8	13337256	13338403	1148	*	107.481276930352	-1.31164574139401	0.270389284064481	-4.85095312091294	1.22869587658311e-06	7.05326856326659e-06	X5498	21781	13338751	13378448	39698	+	347	upstream	347	Tfdp1
382	chr9	110305278	110306290	1013	*	88.6499897479031	-1.44912247051107	0.29960539264908	-4.83677031877859	1.31965765481548e-06	7.51799914144969e-06	X5540	72341	110305173	110322102	16930	+	0	inside	104	Elp6
383	chr17	71528205	71528782	578	*	98.3637588095122	1.21759084564437	0.251753126494705	4.83644776371815	1.32179987843943e-06	7.52748573861904e-06	X5542	67052	71496100	71526857	30758	-	1347	upstream	1347	Ndc80
384	chr10	79994248	79994614	367	*	55.3116036671501	-1.5562012258137	0.32185487210843	-4.83510227954364	1.33077193385564e-06	7.57174923461652e-06	X5547	27403	79996494	80015572	19079	+	1879	upstream	1879	Abca7
385	chr1	165762259	165762793	535	*	26.2469158771413	2.08190988671872	0.43066496488021	4.83417518603542	1.33698809987845e-06	7.60026682641637e-06	X5552	433375	165763746	165775308	11563	+	952	upstream	952	Creg1
386	chr7	122969072	122969844	773	*	191.962467801413	-1.29283053270012	0.267788607761852	-4.82780258467847	1.38047840144795e-06	7.83338346423926e-06	X5562	73951	122969058	122970050	993	-	0	inside	205	4930413G21Rik
387	chr4	48042863	48043744	882	*	106.211453696034	-1.47344010928353	0.30537767427833	-4.82497652379326	1.40019759371592e-06	7.92959559577754e-06	X5573	18124	48045153	48086447	41295	+	1408	upstream	1408	Nr4a3
388	chr7	19578526	19579077	552	*	21.8224259789231	-2.60764160335605	0.540479183740296	-4.82468461654768	1.4022497787375e-06	7.93924623858779e-06	X5574	69731	19564946	19577595	12650	-	930	upstream	930	Gemin7
389	chr11	83462856	83463587	732	*	119.765714186421	-1.10741260222306	0.230094918236565	-4.8128511951077	1.48792080084895e-06	8.37379964258091e-06	X5608	118453	83440768	83463071	22304	-	0	overlapStart	0	Mmp28
390	chr19	9999376	10001388	2013	*	553.076741097356	-0.782561000714091	0.162795427031149	-4.80702078053063	1.5319607238408e-06	8.58406280997133e-06	X5632	74760	10001669	10038380	36712	+	280	upstream	280	Rab3il1
391	chr19	9999376	10001388	2013	*	553.076741097356	-0.782561000714091	0.162795427031149	-4.80702078053063	1.5319607238408e-06	8.58406280997133e-06	X5632	24115	9985174	10001633	16460	-	0	inside	244	Best1
392	chr8	10897883	10898893	1011	*	75.133407237314	1.42325021710717	0.297145897591628	4.7897353745841	1.6700140245674e-06	9.27455791472318e-06	X5683	71624	10899922	10903893	3972	+	1028	upstream	1028	4833411C07Rik
393	chr11	50069299	50070167	869	*	43.8712396917598	1.68088003940576	0.351540873640436	4.78146402152088	1.74023152055342e-06	9.613766325956e-06	X5713	723845	50069702	50069799	98	+	0	includeFeature	0	Mir340
394	chr9	107189838	107191110	1273	*	107.137207950099	-1.2467613662573	0.260775272876912	-4.78098000819956	1.74442711314673e-06	9.62851768415946e-06	X5718	100417434	107192793	107194061	1269	+	1682	upstream	1682	AA543401
395	chr12	55014990	55015598	609	*	25.9250168684022	2.30952265823749	0.483945072356435	4.77228262081875	1.82149658814709e-06	9.9979571858279e-06	X5750	217578	54892989	55014348	121360	-	641	upstream	641	Baz1a
396	chr10	9677201	9677821	621	*	35.70359451725	1.86567200397296	0.391026245272993	4.77121939134917	1.83113954071333e-06	1.00473913498702e-05	X5752	320825	9622936	9675208	52273	-	1992	upstream	1992	Samd5
397	chr2	152932006	152932966	961	*	158.246148520419	-1.03256250516486	0.216483532436154	-4.76970462161776	1.84496249884691e-06	1.01179602825556e-05	X5755	14239	152931898	152933208	1311	-	0	inside	241	Foxs1
398	chr10	81193033	81193404	372	*	101.504747525798	-1.31755718409081	0.276329531496	-4.7680650597053	1.86003722246201e-06	1.01901776378827e-05	X5760	69678	81194609	81210877	16269	+	1204	upstream	1204	Atcayos
399	chr11	118291329	118293320	1992	*	389.189541110775	-0.856503105332594	0.179684679068314	-4.76670081040666	1.87267076241684e-06	1.02467687123159e-05	X5768	72344	118259651	118290244	30594	-	1084	upstream	1084	Usp36
400	chr14	31129575	31130358	784	*	65.0743954270049	1.40542525288199	0.296298681730002	4.74327204115833	2.10293560892546e-06	1.1349307584353e-05	X5848	66487	31088132	31128956	40825	-	618	upstream	618	Smim4
401	chr14	31129575	31130358	784	*	65.0743954270049	1.40542525288199	0.296298681730002	4.74327204115833	2.10293560892546e-06	1.1349307584353e-05	X5848	70021	31131053	31139124	8072	+	694	upstream	694	Nt5dc2
402	chr7	73101089	73102776	1688	*	151.571712173672	1.02150212172078	0.215399129015857	4.74236885909405	2.11233566731119e-06	1.13903000164033e-05	X5853	625243	73097749	73102068	4320	-	0	overlapStart	0	Gm6567
403	chr19	12419833	12420284	452	*	103.049687330193	-1.17316820882189	0.247382287944189	-4.74232904292066	2.11275098993148e-06	1.13905934392257e-05	X5854	258678	12422265	12423352	1088	+	1980	upstream	1980	Olfr1441
404	chr4	40702526	40703657	1132	*	122.411437150676	-1.38839062540001	0.293172690499704	-4.73574337034442	2.18253621881884e-06	1.17329064346887e-05	X5870	66408	40682382	40703194	20813	-	0	overlapStart	0	Aptx
405	chr6	113076658	113077044	387	*	55.7590650974318	1.48506371234188	0.314606703208632	4.72038166128028	2.35402529635002e-06	1.2549897361166e-05	X5920	72895	113077365	113153435	76071	+	320	upstream	320	Setd5
406	chr6	113076658	113077044	387	*	55.7590650974318	1.48506371234188	0.314606703208632	4.72038166128028	2.35402529635002e-06	1.2549897361166e-05	X5920	14910	113067428	113077333	9906	-	0	inside	288	Gt(ROSA)26Sor
407	chr1	190980732	190981086	355	*	52.7012742282898	-1.4686467697165	0.311227986816638	-4.71887758147458	2.37149469349673e-06	1.26344942642556e-05	X5924	226841	190947646	190979296	31651	-	1435	upstream	1435	Vash2
408	chr3	95219840	95220367	528	*	136.347249617049	-1.05121073291364	0.222769945638832	-4.71881756715032	2.37219431624941e-06	1.26360885763962e-05	X5925	213054	95181766	95217916	36151	-	1923	upstream	1923	Gabpb2
409	chr11	105993708	105994094	387	*	37.1801416077798	1.68942215833807	0.359199752936671	4.70329432168602	2.55996971176023e-06	1.35403392111387e-05	X5967	217246	105994675	106005443	10769	+	580	upstream	580	Ace3
410	chr11	109362675	109363532	858	*	170.990828840381	-1.04994745302513	0.223416855704377	-4.69949972984315	2.60799567296158e-06	1.37643731495552e-05	X5980	14674	109362831	109401369	38539	+	0	overlapStart	0	Gna13
411	chr11	109362675	109363532	858	*	170.990828840381	-1.04994745302513	0.223416855704377	-4.69949972984315	2.60799567296158e-06	1.37643731495552e-05	X5980	100036768	109352835	109363654	10820	-	0	inside	121	Gm11696
412	chr19	38834328	38835189	862	*	37.6784096851534	1.8123719918825	0.386074695446285	4.69435581575083	2.67448167698823e-06	1.40682193679042e-05	X6000	209478	38836579	38919923	83345	+	1389	upstream	1389	Tbc1d12
413	chr11	83289303	83289798	496	*	17.924343551372	2.60258713225846	0.555146026258536	4.68811269315727	2.75736172682022e-06	1.44607998438307e-05	X6018	613254	83291699	83294632	2934	+	1900	upstream	1900	AA465934
414	chr18	36695964	36696433	470	*	24.6674494642147	2.07663092385014	0.443065549975721	4.68696093380298	2.77291872097373e-06	1.45279030133885e-05	X6024	240216	36684923	36695925	11003	-	38	upstream	38	E230025N22Rik
415	chr19	5560306	5561476	1171	*	118.114570457898	-1.21970035628502	0.260763075669211	-4.67742740476133	2.90496365545463e-06	1.51503539535165e-05	X6051	18426	5549136	5560646	11511	-	0	overlapStart	0	Ovol1
416	chr7	30731253	30732076	824	*	84.8880420690904	-1.24107899577817	0.265464629298839	-4.67511999265657	2.93781795358566e-06	1.5297883589031e-05	X6061	69804	30727701	30729540	1840	-	1712	upstream	1712	Tmem147
417	chr19	32756657	32757109	453	*	39.8644446988055	1.74117731148191	0.373171353593374	4.66589220934461	3.07280762795421e-06	1.59219966419082e-05	X6091	19211	32757497	32826160	68664	+	387	upstream	387	Pten
418	chr18	5333725	5335052	1328	*	265.595741019438	-1.01252101995473	0.217740793302701	-4.65012092863616	3.31740456625762e-06	1.70208111547173e-05	X6150	240186	5210029	5334807	124779	-	0	overlapStart	0	Zfp438
419	chr11	106781249	106781609	361	*	10.6852641057388	4.69201855279539	1.01131870610878	4.6395053551899	3.49244086300598e-06	1.7809811936877e-05	X6189	50776	106768253	106779537	11285	-	1711	upstream	1711	Polg2
420	chr3	10087182	10088440	1259	*	310.75767932737	-0.834542926685817	0.1800875388174	-4.63409590783514	3.58500771305167e-06	1.82338234729001e-05	X6205	100041480	10088110	10092565	4456	+	0	overlapStart	0	Myef2l
421	chr4	135758274	135759173	900	*	257.514807561533	-0.799060618391347	0.172434078795641	-4.63400636331491	3.58655962068278e-06	1.82367340403366e-05	X6207	242702	135759715	135815564	55850	+	541	upstream	541	Myom3
422	chr10	128746705	128747536	832	*	93.0117682684809	1.19239860071329	0.257420276013734	4.63210831399182	3.61960688578003e-06	1.83869970903112e-05	X6213	13139	128720134	128744855	24722	-	1849	upstream	1849	Dgka
423	chr10	128746705	128747536	832	*	93.0117682684809	1.19239860071329	0.257420276013734	4.63210831399182	3.61960688578003e-06	1.83869970903112e-05	X6213	78428	128747889	128766564	18676	+	352	upstream	352	Pym1
424	chr7	127448662	127450621	1960	*	241.715883331267	-0.837681616534048	0.180862788574799	-4.63158631543276	3.62874655516616e-06	1.84274931661463e-05	X6215	71131	127442136	127449158	7023	-	0	overlapStart	0	Zfp689
425	chr8	94917781	94918640	860	*	87.2725935613234	-1.30158622556025	0.281096707279293	-4.63038588448144	3.64984891600651e-06	1.85257127111742e-05	X6218	234582	94902869	94918098	15230	-	0	overlapStart	0	Ccdc102a
426	chr5	136990658	136991624	967	*	115.377696695283	-1.27920833020299	0.276285137798765	-4.63002947025949	3.65613693493879e-06	1.85545350466483e-05	X6219	735283	136991433	136991541	109	+	0	includeFeature	0	Mir702
427	chr11	114798204	114799176	973	*	150.584878533882	-0.99790835354392	0.215807341068456	-4.62407047231713	3.7628193161945e-06	1.90226398267523e-05	X6243	217302	114798924	114806745	7822	+	0	overlapStart	0	Gpr142
428	chr7	16117629	16118537	909	*	50.2220489202487	1.41562171883704	0.306717094785165	4.61539882486364	3.9234114176728e-06	1.96988208325121e-05	X6286	70394	16119895	16127516	7622	+	1357	upstream	1357	Kptn
429	chr7	80075140	80076709	1570	*	140.697189153822	-0.984862345645967	0.213419365309174	-4.61468126015288	3.93699049528954e-06	1.97575698873959e-05	X6289	100859962	80062710	80075267	12558	-	0	overlapStart	0	Gm21057
430	chr1	84219103	84220083	981	*	133.636441726759	1.14294148028248	0.247789677070864	4.612546792882	3.97764960682912e-06	1.99362552391827e-05	X6297	102465181	84218849	84218961	113	-	141	upstream	141	Mir6353
431	chr11	121672201	121673015	815	*	25.9979111540207	1.99812697630749	0.433210458718709	4.61237012194321	3.98103295682416e-06	1.99500446412079e-05	X6298	210004	121616197	121673153	56957	-	0	inside	137	B3gntl1
432	chr15	98728761	98729818	1058	*	100.873586140063	-1.13004372122295	0.245300908743249	-4.60676532758279	4.08981113767524e-06	2.04561853115956e-05	X6310	66120	98724366	98728198	3833	-	562	upstream	562	Fkbp11
433	chr15	76375215	76376249	1035	*	37.4773302398519	1.73181141838198	0.376044665667603	4.60533435651173	4.11803666071324e-06	2.05835047999707e-05	X6314	73542	76371952	76374938	2987	-	276	upstream	276	Tssk5
434	chr9	7272040	7272790	751	*	22.8242482559756	2.42174203358731	0.526135537498825	4.60288625455701	4.16675820929524e-06	2.07982058901735e-05	X6323	17386	7272514	7283331	10818	+	0	overlapStart	0	Mmp13
435	chr11	83189475	83190268	794	*	95.0100267146911	-1.27541183644528	0.277461086826124	-4.59672327761242	4.29187017916614e-06	2.13551497279935e-05	X6343	20557	83191330	83215154	23825	+	1061	upstream	1061	Slfn3
436	chr8	95806822	95807878	1057	*	113.247862133047	-1.06199284667941	0.231103032865358	-4.59532198046978	4.3208154601954e-06	2.14890098864209e-05	X6346	319960	95806830	95821728	14899	+	0	overlapStart	0	4930513N10Rik
437	chr8	95806822	95807878	1057	*	113.247862133047	-1.06199284667941	0.231103032865358	-4.59532198046978	4.3208154601954e-06	2.14890098864209e-05	X6346	234594	95719451	95807464	88014	-	0	overlapStart	0	Cnot1
438	chr13	22219610	22220457	848	*	74.8683408077339	-1.37451149033023	0.29926668045592	-4.59293192358141	4.37061670269533e-06	2.17195770357058e-05	X6351	171259	22218861	22219820	960	-	0	overlapStart	0	Vmn1r193
439	chr8	123117061	123117382	322	*	11.0696098841729	5.35643933878832	1.16788167143612	4.58645723260782	4.50830700458762e-06	2.23054832061122e-05	X6379	102278	123117374	123135182	17809	+	0	overlapStart	0	Cpne7
440	chr7	110627884	110628610	727	*	59.7766057008199	-1.48111572508594	0.323768523993689	-4.57461308102579	4.77100867168548e-06	2.34435317899837e-05	X6423	11535	110627661	110629820	2160	+	0	inside	222	Adm
441	chr13	38035717	38036249	533	*	40.7714817042745	1.6983744953866	0.371853933355584	4.56731620413582	4.94008510669232e-06	2.41764655066392e-05	X6449	71340	38036995	38061433	24439	+	745	upstream	745	Riok1
442	chr5	138262091	138262565	475	*	57.1325792748733	-1.37885960835519	0.302129163596198	-4.56380837898213	5.02339323237093e-06	2.45157435915972e-05	X6467	69004	138264043	138266661	2619	+	1477	upstream	1477	6330418K02Rik
443	chr12	112587209	112587883	675	*	136.00066569338	1.00729900860745	0.220735642462339	4.56337271756784	5.03383329003579e-06	2.45493667980054e-05	X6470	70435	112588784	112615557	26774	+	900	upstream	900	Inf2
444	chr10	128334593	128335747	1155	*	138.040602503075	-0.988756635126383	0.216868103978168	-4.55925337561822	5.13358042006796e-06	2.4972400067473e-05	X6488	12974	128337734	128362479	24746	+	1986	upstream	1986	Cs
445	chr10	13179219	13180145	927	*	70.0682494632004	1.28683990889981	0.282667464395607	4.55248682989145	5.30154807357598e-06	2.57023285330463e-05	X6510	75122	13149540	13178023	28484	-	1195	upstream	1195	Zc2hc1b
446	chr10	79889169	79889717	549	*	111.041853550908	-1.09465135949868	0.24085824865503	-4.544794980497	5.49887501424626e-06	2.65569998966528e-05	X6535	11537	79890853	79892655	1803	+	1135	upstream	1135	Cfd
447	chr11	60725687	60726674	988	*	114.577713016932	1.03422097666339	0.227987692438359	4.53630178718096	5.72492437985083e-06	2.75349494593831e-05	X6562	237781	60728398	60732951	4554	+	1723	upstream	1723	Mief2
448	chr11	60725687	60726674	988	*	114.577713016932	1.03422097666339	0.227987692438359	4.53630178718096	5.72492437985083e-06	2.75349494593831e-05	X6562	100628625	60728663	60728726	64	+	1988	upstream	1988	Mir5100
449	chr5	113312629	113313380	752	*	114.514761372938	1.12785776366087	0.248656034289452	4.53581497382031	5.73814704098963e-06	2.75859343123646e-05	X6565	52850	113243220	113310786	67567	-	1842	upstream	1842	Sgsm1
450	chr7	4868812	4870103	1292	*	278.612391178563	-0.824222142650405	0.181856615954946	-4.53226371953717	5.8354932650635e-06	2.8015516114796e-05	X6574	67441	4844959	4870258	25300	-	0	inside	154	Isoc2b
451	chr2	128504040	128504659	620	*	24.9812967427958	2.15498178618927	0.476247599810595	4.5249189435208	6.04186573538209e-06	2.89007766708691e-05	X6598	100043424	128178319	128502765	324447	-	1274	upstream	1274	Morrbid
452	chr7	3722213	3723400	1188	*	115.947095304592	-1.14683380177946	0.253566672521148	-4.52280968305807	6.1024106842463e-06	2.91550383901752e-05	X6606	18733	3711409	3720391	8983	-	1821	upstream	1821	Pirb
453	chr13	100730553	100731129	577	*	42.5920389091811	-1.73610815952875	0.383894735107868	-4.52235469976148	6.11554659767887e-06	2.92133746283249e-05	X6607	12572	100702631	100730939	28309	-	0	overlapStart	0	Cdk7
454	chr11	75461499	75462572	1074	*	368.657667256204	-0.862442240453514	0.190992549785109	-4.51558053664329	6.31435429373781e-06	3.00674918323263e-05	X6628	100042498	75461539	75466676	5138	+	0	overlapStart	0	Mir22hg
455	chr11	75461499	75462572	1074	*	368.657667256204	-0.862442240453514	0.190992549785109	-4.51558053664329	6.31435429373781e-06	3.00674918323263e-05	X6628	380712	75461715	75470899	9185	+	0	overlapStart	0	Tlcd2
456	chr11	75461499	75462572	1074	*	368.657667256204	-0.862442240453514	0.190992549785109	-4.51558053664329	6.31435429373781e-06	3.00674918323263e-05	X6628	387141	75463716	75463810	95	+	1143	upstream	1143	Mir22
457	chr5	64960011	64961053	1043	*	270.771759817156	-0.971087228770958	0.215182240760064	-4.51285954333823	6.39593810883696e-06	3.04055132780544e-05	X6639	21899	64952031	64960097	8067	-	0	overlapStart	0	Tlr6
458	chr11	32280687	32281654	968	*	73.5644909796116	-1.2271725150921	0.272073188135053	-4.51045001348294	6.4690244220432e-06	3.0706704735164e-05	X6649	15122	32283511	32297298	13788	+	1856	upstream	1856	Hba-a1
459	chr6	123229482	123230140	659	*	189.656901028054	-0.999120263072906	0.221543787761984	-4.50980942939513	6.48858878319044e-06	3.07860269757174e-05	X6651	56620	123229843	123247021	17179	+	0	overlapStart	0	Clec4n
460	chr17	35265725	35266135	411	*	124.045619577835	-1.02269061366996	0.22741549714592	-4.4970137325943	6.89145386783451e-06	3.24968139134506e-05	X6693	14980	35265477	35266319	843	+	0	inside	247	H2-L
461	chr7	144846660	144847657	998	*	115.229444173984	-1.0355116681592	0.230452483699394	-4.49338471660792	7.00999775452173e-06	3.29415657215213e-05	X6716	14175	144847367	144865243	17877	+	0	overlapStart	0	Fgf4
462	chr6	125048094	125049253	1160	*	147.384733361729	-0.986714357605892	0.219872643559804	-4.48766313821806	7.20086678424303e-06	3.36990742256071e-05	X6744	54137	125049689	125063267	13579	+	435	upstream	435	Acrbp
463	chr3	135346088	135347132	1045	*	22.4155536959877	2.18577409542669	0.487331095831012	4.48519315538329	7.28479119406229e-06	3.40413525134439e-05	X6754	74446	135348029	135397827	49799	+	896	upstream	896	Slc9b1
464	chr17	48087987	48088708	722	*	24.5637763956707	2.08086497550908	0.463988967664933	4.48472942359218	7.3006516912178e-06	3.41053682691719e-05	X6756	68224	48089319	48090918	1600	+	610	upstream	610	1700067P10Rik
465	chr13	69958342	69958869	528	*	52.5260526889018	1.58811875719609	0.35494623026242	4.47425165220646	7.66793910274148e-06	3.5662809611203e-05	X6786	67550	69959833	69963437	3605	+	963	upstream	963	4933416O17Rik
466	chr18	77771288	77771793	506	*	21.9098096233893	2.31377220504556	0.517251587589721	4.47320464655745	7.70559662105195e-06	3.58273917143519e-05	X6788	11946	77773729	77782869	9141	+	1935	upstream	1935	Atp5a1
467	chr6	123228543	123228994	452	*	41.0245483838923	1.61539990758001	0.361444898456918	4.46928401666888	7.84818624748327e-06	3.64099082988122e-05	X6803	56620	123229843	123247021	17179	+	848	upstream	848	Clec4n
468	chr18	34506707	34507272	566	*	56.3960284876272	-1.39009693410093	0.311423163870407	-4.46369151486559	8.05595260258338e-06	3.72697039123621e-05	X6822	225358	34442351	34506831	64481	-	0	overlapStart	0	Fam13b
469	chr1	166646490	166647456	967	*	36.1013641189894	1.67530045776563	0.375465936613455	4.46192395740645	8.12270524277635e-06	3.75090499322235e-05	X6834	226604	166628971	166647693	18723	-	0	inside	236	Gm4847
470	chr16	93710589	93711455	867	*	144.475195244622	-1.01830811154861	0.228282467143222	-4.46073727996699	8.16781696839314e-06	3.77043251922562e-05	X6837	70028	93711904	93810590	98687	+	448	upstream	448	Dop1b
471	chr13	94974303	94975052	750	*	41.752213517745	1.5381022598213	0.345491628013279	4.45192339005732	8.51045311822508e-06	3.90916039680253e-05	X6871	218460	94976344	95023314	46971	+	1291	upstream	1291	Wdr41
472	chr10	24035955	24036564	610	*	133.527137373187	1.01804776034383	0.228702339926671	4.45140946380457	8.53084989573389e-06	3.91681922547654e-05	X6874	276742	24037614	24038690	1077	+	1049	upstream	1049	Taar7e
473	chr1	134333298	134334390	1093	*	88.2398830216485	-1.15219889224562	0.258961060875818	-4.44931329964756	8.61452767962664e-06	3.95121505735644e-05	X6881	68507	134296783	134332928	36146	-	369	upstream	369	Ppfia4
474	chrX	20796008	20796528	521	*	122.507639833475	-0.948886319478165	0.213918308239287	-4.4357415094025	9.17558973540914e-06	4.18181642800358e-05	X6925	11836	20797814	20860519	62706	+	1285	upstream	1285	Araf
475	chr3	107240351	107241783	1433	*	420.757042407404	-0.81036291358256	0.182724668305771	-4.43488512578116	9.21213972187246e-06	4.19605053776904e-05	X6929	246691	107232797	107239707	6911	-	643	upstream	643	Prok1
476	chr10	60104886	60105838	953	*	264.310651472063	-0.769268444332598	0.173466512264509	-4.43467983699116	9.2209219825075e-06	4.19883882109247e-05	X6931	94214	60106219	60135198	28980	+	380	upstream	380	Spock2
477	chr4	41135938	41136694	757	*	103.939888303182	-1.13615530993318	0.256215104563939	-4.43438068129061	9.23373419557354e-06	4.20285383539799e-05	X6934	67615	41135743	41193380	57638	+	0	inside	194	Ube2r2
478	chr2	132386781	132387376	596	*	18.8021263215299	2.58548621869819	0.583257021658117	4.43284199365148	9.29990214318526e-06	4.22931140549092e-05	X6940	246313	132337733	132385447	47715	-	1333	upstream	1333	Prokr2
479	chr19	55241643	55242818	1176	*	134.431348239108	-1.0849732574058	0.244905196262746	-4.43017654979356	9.41559722261339e-06	4.27514981934831e-05	X6951	73707	55198099	55241236	43138	-	406	upstream	406	Gucy2g
480	chr5	122821469	122822472	1004	*	106.961799084005	-1.03023887674709	0.233197607792189	-4.41787926772035	9.96740680256129e-06	4.49354231888173e-05	X7000	59008	122787459	122821339	33881	-	129	upstream	129	Anapc5
481	chr7	104049494	104050762	1269	*	175.794085329484	-0.931156661540405	0.210945622954688	-4.41420233564373	1.01383104916641e-05	4.56260113257395e-05	X7013	258326	104049408	104050352	945	-	0	overlapStart	0	Olfr642
482	chr10	82696005	82696896	892	*	105.546284347409	-1.13221527301843	0.256713843325182	-4.41041767889486	1.03171422780304e-05	4.6331719897114e-05	X7028	67933	82696160	82742428	46269	+	0	overlapStart	0	Hcfc2
483	chr10	26674797	26676176	1380	*	352.399255856939	-0.694629657708635	0.1577307698264	-4.40389442385372	1.06324702033007e-05	4.75785328351586e-05	X7053	667572	26673601	26674612	1012	-	184	upstream	184	Gm8709
484	chr11	4948167	4950054	1888	*	171.750156227027	0.998399687477197	0.226968518992344	4.39884655330052	1.08827736838502e-05	4.8615883968294e-05	X7065	380684	4938754	4948064	9311	-	102	upstream	102	Nefh
485	chr8	123330998	123332351	1354	*	75.5332849983338	1.152006206118	0.263005634619668	4.38015789199311	1.18593346128099e-05	5.25470250898346e-05	X7123	234857	123332713	123369515	36803	+	361	upstream	361	Spire2
486	chr6	125143245	125144276	1032	*	154.304190156186	-1.06788383315367	0.243805988580647	-4.38005579506279	1.18648925032173e-05	5.25642717987143e-05	X7124	320678	125145241	125161782	16542	+	964	upstream	964	Iffo1
487	chr11	110339169	110339782	614	*	14.6176918684726	2.68320850252876	0.612674242718059	4.37950270379413	1.18950445875213e-05	5.26682803348428e-05	X7128	217265	110269369	110337716	68348	-	1452	upstream	1452	Abca5
488	chr1	16686739	16687006	268	*	15.8143123830257	2.58805753388495	0.590982958988856	4.37924223451891	1.19092695348142e-05	5.27238681144999e-05	X7129	17087	16688051	16709611	21561	+	1044	upstream	1044	Ly96
489	chr4	40268402	40268931	530	*	64.006214651928	-1.31594604864115	0.301013120293144	-4.37172322375718	1.23269730858453e-05	5.43595916672296e-05	X7157	100504309	40269579	40270940	1362	+	647	upstream	647	Smim27
490	chr11	75513437	75514236	800	*	124.078504727635	1.01015209256099	0.231422187041335	4.36497513689371	1.27137218408968e-05	5.5877701576458e-05	X7181	380713	75513540	75526582	13043	+	0	overlapStart	0	Scarf1
491	chr10	127262396	127263192	797	*	55.7833261271152	1.34314135811216	0.307833930817966	4.36320114076838	1.28172997039137e-05	5.62937372606763e-05	X7186	16572	127225696	127263348	37653	-	0	inside	155	Kif5a
492	chr2	3424288	3425846	1559	*	326.847708976693	-0.810135891958443	0.185834773511647	-4.35944186682406	1.30394586337577e-05	5.71243316730373e-05	X7203	227525	3424131	3464130	40000	+	0	inside	156	Dclre1c
493	chr2	3424288	3425846	1559	*	326.847708976693	-0.810135891958443	0.185834773511647	-4.35944186682406	1.30394586337577e-05	5.71243316730373e-05	X7203	104362	3409043	3422648	13606	-	1639	upstream	1639	Meig1
494	chr5	134579931	134580406	476	*	25.6287080960007	1.99534366877456	0.45907908813721	4.34640505380239	1.38386913014395e-05	6.01684717130089e-05	X7259	19718	134581366	134601805	20440	+	959	upstream	959	Rfc2
495	chr12	21314171	21314951	781	*	55.6737196673464	1.26501529000939	0.291467806672057	4.3401544220378	1.42382622675205e-05	6.16932722989039e-05	X7284	67732	21316389	21323819	7431	+	1437	upstream	1437	Iah1
496	chr6	124717775	124718713	939	*	212.71301897756	-0.805680908024585	0.185652653890624	-4.33972200849468	1.42663073867755e-05	6.1789340940582e-05	X7287	387159	124717647	124717985	339	-	0	overlapStart	0	Mir141
497	chr6	124717775	124718713	939	*	212.71301897756	-0.805680908024585	0.185652653890624	-4.33972200849468	1.42663073867755e-05	6.1789340940582e-05	X7287	723944	124718322	124718390	69	-	0	includeFeature	0	Mir200c
498	chr3	41528830	41529591	762	*	26.6824292290842	1.87985239080588	0.433627559820306	4.33517738490811	1.4564262993353e-05	6.29761206101131e-05	X7299	78648	41521247	41528474	7228	-	355	upstream	355	2400006E01Rik
499	chr4	62209351	62209759	409	*	104.569064267982	0.995151682115277	0.229589333334604	4.33448569958145	1.46101284911814e-05	6.3139841888289e-05	X7303	22696	62189540	62208446	18907	-	904	upstream	904	Zfp37
500	chr11	86543065	86543959	895	*	99.8947118336678	-1.10615548096475	0.255604663803161	-4.32760288684167	1.50740935842809e-05	6.49492788550837e-05	X7325	56427	86544991	86567360	22370	+	1031	upstream	1031	Tubd1
501	chr11	116307133	116308165	1033	*	47.6289025473556	1.45646757630561	0.337251165527291	4.31864356651943	1.56991085023027e-05	6.73663580477465e-05	X7355	53413	116288001	116307233	19233	-	0	overlapStart	0	Exoc7
502	chr18	75368059	75368592	534	*	13.4869697909872	2.7680600526257	0.641942172815402	4.31200841734024	1.61778273524963e-05	6.91573085564319e-05	X7383	102636262	75365332	75367088	1757	-	970	upstream	970	Gm20544
503	chr7	48558266	48559603	1338	*	49.4156214833449	-1.46637252505316	0.340082751131983	-4.31181093475709	1.61922865659639e-05	6.92003732306548e-05	X7385	243979	48550965	48558086	7122	-	179	upstream	179	Mrgprb2
504	chr7	19604641	19605638	998	*	111.914077650391	-1.23342006602033	0.286406196547103	-4.30654113245583	1.65827105699054e-05	7.07157044043757e-05	X7401	53609	19581035	19604486	23452	-	154	upstream	154	Clasrp
505	chr10	81102220	81102773	554	*	53.3301147177851	-1.55502072123435	0.361292020804398	-4.30405497960396	1.67700017506453e-05	7.14178957296067e-05	X7411	100885826	81104616	81104675	60	+	1842	upstream	1842	Mir5615-2
506	chr3	88057740	88058368	629	*	114.082709105756	1.14399083171638	0.266024213902707	4.3003259550455	1.70547070558109e-05	7.24348821677362e-05	X7431	246703	88056520	88058495	1976	-	0	inside	126	Naxe
507	chr11	67453906	67454461	556	*	132.854454558373	-0.985505173561782	0.22941234420371	-4.29578093098027	1.74079427658133e-05	7.3746588138501e-05	X7450	14457	67455437	67688990	233554	+	975	upstream	975	Gas7
508	chr7	127020746	127021288	543	*	18.4833058582116	-2.75088621107311	0.640877846023677	-4.29237213946615	1.76774348013699e-05	7.47277685194261e-05	X7466	67278	127001480	127021039	19560	-	0	overlapStart	0	Pagr1a
509	chr7	127020746	127021288	543	*	18.4833058582116	-2.75088621107311	0.640877846023677	-4.29237213946615	1.76774348013699e-05	7.47277685194261e-05	X7466	69017	127016231	127021211	4981	-	0	overlapStart	0	Prrt2
510	chr1	75189831	75190228	398	*	29.5309499596768	1.74228761705351	0.406189276742057	4.28934912075464	1.79197499793599e-05	7.56609002138566e-05	X7475	52231	75192151	75199387	7237	+	1922	upstream	1922	Ankzf1
511	chr15	4024867	4025939	1073	*	138.325337686242	-1.0731980913769	0.25029145571382	-4.28779355777924	1.80456686736193e-05	7.60907613905277e-05	X7485	67041	4026383	4155344	128962	+	443	upstream	443	Oxct1
512	chr2	61576459	61576935	477	*	17.9343064852546	2.29397235686654	0.535309715569959	4.28531799469414	1.82477987251709e-05	7.68096526493889e-05	X7498	21353	61578585	61654171	75587	+	1649	upstream	1649	Tank
513	chr9	65263946	65264485	540	*	28.0984838030978	1.72687645699936	0.403539945436643	4.27931974647721	1.87465388685699e-05	7.85945155726534e-05	X7528	214425	65265180	65280605	15426	+	694	upstream	694	Cilp
514	chr10	78423220	78423817	598	*	14.0642067538198	2.75538330541629	0.64399296406841	4.27859225046376	1.88079039280206e-05	7.88099118258443e-05	X7532	13014	78425669	78427622	1954	+	1851	upstream	1851	Cstb
515	chr1	173278965	173279722	758	*	81.9815417302537	1.11200190491978	0.260078991002044	4.27563141734521	1.90596329980068e-05	7.97376825358024e-05	X7544	100504232	173274382	173277777	3396	-	1187	upstream	1187	Mptx2
516	chr2	20966372	20967431	1060	*	103.898159452713	1.0761520814414	0.251968488794583	4.27097882989144	1.94616884182875e-05	8.11662153630385e-05	X7567	433408	20969054	20969997	944	+	1622	upstream	1622	Gm13375
517	chr9	56416283	56416847	565	*	32.5108572738593	1.60987844454108	0.37716741439186	4.26833915951309	1.96933747167356e-05	8.20545380351329e-05	X7574	66867	56418609	56496936	78328	+	1761	upstream	1761	Hmg20a
518	chr5	135736462	135737118	657	*	115.219961857468	-0.975377668181159	0.228960715336218	-4.26002192886611	2.04406848124795e-05	8.48964934026405e-05	X7599	102466791	135735806	135735889	84	-	572	upstream	572	Mir7034
519	chr8	122422130	122423015	886	*	24.5859104308461	1.93034864032962	0.454149896649259	4.25046588047654	2.1332633177736e-05	8.82757618621381e-05	X7627	234836	122422020	122423639	1620	+	0	inside	109	Il17c
520	chr17	26138761	26139745	985	*	233.828476074902	-0.858712480781197	0.202107360854148	-4.24879369634089	2.14924734728462e-05	8.88628570227268e-05	X7633	12005	26138688	26195811	57124	+	0	inside	72	Axin1
521	chr13	23935448	23935858	411	*	24.9557579142499	-2.27052703143808	0.535077036353351	-4.24336474409768	2.2019310842383e-05	9.0783993402541e-05	X7655	319177	23933773	23934156	384	-	1291	upstream	1291	H2bc1
522	chr15	37007497	37008050	554	*	96.0786197312931	-1.14594720838533	0.270081067869412	-4.24297496090842	2.20576054653932e-05	9.09300007958821e-05	X7656	68036	36997027	37007773	10747	-	0	overlapStart	0	Zfp706
523	chr4	141239444	141239956	513	*	57.1269394728792	1.254239618552	0.296113364178571	4.23567380023965	2.27867373526252e-05	9.36713968167419e-05	X7677	213649	141239499	141257564	18066	+	0	overlapStart	0	Arhgef19
524	chr2	18997426	18997728	303	*	22.2197703716718	2.11617099981798	0.499662228652444	4.23520306012554	2.28345266113713e-05	9.38386060392566e-05	X7680	74629	18998343	18999804	1462	+	614	upstream	614	4930426L09Rik
525	chr7	122668133	122668934	802	*	23.8719878312601	1.86792763445116	0.441597361346853	4.22993386725423	2.33760022455177e-05	9.57521099118472e-05	X7705	54376	122670492	122769393	98902	+	1557	upstream	1557	Cacng3
526	chr6	86523847	86525370	1524	*	188.78752596657	-0.853013571007523	0.201739500780191	-4.22829226655489	2.35471785827379e-05	9.64282474698056e-05	X7707	72012	86526247	86582036	55790	+	876	upstream	876	1600020E01Rik
527	chr2	154650866	154651571	706	*	21.7802384986613	2.48844532489627	0.588548314319696	4.22810713131117	2.35665580517736e-05	9.6482570848622e-05	X7709	75608	154651705	154694785	43081	+	133	upstream	133	Chmp4b
528	chr1	106859094	106859447	354	*	19.0515053966898	2.19763229157516	0.520162335880999	4.2248969984592	2.39050089134542e-05	9.77794176150243e-05	X7716	20724	106861173	106883348	22176	+	1725	upstream	1725	Serpinb5
529	chr7	16737154	16738268	1115	*	79.3668847513094	1.11619359572358	0.264437393043582	4.22101270503608	2.4320722713122e-05	9.93125022058279e-05	X7729	232910	16738410	16749294	10885	+	141	upstream	141	Ap2s1
530	chr11	69804552	69805522	971	*	57.4524989308983	-1.46111536762205	0.346339168800329	-4.21874133579275	2.45669917600798e-05	0.000100201450883934	X7738	380705	69803603	69805624	2022	-	0	inside	101	Tmem102
531	chr12	69230111	69231013	903	*	114.476040284263	-0.985038259029041	0.233604294330341	-4.21669585250045	2.47907981064598e-05	0.000100983786659522	X7748	18974	69201773	69228195	26423	-	1915	upstream	1915	Pole2
532	chr4	46135778	46136930	1153	*	71.2306268107582	1.16930499703871	0.278871443549151	4.19298936512523	2.75302354394639e-05	0.000110911636546454	X7834	433702	46138613	46172403	33791	+	1682	upstream	1682	Ncbp1
533	chr5	64968868	64970401	1534	*	218.308092204083	-0.808485776191321	0.193145021638002	-4.18590015592847	2.84038191514127e-05	0.000114125135103467	X7855	68303	64970071	65041886	71816	+	0	overlapStart	0	Fam114a1
534	chr5	64968868	64970401	1534	*	218.308092204083	-0.808485776191321	0.193145021638002	-4.18590015592847	2.84038191514127e-05	0.000114125135103467	X7855	100124451	64970318	64970395	78	+	0	includeFeature	0	Mir574
535	chr7	127344382	127345594	1213	*	67.9851245627695	-1.17262798480081	0.280385878108861	-4.18219345678147	2.88710140810384e-05	0.000115751788035017	X7872	233890	127342795	127345589	2795	-	0	overlapStart	0	Zfp768
536	chr14	54993602	54994492	891	*	172.019707433194	-0.79745783962646	0.190947015587242	-4.17633047143441	2.96249342048235e-05	0.000118443444190326	X7894	140781	54970684	54994626	23943	-	0	inside	133	Myh7
537	chr9	21131943	21133250	1308	*	87.8890369843921	-1.05791103162465	0.253436330023933	-4.17426748376899	2.989463592233e-05	0.000119385626261503	X7903	54721	21104068	21131243	27176	-	699	upstream	699	Tyk2
538	chr5	103910594	103911358	765	*	110.656821364432	0.972097682592323	0.233039371679059	4.17138818899277	3.02749601780728e-05	0.000120736418774344	X7914	246293	103861973	103911259	49287	-	0	overlapStart	0	Klhl8
539	chr3	69007782	69008152	371	*	11.8303880273996	2.81442316965059	0.676516655658015	4.16016833600813	3.18013116578687e-05	0.000126344561585347	X7944	387175	69009772	69009835	64	+	1619	upstream	1619	Mir15b
540	chr3	69007782	69008152	371	*	11.8303880273996	2.81442316965059	0.676516655658015	4.16016833600813	3.18013116578687e-05	0.000126344561585347	X7944	723949	69009902	69009996	95	+	1749	upstream	1749	Mir16-2
541	chr2	35101182	35101745	564	*	33.1244675074484	1.57085792021785	0.377926955774525	4.15651198258278	3.23143231050519e-05	0.000128189083901275	X7956	98870	35081861	35101543	19683	-	0	overlapStart	0	AI182371
542	chr11	101008916	101009499	584	*	44.2553017334897	1.58550302279387	0.38176518900126	4.15308432636753	3.28023790411841e-05	0.000129798882261636	X7976	11975	101009452	101063719	54268	+	0	overlapStart	0	Atp6v0a1
543	chr1	75168402	75169489	1088	*	122.305118800477	-0.928556562285162	0.223655799220697	-4.15172137507997	3.29983856070729e-05	0.000130459983483005	X7983	68818	75168646	75171629	2984	+	0	overlapStart	0	Zfand2b
544	chr5	115645580	115647017	1438	*	133.486896186017	0.914945723449197	0.220719946414347	4.14527884005379	3.39400441879891e-05	0.000133880981704428	X8001	102465623	115645573	115645632	60	+	0	overlapEnd	6	Mir7030
545	chr9	62811259	62811709	451	*	21.4554554110882	2.39245391755277	0.577892805133719	4.13996141896796	3.47364237461316e-05	0.000136671571976352	X8021	14155	62791821	62811934	20114	-	0	inside	224	Fem1b
546	chr12	55015608	55016272	665	*	35.9880416843905	1.78859922732165	0.432673336346576	4.13383279502338	3.56763071530705e-05	0.000139888092575858	X8048	217578	54892989	55014348	121360	-	1259	upstream	1259	Baz1a
547	chr11	115403466	115404345	880	*	102.509343245205	-0.964020730307087	0.233275082644214	-4.13254908916865	3.58762112470919e-05	0.000140587174468521	X8054	68572	115403752	115412674	8923	+	0	overlapStart	0	Mrpl58
548	chr2	90677009	90678319	1311	*	68.33045058897	-1.14123097578213	0.276174128260704	-4.13228778151452	3.59170332561764e-05	0.000140677275576841	X8058	59015	90677215	90736328	59114	+	0	overlapStart	0	Nup160
549	chr15	76127198	76127915	718	*	121.286333314669	-0.917072426276525	0.222298182479449	-4.12541576385271	3.70065614761599e-05	0.000144657429619654	X8074	271278	76119517	76126596	7080	-	601	upstream	601	BC024139
550	chr7	103936534	103938042	1509	*	65.782469411742	-1.27963454099925	0.310678095377586	-4.1188437808724	3.80778170413358e-05	0.000148403801388194	X8098	259123	103937382	103938335	954	+	0	overlapStart	0	Olfr632
551	chr14	51071408	51072391	984	*	264.175892899662	-0.697498357354231	0.170142013185039	-4.09950690189413	4.1403132374406e-05	0.000160039713517284	X8165	404319	51070311	51071442	1132	-	0	overlapStart	0	Olfr750
552	chr11	100972799	100974313	1515	*	150.516026853235	-0.901478484893792	0.220279230573744	-4.09243523570416	4.26866486792392e-05	0.000164437119365979	X8193	19285	100956733	100970887	14155	-	1911	upstream	1911	Cavin1
553	chr11	120468409	120468832	424	*	35.0136931433883	1.49916261295441	0.367735144113158	4.07674555166554	4.56704224762362e-05	0.000174652151190172	X8253	70317	120464866	120467607	2742	-	801	upstream	801	Arl16
554	chr5	104505907	104507238	1332	*	106.223237741751	1.04549324538452	0.256488562835385	4.07617881213487	4.57818185399058e-05	0.000175056939052334	X8254	100042165	104508352	104522611	14260	+	1113	upstream	1113	Thoc2l
555	chr13	23936128	23936488	361	*	37.3903505186827	-1.60870161122912	0.395375332305791	-4.06879610280016	4.7256678383936e-05	0.000180085489794181	X8282	319177	23933773	23934156	384	-	1971	upstream	1971	H2bc1
556	chr15	38661909	38664141	2233	*	193.671595009911	0.777261546643574	0.191561040694187	4.05751369812411	4.95979090446506e-05	0.000188166799778605	X8319	66335	38661933	38692446	30514	+	0	overlapStart	0	Atp6v1c1
557	chr4	120771816	120772341	526	*	49.2596315368167	1.30228514993263	0.32125851601006	4.05369845477294	5.04141933449785e-05	0.000191034020429927	X8329	102466650	120772606	120772697	92	+	264	upstream	264	Mir30f
558	chr15	34442780	34444012	1233	*	160.697738727554	-1.1059652592617	0.272881323718457	-4.0529166459291	5.05830286200487e-05	0.000191535808791524	X8335	666899	34440505	34442908	2404	-	0	overlapStart	0	Gm12191
559	chr15	34442780	34444012	1233	*	160.697738727554	-1.1059652592617	0.272881323718457	-4.0529166459291	5.05830286200487e-05	0.000191535808791524	X8335	19946	34440505	34443640	3136	-	0	overlapStart	0	Rpl30
560	chr19	4175738	4175979	242	*	104.417239711148	-1.07566066756581	0.265569420814471	-4.0503935440567	5.11315673217304e-05	0.000193288225684649	X8349	107239	4164324	4175479	11156	-	258	upstream	258	Carns1
561	chr7	4151410	4153157	1748	*	189.275187939659	-0.912132481561822	0.225593888572829	-4.04324996271943	5.27153684069168e-05	0.000198822865952522	X8368	243813	4147915	4150374	2460	-	1035	upstream	1035	Leng9
562	chr6	134898325	134898663	339	*	50.2600456872329	-1.33413633327543	0.330083741000956	-4.04181172095831	5.30398127781809e-05	0.000199903216036801	X8374	14760	134869093	134898578	29486	-	0	overlapStart	0	Gpr19
563	chr4	41313905	41315076	1172	*	96.0592286147847	-0.992054120105627	0.245669590930817	-4.03816409001552	5.38711657508133e-05	0.000202794353800265	X8384	68970	41291300	41314889	23590	-	0	overlapStart	0	Dcaf12
564	chr3	52105334	52106355	1022	*	52.9366116327811	-1.42441901524016	0.352809913690743	-4.03735541424932	5.40571404221142e-05	0.000203445910906552	X8386	433586	51685907	52105076	419170	-	257	upstream	257	Maml3
565	chrX	56316202	56316836	635	*	33.037210050397	1.70256102322798	0.423231221133162	4.02276802422451	5.75181411834558e-05	0.00021511198647838	X8439	72030	56317608	56320664	3057	+	771	upstream	771	1600025M17Rik
566	chr3	105802037	105802938	902	*	170.953610745207	-0.985293685923882	0.245254791965873	-4.01742888702043	5.88365824832757e-05	0.000219315150555647	X8467	109905	105727267	105801336	74070	-	700	upstream	700	Rap1a
567	chr7	98701418	98702398	981	*	103.193844941434	0.915917098507322	0.228105245742919	4.01532676517044	5.93634893501409e-05	0.000221018177112162	X8477	72981	98703103	98718062	14960	+	704	upstream	704	Thap12
568	chr10	93161846	93162117	272	*	12.6800891859789	2.89870393550433	0.722244120130823	4.01346837545632	5.98330219924032e-05	0.000222661243615404	X8481	100316689	93162785	93162903	119	+	667	upstream	667	Mir1931
569	chr4	136247165	136247647	483	*	24.2436815129318	1.9892931655381	0.495832839444204	4.01202382594901	6.02004224423133e-05	0.000223817355719384	X8489	21401	136247729	136274898	27170	+	81	upstream	81	Tcea3
570	chr15	103168587	103169264	678	*	53.3120222179396	-1.30190197848413	0.325167225880036	-4.00379212560753	6.2335143274187e-05	0.000230829456397585	X8523	71726	103153290	103167092	13803	-	1494	upstream	1494	Smug1
571	chr19	11534186	11535156	971	*	51.114339583521	1.24997847515685	0.312430882455921	4.00081600554708	6.31244273412117e-05	0.000233427031223916	X8534	66607	11536801	11558467	21667	+	1644	upstream	1644	Ms4a4d
572	chr19	46044572	46045806	1235	*	79.7458891470303	-1.1052239310229	0.276578893167995	-3.99605305510998	6.44073054320583e-05	0.000237638410888613	X8554	226169	46044886	46072915	28030	+	0	overlapStart	0	Pprc1
573	chr19	46044572	46045806	1235	*	79.7458891470303	-1.1052239310229	0.276578893167995	-3.99605305510998	6.44073054320583e-05	0.000237638410888613	X8554	16825	46031570	46045214	13645	-	0	overlapStart	0	Ldb1
574	chr14	52256927	52258193	1267	*	266.155808161269	-0.850212701091275	0.212846048433329	-3.99449605641888	6.4832000481599e-05	0.000239037706448568	X8560	67772	52198151	52257780	59630	-	0	overlapStart	0	Chd8
575	chr9	45178907	45180551	1645	*	312.879109772537	-0.652178965335103	0.163394419306473	-3.99143965934254	6.56733992110346e-05	0.000241800997725089	X8572	408059	45182034	45250020	67987	+	1482	upstream	1482	BC049352
576	chr7	44746698	44747439	742	*	75.4906365505003	-1.05784462244883	0.265079330633311	-3.99067184876878	6.58863890224901e-05	0.00024250032932231	X8575	101568	44748413	44777515	29103	+	973	upstream	973	Vrk3
577	chr10	7830528	7831341	814	*	144.492526509601	-0.872965182261082	0.219185259480518	-3.98277322266132	6.81157459898548e-05	0.000249657537938196	X8611	237256	7832470	7870396	37927	+	1128	upstream	1128	Zc3h12d
578	chr5	76363930	76364627	698	*	10.613642812723	2.98887426752685	0.75102420161188	3.97973096088249	6.89933031281283e-05	0.000252580633340315	X8621	56183	76333495	76363788	30294	-	141	upstream	141	Nmu
579	chr4	46389121	46389843	723	*	58.8113239374146	-1.55062662057291	0.389818977251666	-3.97781203856535	6.95523167787298e-05	0.000254332136467789	X8631	74753	46376505	46389437	12933	-	0	overlapStart	0	Trmo
580	chr8	84831202	84831799	598	*	35.8752192079258	-1.72747096894474	0.434852383842453	-3.97254570316578	7.11085872794737e-05	0.000259631897631591	X8644	102060	84831522	84835482	3961	+	0	overlapStart	0	Gadd45gip1
581	chr6	30047353	30048132	780	*	96.7179349199971	-1.05860331376206	0.266486328421404	-3.97244886832639	7.11375093048948e-05	0.000259707452998471	X8645	18181	30047988	30153458	105471	+	0	overlapStart	0	Nrf1
582	chr6	145865467	145865983	517	*	14.7944969760013	2.47901465667287	0.625066710235505	3.96600013419185	7.30888209308867e-05	0.000266153949163461	X8667	79362	145858243	145865558	7316	-	0	overlapStart	0	Bhlhe41
583	chr17	74324500	74325848	1349	*	189.987868960507	-0.779770909342168	0.196665685479166	-3.96495660868492	7.34092995000146e-05	0.000267228477683963	X8670	66310	74299474	74323944	24471	-	555	upstream	555	Dpy30
584	chr4	40142613	40143686	1074	*	296.504484957924	-0.897900141266404	0.226508568338541	-3.9640890755373	7.367674008425e-05	0.000268109257903726	X8673	11428	40143081	40198338	55258	+	0	overlapStart	0	Aco1
585	chr4	125016520	125017385	866	*	190.958970582399	-0.857193732033269	0.21641012034432	-3.96096878773242	7.46462906647793e-05	0.000271261049943706	X8685	230737	125016585	125055380	38796	+	0	overlapStart	0	Gnl2
586	chr6	49317000	49317381	382	*	10.2233339803292	3.12324626354936	0.789532923700639	3.95581510256763	7.62741384889939e-05	0.00027641383452189	X8709	57895	49319274	49341582	22309	+	1892	upstream	1892	Ccdc126
587	chr17	26935031	26935860	830	*	57.4560117042735	-1.32165577030467	0.33452066587603	-3.95089423502003	7.78597291004369e-05	0.000281416732723189	X8732	102465584	26935472	26935539	68	+	0	includeFeature	0	Mir6968
588	chr5	104168520	104169089	570	*	69.9192730409406	1.10939468196416	0.28081001985062	3.95069478843496	7.79246468949728e-05	0.000281586876648985	X8734	666279	104170712	104180127	9416	+	1622	upstream	1622	Dspp
589	chr16	94373083	94373735	653	*	111.759004825597	0.917966248186638	0.232645162241025	3.94577836626409	7.95411635939832e-05	0.000286837141703577	X8752	56176	94358763	94371842	13080	-	1240	upstream	1240	Pigp
590	chr3	90511794	90512644	851	*	43.8846269618006	1.32847831604417	0.337972077592061	3.93073393964715	8.46869468442044e-05	0.000303520864109691	X8806	20196	90514435	90524581	10147	+	1790	upstream	1790	S100a13
591	chr17	29716916	29717656	741	*	170.583666300687	-0.751285584231118	0.191305621448694	-3.92714849956777	8.59589123263209e-05	0.00030762192579266	X8819	68597	29687357	29717044	29688	-	0	overlapStart	0	Ccdc167
592	chr7	126248435	126249059	625	*	34.7670020306029	-1.63527031008133	0.416968136826117	-3.92181120247869	8.7885844770521e-05	0.000313738847053774	X8841	104175	126248862	126295016	46155	+	0	overlapStart	0	Sbk1
593	chr7	126248435	126249059	625	*	34.7670020306029	-1.63527031008133	0.416968136826117	-3.92181120247869	8.7885844770521e-05	0.000313738847053774	X8841	76728	126224247	126248238	23992	-	196	upstream	196	1700123J17Rik
594	chr11	69982702	69983687	986	*	96.3594114334089	-0.953916888584013	0.243309847676316	-3.92058479216609	8.83343474682676e-05	0.00031509045439037	X8848	54351	69968222	69982517	14296	-	184	upstream	184	Elp5
595	chr10	122571647	122572276	630	*	28.2741490290227	1.6375016285136	0.418332957219695	3.91435004164311	9.06480527270247e-05	0.000322287168200702	X8877	319272	122565023	122569891	4869	-	1755	upstream	1755	Sros1
596	chr7	30733257	30733902	646	*	90.9812892594325	-0.981758521410155	0.250997631763623	-3.91142543661418	9.17529841094595e-05	0.000325665309433047	X8892	282619	30734739	30756134	21396	+	836	upstream	836	Sbsn
597	chr1	74278267	74279886	1620	*	277.595352421293	0.774255639848777	0.19812087932056	3.90799618144248	9.30647768522799e-05	0.000329876170511546	X8904	227289	74278550	74279624	1075	+	0	includeFeature	0	Gpbar1
598	chr10	93082307	93082799	493	*	24.1247731166856	1.79180148164149	0.458726376654702	3.9060354338208	9.38227599371985e-05	0.000332115312514348	X8916	380654	92775619	93081618	306000	-	688	upstream	688	Cfap54
599	chr4	109533217	109534376	1160	*	110.577408098212	-1.17009570114481	0.300102448993699	-3.89898751265899	9.65957555391502e-05	0.000341280492619626	X8933	67646	109505337	109531297	25961	-	1919	upstream	1919	4930522H14Rik
600	chr7	119479679	119480181	503	*	48.4029574862274	1.51571255439365	0.388985047089832	3.89658308393435	9.75593493494016e-05	0.00034429952195197	X8943	22242	119462711	119479282	16572	-	396	upstream	396	Umod
601	chr10	43578427	43579162	736	*	29.6013693830421	1.67128573982736	0.429288733125411	3.89315071853776	9.89506324793699e-05	0.000348508080758999	X8961	12484	43579169	43584265	5097	+	6	upstream	6	Cd24a
602	chr15	99700989	99701620	632	*	40.9112745599093	1.46324161992841	0.376095968109014	3.89060703651115	9.99937562007814e-05	0.000351907107432299	X8968	83797	99702129	99713991	11863	+	508	upstream	508	Smarcd1
603	chr1	74276782	74277771	990	*	109.685224705526	-0.900492375614757	0.232292800407864	-3.87654018563491	0.000105952317498866	0.000370416182837748	X9027	227289	74278550	74279624	1075	+	778	upstream	778	Gpbar1
604	chr3	95042167	95042669	503	*	54.1822533132039	-1.16011002351751	0.299903416643687	-3.86827878288505	0.000109606310406078	0.000382030343757729	X9055	19185	95032694	95042614	9921	-	0	overlapStart	0	Psmd4
605	chr17	29113215	29114013	799	*	46.4692067758755	-1.38047042655532	0.357075051811009	-3.86605118322846	0.000110611733987857	0.000385066946436218	X9066	442827	29114145	29148980	34836	+	131	upstream	131	Rab44
606	chr1	36944465	36944811	347	*	14.1016188666503	2.32361310127557	0.601967900835665	3.86002824743624	0.00011337391851845	0.000393727359414699	X9088	56030	36792191	36943666	151476	-	798	upstream	798	Tmem131
607	chr8	83723119	83723902	784	*	28.9932619735056	1.56085422921082	0.404400021671662	3.85967889605629	0.000113536114835369	0.000394247257159104	X9089	102465897	83723878	83723984	107	-	0	overlapEnd	81	Mir1668
608	chr5	34658150	34659775	1626	*	194.320888141068	0.722804633794723	0.187311113139402	3.85884543463682	0.000113923957406118	0.000395506987096523	X9091	14772	34660379	34755305	94927	+	603	upstream	603	Grk4
609	chr16	91729809	91730322	514	*	33.1507535380305	-1.69902093364421	0.44157744076346	-3.84761714888946	0.000119272248458047	0.000412042852607628	X9135	66609	91689322	91728975	39654	-	833	upstream	833	Cryzl1
610	chr12	79027022	79028612	1591	*	266.444972002424	-0.713720687598256	0.18549703109046	-3.84761245720532	0.000119274531904036	0.000412042852607628	X9136	211945	79029163	79081655	52493	+	550	upstream	550	Plekhh1
611	chr1	160077992	160079344	1353	*	56.7458412923842	1.19140886223265	0.310548680174838	3.83646409819514	0.000124818433089705	0.000428800976025271	X9187	75255	160074735	160077985	3251	-	6	upstream	6	4930562F07Rik
612	chr10	79689008	79690482	1475	*	249.704979574185	-0.754491161546256	0.196938787127072	-3.83109479119231	0.000127574340661959	0.000436842114097004	X9217	16904	79689020	79695261	6242	+	0	overlapStart	0	Gzmm
613	chr7	80025062	80025511	450	*	44.5496378423559	1.23912600715284	0.323519797244807	3.8301396628757	0.000128070549047417	0.00043830346979891	X9222	209225	80024814	80094173	69360	+	0	inside	247	Zfp710
614	chr5	124531698	124532369	672	*	26.212337179276	1.61347344330463	0.422637298779327	3.81763144891544	0.000134739002048877	0.000458252256584255	X9279	75695	124493080	124531391	38312	-	306	upstream	306	Rilpl1
615	chr3	20058057	20058589	533	*	27.3265767453141	1.75545444406748	0.459962930354004	3.81651287140992	0.000135351017646524	0.000460225540609993	X9282	20585	20057811	20118490	60680	+	0	inside	245	Hltf
616	chr2	90918112	90918605	494	*	216.410304940049	-0.723597194618734	0.190225516331057	-3.80389134210274	0.000142440679407069	0.000481703204431873	X9332	66461	90908716	90918258	9543	-	0	overlapStart	0	Ptpmt1
617	chr14	75282075	75283161	1087	*	59.8520730024032	1.08369233607515	0.285125778269733	3.80075187396758	0.000144257699866729	0.000487307852455723	X9343	67302	75284373	75344426	60054	+	1211	upstream	1211	Zc3h13
618	chr1	192855163	192856268	1106	*	97.133330880706	-0.936311885507032	0.24652757283606	-3.79800066473569	0.000145867932532129	0.000491799788339548	X9361	100503471	192854923	192856246	1324	+	0	overlapEnd	239	Gm15867
619	chr1	192855163	192856268	1106	*	97.133330880706	-0.936311885507032	0.24652757283606	-3.79800066473569	0.000145867932532129	0.000491799788339548	X9361	214791	192844488	192855756	11269	-	0	overlapStart	0	Sertad4
620	chr9	123861756	123862193	438	*	58.9386265938858	-1.11564170442579	0.293776879242243	-3.79758171338547	0.000146114616952782	0.000492473667839253	X9364	23832	123852315	123862029	9715	-	0	overlapStart	0	Xcr1
621	chr16	20496634	20496989	356	*	96.3634101374857	0.920201261864757	0.242486474782408	3.7948560334777	0.000147729152155053	0.000497384229908856	X9374	224045	20498817	20509323	10507	+	1827	upstream	1827	Eif2b5
622	chr11	120583151	120583835	685	*	22.3753738034754	1.73940810621892	0.459923210852274	3.78195330258644	0.000155602556679369	0.000520395495534341	X9437	192662	120578104	120581624	3521	-	1526	upstream	1526	Arhgdia
623	chr6	125230527	125231524	998	*	95.1581947947796	-0.903506483030262	0.239223349400636	-3.77683234221893	0.000158835572465065	0.00053008454082372	X9457	78668	125231276	125245964	14689	+	0	overlapStart	0	E130112N10Rik
624	chr5	123574494	123575095	602	*	37.342237900692	1.37647902215384	0.364629646841469	3.77500577387854	0.000160003957385701	0.000533645239252892	X9463	77573	123528659	123573038	44380	-	1455	upstream	1455	Vps33a
625	chr5	143314414	143315508	1095	*	33.3682914495509	-1.60111359256954	0.424307414847903	-3.77347540142204	0.000160989099227363	0.000536364083259242	X9473	231868	143301195	143315360	14166	-	0	overlapStart	0	E130309D02Rik
626	chr4	21847511	21848555	1045	*	230.710710155137	-0.746204369873389	0.198282918308061	-3.7633315882211	0.000167664652280942	0.000555905461775271	X9519	66625	21847583	21876475	28893	+	0	overlapStart	0	Pnisr
627	chr18	3336470	3338059	1590	*	286.27414979697	-0.792776879926557	0.21074691621995	-3.76174842387331	0.000168729718790776	0.000558849685670658	X9529	633947	3336680	3366863	30184	+	0	overlapStart	0	Gm6225
628	chr18	3336470	3338059	1590	*	286.27414979697	-0.792776879926557	0.21074691621995	-3.76174842387331	0.000168729718790776	0.000558849685670658	X9529	12916	3266048	3337748	71701	-	0	overlapStart	0	Crem
629	chr15	31452838	31454294	1457	*	143.736572514879	-0.822256631017799	0.218824415433039	-3.7576091744178	0.000171544530715371	0.000567339089794387	X9543	252967	31441211	31453737	12527	-	0	overlapStart	0	Ropn1l
630	chr6	97805941	97806764	824	*	130.383459845375	-0.80347168227075	0.213888026839186	-3.75650612212552	0.000172302058285022	0.000569665332236914	X9546	17342	97807052	98021349	214298	+	287	upstream	287	Mitf
631	chr4	58912423	58912939	517	*	46.8717063482041	-1.35302283791938	0.360632071423211	-3.75180951760548	0.000175562834590039	0.000578809006841765	X9573	230249	58798911	58912749	113839	-	0	overlapStart	0	Ecpas
632	chr5	34948104	34948852	749	*	26.2528765810068	1.6261989787354	0.434093935564825	3.74619142425811	0.00017953960952906	0.000590501210540502	X9596	71729	34949445	35039644	90200	+	592	upstream	592	Rgs12
633	chr4	40269499	40269980	482	*	91.6484036667495	-1.00746581498243	0.268965375078503	-3.74570821500122	0.000179885576680132	0.000591413054571069	X9599	100504309	40269579	40270940	1362	+	0	overlapStart	0	Smim27
634	chr4	40269499	40269980	482	*	91.6484036667495	-1.00746581498243	0.268965375078503	-3.74570821500122	0.000179885576680132	0.000591413054571069	X9599	106021	40259601	40269850	10250	-	0	overlapStart	0	Topors
635	chr3	27711069	27711726	658	*	48.8428562279598	1.27118522929959	0.340418012657195	3.73418909116214	0.000188320970139005	0.000616747757451191	X9637	72007	27416162	27711307	295146	-	0	overlapStart	0	Fndc3b
636	chr15	37960665	37961523	859	*	139.588859157289	-0.965301574634089	0.258715902466298	-3.73112578481655	0.000190626010176142	0.00062339110011079	X9651	382985	37923952	37961318	37367	-	0	overlapStart	0	Rrm2b
637	chr11	16952531	16953163	633	*	233.424487002295	-0.713458653730466	0.19129550544837	-3.7296153511721	0.000191772299050229	0.000626620305448213	X9659	72735	16935154	16951282	16129	-	1248	upstream	1248	Eldr
638	chr11	120457569	120458187	619	*	22.5499045409015	1.81114645533288	0.485646499529439	3.72935140495765	0.000191973275187192	0.000627147141929713	X9661	67291	120458115	120464358	6244	+	0	overlapStart	0	Ccdc137
639	chr11	120457569	120458187	619	*	22.5499045409015	1.81114645533288	0.485646499529439	3.72935140495765	0.000191973275187192	0.000627147141929713	X9661	66431	120456606	120458068	1463	-	0	overlapStart	0	Oxld1
640	chr18	77772986	77773608	623	*	34.7335703949904	1.53151453283898	0.411104181114576	3.725368418017	0.000195030166593661	0.000636211585308791	X9675	11946	77773729	77782869	9141	+	120	upstream	120	Atp5a1
641	chr18	77772986	77773608	623	*	34.7335703949904	1.53151453283898	0.411104181114576	3.725368418017	0.000195030166593661	0.000636211585308791	X9675	225745	77757567	77773886	16320	-	0	inside	277	Haus1
642	chr3	84813830	84814222	393	*	14.4115982257307	2.43461906978189	0.654021816306944	3.72253495079021	0.000197232596573808	0.00064253282209599	X9688	50754	84815268	84979198	163931	+	1045	upstream	1045	Fbxw7
643	chrX	74127693	74128520	828	*	32.4329719480061	-1.45725064559386	0.392215852293016	-3.71543025880855	0.000202858212908608	0.00065909080271861	X9714	14539	74127464	74150760	23297	+	0	inside	228	Opn1mw
644	chr11	69580525	69580865	341	*	71.5816872892313	-1.06343694400297	0.286328132813744	-3.71404979857407	0.000203968629385184	0.000662153251596974	X9722	22059	69580359	69591873	11515	+	0	inside	165	Trp53
645	chr11	69580525	69580865	341	*	71.5816872892313	-1.06343694400297	0.286328132813744	-3.71404979857407	0.000203968629385184	0.000662153251596974	X9722	216853	69561758	69580255	18498	-	269	upstream	269	Wrap53
646	chr9	102503302	102504153	852	*	121.465799444827	-1.03402794536801	0.278953486114335	-3.70681133894913	0.000209885174723479	0.000679334016967258	X9751	16716	102505750	102546239	40490	+	1596	upstream	1596	Ky
647	chr1	172327456	172329904	2449	*	329.831546386056	-0.746258336272405	0.201908446560281	-3.69602336596455	0.000219002825719839	0.000705444803280652	X9798	16524	172320501	172329318	8818	-	0	overlapStart	0	Kcnj9
648	chr4	59580604	59581950	1347	*	93.7632852521439	-1.0160630770659	0.275109364844121	-3.69330603355364	0.000221357364507486	0.000712165754647096	X9809	72479	59581563	59618689	37127	+	0	overlapStart	0	Hsdl2
649	chr5	136036590	136037205	616	*	41.7864330459594	1.33299921837475	0.360993883287112	3.69258117682444	0.00022198944831228	0.000713753970882627	X9816	100647	136038496	136046487	7992	+	1290	upstream	1290	Upk3b
650	chr2	128697026	128697900	875	*	54.2186197958189	1.21506044527914	0.329274174651631	3.69011765518708	0.000224150356843864	0.000720084466225094	X9824	17289	128698956	128802894	103939	+	1055	upstream	1055	Mertk
651	chr7	120328635	120329318	684	*	17.4434711427261	1.96946647527623	0.534925721279745	3.68175691863259	0.000231632208211169	0.000741284133375858	X9862	320631	120328670	120407687	79018	+	0	overlapStart	0	Abca15
652	chr8	41826845	41828087	1243	*	210.937354331023	-0.700674989599107	0.190382933252352	-3.68034559416291	0.000232918063891055	0.000745021487226675	X9867	69966	41827267	42046202	218936	+	0	overlapStart	0	2810404M03Rik
653	chr16	92471875	92473134	1260	*	223.806003444553	-0.767410402018914	0.208579941217327	-3.67921477750979	0.00023395317995558	0.000747726208868664	X9875	54720	92391953	92470867	78915	-	1007	upstream	1007	Rcan1
654	chr8	61903785	61904513	729	*	22.7733175229134	-1.75194566965707	0.476994545588932	-3.67288407353588	0.000239828300483324	0.000764490555656416	X9901	72333	61511433	61902690	391258	-	1094	upstream	1094	Palld
655	chr9	7784382	7785028	647	*	51.8847325011442	1.28291474749232	0.349607634083494	3.66958447819802	0.000242945044488208	0.000773410182478548	X9914	100885830	7784390	7784440	51	+	0	includeFeature	0	Mir5618
656	chr18	4375453	4376338	886	*	61.9834912539428	-1.04288291799981	0.284224758538446	-3.6692191185686	0.000243292484273851	0.000774360033901473	X9916	67440	4375592	4397330	21739	+	0	overlapStart	0	Mtpap
657	chr9	78445544	78446304	761	*	28.7571638793864	1.75609887266339	0.479137778451635	3.66512295970136	0.000247219778067929	0.000785592369673975	X9932	68291	78448208	78475348	27141	+	1903	upstream	1903	Mto1
658	chr4	15957934	15959066	1133	*	61.1335102767693	-1.25349058310615	0.342014961650927	-3.6650168081989	0.000247322339570855	0.000785760052264521	X9934	27354	15957925	15992589	34665	+	0	inside	8	Nbn
659	chr10	78410152	78411036	885	*	137.856602810298	-0.987140853054963	0.269591796430546	-3.66161309848787	0.000250632172211029	0.000794675706967277	X9954	102465547	78408475	78408545	71	-	1606	upstream	1606	Mir6907
660	chr5	98165863	98167282	1420	*	100.599820202886	0.895665115086864	0.24470918953445	3.66012047520909	0.000252096692035393	0.000798917933259265	X9959	77630	98167198	98188991	21794	+	0	overlapStart	0	Prdm8
661	chr4	45408682	45409542	861	*	90.8802880350136	-0.952465721019	0.260306983161357	-3.65900948738126	0.000253191967822635	0.000802066816867428	X9963	230125	45395923	45408766	12844	-	0	overlapStart	0	Slc25a51
662	chr4	43441892	43442634	743	*	69.1394498769876	-1.10184953345881	0.30113879508018	-3.65894249249895	0.000253258157698207	0.000802195977028614	X9964	21754	43441939	43448064	6126	+	0	overlapStart	0	Tesk1
663	chr8	85227701	85228551	851	*	34.2779193849344	1.37426529259047	0.375669730554809	3.65817413758856	0.000254018441287902	0.000804446317267925	X9965	258858	85230497	85231435	939	+	1945	upstream	1945	Olfr371
664	chr12	69205316	69206020	705	*	92.2475501572659	-0.935194075433539	0.255645120848968	-3.65817298733442	0.000254019581061821	0.000804446317267925	X9966	109065	69182834	69204267	21434	-	1048	upstream	1048	Dnaaf2
665	chr4	43508683	43509746	1064	*	52.4994540421924	-1.15588355914561	0.316467372841785	-3.65245727787389	0.000259742819599348	0.000820430657463474	X9992	230098	43496142	43508747	12606	-	0	overlapStart	0	Arhgef39
666	chr9	44394936	44395357	422	*	45.7749422058169	1.22837103749408	0.336559615814162	3.64978737726022	0.000262457466016153	0.000828010804171913	X10004	14385	44396852	44402968	6117	+	1494	upstream	1494	Slc37a4
667	chr9	21002919	21003847	929	*	74.6444088005431	-1.29889939402588	0.356207743678828	-3.64646590950314	0.000265871731422822	0.000837388996071646	X10020	66163	21002738	21008839	6102	+	0	inside	180	Mrpl4
668	chr9	119094305	119094966	662	*	36.1693427357812	1.52245043705691	0.418528808963366	3.63762399254616	0.00027516473550653	0.000863868916474841	X10053	18799	119071527	119093502	21976	-	802	upstream	802	Plcd1
669	chr4	86630668	86632039	1372	*	372.927172578166	-0.580316964999542	0.159995432535284	-3.62708457237717	0.000286639429351968	0.000895883049096601	X10098	101055843	86627075	86631251	4177	-	0	overlapStart	0	Gm12551
670	chr17	24470071	24471164	1094	*	100.352462390466	-1.12847686822806	0.311222821753038	-3.62594510862552	0.000287906512338941	0.000899308930713512	X10104	67078	24470392	24473110	2719	+	0	overlapStart	0	Pgp
671	chr17	24470071	24471164	1094	*	100.352462390466	-1.12847686822806	0.311222821753038	-3.62594510862552	0.000287906512338941	0.000899308930713512	X10104	13560	24443778	24470313	26536	-	0	overlapStart	0	E4f1
672	chr19	5562452	5563043	592	*	64.6230679132961	-1.06893758645794	0.295093526746753	-3.62236880707754	0.00029191752099417	0.000910396134396938	X10120	18426	5549136	5560646	11511	-	1805	upstream	1805	Ovol1
673	chr15	38519165	38520444	1280	*	148.885048456361	-0.960973630931929	0.265339865797816	-3.62167075061451	0.000292706508531584	0.000912676359984717	X10122	54375	38487427	38519266	31840	-	0	overlapStart	0	Azin1
674	chr13	34346685	34347604	920	*	80.6766982463371	-1.15790440385025	0.320075131925943	-3.61760189516429	0.000297345284182413	0.00092549452801589	X10140	73102	34179158	34345182	166025	-	1502	upstream	1502	Slc22a23
675	chr6	28421395	28422477	1083	*	82.0818253946922	-1.03519417852966	0.286277195693756	-3.61605532714892	0.000299126469090468	0.000930304541876651	X10148	11844	28423560	28426602	3043	+	1082	upstream	1082	Arf5
676	chr1	37025989	37026658	670	*	13.2852233227495	-2.3751382661737	0.65764307910679	-3.61159166975437	0.000304323472918567	0.000944513042460704	X10169	70853	37026596	37187607	161012	+	0	overlapStart	0	Vwa3b
677	chr9	74859282	74860424	1143	*	55.8877154526832	-1.32600872846988	0.36737526194111	-3.6094121347845	0.000306891700112111	0.000951641672945404	X10178	15379	74861921	74891781	29861	+	1496	upstream	1496	Onecut1
678	chr4	126322358	126323976	1619	*	120.963709017136	-0.92365045716555	0.256090069856468	-3.606740619358	0.000310067329406706	0.000960639538961917	X10187	100206	126316047	126321703	5657	-	654	upstream	654	Adprs
679	chr9	66797458	66798417	960	*	122.09814135333	0.897343307801547	0.24903401548108	3.60329614437639	0.000314207191939178	0.000971748474746928	X10205	208117	66775202	66795490	20289	-	1967	upstream	1967	Aph1b
680	chr16	32276797	32277102	306	*	13.8989544396227	2.2143484876363	0.614978781286849	3.6006908775011	0.000317372732402916	0.000980385710812219	X10217	70238	32277459	32301434	23976	+	356	upstream	356	Rnf168
681	chr19	10002725	10003177	453	*	104.082747055421	-0.90832355423096	0.25238505948408	-3.59895928898381	0.000319493195084088	0.00098635671818927	X10223	24115	9985174	10001633	16460	-	1091	upstream	1091	Best1
682	chr19	7482812	7483545	734	*	31.3883593488802	1.46586457085117	0.40749367000635	3.59726954980265	0.000321575188580362	0.000992105036831359	X10230	20168	7425901	7483281	57381	-	0	overlapStart	0	Rtn3
683	chr5	145138053	145138730	678	*	90.4237758913753	-1.12147338300065	0.313063789706206	-3.58225198785556	0.000340644965898505	0.00104613172800649	X10277	231889	145140362	145148078	7717	+	1631	upstream	1631	Bud31
684	chr6	71906909	71908284	1376	*	107.71089746802	0.837115209498228	0.234008737988219	3.57728184295568	0.000347185765995941	0.0010636313298969	X10302	20019	71909053	71984935	75883	+	768	upstream	768	Polr1a
685	chr4	150652975	150653920	946	*	112.794085572102	-0.900091161708854	0.251930602275467	-3.57277422265943	0.000353219285741325	0.00107977048026123	X10324	242773	150628572	150652174	23603	-	800	upstream	800	Slc45a1
686	chr6	22358105	22359476	1372	*	125.948109166594	-0.883061997232309	0.248026568562704	-3.56035243461855	0.000370357390269349	0.00112685333021218	X10373	27999	22306520	22356243	49724	-	1861	upstream	1861	Fam3c
687	chr6	122801589	122801842	254	*	27.5113592099382	1.56040036005609	0.438733069004536	3.55660530353128	0.000375677933038854	0.00114150103443143	X10387	20527	122727809	122801640	73832	-	0	overlapStart	0	Slc2a3
688	chr16	18630398	18631360	963	*	232.302860001454	-0.624684284175775	0.175794776424875	-3.55348604139401	0.000380161371462635	0.00115434606934118	X10394	18951	18620466	18629954	9489	-	443	upstream	443	Septin5
689	chr17	26971210	26971826	617	*	29.5379679859392	1.51326646002352	0.426448900090584	3.54852940106558	0.000387388747554801	0.00117380724477506	X10416	474156	26973167	27036378	63212	+	1340	upstream	1340	Zbtb9
690	chr16	55895518	55896462	945	*	43.0411923107661	-1.45062851767683	0.409367543996193	-3.54358458297886	0.0003947266703172	0.00119329199634877	X10440	385658	55839953	55895285	55333	-	232	upstream	232	Nxpe3
691	chr6	72390910	72391693	784	*	56.6881228758012	-1.04668372416277	0.29572341138466	-3.53940095328232	0.000401036230980374	0.00120981690747195	X10462	22320	72385223	72390703	5481	-	206	upstream	206	Vamp8
692	chr18	6489988	6490935	948	*	239.490452705543	-0.730718186863412	0.206733934480593	-3.53458269296377	0.000408419617528076	0.00122997438442782	X10480	100316773	6490564	6490646	83	-	0	includeFeature	0	Mir1893
693	chr2	167191162	167191528	367	*	157.631206673303	-0.801534144737565	0.22727166962579	-3.52676664917065	0.00042066733771524	0.00126225853612458	X10518	16500	167095969	167190155	94187	-	1006	upstream	1006	Kcnb1
694	chr10	41745831	41746793	963	*	68.718371228886	0.98153330464234	0.278442848862168	3.52507995322304	0.000423354993271719	0.00126962247649646	X10524	100196896	41746721	41783437	36717	+	0	overlapStart	0	BC048559
695	chr10	77799797	77800303	507	*	100.441593382228	-0.884633886133165	0.250969552642946	-3.52486537437365	0.000423698060035577	0.00127040988721099	X10526	100503388	77798387	77799133	747	-	663	upstream	663	Gm19668
696	chr16	97762514	97764301	1788	*	144.298922107363	-0.864696459719333	0.245476048858158	-3.52252883220788	0.000427450544014144	0.0012798374556143	X10541	72388	97741933	97763787	21855	-	0	overlapStart	0	Ripk4
697	chr15	99599878	99600492	615	*	46.9271972524053	-1.1526929668938	0.327542070757192	-3.51922110106061	0.000432815838993812	0.00129332519356975	X10562	11831	99601400	99605477	4078	+	907	upstream	907	Aqp6
698	chr11	85140953	85141899	947	*	44.6714518597901	1.19847505476037	0.340731582371067	3.51735828660343	0.000435865019535683	0.00130169718788472	X10568	237898	84984442	85140161	155720	-	791	upstream	791	Usp32
699	chr6	39207551	39208047	497	*	183.152678926887	-0.723068700837307	0.206139215940889	-3.50767173309055	0.000452046478722112	0.00134535350790911	X10604	338523	39136623	39206789	70167	-	761	upstream	761	Kdm7a
700	chr6	83054705	83055733	1029	*	31.1290846548276	-1.65004697624932	0.4714565018906	-3.49989229044976	0.000465446186031343	0.00137985600951862	X10646	11993	83054521	83057808	3288	+	0	inside	183	Aup1
701	chr6	83054705	83055733	1029	*	31.1290846548276	-1.65004697624932	0.4714565018906	-3.49989229044976	0.000465446186031343	0.00137985600951862	X10646	64704	83051266	83055273	4008	-	0	overlapStart	0	Htra2
702	chr13	64276938	64277952	1015	*	71.245997219472	-1.10489099138785	0.316553967931856	-3.49037163743814	0.000482349268559534	0.00142421417017564	X10689	218294	64189268	64275290	86023	-	1647	upstream	1647	Cdc14b
703	chr11	116309205	116309904	700	*	65.8211761337048	-0.982983692799062	0.281673497739128	-3.48979829728054	0.000483385241935525	0.0014268725795667	X10692	53413	116288001	116307233	19233	-	1971	upstream	1971	Exoc7
704	chr15	12117410	12118169	760	*	148.325653541773	-0.858294041340489	0.24598688033176	-3.48918625327869	0.000484493439445514	0.00142987632713109	X10694	22763	12117831	12185683	67853	+	0	overlapStart	0	Zfr
705	chr10	128744845	128745805	961	*	168.341454551153	-0.780213835124623	0.22386493411567	-3.48519895805339	0.000491771237108379	0.00144851068729608	X10715	13139	128720134	128744855	24722	-	0	overlapStart	0	Dgka
706	chr12	72536488	72537822	1335	*	237.935923385398	-0.741227125205788	0.212780080796123	-3.48353625223031	0.000494836099571539	0.00145631500732724	X10724	67708	72536383	72580119	43737	+	0	inside	104	Pcnx4
707	chr2	26917703	26918945	1243	*	124.107189373785	-0.784687826723471	0.225590462254016	-3.47837323831497	0.000504466971895699	0.00148148153903416	X10747	20930	26913381	26916530	3150	-	1172	upstream	1172	Surf1
708	chr6	116650508	116651188	681	*	247.064380929638	-0.784821316935995	0.225641358053101	-3.47818025785549	0.000504830315266778	0.00148241064199244	X10748	213393	116650609	116652794	2186	+	0	overlapStart	0	Depp1
709	chr17	28546678	28547535	858	*	111.979398656251	-0.804956746110288	0.231583813685691	-3.47587654464827	0.000509186625342342	0.00149353523070908	X10760	328788	28549411	28552620	3210	+	1875	upstream	1875	Clpsl2
710	chr17	37849068	37850044	977	*	77.1653371989808	0.903712068434717	0.260121677882694	3.47418975531236	0.000512398531127334	0.00150210487616119	X10766	258892	37850594	37851553	960	+	549	upstream	549	Olfr126
711	chr1	151500897	151501755	859	*	64.2952479091797	-1.03343982009032	0.297824803500935	-3.46995887495676	0.000520538059511519	0.00152230371536722	X10792	19821	151458004	151500955	42952	-	0	overlapStart	0	Rnf2
712	chr14	20836322	20836681	360	*	20.9097202252994	1.70466582865344	0.491778085756989	3.46633141659711	0.000527612489145658	0.00154030271919919	X10810	18792	20836660	20843385	6726	+	0	overlapStart	0	Plau
713	chr5	149184000	149184719	720	*	50.3260064661555	-1.11147785571405	0.320671162005327	-3.46609856889965	0.000528069645444996	0.00154132194708015	X10813	231915	149184350	149215434	31085	+	0	overlapStart	0	Uspl1
714	chr5	149184000	149184719	720	*	50.3260064661555	-1.11147785571405	0.320671162005327	-3.46609856889965	0.000528069645444996	0.00154132194708015	X10813	433966	149119565	149184063	64499	-	0	overlapStart	0	Mm2pr
715	chr5	149184000	149184719	720	*	50.3260064661555	-1.11147785571405	0.320671162005327	-3.46609856889965	0.000528069645444996	0.00154132194708015	X10813	15289	149046702	149184489	137788	-	0	overlapStart	0	Hmgb1
716	chr2	120401867	120402415	549	*	34.0351512739215	1.31343522515792	0.380601907741261	3.45094230597186	0.000558632973812153	0.00162005102329186	X10883	76051	120403896	120461700	57805	+	1480	upstream	1480	Ganc
717	chr18	9449895	9451496	1602	*	154.081706462255	0.776432856313622	0.225300783995564	3.44620574568844	0.000568517335656276	0.00164538978731295	X10905	67974	9312304	9450154	137851	-	0	overlapStart	0	Ccny
718	chr11	83115109	83116121	1013	*	115.97355340209	-0.811909526061913	0.236312089411144	-3.43575112083802	0.000590913539085095	0.0017042240726179	X10943	20555	83116849	83122670	5822	+	727	upstream	727	Slfn1
719	chr18	70567997	70568584	588	*	44.8808431147542	1.23107377383632	0.359362128943388	3.42571928059302	0.000613173757041377	0.00176026714080252	X10994	17191	70568189	70626131	57943	+	0	overlapStart	0	Mbd2
720	chr3	51559840	51560796	957	*	90.6850728330697	-0.845371247518309	0.247069404838709	-3.42159421993258	0.000622551503469577	0.00178442902561106	X11011	100039684	51560035	51567117	7083	+	0	overlapStart	0	5031434O11Rik
721	chr3	51559840	51560796	957	*	90.6850728330697	-0.845371247518309	0.247069404838709	-3.42159421993258	0.000622551503469577	0.00178442902561106	X11011	73251	51515319	51560879	45561	-	0	inside	82	Setd7
722	chr10	41809433	41809981	549	*	15.5431837091814	1.94317692842195	0.568141792094644	3.42023233541363	0.000625676741165651	0.00179175969766165	X11021	140742	41809935	41908424	98490	+	0	overlapStart	0	Sesn1
723	chr10	41809433	41809981	549	*	15.5431837091814	1.94317692842195	0.568141792094644	3.42023233541363	0.000625676741165651	0.00179175969766165	X11021	103268	41718840	41809871	91032	-	0	overlapStart	0	Cep57l1
724	chr4	141685208	141686435	1228	*	131.40024723242	-0.747686839499533	0.219255406685729	-3.41011813939547	0.000649347450942418	0.00185265367014949	X11062	69994	141683851	141685599	1749	-	0	overlapStart	0	Rsc1a1
725	chr4	137860487	137861046	560	*	22.3699837142887	1.62326163811486	0.476234636508657	3.40853334401551	0.000653131025953206	0.00186210192503244	X11070	230857	137862237	137965229	102993	+	1190	upstream	1190	Ece1
726	chr2	168011848	168012595	748	*	85.7921419325705	-0.848403923638715	0.248938622191921	-3.40808475666999	0.000654205710160671	0.00186482897564857	X11072	69553	167980164	168010618	30455	-	1229	upstream	1229	Ripor3
727	chr4	132885887	132887347	1461	*	385.928587596345	-0.625636523453052	0.183665482197589	-3.4063914240564	0.00065827727757553	0.00187524949522171	X11079	100226	132853501	132884509	31009	-	1377	upstream	1377	Stx12
728	chr4	132845043	132845736	694	*	99.3912782514017	-0.875075403423237	0.257070446233131	-3.40402958117423	0.000663995621856107	0.00188949290608607	X11091	100336	132826929	132843169	16241	-	1873	upstream	1873	Ppp1r8
729	chr19	4162962	4164374	1413	*	248.856502603203	-0.724128463257681	0.212737759138146	-3.40385489718096	0.000664420384762014	0.0018901828752722	X11094	58988	4153991	4163354	9364	-	0	overlapStart	0	Rps6kb2
730	chr17	5490274	5491326	1053	*	109.176991062674	-0.78714358082059	0.232106889785841	-3.39129778330521	0.000695624751670443	0.00196891410269627	X11150	224454	5492557	5753811	261255	+	1230	upstream	1230	Zdhhc14
731	chr9	119157685	119158230	546	*	20.5888466105938	-1.65578264774576	0.49010908463344	-3.37839615640698	0.000729099633630603	0.00205438028185121	X11201	235674	119148023	119157093	9071	-	591	upstream	591	Acaa1b
732	chr10	128212340	128212913	574	*	66.253320942101	-1.02614544120583	0.303780726664291	-3.37791489431726	0.000730376812168714	0.00205742793367162	X11204	66701	128209908	128211807	1900	-	532	upstream	532	Spryd4
733	chr2	131848297	131849235	939	*	315.881501707309	-0.637666993406691	0.188929984042922	-3.37514977644746	0.000737755274031416	0.00207534166962449	X11219	414081	131820006	131847683	27678	-	613	upstream	613	5330413P13Rik
734	chr5	108774823	108775251	429	*	48.44610660257	1.12712335548246	0.334134582810686	3.37326159417946	0.000742833429348062	0.00208841669906059	X11226	671564	108729290	108774982	45693	-	0	overlapStart	0	Rnf212
735	chr2	26022288	26023658	1371	*	263.505409768315	-0.711774977033629	0.211260372793365	-3.36918357012377	0.000753912001772364	0.00211681253827066	X11240	98766	25998543	26021747	23205	-	540	upstream	540	Ubac1
736	chr9	25481673	25482534	862	*	72.4094555902142	0.953567134537305	0.283338352042173	3.36547145017407	0.000764129744687946	0.00214218323610732	X11258	67484	25481547	25604110	122564	+	0	inside	125	Eepd1
737	chr2	119970617	119971085	469	*	67.4723778121532	0.917936825510111	0.273149562255485	3.36056487856106	0.000777832598702073	0.002177117297591	X11276	26390	119972699	120027408	54710	+	1613	upstream	1613	Mapkbp1
738	chr9	44290212	44291046	835	*	47.7201913802822	-1.11558963221606	0.331994867206826	-3.36026168597681	0.000778686779985664	0.0021793148411038	X11277	192663	44273188	44288615	15428	-	1596	upstream	1596	Abcg4
739	chr7	122970246	122970853	608	*	59.1477971492449	-1.00137917990112	0.298338995070548	-3.35651455708741	0.000789315656212679	0.00220554151622208	X11295	73951	122969058	122970050	993	-	195	upstream	195	4930413G21Rik
740	chr4	42949548	42950356	809	*	60.1177021939877	-1.04507137402554	0.312001114917607	-3.34957576770685	0.000809354165019293	0.00225594160577355	X11323	56323	42949814	42959425	9612	+	0	overlapStart	0	Dnajb5
741	chr11	115382212	115382973	762	*	41.6677545073588	-1.18237858955365	0.353576693787806	-3.34405126335401	0.00082564479473485	0.00229466144475402	X11356	237988	115381916	115396132	14217	+	0	inside	295	Cdr2l
742	chr12	112930931	112931601	671	*	17.0986472169686	1.9802766725166	0.594215096445546	3.33259232954892	0.000860409160471241	0.00237975405430136	X11411	16450	112907819	112929776	21958	-	1154	upstream	1154	Jag2
743	chr1	74407285	74407890	606	*	54.9180816698696	-1.01750307891327	0.305591319674311	-3.32962035701045	0.000869644697778973	0.00240256095120817	X11424	22349	74409376	74435559	26184	+	1485	upstream	1485	Vil1
744	chr1	173767925	173768406	482	*	36.0422374490709	1.31143901958347	0.394157731738904	3.32719344054928	0.00087725453410048	0.00242104147872903	X11436	15951	173747293	173766943	19651	-	981	upstream	981	Ifi204
745	chr15	83032741	83034221	1481	*	361.453958162042	-0.609879322682237	0.183558052975006	-3.32254190321621	0.000892012725052831	0.00245790235859895	X11454	74039	82992973	83033306	40334	-	0	overlapStart	0	Nfam1
746	chr4	40970484	40971624	1141	*	48.835616680165	-1.2819913534429	0.386131027129561	-3.3200941218659	0.000899871036882153	0.00247782496903137	X11462	74164	40970906	41025993	55088	+	0	overlapStart	0	Nfx1
747	chr13	61040154	61040877	724	*	77.1075874971495	-0.93282340713237	0.281056656650408	-3.31898706207362	0.000903446151484691	0.00248658445862111	X11467	104002	61035024	61040631	5608	-	0	overlapStart	0	Ctsq
748	chr17	35393426	35393941	516	*	56.8730463647027	-1.0781397291326	0.325382623593939	-3.31345207443549	0.000921518985148026	0.00252904875567451	X11500	15016	35394126	35397588	3463	+	184	upstream	184	H2-Q5
749	chr18	62321376	62322662	1287	*	208.818672325034	-0.629158103392679	0.190006952139602	-3.3112372800466	0.000928844122504736	0.00254738002697011	X11508	15562	62324204	62496577	172374	+	1541	upstream	1541	Htr4
750	chr13	118554055	118554389	335	*	14.7442630182067	-2.00088645633476	0.604305469042021	-3.31105137854648	0.000929461414721077	0.00254863003562223	X11510	75890	118555360	118588704	33345	+	970	upstream	970	1700003P14Rik
751	chr7	120635380	120635854	475	*	25.019173886007	1.51428598152306	0.457870478207299	3.30723655181252	0.000942212907118032	0.00258020980955054	X11525	67003	120635176	120659524	24349	+	0	inside	203	Uqcrc2
752	chr11	69014429	69015056	628	*	21.5030603427199	-1.58752778043294	0.480566187279108	-3.30345293209512	0.000955019998909649	0.00261145262394623	X11542	68964	69015911	69036473	20563	+	854	upstream	854	Ctc1
753	chr17	56185823	56186348	526	*	68.6675893680461	-0.961190976817736	0.291983962767724	-3.291930720121	0.000995021201097381	0.00271237382344398	X11578	28106	56175744	56183920	8177	-	1902	upstream	1902	Mydgf
754	chr3	103968299	103968963	665	*	19.2844313981109	3.63246950525634	1.10384579382882	3.29073999789111	0.000999242235948627	0.0027222342864717	X11585	18685	103968110	104024598	56489	+	0	inside	188	Phtf1
755	chr3	103968299	103968963	665	*	19.2844313981109	3.63246950525634	1.10384579382882	3.29073999789111	0.000999242235948627	0.0027222342864717	X11585	100125931	103964536	103968581	4046	-	0	overlapStart	0	Phtf1os
756	chr4	59805333	59805887	555	*	103.258756613557	-0.832192873443338	0.253213521130639	-3.28652620810872	0.00101431334756445	0.00275876797332656	X11604	209131	59805840	59904737	98898	+	0	overlapStart	0	Snx30
757	chr7	28049722	28050240	519	*	106.888896645059	-0.817722349937931	0.249246696840325	-3.2807750726654	0.00103522264571207	0.00281055156312418	X11625	23996	28041707	28050101	8395	-	0	overlapStart	0	Psmc4
758	chr7	123028775	123029520	746	*	92.6826546841805	0.850436370477952	0.259904169422262	3.27211515062793	0.00106746090039345	0.00288640622663791	X11672	233833	123031374	123195296	163923	+	1853	upstream	1853	Tnrc6a
759	chr7	30673272	30673868	597	*	29.7210870539439	-1.47389423151597	0.450658964871088	-3.27053125845966	0.00107345677940375	0.00290013434469799	X11682	74927	30670722	30671605	884	-	1666	upstream	1666	Pmis2
760	chr5	139462183	139462662	480	*	79.6600029814834	0.903569785221194	0.276640181451161	3.2662275613086	0.00108990625948872	0.00293878953060431	X11705	73212	139359739	139460527	100789	-	1655	upstream	1655	3110082I17Rik
761	chr11	120348007	120349044	1038	*	86.3355742935273	-0.848044850892662	0.26005011193876	-3.26108242972943	0.00110987770542541	0.0029865163492993	X11729	66838	120348678	120351190	2513	+	0	overlapStart	0	0610009L18Rik
762	chr11	120348007	120349044	1038	*	86.3355742935273	-0.848044850892662	0.26005011193876	-3.26108242972943	0.00110987770542541	0.0029865163492993	X11729	102465564	120347350	120347413	64	-	593	upstream	593	Mir6935
763	chr11	120348007	120349044	1038	*	86.3355742935273	-0.848044850892662	0.26005011193876	-3.26108242972943	0.00110987770542541	0.0029865163492993	X11729	11465	120345690	120348542	2853	-	0	overlapStart	0	Actg1
764	chr1	171197359	171198227	869	*	73.2394317372622	-0.978799463802947	0.300590663609651	-3.25625371077401	0.00112892824987363	0.00303157529943518	X11753	66425	171173262	171196268	23007	-	1090	upstream	1090	Pcp4l1
765	chr17	8523994	8524853	860	*	78.2641047322336	0.895398609587839	0.27513401444898	3.25440898822009	0.00113628562389522	0.00304899766840309	X11762	23984	8525372	8986648	461277	+	518	upstream	518	Pde10a
766	chr1	74711729	74712502	774	*	26.293655631914	1.34394216084231	0.413309563198523	3.25165996751152	0.00114733191835566	0.00307550048201316	X11774	104086	74713574	74737892	24319	+	1071	upstream	1071	Cyp27a1
767	chr2	153226587	153227090	504	*	17.472799124556	1.6753094510243	0.516251988144387	3.24513898153889	0.00117393313265055	0.00313907511646056	X11803	241732	153222370	153225441	3072	-	1145	upstream	1145	Tspyl3
768	chr4	47474253	47475023	771	*	193.535289189324	-0.671105080400347	0.207241622429969	-3.23827362733144	0.00120255412228604	0.00320760777866154	X11832	66212	47474658	47483242	8585	+	0	overlapStart	0	Sec61b
769	chr4	47474253	47475023	771	*	193.535289189324	-0.671105080400347	0.207241622429969	-3.23827362733144	0.00120255412228604	0.00320760777866154	X11832	56737	47469833	47474333	4501	-	0	overlapStart	0	Alg2
770	chr7	126764845	126765234	390	*	18.4527372889547	-1.74605284814346	0.541331965031043	-3.22547523688784	0.00125763714938919	0.00333660777335845	X11896	68616	126766334	126775649	9316	+	1099	upstream	1099	Gdpd3
771	chr1	131017431	131018347	917	*	115.73058634664	0.787253423153124	0.24409506842375	3.22519184118234	0.00125888280829737	0.00333935117773351	X11898	16153	131019845	131024974	5130	+	1497	upstream	1497	Il10
772	chr6	122829647	122830769	1123	*	337.359572032023	-0.681918723795874	0.211625295321719	-3.2222930758783	0.0012716898401615	0.00336851053674672	X11915	102465710	122831377	122831437	61	+	607	upstream	607	Mir7231
773	chr1	75376365	75377915	1551	*	253.761411121788	-0.692774208112128	0.215132993483959	-3.22021367756305	0.00128095079851737	0.00338991180211359	X11926	100503248	75368212	75375012	6801	-	1352	upstream	1352	Gm15179
774	chr9	108434899	108435749	851	*	68.0747890902594	1.0077551914992	0.313276078073236	3.21682778237417	0.00129616377654587	0.00342500208904589	X11944	434439	108436482	108446086	9605	+	732	upstream	732	BC048562
775	chr17	24938666	24939648	983	*	111.354084508523	-0.856268936371647	0.266228691430385	-3.21629097063548	0.00129859095414773	0.00342954282519184	X11950	30957	24892153	24936977	44825	-	1688	upstream	1688	Mapk8ip3
776	chr2	31971220	31972948	1729	*	266.373719836128	-0.5604986435748	0.174502578543945	-3.21197914811126	0.00131823942937324	0.0034737375495073	X11977	227720	31974436	32053975	79540	+	1487	upstream	1487	Nup214
777	chr1	135324136	135324429	294	*	8.8893689967515	2.54990961244116	0.794321420204244	3.21017354887081	0.00132654853568268	0.00349359131631184	X11984	93689	135324807	135368065	43259	+	377	upstream	377	Lmod1
778	chr8	123103074	123103605	532	*	39.2371930515056	-1.2255409166022	0.381800725782137	-3.20989677034169	0.00132782649365083	0.00349666516196195	X11985	100302565	123103038	123103123	86	+	0	overlapEnd	35	Snord68
779	chr8	123103074	123103605	532	*	39.2371930515056	-1.2255409166022	0.381800725782137	-3.20989677034169	0.00132782649365083	0.00349666516196195	X11985	102465654	123104975	123105043	69	+	1369	upstream	1369	Mir7079
780	chr5	24099047	24099677	631	*	54.3838578340504	-1.06910769244534	0.333111072309045	-3.20946309299943	0.00132983117855816	0.00350077586341431	X11989	52323	24100605	24160792	60188	+	927	upstream	927	Klhl7
781	chr6	8509152	8509473	322	*	38.3858358507619	-1.26593212958033	0.394603945887162	-3.20810813671469	0.00133611250558422	0.00351555204574768	X11995	320312	8491040	8509138	18099	-	13	upstream	13	A430035B10Rik
782	chr18	3507561	3508027	467	*	46.7294224662507	1.0359005577168	0.322920487823165	3.20791215416493	0.00133702330711786	0.00351733913931214	X11997	68010	3507923	3516404	8482	+	0	overlapStart	0	Bambi
783	chr11	48992015	48992696	682	*	40.2434037717123	1.11119572516499	0.346495466465083	3.20695602889502	0.00134147498561446	0.00352730917445454	X12003	620913	48904656	48992226	87571	-	0	overlapStart	0	Gm12185
784	chr12	8972973	8973436	464	*	49.5335803817106	-1.0968470272962	0.342537269755912	-3.20212462742463	0.0013641796451455	0.00358124317750697	X12022	74682	8973892	9028847	54956	+	455	upstream	455	Wdr35
785	chr9	119939509	119940114	606	*	22.3743184906174	-1.53578770155754	0.480163308180171	-3.19846951108824	0.00138159141362976	0.00362162845561204	X12040	74498	119925257	119937565	12309	-	1943	upstream	1943	Gorasp1
786	chr9	15628485	15629134	650	*	38.2773911115658	1.15201805528085	0.360760862558277	3.19330108901366	0.00140656204002124	0.00367944505139746	X12065	234964	15559864	15627933	68070	-	551	upstream	551	Deup1
787	chr4	150085599	150086769	1171	*	64.6868290837485	0.969552187003195	0.303808027763262	3.19133169107271	0.00141618595675669	0.00370124585799918	X12076	269604	150087365	150105927	18563	+	595	upstream	595	Gpr157
788	chr15	10470147	10470898	752	*	40.1896096571183	-1.17197322641986	0.367284371152349	-3.19091504695071	0.00141822974888483	0.00370566678570694	X12079	78244	10446756	10470516	23761	-	0	overlapStart	0	Dnajc21
789	chr5	138185036	138186215	1180	*	145.967864414645	-0.644134420996722	0.201938053447845	-3.1897624543711	0.00142389781272165	0.00371924512681519	X12083	66455	138187485	138193918	6434	+	1269	upstream	1269	Cnpy4
790	chr5	145167705	145168754	1050	*	140.154443158524	-0.736772293808469	0.231042119940803	-3.18890899199351	0.00142810830347441	0.00372962566536665	X12085	71799	145147514	145167108	19595	-	596	upstream	596	Ptcd1
791	chr4	155247127	155248200	1074	*	121.912893632042	0.754077956426579	0.237033836039355	3.18130933974076	0.00146610990193968	0.0038168683176704	X12123	67513	155249802	155256687	6886	+	1601	upstream	1601	Faap20
792	chr2	30362058	30362435	378	*	24.3303715494829	-1.42936028339778	0.450429467933458	-3.17332764651388	0.00150702349018977	0.00390983710430575	X12165	108958	30364233	30385521	21289	+	1797	upstream	1797	Miga2
793	chr15	76509607	76512070	2464	*	216.026647164133	-0.608108423890277	0.192150164519985	-3.16475619684953	0.00155212948370798	0.00401516067559113	X12200	13350	76502015	76511953	9939	-	0	overlapStart	0	Dgat1
794	chr7	126476506	126477636	1131	*	69.8026011747344	0.88679627750034	0.280363679837744	3.1630212515885	0.00156140933006048	0.00403699843254188	X12207	20399	126466994	126475424	8431	-	1081	upstream	1081	Sh2b1
795	chr9	3403336	3404701	1366	*	97.0362335418735	-0.746723644837569	0.236169940417445	-3.16180646663876	0.00156793733149001	0.00405122145879297	X12215	244672	3403592	3479236	75645	+	0	overlapStart	0	Cwf19l2
796	chr4	43492844	43493580	737	*	56.3587622450623	-0.982563846368159	0.310799199760881	-3.16141047700287	0.00157007072237891	0.00405573760590938	X12218	622404	43492900	43495921	3022	+	0	overlapStart	0	Ccdc107
797	chr4	43492844	43493580	737	*	56.3587622450623	-0.982563846368159	0.310799199760881	-3.16141047700287	0.00157007072237891	0.00405573760590938	X12218	19782	43492783	43493063	281	-	0	overlapStart	0	Rmrp
798	chr9	86882014	86882728	715	*	29.863937286226	1.32680387801016	0.41983761673714	3.16027870089798	0.00157618290127734	0.00406952785890168	X12224	20616	86765923	86880654	114732	-	1359	upstream	1359	Snap91
799	chr2	90884067	90884860	794	*	115.760065822918	-0.870452640982977	0.275670980545054	-3.1575780637553	0.00159085635682714	0.00410137375247683	X12242	67445	90885860	90890525	4666	+	999	upstream	999	C1qtnf4
800	chr11	100621442	100621897	456	*	53.3010340200644	0.937652999342397	0.297200433102231	3.15495165856593	0.0016052470059376	0.00413333736268313	X12257	56354	100582818	100620168	37351	-	1273	upstream	1273	Dnajc7
801	chr10	116898912	116899748	837	*	28.9046185813698	-1.46397575309256	0.464087929070345	-3.15452236826149	0.00160761054309997	0.00413814504125096	X12261	237558	116776535	116896919	120385	-	1992	upstream	1992	Myrfl
802	chr9	121951075	121951694	620	*	82.3510460094613	0.82809855273438	0.262534688903113	3.15424432555648	0.0016091430673976	0.00414107667564707	X12264	245050	121950988	121980209	29222	+	0	inside	86	Gask1a
803	chr2	11775988	11777180	1193	*	99.2848313533228	0.807391555619031	0.256575449099086	3.14679973650646	0.0016506797714156	0.00423613845378709	X12298	320816	11778491	11790329	11839	+	1310	upstream	1310	Ankrd16
804	chr18	9957603	9958746	1144	*	108.542428327796	-0.80750147614395	0.256731731145169	-3.1453123170324	0.00165909609586429	0.00425540283474789	X12305	225160	9957906	9995489	37584	+	0	overlapStart	0	Thoc1
805	chr7	97397970	97398923	954	*	67.1684583110956	-0.893901070248091	0.284742463585309	-3.13933179825944	0.00169333595748474	0.00433125667835124	X12339	68197	97400003	97407802	7800	+	1079	upstream	1079	Ndufc2
806	chr13	52756798	52757885	1088	*	254.47684287416	0.559895735294721	0.178358470847999	3.13915976422492	0.00169433044170589	0.00433344919535491	X12340	105404	52729615	52757205	27591	-	0	overlapStart	0	BB123696
807	chr18	20942520	20943543	1024	*	245.757032884068	-0.53357198558463	0.170323145356723	-3.13270392269426	0.00173204063316911	0.00441940221502834	X12369	67664	20944625	20983862	39238	+	1081	upstream	1081	Rnf125
808	chr19	21777011	21777638	628	*	37.6048453945865	1.19358035839418	0.382769242326002	3.11827656564321	0.00181912013715043	0.00461744013580543	X12434	83921	21778342	21858360	80019	+	703	upstream	703	Cemip2
809	chr3	96727414	96727871	458	*	7.86032599983966	2.69534344056851	0.864750847352675	3.11690176288344	0.00182762462314067	0.00463678944782497	X12440	67845	96727664	96791638	63975	+	0	overlapStart	0	Rnf115
810	chr3	96727414	96727871	458	*	7.86032599983966	2.69534344056851	0.864750847352675	3.11690176288344	0.00182762462314067	0.00463678944782497	X12440	74414	96711490	96727628	16139	-	0	overlapStart	0	Polr3c
811	chr19	53890936	53891796	861	*	74.8565762019601	-0.840232928499401	0.269774124239618	-3.11457939440141	0.00184207374683674	0.00466819411626098	X12454	18569	53892231	53929860	37630	+	434	upstream	434	Pdcd4
812	chr4	42999567	43000815	1249	*	181.432642313921	-0.668570814203845	0.214838846703579	-3.11196426745996	0.0018584699254545	0.00470747747329611	X12460	269523	42979963	43000507	20545	-	0	overlapStart	0	Vcp
813	chr11	75440407	75441335	929	*	221.02140632703	-0.595041814007639	0.191407718097516	-3.10876604100407	0.00187870420858696	0.00475148517727485	X12479	18816	75431732	75439591	7860	-	815	upstream	815	Serpinf2
814	chr6	116649242	116649669	428	*	99.1293346696158	-0.792378974537246	0.255196802306757	-3.10497219155894	0.00190296914715168	0.0048059221615791	X12497	213393	116650609	116652794	2186	+	939	upstream	939	Depp1
815	chr9	56011466	56012759	1294	*	285.942834925775	-0.579196901141764	0.186669670525541	-3.10279061141064	0.00191705224316926	0.00483607112514308	X12511	75258	55962589	56010550	47962	-	915	upstream	915	4930563M21Rik
816	chr11	72550906	72551684	779	*	21.0342566346525	1.47190367858861	0.47498386538668	3.09884984701606	0.00194273452078754	0.00489459920256849	X12527	77577	72494919	72550506	55588	-	399	upstream	399	Spns3
817	chr18	7868219	7869249	1031	*	90.3795707032291	-0.805508275933191	0.260197446100185	-3.0957578101018	0.00196310632738968	0.00494130581669515	X12538	225131	7868832	7929028	60197	+	0	overlapStart	0	Wac
818	chr7	19575188	19575732	545	*	23.0665753926186	-1.43305017800874	0.462908743137372	-3.09575094282346	0.00196315178972594	0.00494130581669515	X12539	63872	19577287	19580656	3370	+	1554	upstream	1554	Zfp296
819	chr4	3574042	3575198	1157	*	139.148428555825	-0.783187015435376	0.25324511167609	-3.09260467162384	0.00198408249676215	0.0049868302684009	X12557	116940	3574875	3616619	41745	+	0	overlapStart	0	Tgs1
820	chr4	3574042	3575198	1157	*	139.148428555825	-0.783187015435376	0.25324511167609	-3.09260467162384	0.00198408249676215	0.0049868302684009	X12557	72098	3549041	3574853	25813	-	0	overlapStart	0	Tmem68
821	chr15	102258914	102259597	684	*	20.002021760553	-1.71511192867451	0.554909343403597	-3.09079663022915	0.00199620305200399	0.0050148980756426	X12563	19411	102234938	102257517	22580	-	1396	upstream	1396	Rarg
822	chr2	33213639	33214458	820	*	24.6902974923271	3.17953115228344	1.02926165349714	3.08913787031734	0.00200738260388306	0.00503857184357828	X12574	26360	33216069	33247717	31649	+	1610	upstream	1610	Angptl2
823	chr10	94034652	94035437	786	*	35.5597010629331	-1.14818082444152	0.371858680551589	-3.08768057461612	0.00201725173066795	0.00506092860664637	X12580	13998	94036001	94145339	109339	+	563	upstream	563	Fgd6
824	chr13	38037968	38038840	873	*	147.324494725414	-0.712200134144837	0.230735653560717	-3.08664969264243	0.0020242599576626	0.00507568670245406	X12587	71213	38006052	38037069	31018	-	898	upstream	898	Cage1
825	chr16	94370282	94370798	517	*	97.2946521500656	-0.960604176319792	0.311290226395716	-3.08587965463028	0.00202950946336457	0.00508804100192623	X12589	22129	94370618	94469343	98726	+	0	overlapStart	0	Ttc3
826	chr17	87634140	87634786	647	*	48.0963366088437	0.999006310065106	0.324106538511872	3.08233926613151	0.00205380613221102	0.00514160191470706	X12607	17075	87635979	87651129	15151	+	1192	upstream	1192	Epcam
827	chr5	121387540	121388270	731	*	46.7191707972335	1.03351662243953	0.335861420024888	3.0772114950355	0.00208946992995582	0.00522259922858442	X12627	231712	121371725	121385632	13908	-	1907	upstream	1907	Trafd1
828	chr11	6477788	6478342	555	*	45.9139225235859	-0.987686323729707	0.321089844178355	-3.07604348638657	0.00209767249026641	0.00524061121390786	X12633	19291	6467599	6475917	8319	-	1870	upstream	1870	Purb
829	chr9	30940892	30942136	1245	*	139.319034206587	-0.878346228760039	0.28596755498312	-3.07148910236298	0.00212993938914397	0.00530861699919235	X12663	30806	30942562	30963838	21277	+	425	upstream	425	Adamts8
830	chr4	11007598	11008393	796	*	206.56106652976	-0.661822015818057	0.215497548021463	-3.07113478503311	0.00213246863983009	0.00531408154296703	X12665	71801	10988662	11007927	19266	-	0	overlapStart	0	Plekhf2
831	chr7	121731857	121732625	769	*	69.6483485191021	-0.874091285530209	0.28466726300526	-3.07057185396854	0.00213649271809176	0.00532326886205842	X12667	20278	121734479	121768475	33997	+	1853	upstream	1853	Scnn1g
832	chr9	108824371	108824670	300	*	62.3409130458431	-0.861216483919059	0.280476746210879	-3.07054504715177	0.00213668451854768	0.00532332649904352	X12668	107934	108826320	108852969	26650	+	1649	upstream	1649	Celsr3
833	chr18	6240776	6241676	901	*	99.0456371306833	-0.888565517060757	0.289515851737631	-3.0691428870914	0.0021467388906305	0.0053451052764915	X12675	16573	6201002	6241523	40522	-	0	overlapStart	0	Kif5b
834	chr9	65890007	65890603	597	*	50.0792210101251	1.16870289303955	0.381285924569812	3.06516138605993	0.00217552569950086	0.00540856767246527	X12695	68026	65890237	65903266	13030	+	0	overlapStart	0	Pclaf
835	chr11	32299318	32300194	877	*	177.464842850793	-0.580178169923853	0.18980619272236	-3.05668725346866	0.0022379764604361	0.00554809324230805	X12731	216635	32300069	32300873	805	+	0	overlapStart	0	Hbq1a
836	chr11	70129751	70131045	1295	*	167.250502375136	-0.703729694281816	0.230550924617431	-3.05238287571201	0.00227032311864353	0.00561681178549099	X12757	216864	70130329	70137550	7222	+	0	overlapStart	0	Mgl2
837	chr5	105293434	105294158	725	*	15.2065663690545	-1.80765768103337	0.592447952542396	-3.0511670658597	0.00227953698536912	0.00563783925987265	X12761	626578	105214907	105293695	78789	-	0	overlapStart	0	Gbp10
838	chr5	105293434	105294158	725	*	15.2065663690545	-1.80765768103337	0.592447952542396	-3.0511670658597	0.00227953698536912	0.00563783925987265	X12761	100702	105270702	105293698	22997	-	0	overlapStart	0	Gbp6
839	chr7	120633401	120634036	636	*	69.7140094278428	-0.966801536694959	0.317244812700197	-3.04749360112819	0.00230758439097987	0.00570050649371601	X12776	67003	120635176	120659524	24349	+	1139	upstream	1139	Uqcrc2
840	chr11	71035015	71036109	1095	*	138.314340975937	-0.683847205670682	0.224530502960527	-3.0456761849899	0.00232157716561515	0.00572801593694379	X12791	103712	71031941	71033513	1573	-	1501	upstream	1501	6330403K07Rik
841	chr11	70128335	70129068	734	*	107.369209975706	-0.812435793532444	0.266910269223477	-3.04385363626535	0.00233568745549686	0.0057595618238094	X12799	216864	70130329	70137550	7222	+	1260	upstream	1260	Mgl2
842	chr17	27246325	27247857	1533	*	123.043465009254	-0.811104309329348	0.266592796135587	-3.04248397213564	0.00234634312326731	0.00578473319686605	X12801	319720	27235075	27248066	12992	-	0	inside	208	9630028I04Rik
843	chr2	148409772	148410559	788	*	56.1854196088289	0.927797879250175	0.304981913102546	3.04214066274224	0.0023490209582658	0.00579063113831344	X12803	21824	148404466	148408188	3723	-	1583	upstream	1583	Thbd
844	chr5	30152986	30153426	441	*	13.1821792846029	-1.92232052382628	0.632922143169455	-3.03721483688335	0.00238775209304339	0.00587463702904135	X12828	231086	30155248	30184593	29346	+	1821	upstream	1821	Hadhb
845	chr16	37915887	37916448	562	*	56.185994404111	0.922311779774083	0.303698663789092	3.03693064785625	0.00239000437264359	0.00587972000974389	X12829	239845	37916496	38007530	91035	+	47	upstream	47	Gpr156
846	chr14	65594906	65595963	1058	*	58.3483834838103	-0.874072575375533	0.28789815417398	-3.03604786172863	0.00239701311569633	0.00589420576116025	X12835	74195	65530449	65593075	62627	-	1830	upstream	1830	Elp3
847	chr9	74952633	74953242	610	*	27.5977712185129	1.26187293612781	0.416635530051152	3.02872137662595	0.00245591068932446	0.00602214258921368	X12871	235493	74952884	75032468	79585	+	0	overlapStart	0	Fam214a
848	chr7	80184638	80185178	541	*	47.7792161187165	-1.04183206667072	0.344127203867426	-3.02746209820739	0.00246616638835707	0.00604259586856124	X12881	20352	80186841	80226527	39687	+	1662	upstream	1662	Sema4b
849	chr1	90971082	90971672	591	*	62.2382826086176	0.832275447592329	0.275379677408461	3.02228347213089	0.00250875492545305	0.00613171332782651	X12913	19329	90958133	90969661	11529	-	1420	upstream	1420	Rab17
850	chr17	47833314	47834813	1500	*	99.6459291665909	-0.912966254303642	0.302113276034343	-3.02193358162737	0.0025116565157739	0.00613737931978477	X12916	17240	47815328	47834691	19364	-	0	overlapStart	0	Mdfi
851	chr5	121546494	121547354	861	*	74.1542291170598	0.764990139296138	0.254805932285833	3.00224618961381	0.00267995346666447	0.00650580811948291	X13001	17165	121518613	121545905	27293	-	588	upstream	588	Mapkapk5
852	chr14	56122178	56122619	442	*	78.5950476190669	-0.761220720875922	0.253637346391243	-3.00121701991676	0.00268902843893103	0.0065268343121666	X13003	14942	56117626	56120625	3000	-	1552	upstream	1552	Gzme
853	chr4	11155128	11156808	1681	*	187.947912339886	-0.701331465241846	0.234389838185309	-2.99215815272406	0.00277012714821073	0.00670717168582116	X13035	60599	11156431	11174379	17949	+	0	overlapStart	0	Trp53inp1
854	chr2	90579942	90580359	418	*	59.6849099769566	0.928014006324253	0.310234972379355	2.99132621705034	0.00277768587943635	0.00672289448166339	X13040	19271	90429754	90580647	150894	-	0	inside	287	Ptprj
855	chr17	8432454	8433698	1245	*	63.9725697744552	-0.851664272313102	0.285008198894198	-2.98820972736038	0.00280616918495228	0.00678143228531997	X13060	20997	8434423	8442496	8074	+	724	upstream	724	T
856	chr10	40258407	40258785	379	*	39.9516406335198	1.02308601433322	0.342872173578862	2.98387006345357	0.00284627614610652	0.00686626320012748	X13083	19850	40258467	40258680	214	+	0	includeFeature	0	Snord3a
857	chr10	40258407	40258785	379	*	39.9516406335198	1.02308601433322	0.342872173578862	2.98387006345357	0.00284627614610652	0.00686626320012748	X13083	67371	40247703	40258108	10406	-	298	upstream	298	Gtf3c6
858	chr8	117155865	117156756	892	*	55.9868917148827	0.937418689486258	0.314957964562396	2.97632952635032	0.00291721218547411	0.00701968083148433	X13116	209239	117158135	117215997	57863	+	1378	upstream	1378	Gan
859	chr5	135574031	135574475	445	*	29.7192269863297	1.38900892098121	0.466971753701938	2.97450308283056	0.00293463507042606	0.0070551506290156	X13128	56221	135569937	135573049	3113	-	981	upstream	981	Ccl24
860	chr19	5510374	5510931	558	*	32.4428740760094	-1.18376712799326	0.398685649808692	-2.96917415653482	0.00298601309660705	0.00716883914057624	X13146	225861	5492235	5510538	18304	-	0	overlapStart	0	Snx32
861	chrX	150585970	150586967	998	*	96.3452126076094	-0.766093661842284	0.258174415419859	-2.96734926501689	0.00300379527534619	0.00720878888945335	X13151	18639	150588229	150643878	55650	+	1261	upstream	1261	Pfkfb1
862	chr15	80939756	80940405	650	*	27.0966296490122	1.2526033078886	0.422486901939171	2.96483347090591	0.00302846817557986	0.00725916944554385	X13167	100628612	80940039	80940120	82	+	0	includeFeature	0	Mir5113
863	chr6	125192190	125192917	728	*	61.1091428290266	-0.879511729413534	0.296983958811958	-2.96147890590419	0.00306165464951155	0.00732647527433725	X13189	68298	125168007	125191701	23695	-	488	upstream	488	Ncapd2
864	chr4	109407513	109408251	739	*	26.6393784560446	-1.28320935733204	0.433541524882211	-2.95983033616141	0.00307808507785682	0.00735909727613355	X13201	102635290	109403794	109406155	2362	-	1357	upstream	1357	Ttc39aos1
865	chr6	99632375	99633382	1008	*	96.4775470555609	0.755304495219672	0.255238963601063	2.95920530534754	0.0030843354240848	0.00737180691552747	X13205	108655	98925338	99632376	707039	-	0	overlapStart	0	Foxp1
866	chr8	123211642	123212006	365	*	13.4506495372675	1.76558972786147	0.596731604232278	2.95876691520802	0.00308872625530187	0.00738118341361265	X13207	320869	123212840	123222046	9207	+	833	upstream	833	Spata33
867	chr7	140951891	140952448	558	*	125.185392902314	-0.665802030424004	0.225287320879892	-2.95534621222188	0.00312318359481213	0.00745425675058867	X13223	73835	140948958	140950291	1334	-	1599	upstream	1599	Ifitm5
868	chr12	111037393	111038869	1477	*	206.442009585075	-0.524672570565659	0.177869632985738	-2.94975911153833	0.0031802177809554	0.00757458707906825	X13251	217864	111039351	111115901	76551	+	481	upstream	481	Rcor1
869	chr8	71393392	71395062	1671	*	44.6552294196431	0.993272142972875	0.337684365802967	2.94142176411102	0.00326709360223883	0.00775983904125977	X13288	68251	71396861	71404619	7759	+	1798	upstream	1798	Babam1
870	chr4	9668559	9669665	1107	*	119.104417041302	-0.70620974178135	0.240371244153697	-2.93799594983912	0.00330341339211869	0.00783784619370455	X13302	65973	9448069	9669344	221276	-	0	overlapStart	0	Asph
871	chr1	34561243	34561849	607	*	16.3214354036832	1.56640208693152	0.534643570965266	2.9298062709395	0.00339173387190965	0.00801906605223915	X13349	21756	34543968	34560943	16976	-	299	upstream	299	Prss40
872	chr3	95043178	95043872	695	*	60.2003844818032	-0.836566965493805	0.287023918953717	-2.91462456698148	0.00356116658362686	0.00837698282371971	X13417	19185	95032694	95042614	9921	-	563	upstream	563	Psmd4
873	chr2	153106606	153107086	481	*	27.1191825357439	1.28636097009908	0.441689694193469	2.9123635597792	0.00358704869556874	0.00842844281423801	X13432	15162	153108468	153151441	42974	+	1381	upstream	1381	Hck
874	chr7	106215879	106216860	982	*	198.438745418039	0.540791109812903	0.185852369887631	2.90978861415581	0.00361673282130559	0.00849068243070989	X13443	100042856	105895139	106215326	320188	-	552	upstream	552	Gvin2
875	chr10	93665822	93666297	476	*	13.0734207094806	1.73839995360665	0.597910533076644	2.90745831932653	0.0036437889939833	0.00854908616807745	X13451	667338	93665383	93665846	464	-	0	overlapStart	0	Gm8580
876	chr8	70721166	70722231	1066	*	82.6202627827781	0.764772272810458	0.263181881889141	2.90586976322557	0.00366233848362625	0.00858681114937436	X13461	110385	70723720	70751186	27467	+	1488	upstream	1488	Pde4c
877	chr11	23256030	23257035	1006	*	73.9927713041794	-0.869633452377338	0.300135154887113	-2.89747281588664	0.00376182337783724	0.00879328304161763	X13502	103573	23256041	23298249	42209	+	0	overlapStart	0	Xpo1
878	chr7	24677964	24678686	723	*	42.3149123963169	1.01064220029832	0.348995041937015	2.89586406353794	0.00378116152415562	0.00883325232153038	X13510	56746	24668007	24676675	8669	-	1288	upstream	1288	Tex101
879	chr6	129509542	129510728	1187	*	95.6035704857516	-0.742436242272822	0.256506514354011	-2.89441476425104	0.00379866026013659	0.00886691194957258	X13521	330428	129512555	129519227	6673	+	1826	upstream	1826	Tmem52b
880	chr11	115824161	115824773	613	*	39.9202409570672	-1.0431342788428	0.360756090462159	-2.8915222955944	0.00383380389024679	0.00894069769518345	X13533	217325	115824049	115855780	31732	+	0	inside	111	Llgl2
881	chr4	19708326	19709366	1041	*	289.82785656909	-0.510175340776763	0.176481840905204	-2.89080926490788	0.00384251251144113	0.00895734820692765	X13539	107568	19608303	19708993	100691	-	0	overlapStart	0	Wwp1
882	chr1	191324187	191324784	598	*	71.9390926279672	0.792526148262645	0.274339644421171	2.88885024231476	0.00386653169368536	0.00900868203044469	X13546	66950	191325912	191350914	25003	+	1127	upstream	1127	Pacc1
883	chr4	46137812	46139029	1218	*	99.5664342969042	-0.769896708398404	0.267255621219471	-2.88075029024801	0.00396729817749653	0.00921963756571446	X13581	433702	46138613	46172403	33791	+	0	overlapStart	0	Ncbp1
884	chr4	46137812	46139029	1218	*	99.5664342969042	-0.769896708398404	0.267255621219471	-2.88075029024801	0.00396729817749653	0.00921963756571446	X13581	272027	46114746	46138694	23949	-	0	overlapStart	0	Tstd2
885	chr7	28742870	28743447	578	*	23.9921399776964	-1.27307555642391	0.442304424825446	-2.87827904259907	0.00399851279731005	0.00928550586037906	X13590	24030	28739641	28741820	2180	-	1049	upstream	1049	Mrps12
886	chr11	75454790	75455548	759	*	127.53999957975	-0.656051207674104	0.229568026535243	-2.85776385141939	0.00426637770156546	0.00983860489837114	X13686	192652	75440944	75454717	13774	-	72	upstream	72	Wdr81
887	chr14	20834954	20835852	899	*	70.8172022280039	0.777826835849408	0.272622517494415	2.85312762495982	0.00432912314266552	0.00997018793824186	X13704	18792	20836660	20843385	6726	+	807	upstream	807	Plau
888	chr12	112921555	112922275	721	*	26.965045226563	1.18258072111983	0.415349703256391	2.84719288794058	0.00441066286999988	0.0101372655723905	X13732	102465567	112920483	112920541	59	-	1013	upstream	1013	Mir6941
889	chr18	10181010	10182368	1359	*	133.343685666214	-0.699921609182401	0.24724078771523	-2.83093099504506	0.00464127330928822	0.0105924670557846	X13829	19877	10064401	10182045	117645	-	0	overlapStart	0	Rock1
890	chr5	100719855	100720393	539	*	34.9031039165517	-1.10643027609006	0.390957401478638	-2.83005327922029	0.00465402531898545	0.0106156973213743	X13836	15442	100679484	100719716	40233	-	138	upstream	138	Hpse
891	chr7	28834235	28834875	641	*	27.4794180983397	-1.2425140236677	0.439063608374621	-2.82991803458135	0.00465599305671518	0.0106191499395135	X13838	16857	28834187	28838074	3888	+	0	inside	47	Lgals6
892	chr7	120671456	120675266	3811	*	625.462600073192	-0.431482917069553	0.152688093052563	-2.82591070752985	0.00471464045484885	0.010744369080474	X13849	67983	120658731	120670343	11613	-	1112	upstream	1112	Pdzd9
893	chr15	79658244	79659097	854	*	52.0968963299733	-0.858378082768342	0.303764330273959	-2.82580275963998	0.00471622948541089	0.0107472143530002	X13850	73739	79659199	79667660	8462	+	101	upstream	101	Cby1
894	chr15	79658244	79659097	854	*	52.0968963299733	-0.858378082768342	0.303764330273959	-2.82580275963998	0.00471622948541089	0.0107472143530002	X13850	75729	79609576	79658956	49381	-	0	overlapStart	0	Fam227a
895	chr10	117847934	117848450	517	*	42.7217361819605	-0.94311360955734	0.334711474793146	-2.81769129707964	0.00483702909569538	0.0109867920323312	X13895	215449	117813871	117846035	32165	-	1898	upstream	1898	Rap1b
896	chr5	108460097	108460776	680	*	54.3752610256801	-0.897386199415138	0.319146308843908	-2.81183323932486	0.00492600348959607	0.0111720031715393	X13916	69587	108461232	108506976	45745	+	455	upstream	455	Pcgf3
897	chr8	123320023	123320296	274	*	10.7758177174821	1.82594694341728	0.652014861467661	2.80046828887786	0.00510285208340524	0.011539092541689	X13957	14087	123268300	123318576	50277	-	1446	upstream	1446	Fanca
898	chr4	11323221	11323579	359	*	20.3880107892768	1.2956412648458	0.462722099254002	2.8000418975766	0.00510959742328211	0.0115518627705019	X13960	381510	11261315	11322137	60823	-	1083	upstream	1083	Dpy19l4
899	chr5	124577593	124578401	809	*	78.3267107082081	-0.766745279152072	0.273954310094054	-2.79880714009878	0.00512917627752879	0.0115917105626092	X13965	209357	124579140	124597680	18541	+	738	upstream	738	Gtf2h3
900	chr12	84220861	84221693	833	*	135.039349086682	-0.736203075496629	0.263272215177615	-2.79635690002439	0.00516822925276512	0.0116651994169005	X13983	238317	84149176	84218881	69706	-	1979	upstream	1979	Mideas
901	chr1	87782350	87783047	698	*	136.676614735445	0.574152157527829	0.205381579781725	2.79553871451386	0.00518132956236365	0.0116905878122504	X13988	100217415	87784556	87784820	265	+	1508	upstream	1508	Scarna6
902	chr12	72408612	72409247	636	*	14.2659727399129	-1.64805559608433	0.591010853739825	-2.78853693744487	0.00529467092581195	0.011913103948781	X14027	104001	72211752	72409054	197303	-	0	overlapStart	0	Rtn1
903	chr3	88410358	88411200	843	*	111.982536494546	-0.718470413998752	0.257725451575653	-2.78773559074685	0.00530778453551989	0.0119383543133939	X14032	67037	88394143	88410331	16189	-	26	upstream	26	Pmf1
904	chr15	59647482	59647900	419	*	11.1855337379728	1.82563278905327	0.656165036191628	2.7822768485947	0.00539789721496581	0.0121108291747733	X14067	211770	59648350	59657099	8750	+	449	upstream	449	Trib1
905	chr8	89024400	89024944	545	*	166.368843902647	0.53856560298135	0.193674719287077	2.78077389224483	0.00542294929690981	0.0121592570872244	X14076	102465899	89024735	89024831	97	+	0	includeFeature	0	Mir8110
906	chr11	120439045	120440365	1321	*	64.0895168999273	-0.834500545897895	0.300164984299305	-2.78013955507143	0.00543355423336931	0.0121795742300688	X14080	217365	120380370	120437708	57339	-	1336	upstream	1336	Nploc4
907	chr2	125509813	125510371	559	*	32.2783738957351	1.1940309341191	0.429823801754841	2.77795442980176	0.00547022894016627	0.012250471551876	X14093	14118	125300594	125507993	207400	-	1819	upstream	1819	Fbn1
908	chr5	144188870	144189424	555	*	130.789558651378	-0.621101177490341	0.223778453019725	-2.77551823738631	0.00551138081913764	0.0123312554964414	X14106	17341	144190286	144194441	4156	+	861	upstream	861	Bhlha15
909	chr11	5787558	5788335	778	*	49.0275089615938	-1.00779620376667	0.363461301983543	-2.77277442816264	0.00555806331490624	0.0124216142389007	X14122	13169	5788488	5800962	12475	+	152	upstream	152	Dbnl
910	chr2	117819769	117820227	459	*	55.9715996454511	-0.927080464968836	0.334978498369721	-2.76758200744455	0.00564738352262892	0.0125962594599075	X14150	73938	117821928	117909136	87209	+	1700	upstream	1700	4930412B13Rik
911	chr2	154892197	154893054	858	*	31.2956232494495	-1.12203998583656	0.405511337732466	-2.76697562171942	0.00565789858798079	0.0126188210964074	X14151	67204	154871410	154892935	21526	-	0	overlapStart	0	Eif2s2
912	chr3	107593781	107594325	545	*	28.7878059874732	1.1903259846942	0.430720344907704	2.76357037406549	0.00571727621053332	0.0127350521900376	X14169	11694	107595031	107605776	10746	+	705	upstream	705	Alx3
913	chr7	97448976	97449587	612	*	12.7851569125694	-1.7497308235829	0.633450595423544	-2.7622214521923	0.00574095247807347	0.0127814758154964	X14176	233529	97451323	97459557	8235	+	1735	upstream	1735	Kctd14
914	chr4	32800002	32800925	924	*	54.1380086637153	-0.957243788706306	0.34768228651889	-2.753214143552	0.00590132812340828	0.0130932735959851	X14225	108755	32800253	32801559	1307	+	0	overlapStart	0	Lyrm2
915	chr4	53011776	53012315	540	*	55.2897621799635	-0.991304578961645	0.360572317488186	-2.74925314807098	0.00597312351655592	0.0132311728878454	X14248	66536	53011880	53022060	10181	+	0	overlapStart	0	Nipsnap3b
916	chr8	105898421	105899066	646	*	53.4863334925698	-1.03700040586198	0.377223737070296	-2.74903274623127	0.00597714144964358	0.0132382148275229	X14250	244631	105900441	105931778	31338	+	1374	upstream	1374	Pskh1
917	chr5	36878118	36879122	1005	*	133.897312476429	-0.678917749617922	0.247136023755412	-2.74714199614152	0.00601171007280813	0.0133045075105461	X14261	71054	36873595	36876879	3285	-	1238	upstream	1238	Ppp2r2cos
918	chr2	150746528	150747132	605	*	109.392711491665	-0.639691873821221	0.232943790210815	-2.7461211704433	0.00603044863390094	0.0133356330912541	X14272	12497	150749042	150771675	22634	+	1909	upstream	1909	Entpd6
919	chr2	119166469	119167140	672	*	28.2864909147906	-1.25560485206607	0.458200628701204	-2.74029491322427	0.00613840776964772	0.0135402773006606	X14308	320415	119167773	119172390	4618	+	632	upstream	632	Gchfr
920	chr11	61683715	61684925	1211	*	108.59174182946	-0.628912593147962	0.229603240107872	-2.73912769198069	0.00616024423300099	0.0135818000864649	X14315	69640	61684419	61709951	25533	+	0	overlapStart	0	Fam83g
921	chr2	131064533	131064936	404	*	21.1195373823458	-1.32068000349643	0.482524263320475	-2.73702299322362	0.00619979595302965	0.0136566965212014	X14327	110751	131050591	131063814	13224	-	718	upstream	718	Adam33
922	chr15	9138514	9139046	533	*	32.1595887995239	1.05982571459684	0.387588980494973	2.73440620846182	0.006249289631895	0.013752184498134	X14342	320506	9140550	9202483	61934	+	1503	upstream	1503	Lmbrd2
923	chr2	36134612	36135224	613	*	22.0155620517741	-1.32948529273476	0.486463226316664	-2.7329615494293	0.00627676593819777	0.0138049484164083	X14350	67871	36136389	36190647	54259	+	1164	upstream	1164	Mrrf
924	chr17	35340054	35340683	630	*	61.7574595345661	-0.850843234920245	0.311363653140073	-2.73263505980731	0.00628299056539012	0.0138176757880481	X14351	15013	35342242	35346762	4521	+	1558	upstream	1558	H2-Q2
925	chr7	141017061	141017652	592	*	44.8027718450253	-0.929058256517904	0.340020893249577	-2.73235637857104	0.00628830810569058	0.0138274431912283	X14353	213002	141015699	141017924	2226	-	0	inside	271	Ifitm6
926	chr12	80690436	80691333	898	*	83.0384546374516	-0.821439030481618	0.300974526231568	-2.72926430275234	0.0063475806730838	0.0139354475252642	X14376	217682	80692591	80724214	31624	+	1257	upstream	1257	Plekhd1
927	chr5	137531208	137532099	892	*	332.693704086465	-0.494189788948644	0.181595054042098	-2.72138352861791	0.00650092892261249	0.014231519575957	X14417	102465227	137529480	137529594	115	-	1613	upstream	1613	Mir6418
928	chr10	117746459	117746712	254	*	14.3116640481253	-1.65688770921066	0.609284093770695	-2.71940089385335	0.00654002901119272	0.0143062001401617	X14428	215436	117733679	117746365	12687	-	93	upstream	93	Slc35e3
929	chr8	70805906	70807143	1238	*	94.269537807012	-0.800325281818596	0.294362509469107	-2.71884243432362	0.00655108065935548	0.0143283892370006	X14430	546071	70778117	70805054	26938	-	851	upstream	851	Mast3
930	chr8	70805906	70807143	1238	*	94.269537807012	-0.800325281818596	0.294362509469107	-2.71884243432362	0.00655108065935548	0.0143283892370006	X14430	16161	70808449	70821424	12976	+	1305	upstream	1305	Il12rb1
931	chr4	120832368	120833068	701	*	45.4595642864672	0.930154762036899	0.342967778556263	2.71207623629375	0.0066863213009549	0.0145918259286017	X14462	18046	120757438	120831572	74135	-	795	upstream	795	Nfyc
932	chr4	128961604	128962321	718	*	92.5769736305061	0.709928280482837	0.261996475422431	2.70968637779642	0.00673468554903932	0.0146862026264928	X14473	242669	128930233	128962442	32210	-	0	inside	120	Azin2
933	chr10	79752526	79753161	636	*	42.0095978268944	-0.982595420810675	0.363120341440458	-2.70597735426451	0.00681036899762804	0.0148399651984354	X14484	67112	79755076	79758596	3521	+	1914	upstream	1914	Fgf22
934	chr2	158147914	158148734	821	*	80.9572669666619	0.700205321659155	0.259074665992629	2.70271629600046	0.0068775420803223	0.0149677358707111	X14502	21817	158116402	158146436	30035	-	1477	upstream	1477	Tgm2
935	chr15	28025856	28026301	446	*	46.7253925389094	-1.02973784604484	0.381328555878006	-2.70039531572419	0.00692571288296782	0.0150559597946926	X14518	223435	27730651	28025848	295198	-	7	upstream	7	Trio
936	chr5	115485567	115486068	502	*	33.2961861140875	1.13004214423466	0.419542717793677	2.69350913818125	0.00707042072281055	0.0153314701774389	X14555	75387	115478010	115484725	6716	-	841	upstream	841	Sirt4
937	chr11	101169519	101169935	417	*	18.1045568287159	-1.35596238673726	0.503567729768357	-2.69271104278466	0.00708736645423043	0.0153629376828274	X14560	53321	101170523	101190724	20202	+	587	upstream	587	Cntnap1
938	chr11	70430587	70431370	784	*	102.193884367019	-0.626792868019999	0.232936446504326	-2.69083210217324	0.00712740552951227	0.0154423042436285	X14567	216869	70432635	70440828	8194	+	1264	upstream	1264	Arrb2
939	chr7	16657976	16658646	671	*	361.86729233219	-0.576572100731383	0.214293028319268	-2.69057796818461	0.00713283653078398	0.0154519496017622	X14569	100038912	16648949	16657476	8528	-	499	upstream	499	Ceacam-ps1
940	chr7	46672065	46672690	626	*	37.6953714792632	-1.07177440178184	0.398600567917904	-2.68884313783161	0.00717001028230848	0.0155228902812414	X14578	21990	46644641	46672537	27897	-	0	overlapStart	0	Tph1
941	chr8	71725699	71726268	570	*	62.9719404618857	-0.772679159080913	0.28802704200915	-2.68266185595298	0.00730387989067074	0.0157770004263541	X14611	74015	71708387	71725716	17330	-	0	overlapStart	0	Fcho1
942	chr4	11321892	11322611	720	*	70.8961191958835	-0.727889641206884	0.271520519516209	-2.68079054394794	0.00734484730244311	0.0158503060316176	X14625	381510	11261315	11322137	60823	-	0	overlapStart	0	Dpy19l4
943	chr5	146229970	146230484	515	*	29.3552849688578	1.19173817793611	0.444758572221091	2.67951705120523	0.00737284480947261	0.0159063746689292	X14629	264064	146231230	146302874	71645	+	745	upstream	745	Cdk8
944	chr4	40757278	40757987	710	*	34.0139055765733	-1.20094945299077	0.448235032843199	-2.67928511828499	0.00737795410619841	0.0159152217583028	X14631	74255	40736542	40757923	21382	-	0	overlapStart	0	Smu1
945	chr1	160904816	160905388	573	*	40.9532305350798	0.950699924401216	0.354894897321937	2.67882105822109	0.00738818651452059	0.0159351161473918	X14633	381305	160906418	160974978	68561	+	1029	upstream	1029	Rc3h1
946	chr4	43578374	43579322	949	*	42.689513870606	-1.06754401314356	0.399388569949885	-2.67294583136796	0.00751883904419817	0.0161837331428724	X14663	242406	43578715	43587487	8773	+	0	overlapStart	0	Rgp1
947	chr4	43578374	43579322	949	*	42.689513870606	-1.06754401314356	0.399388569949885	-2.67294583136796	0.00751883904419817	0.0161837331428724	X14663	230101	43566928	43578873	11946	-	0	overlapStart	0	Gba2
948	chr19	8775472	8776188	717	*	51.8315520843909	-0.886727399880841	0.332298501412239	-2.66846644240744	0.00761983899836585	0.0163687543307531	X14692	67706	8772525	8774467	1943	-	1004	upstream	1004	Tmem179b
949	chr19	8775472	8776188	717	*	51.8315520843909	-0.886727399880841	0.332298501412239	-2.66846644240744	0.00761983899836585	0.0163687543307531	X14692	100039957	8776266	8776560	295	+	77	upstream	77	Gm2518
950	chr17	33903504	33904718	1215	*	100.225031952043	-0.723950244977579	0.271792617332846	-2.6636126178917	0.00773065303913193	0.016577465726868	X14718	474160	33905135	33906675	1541	+	416	upstream	416	Smim40
951	chr6	83085701	83086629	929	*	72.3143890945006	-0.822309234263468	0.308726159311349	-2.66355541784256	0.00773196749592555	0.0165791579685377	X14719	16815	83086367	83088243	1877	+	0	overlapStart	0	Lbx2
952	chr17	47139856	47141495	1640	*	218.345677508519	-0.514340310866893	0.193663559060005	-2.65584456551028	0.00791100685798294	0.0169205263923014	X14756	224829	47140875	47361958	221084	+	0	overlapStart	0	Trerf1
953	chr7	45137815	45138381	567	*	31.6090807201178	-1.03990009464792	0.391584394637628	-2.65562190140453	0.00791623164241458	0.0169305541008502	X14757	14256	45125922	45136432	10511	-	1382	upstream	1382	Flt3l
954	chrX	37554938	37555678	741	*	43.0338807431912	-0.921097374151098	0.347089343163785	-2.65377601557893	0.00795966426318072	0.0170096122831774	X14769	194856	37557412	37562283	4872	+	1733	upstream	1733	Rhox4e
955	chr4	138915129	138915715	587	*	143.280441008374	-0.540287876803884	0.203934020908031	-2.64932684795903	0.00806522889927951	0.0172053060781978	X14794	73162	138895379	138913945	18567	-	1183	upstream	1183	Otud3
956	chr10	77798443	77798903	461	*	32.9999048931161	-1.00471699412417	0.379690191321172	-2.64614945839963	0.00814138367234923	0.0173462640979554	X14813	100503388	77798387	77799133	747	-	0	inside	229	Gm19668
957	chr11	98699991	98700723	733	*	98.6746805681248	-0.621030573322994	0.234702212304617	-2.64603629946601	0.00814410766369526	0.0173508965825493	X14814	12985	98701263	98703629	2367	+	539	upstream	539	Csf3
958	chr5	36695990	36696342	353	*	31.3266674519338	1.00159294824918	0.379724514438498	2.63768313649763	0.00834745391372468	0.0177374263092348	X14853	320661	36584788	36696024	111237	-	0	overlapStart	0	D5Ertd579e
959	chr8	120538728	120539094	367	*	82.4978607111115	-0.661894237068457	0.251310985055227	-2.63376563870856	0.00844437521637612	0.0179096113301557	X14881	102466849	120538696	120538754	59	+	0	overlapEnd	31	Mir7687
960	chr8	120538728	120539094	367	*	82.4978607111115	-0.661894237068457	0.251310985055227	-2.63376563870856	0.00844437521637612	0.0179096113301557	X14881	74227	120536892	120537726	835	-	1001	upstream	1001	1700016A09Rik
961	chr13	16024776	16025501	726	*	53.8741564103605	0.85820914372702	0.32635856746093	2.62965103200412	0.00854725559892064	0.0181034785556362	X14901	100503142	15813548	16023423	209876	-	1352	upstream	1352	B230303A05Rik
962	chr5	129096526	129096762	237	*	11.4420992719614	-1.81569282235516	0.691094037083869	-2.62727317112535	0.00860722054154259	0.0182158582285317	X14912	243277	129096750	129204599	107850	+	0	overlapStart	0	Adgrd1
963	chr11	121230964	121231716	753	*	74.8375211598014	0.728690987259246	0.277446892757179	2.62641610442181	0.00862892609617826	0.0182519627720315	X14921	217370	121222588	121229322	6735	-	1641	upstream	1641	Cybc1
964	chr4	132328672	132329241	570	*	86.5275206466379	-0.643754389651433	0.245176874196003	-2.62567337055123	0.00864777568498208	0.0182893820541258	X14923	71787	132311763	132329538	17776	-	0	inside	296	Trnau1ap
965	chr4	52438516	52439421	906	*	258.648523474307	-0.464879957654728	0.177393154838033	-2.62061948263551	0.00877701675609667	0.0185304318575936	X14949	14211	52439243	52488260	49018	+	0	overlapStart	0	Smc2
966	chr4	52438516	52439421	906	*	258.648523474307	-0.464879957654728	0.177393154838033	-2.62061948263551	0.00877701675609667	0.0185304318575936	X14949	72648	52430285	52438965	8681	-	0	overlapStart	0	Smc2os
967	chr7	46796065	46796441	377	*	19.1478391875414	1.3153460919597	0.502118641666156	2.6195922294282	0.00880349637361555	0.0185813648798021	X14953	14884	46796103	46823800	27698	+	0	overlapStart	0	Gtf2h1
968	chr7	46796065	46796441	377	*	19.1478391875414	1.3153460919597	0.502118641666156	2.6195922294282	0.00880349637361555	0.0185813648798021	X14953	246694	46760466	46796064	35599	-	0	upstream	0	Hps5
969	chr8	70070752	70071459	708	*	73.7207690915667	0.862596495606803	0.329369574993316	2.61893192661863	0.00882055473298745	0.0186148798346919	X14955	107770	70072924	70080066	7143	+	1464	upstream	1464	Tm6sf2
970	chrX	7242064	7242674	611	*	23.2958314308567	-1.29700171534877	0.496302020890912	-2.61333152144036	0.00896642795665069	0.0188810670362859	X14988	723851	7241982	7242046	65	-	17	upstream	17	Mir362
971	chrX	7242064	7242674	611	*	23.2958314308567	-1.29700171534877	0.496302020890912	-2.61333152144036	0.00896642795665069	0.0188810670362859	X14988	751560	7241243	7241351	109	-	712	upstream	712	Mir501
972	chr7	144584363	144584814	452	*	33.0049701093174	-1.01462511968109	0.388477973357562	-2.61179574973536	0.00900680466601971	0.0189572365497998	X14995	14082	144577318	144582463	5146	-	1899	upstream	1899	Fadd
973	chr10	56104777	56105663	887	*	65.648673817761	-0.757320097840808	0.290573676111611	-2.60629286167656	0.00915281657910243	0.0192324929462751	X15020	73390	56106917	56116880	9964	+	1253	upstream	1253	Msl3l2
974	chr19	8897321	8898227	907	*	63.3804368884681	-0.811297606635598	0.311439935631423	-2.6049890004978	0.0091877209480244	0.0192955590125498	X15028	14376	8898071	8916672	18602	+	0	overlapStart	0	Ganab
975	chr18	88969926	88971481	1556	*	106.062844395596	-0.717210859716512	0.275742504925148	-2.60101669820982	0.00929479296401961	0.0194841233220924	X15056	246102	88971790	89131016	159227	+	308	upstream	308	Rttn
976	chr18	88969926	88971481	1556	*	106.062844395596	-0.717210859716512	0.275742504925148	-2.60101669820982	0.00929479296401961	0.0194841233220924	X15056	102466633	88972030	88972110	81	+	548	upstream	548	Mir6359
977	chr9	4309416	4310376	961	*	133.27796629844	-0.615229616250458	0.236900043053967	-2.59700086297708	0.00940416878233317	0.0196872493326623	X15076	69149	4309833	4331732	21900	+	0	overlapStart	0	Kbtbd3
978	chr9	4309416	4310376	961	*	133.27796629844	-0.615229616250458	0.236900043053967	-2.59700086297708	0.00940416878233317	0.0196872493326623	X15076	67618	4294793	4309471	14679	-	0	overlapStart	0	Aasdhppt
979	chr1	133045784	133046221	438	*	38.0590649269037	0.953691228865023	0.367497875434877	2.59509317635232	0.00945652789788593	0.019781115918954	X15088	240752	133045667	133108687	63021	+	0	inside	116	Pik3c2b
980	chr7	45238686	45239142	457	*	48.2106092131472	-0.839553016880966	0.324281873208603	-2.58896067354619	0.00962660877168538	0.0200999386510608	X15115	12493	45233632	45239115	5484	-	0	overlapStart	0	Cd37
981	chr7	45238686	45239142	457	*	48.2106092131472	-0.839553016880966	0.324281873208603	-2.58896067354619	0.00962660877168538	0.0200999386510608	X15115	381884	45241085	45273367	32283	+	1942	upstream	1942	Slc6a16
982	chr6	146576318	146577116	799	*	36.0054932716359	-0.953710208494195	0.368936911089052	-2.58502247898962	0.00973726488134465	0.0203064501731279	X15134	67529	146577203	146599198	21996	+	86	upstream	86	Fgfr1op2
983	chr15	102367286	102367667	382	*	32.3355492915245	-1.03949843220871	0.402188489872948	-2.5846051251668	0.00974905794875119	0.0203270144626106	X15137	170574	102356606	102366968	10363	-	317	upstream	317	Sp7
984	chr9	13245415	13246280	866	*	73.0095317597258	-0.733841427528702	0.284458082062961	-2.57978758137825	0.00988611052418644	0.0205774275706554	X15163	66396	13246955	13292520	45566	+	674	upstream	674	Ccdc82
985	chr9	13245415	13246280	866	*	73.0095317597258	-0.733841427528702	0.284458082062961	-2.57978758137825	0.00988611052418644	0.0205774275706554	X15163	77532	13242607	13245829	3223	-	0	overlapStart	0	Jrkl
986	chr4	10873965	10875088	1124	*	63.3106150243987	-1.00167053459438	0.389066727437424	-2.57454689377283	0.0100371479424996	0.0208491790320673	X15194	67157	10874498	10899425	24928	+	0	overlapStart	0	Cfap418
987	chr15	76607643	76608138	496	*	37.7322525631704	-0.920223579062302	0.357681662830798	-2.57274463493427	0.0100895622299654	0.020942892044718	X15205	94230	76595803	76607591	11789	-	51	upstream	51	Cpsf1
988	chr6	124709681	124710382	702	*	169.589086972274	-0.536750764326921	0.208650967256391	-2.57248155321207	0.0100972336697364	0.0209569015247233	X15206	12034	124712336	124716950	4615	+	1953	upstream	1953	Phb2
989	chr4	123199682	123200009	328	*	12.4690627191047	1.67151919840171	0.650661467625481	2.56895372105212	0.0102006079109448	0.0211441866726211	X15226	230718	123201504	123216275	14772	+	1494	upstream	1494	Nt5c1a
990	chr10	40338030	40338582	553	*	30.4427771251373	1.00168387997823	0.390203907704101	2.56707803330824	0.0102559529686042	0.0212491388198068	X15233	78334	40339564	40483818	144255	+	981	upstream	981	Cdk19
991	chr9	45316557	45317599	1043	*	56.7319978887634	-0.780380856477557	0.30417013542402	-2.56560643401	0.0102995617251172	0.0213198968719371	X15247	214531	45319100	45347581	28482	+	1500	upstream	1500	Tmprss13
992	chr6	113419415	113419974	560	*	15.1666305915797	-1.43669001625429	0.56096411903224	-2.56110857630756	0.0104338742003342	0.0215597422834063	X15274	101122	113415319	113419340	4022	-	74	upstream	74	Rpusd3
993	chr4	55532654	55533540	887	*	88.7648192714989	-0.781247202733505	0.306065268244581	-2.55255098761876	0.0106937256215854	0.022027455576482	X15322	16600	55527143	55532466	5324	-	187	upstream	187	Klf4
994	chr15	98899446	98899749	304	*	11.4089106578399	-1.63845381493124	0.642054426761296	-2.55189240450543	0.0107139599721555	0.022055177747312	X15331	13363	98891152	98898540	7389	-	905	upstream	905	Dhh
995	chr2	84657270	84657993	724	*	19.4128610795148	-1.30452655560984	0.511495623649297	-2.55041586925536	0.0107594489025193	0.0221368296487882	X15340	100270744	84659079	84668780	9702	+	1085	upstream	1085	Btbd18
996	chr6	136804355	136805808	1454	*	270.909325604484	-0.447656333906692	0.176332922507843	-2.53869967978772	0.0111265288649941	0.0227973784436142	X15403	320332	136801553	136804415	2863	-	0	overlapStart	0	H4f16
997	chr14	61558023	61558661	639	*	14.726776484363	1.76518067480774	0.695705090438176	2.53725421743857	0.0111725789744408	0.0228776872414616	X15413	66674	61531993	61556886	24894	-	1136	upstream	1136	Spryd7
998	chr5	108132444	108132973	530	*	41.0283570017435	0.878221002188788	0.346582772774144	2.53394303230731	0.0112787065999775	0.0230653313679706	X15433	73254	108132875	108233628	100754	+	0	overlapStart	0	Ccdc18
999	chr5	108132444	108132973	530	*	41.0283570017435	0.878221002188788	0.346582772774144	2.53394303230731	0.0112787065999775	0.0230653313679706	X15433	73130	108106366	108132620	26255	-	0	overlapStart	0	Tmed5
1000	chr9	107985505	107986374	870	*	146.864040688837	0.572400738164001	0.226507051404285	2.52707690385471	0.0115016314222011	0.0234604142258184	X15473	68176	107984223	107985879	1657	-	0	overlapStart	0	Inka1
1001	chr9	107986554	107986912	359	*	32.872881187167	0.934586491874611	0.370223724761975	2.52438304021569	0.0115901565168545	0.0236231520230972	X15484	68176	107984223	107985879	1657	-	674	upstream	674	Inka1
1002	chr15	58888171	58888538	368	*	34.8354827581138	0.930580445258025	0.368811160051759	2.52318949656357	0.0116295713579054	0.0236882510116991	X15494	75841	58889229	58902390	13162	+	690	upstream	690	Rnf139
1003	chr15	58888171	58888538	368	*	34.8354827581138	0.930580445258025	0.368811160051759	2.52318949656357	0.0116295713579054	0.0236882510116991	X15494	66218	58889298	58939488	50191	+	759	upstream	759	Ndufb9
1004	chr1	86357615	86358103	489	*	45.9022374298657	0.811709843108958	0.321988104076751	2.52093115500775	0.0117044749345108	0.0238264275934013	X15504	80828	86356261	86356330	70	-	1284	upstream	1284	Snord82
1005	chr1	86357615	86358103	489	*	45.9022374298657	0.811709843108958	0.321988104076751	2.52093115500775	0.0117044749345108	0.0238264275934013	X15504	319336	86359574	86373791	14218	+	1470	upstream	1470	C130036L24Rik
1006	chr11	61652605	61653031	427	*	39.5343578536561	-0.951766421089598	0.377769993353408	-2.51943361790308	0.011754380205305	0.0239172196286269	X15511	71520	61653265	61672784	19520	+	233	upstream	233	Grap
1007	chr10	62486533	62487449	917	*	101.690116152018	-0.722538706507822	0.287818134988333	-2.51040020996979	0.0120594401162241	0.0244669574124549	X15556	30930	62455235	62486805	31571	-	0	overlapStart	0	Vps26a
1008	chr6	17281083	17282726	1644	*	138.453818628046	0.61348264268874	0.24440230159314	2.51013447373345	0.0120685193683414	0.0244759375262962	X15562	12390	17281185	17289115	7931	+	0	overlapStart	0	Cav2
1009	chr9	21512212	21512671	460	*	22.4007141276829	-1.22167448180532	0.486958965847004	-2.50878321889066	0.0121147806865749	0.024557135083429	X15570	17083	21507553	21510252	2700	-	1959	upstream	1959	Tmed1
1010	chr4	133129112	133129838	727	*	35.4863275978544	0.950718691123963	0.379312226246738	2.50642775354553	0.0121957978331426	0.024697566596844	X15585	242687	133130505	133199756	69252	+	666	upstream	666	Wasf2
1011	chr7	46717420	46718434	1015	*	80.2654878306999	-0.671482396664596	0.267992366019643	-2.50560270293437	0.0122242890929364	0.0247457371600389	X15591	20210	46711998	46715700	3703	-	1719	upstream	1719	Saa3
1012	chr11	100473493	100474297	805	*	112.698963265391	0.573837006281784	0.229108300500372	2.50465393453019	0.0122571255576003	0.0248058441630921	X15595	217194	100462614	100472741	10128	-	751	upstream	751	Klhl11
1013	chr7	98832841	98833243	403	*	23.0851370170883	-1.17341250963937	0.468562530372113	-2.50428157093034	0.0122700342396417	0.0248240096562393	X15600	22411	98835112	98855195	20084	+	1868	upstream	1868	Wnt11
1014	chr11	3913492	3914687	1196	*	195.73104525462	-0.509499979681851	0.203810637274666	-2.49986942043276	0.0124239090745952	0.0251015296269956	X15621	103710	3907021	3914664	7644	-	0	overlapStart	0	Slc35e4
1015	chr4	137795325	137796258	934	*	113.177098982014	-0.584860316401687	0.233996109929105	-2.49944461289927	0.0124388141575144	0.0251284269106646	X15623	11647	137741733	137796384	54652	-	0	inside	125	Alpl
1016	chr6	21949443	21951013	1571	*	99.958792926898	-0.606244421872138	0.242806344200817	-2.4968228234215	0.0125311549945555	0.0252890710904257	X15639	71777	21949571	21976038	26468	+	0	overlapStart	0	Ing3
1017	chr19	46499223	46500407	1185	*	294.526299793662	-0.481895314901086	0.193029648339416	-2.49648341095115	0.0125431535513231	0.0253100485412255	X15641	93679	46501702	46516848	15147	+	1294	upstream	1294	Trim8
1018	chr7	81498911	81499661	751	*	353.613237307292	-0.464365948407387	0.186194922787993	-2.4939775019329	0.0126320550791815	0.025467952646873	X15654	210321	81494275	81498281	4007	-	629	upstream	629	BC048679
1019	chr5	138170135	138170734	600	*	52.1827683627531	-0.818806418587353	0.32863849991815	-2.49151094223983	0.0127201048923063	0.0256212413367847	X15669	11781	138172002	138180429	8428	+	1267	upstream	1267	Ap4m1
1020	chr1	180485302	180485803	502	*	25.4145155630097	1.11338930161868	0.447811047964193	2.48629261533473	0.012908177974487	0.0259652648217199	X15690	381310	180432387	180483504	51118	-	1797	upstream	1797	Stum
1021	chr15	31601655	31602492	838	*	160.492404921537	-0.50481864571672	0.203130245505492	-2.48519684727636	0.0129479815319341	0.0260403520760448	X15693	68073	31601852	31621227	19376	+	0	overlapStart	0	Atpsckmt
1022	chr15	31601655	31602492	838	*	160.492404921537	-0.50481864571672	0.203130245505492	-2.48519684727636	0.0129479815319341	0.0260403520760448	X15693	12465	31590800	31601804	11005	-	0	overlapStart	0	Cct5
1023	chr4	43381505	43382101	597	*	108.19967949746	-0.654992022983528	0.263747867527943	-2.48340215647103	0.0130134079005277	0.026160265397997	X15700	100213	43381979	43427088	45110	+	0	overlapStart	0	Rusc2
1024	chr5	150597016	150597293	278	*	18.8984466792063	-1.2076760704633	0.486541173328484	-2.48216623107443	0.0130586340558507	0.0262478378191761	X15702	100637	150571644	150597188	25545	-	0	overlapStart	0	N4bp2l1
1025	chr7	43212478	43213202	725	*	32.8344439331575	0.998816255441574	0.402601506570274	2.48090540929765	0.0131049144290725	0.026324096505598	X15712	100170401	43214039	43226842	12804	+	836	upstream	836	EU599041
1026	chr5	64092846	64093425	580	*	64.5210913065148	0.70998558618846	0.287019078566395	2.4736529353195	0.0133739548910538	0.0267946035876689	X15753	66681	64092950	64128351	35402	+	0	overlapStart	0	Pgm2
1027	chr5	134581041	134581664	624	*	73.4729791802205	-0.69318160445131	0.281080659378627	-2.46613056189528	0.0136581539856465	0.0272877760296885	X15797	19718	134581366	134601805	20440	+	0	overlapStart	0	Rfc2
1028	chr5	90889669	90890261	593	*	37.7360562215081	0.851860746255483	0.345504240149333	2.46555800845539	0.0136800022344765	0.0273227787952356	X15802	14825	90891241	90893115	1875	+	979	upstream	979	Cxcl1
1029	chr4	59549245	59549818	574	*	139.04199727095	-0.613721257532181	0.248926221504765	-2.46547452422738	0.0136831905130751	0.0273274173121029	X15803	230257	59471868	59549364	77497	-	0	overlapStart	0	Ptbp3
1030	chr1	107511596	107512169	574	*	53.9601107897965	-0.875735015844374	0.355938239122659	-2.46035665626415	0.0138799005580632	0.0276799912494018	X15826	18788	107511423	107535478	24056	+	0	inside	172	Serpinb2
1031	chr14	20704343	20705411	1069	*	185.8067360104	-0.500132642740982	0.20365001414391	-2.45584388905351	0.0140554200790205	0.0279681680293782	X15861	76133	20702010	20703028	1019	-	1314	upstream	1314	6230400D17Rik
1032	chr16	5051272	5052207	936	*	48.7196413021325	-0.859371511593	0.350177821436412	-2.45410034269989	0.0141237564191577	0.0280882089694415	X15870	74022	5013909	5049863	35955	-	1408	upstream	1408	Glyr1
1033	chr7	89629543	89630534	992	*	286.646801513464	-0.472459486129335	0.19272006078519	-2.45153246737478	0.0142249352932862	0.0282698307909707	X15881	109264	89632392	89854359	221968	+	1857	upstream	1857	Me3
1034	chr11	119267405	119268692	1288	*	120.704772085522	0.573788380451147	0.234697819061404	2.44479638858948	0.0144933939187338	0.0287544635069875	X15908	14387	119267887	119285454	17568	+	0	overlapStart	0	Gaa
1035	chr6	38877122	38878437	1316	*	62.4912206425563	-0.6877342982852	0.281369814438583	-2.44423624352682	0.0145159177630016	0.0287888507836745	X15913	15258	38694390	38876165	181776	-	956	upstream	956	Hipk2
1036	chr6	30509277	30510119	843	*	64.1634164740353	-0.670363319041754	0.274754748450558	-2.43986072241582	0.0146929254415187	0.0291045892085465	X15933	75647	30509849	30520254	10406	+	0	overlapStart	0	Ssmem1
1037	chr6	30509277	30510119	843	*	64.1634164740353	-0.670363319041754	0.274754748450558	-2.43986072241582	0.0146929254415187	0.0291045892085465	X15933	72649	30479053	30509783	30731	-	0	overlapStart	0	Tmem209
1038	chr7	29518203	29518677	475	*	30.4853472761268	0.959848614460629	0.393466981670883	2.43946419693101	0.0147090601463985	0.0291292368250287	X15937	74206	29320372	29518641	198270	-	0	overlapStart	0	Sipa1l3
1039	chr14	52493960	52495554	1595	*	99.4292601606373	-0.595079293661553	0.244119049062338	-2.43766021515836	0.0147826618445698	0.0292603067090917	X15945	57269	52488791	52495749	6959	-	0	inside	194	Olfr1507
1040	chr10	79687928	79688565	638	*	101.364663517881	0.574690596965661	0.236038345320395	2.43473405215405	0.014902738395037	0.0294702585517395	X15960	16904	79689020	79695261	6242	+	454	upstream	454	Gzmm
1041	chr14	51161888	51162517	630	*	87.4282597705633	-0.762913801430778	0.314135767957197	-2.42861169994093	0.0151567554683842	0.0299185732692525	X15988	54159	51162260	51163018	759	+	0	overlapStart	0	Rnase2b
1042	chr17	74296787	74297630	844	*	32.3393819578659	-0.911693108183018	0.375846366101183	-2.42570685900307	0.0152786057627922	0.0301304721619274	X16004	76890	74199036	74295521	96486	-	1265	upstream	1265	Memo1
1043	chr11	109361850	109362404	555	*	105.939938449419	-0.607806002049301	0.250877598775381	-2.42271930621231	0.0154048244219066	0.0303604136118267	X16014	14674	109362831	109401369	38539	+	426	upstream	426	Gna13
1044	chr1	173740087	173741478	1392	*	304.996077372521	-0.497478540506729	0.205795291766902	-2.41734655946457	0.0156341239991128	0.0307412988309762	X16051	226691	173723427	173741747	18321	-	0	inside	268	Ifi207
1045	chrX	101060625	101061501	877	*	68.2809273927988	-0.67497956136941	0.281007379018143	-2.40199941982958	0.0163057342922641	0.0319206847784486	X16122	83558	100838648	101059667	221020	-	957	upstream	957	Tex11
1046	chr19	10686688	10687099	412	*	35.4825430925227	0.908466567344846	0.37825683388455	2.4017188480516	0.0163182448711662	0.0319412134941005	X16124	107305	10688735	10714627	25893	+	1635	upstream	1635	Vps37c
1047	chr2	121956779	121957065	287	*	7.15618772886236	-2.10423309465088	0.877822248166825	-2.39710613287051	0.0165251364027897	0.032284112040139	X16155	17147	121953752	121956092	2341	-	686	upstream	686	Mageb3
1048	chr7	99184173	99184664	492	*	112.259955765642	-0.628237247446971	0.262505221254417	-2.39323714951213	0.0167004427606643	0.0325822262452448	X16177	67800	99153658	99182719	29062	-	1453	upstream	1453	Dgat2
1049	chr1	171269318	171269602	285	*	12.84360515849	1.36593704566116	0.571567528764001	2.3898086873741	0.0168571512161132	0.0328514078130133	X16195	57370	171270328	171276896	6569	+	725	upstream	725	B4galt3
1050	chr5	138253799	138254517	719	*	74.2724059057907	-0.645137893017265	0.270327710855137	-2.38650300028982	0.0170094685769825	0.0331073597137307	X16215	66096	138255482	138259398	3917	+	964	upstream	964	Lamtor4
1051	chr17	24697750	24698496	747	*	192.561621250824	-0.532922758230186	0.223967823053879	-2.37946125904873	0.0173379653953388	0.0336802810267919	X16247	11692	24693187	24696156	2970	-	1593	upstream	1593	Gfer
1052	chr6	83031372	83032308	937	*	118.583207161861	-0.6034852709794	0.254381244967513	-2.37236542755529	0.01767460032951	0.0342633064687122	X16280	16950	83034173	83052562	18390	+	1864	upstream	1864	Loxl3
1053	chr4	14863691	14865137	1447	*	158.713023198912	-0.511728893393099	0.215755905664821	-2.37179553355112	0.0177018836676899	0.0343111926816903	X16283	72519	14864076	14915176	51101	+	0	overlapStart	0	Pip4p2
1054	chrX	37651675	37654222	2548	*	135.785881903055	-0.532974957696511	0.225126045556246	-2.36745133767008	0.0179110752755501	0.0346698219424493	X16305	664608	37646500	37651327	4828	-	347	upstream	347	Rhox4g
1055	chr5	113909525	113910035	511	*	89.0275739219855	-0.707648031983805	0.299310784502218	-2.36425838501172	0.0180662074285512	0.0349315427710902	X16323	23790	113842436	113908758	66323	-	766	upstream	766	Coro1c
1056	chr1	90951621	90952424	804	*	135.818727894558	-0.571650686461801	0.241819700498695	-2.36395415792389	0.0180810497677849	0.0349538167169582	X16326	623503	90953108	90954027	920	+	683	upstream	683	Prlh
1057	chr1	118386537	118387403	867	*	144.490519414704	0.477935056825654	0.202590908843459	2.35911403702202	0.0183186255004996	0.0353611094447258	X16350	76707	118389058	118612678	223621	+	1654	upstream	1654	Clasp1
1058	chr4	41123953	41124553	601	*	47.7093859067625	-0.760685029044847	0.322516150944882	-2.35859514885147	0.0183442564245246	0.035406254709786	X16352	230082	41114427	41124455	10029	-	0	overlapStart	0	Nol6
1059	chr9	58488696	58489712	1017	*	111.71955481531	-0.59709584201073	0.25391107464841	-2.35159432426303	0.0186931495142984	0.035970518174419	X16401	319477	58488603	58499780	11178	+	0	inside	92	Insyn1
1060	chr17	36190316	36190942	627	*	24.7755174246776	-1.03610756808771	0.440605646417115	-2.35155308724038	0.0186952216828363	0.0359714620210934	X16403	15043	36185572	36190287	4716	-	28	upstream	28	H2-T3
1061	chr15	12204727	12205372	646	*	75.8347865214974	-0.646907894211447	0.27581639197041	-2.3454294706344	0.0190051739189158	0.0364855410009065	X16440	268783	12205028	12274496	69469	+	0	overlapStart	0	Mtmr12
1062	chr4	141399536	141399812	277	*	47.9526018709314	0.74087198566217	0.316837581504964	2.33833367286501	0.0193699455288712	0.0370933105295008	X16481	12733	141384610	141398724	14115	-	811	upstream	811	Clcnka
1063	chr4	148642633	148643482	850	*	36.5321241401109	-0.819853383771352	0.35069916382784	-2.33776828784748	0.0193992715278432	0.0371472156710509	X16482	230909	148643317	148671572	28256	+	0	overlapStart	0	Gm572
1064	chr17	35264055	35264526	472	*	102.710807764838	-0.579290389489203	0.247866399916476	-2.33710736785788	0.0194336020122305	0.0371971564744985	X16489	14980	35265477	35266319	843	+	950	upstream	950	H2-L
1065	chr4	33288712	33289913	1202	*	71.9079588206923	0.615763016494548	0.26372585409122	2.33486026091914	0.0195507219193697	0.0374031844879208	X16497	108767	33245423	33290163	44741	-	0	inside	249	Pnrc1
1066	chr5	66171471	66173494	2024	*	183.069786985824	0.516804840005989	0.22146389474688	2.33358507758868	0.0196174587143559	0.0375105914998732	X16505	245945	66016549	66173118	156570	-	0	overlapStart	0	Rbm47
1067	chr5	137776856	137777499	644	*	47.7034876300303	-0.801670340390096	0.344089657989474	-2.32982980387809	0.0198151482728041	0.0378356763650536	X16529	69871	137778849	137780110	1262	+	1349	upstream	1349	Ppp1r35
1068	chr3	96634719	96636036	1318	*	124.414239462383	-0.505028545014757	0.217290953829767	-2.32420418850208	0.0201145529339543	0.0383331565212566	X16561	18632	96635376	96645366	9991	+	0	overlapStart	0	Pex11b
1069	chr3	96634719	96636036	1318	*	124.414239462383	-0.505028545014757	0.217290953829767	-2.32420418850208	0.0201145529339543	0.0383331565212566	X16561	213119	96635474	96664519	29046	+	0	overlapStart	0	Itga10
1070	chr7	25305962	25306787	826	*	27.0743029536689	-0.983888828654559	0.424384102595119	-2.31839228340095	0.0204280110562867	0.0388778710384097	X16583	330485	25306106	25316195	10090	+	0	overlapStart	0	Tmem145
1071	chr18	67930730	67931685	956	*	122.304398795697	-0.503168340880878	0.217230517781362	-2.31628753648373	0.0205425743936062	0.039071000990515	X16594	52662	67933257	68268630	335374	+	1571	upstream	1571	Ldlrad4
1072	chr1	171386230	171386986	757	*	87.5573083366733	-0.586555754674482	0.253790700165497	-2.31117907114795	0.020822965880128	0.0395399570508826	X16621	226652	171388954	171410298	21345	+	1967	upstream	1967	Arhgap30
1073	chr8	72128769	72130752	1984	*	149.614095394062	-0.548462094758609	0.238003418420741	-2.30442948423976	0.021198546500676	0.0401637247033158	X16658	326618	72130174	72153142	22969	+	0	overlapStart	0	Tpm4
1074	chr17	24633044	24634313	1270	*	84.6076478181178	-0.704091253025582	0.305770359488465	-2.30267987454207	0.0212968613550411	0.0403185316553567	X16671	22084	24595816	24632630	36815	-	413	upstream	413	Tsc2
1075	chr7	109783741	109784418	678	*	26.221431741993	-1.12604778258422	0.490505513844779	-2.29568832724796	0.0216937083413001	0.040961718753202	X16715	78593	109758055	109782025	23971	-	1715	upstream	1715	Nrip3
1076	chr11	58829474	58830019	546	*	62.2454781825188	-0.69356176452258	0.30252851161985	-2.29255008332601	0.0218739210006914	0.0412381345350988	X16740	258065	58831156	58832082	927	+	1136	upstream	1136	Olfr312
1077	chr9	44107466	44108297	832	*	104.626780768033	0.619470769084758	0.270422845819591	2.29074865034898	0.0219779550806628	0.0414092436452032	X16751	235312	44107245	44109187	1943	+	0	inside	220	C1qtnf5
1078	chr11	51966902	51967447	546	*	51.116533569542	-0.763388910313576	0.333482873477374	-2.28913977606521	0.0220712323889638	0.041569926576089	X16757	52626	51967661	51977334	9674	+	213	upstream	213	Cdkn2aipnl
1079	chr19	45562401	45562644	244	*	14.5100977383177	1.40654324502286	0.614447496361415	2.2891186852449	0.0220724574494503	0.041569926576089	X16758	56626	45552275	45560531	8257	-	1869	upstream	1869	Poll
1080	chr10	77814477	77814717	241	*	14.1340053185131	-1.32120403247426	0.579038960557929	-2.28171871405894	0.0225059524884361	0.042315641992585	X16786	100040299	77814682	77815404	723	+	0	overlapStart	0	Gm2696
1081	chr7	141454777	141456374	1598	*	82.8469796036067	0.614861311345185	0.26978704548171	2.27906165860314	0.0226634002922633	0.0425630115366573	X16805	66853	141455198	141460743	5546	+	0	overlapStart	0	Pnpla2
1082	chr11	84070985	84071304	320	*	16.0853253345286	-1.23429176198644	0.542747097602892	-2.27415635650166	0.0229565872583675	0.0430705534693458	X16822	56405	84048041	84069261	21221	-	1723	upstream	1723	Dusp14
1083	chr15	12824325	12825260	936	*	78.4781137419372	-0.623683877332102	0.275544729792309	-2.26345783424057	0.0236074810701677	0.044139882448581	X16879	14000	12824815	12935291	110477	+	0	overlapStart	0	Drosha
1084	chr15	12824325	12825260	936	*	78.4781137419372	-0.623683877332102	0.275544729792309	-2.26345783424057	0.0236074810701677	0.044139882448581	X16879	77877	12808177	12824649	16473	-	0	overlapStart	0	6030458C11Rik
1085	chr10	77844997	77845789	793	*	117.359182169565	-0.577432413913672	0.256404181657305	-2.25203976854572	0.0243197589885694	0.0452728508575108	X16954	102639995	77846803	77847303	501	+	1013	upstream	1013	Gm36176
1086	chr15	6653005	6654090	1086	*	107.255563696323	-0.567104372901911	0.252021940420252	-2.25021826256972	0.0244350935557686	0.0454580599890134	X16965	102632231	6604341	6654303	49963	-	0	inside	212	Gm2245
1087	chr13	37778425	37778746	322	*	17.9930256841272	1.11903504473683	0.497328504208408	2.25009231376752	0.0244430859049544	0.0454702483936264	X16966	68750	37778400	37952005	173606	+	0	inside	24	Rreb1
1088	chr4	34777936	34778476	541	*	33.4305791136504	-0.96640432453116	0.429643984992105	-2.24931421895484	0.0244925118129671	0.0455487693906696	X16971	66291	34768664	34778423	9760	-	0	overlapStart	0	Smim8
1089	chr6	29467664	29468760	1097	*	39.6040108240872	-0.774370885511322	0.344692301112913	-2.24655695242133	0.0246683559142164	0.045840672456935	X16984	66144	29467718	29470512	2795	+	0	overlapStart	0	Atp6v1f
1090	chr7	109988107	109988484	378	*	51.6898432869321	-0.727065100756752	0.326624179626315	-2.22599901081596	0.0260142476755817	0.0480278251470625	X17095	233724	109972187	109986929	14743	-	1177	upstream	1177	Tmem41b
1091	chr2	32783847	32784443	597	*	78.3931061591392	0.621477201716862	0.279231696221509	2.22566854023569	0.0260363914923911	0.0480658956417499	X17096	227736	32777381	32784428	7048	-	0	overlapStart	0	Cfap157
1092	chr3	102965291	102966475	1185	*	64.6857883395893	-0.623206885828674	0.280168366387342	-2.2244013264762	0.0261214546969796	0.0482060128459462	X17102	381463	102939658	102964133	24476	-	1157	upstream	1157	Nr1h5
1093	chr4	49520655	49521464	810	*	75.9633458734011	0.578236540062296	0.25998563562586	2.22410956924722	0.026141073227642	0.0482281178545395	X17107	230162	49521176	49531517	10342	+	0	overlapStart	0	Zfp189
1094	chr4	49520655	49521464	810	*	75.9633458734011	0.578236540062296	0.25998563562586	2.22410956924722	0.026141073227642	0.0482281178545395	X17107	28028	49512596	49521093	8498	-	0	overlapStart	0	Mrpl50
1095	chr6	88948980	88949255	276	*	9.55970540007703	1.67207087605394	0.752844777380687	2.2210034874273	0.026350725186316	0.0485694818434457	X17123	232217	88950683	89110031	159349	+	1427	upstream	1427	4933427D06Rik
1096	chr11	117859205	117860263	1059	*	149.068268378568	-0.625681002669102	0.282202357010532	-2.21713599169461	0.0266137999640183	0.0490085851370781	X17139	546519	117860752	117865543	4792	+	488	upstream	488	Tmem235
1097	chr1	170977884	170978307	424	*	62.5561700774804	-0.790177902552778	0.356695314820069	-2.21527412814877	0.0267412545292578	0.0492088352981112	X17151	14130	170958617	170976547	17931	-	1336	upstream	1336	Fcgr2b
1098	chr4	154041249	154042474	1226	*	60.2930441041267	-0.77532329940626	0.350378907097208	-2.21281385295022	0.0269104818200754	0.0494913884227842	X17161	381580	154026639	154042677	16039	-	0	inside	202	Ccdc27
1099	chr11	11463292	11463800	509	*	12.2439924401134	1.48609509551267	0.671631477099741	2.21266445392042	0.0269207877778127	0.0495045728051941	X17163	53604	11279626	11462408	182783	-	883	upstream	883	Zpbp
1100	chr15	76080835	76081120	286	*	49.7706326256127	-0.709905597656978	0.322992779222569	-2.19789928234833	0.0279562840647112	0.0511821034495244	X17239	67959	76070182	76080924	10743	-	0	overlapStart	0	Puf60
1101	chr11	98329283	98329939	657	*	33.8399151836157	-0.958245343984184	0.436065386619438	-2.19748086729126	0.0279861214379174	0.0512337574653197	X17240	18013	98325415	98329648	4234	-	0	overlapStart	0	Neurod2
1102	chr1	75185429	75185905	477	*	35.467439948388	-0.814338641679039	0.370640536466284	-2.19711165282408	0.0280124730889013	0.0512730767939926	X17243	74104	75171717	75185146	13430	-	282	upstream	282	Abcb6
1103	chr10	80798863	80800093	1231	*	76.0758013888995	-0.770819346411126	0.351458416061559	-2.19320212914211	0.0282928192183599	0.0517202239994589	X17265	78670	80796099	80798626	2528	-	236	upstream	236	Plekhj1
1104	chr2	3333059	3334094	1036	*	62.4894675272553	-0.658049355998781	0.300516100138287	-2.18973078545865	0.0285437670226542	0.0521427233317121	X17277	227522	3328949	3332643	3695	-	415	upstream	415	Rpp38
1105	chr16	91728419	91728807	389	*	47.381981369459	-0.753622371548887	0.345247943160485	-2.18284391400001	0.0290473065027157	0.052943060783796	X17316	16443	91729281	91920597	191317	+	473	upstream	473	Itsn1
1106	chr16	91728419	91728807	389	*	47.381981369459	-0.753622371548887	0.345247943160485	-2.18284391400001	0.0290473065027157	0.052943060783796	X17316	66609	91689322	91728975	39654	-	0	inside	167	Cryzl1
1107	chr2	18698678	18699508	831	*	45.7589610753541	-0.941916413804257	0.432401529841919	-2.17833737579192	0.0293809284978344	0.0534677670714497	X17343	381350	18699023	18750413	51391	+	0	overlapStart	0	Spag6
1108	chrX	37670075	37670370	296	*	9.22425973862956	-1.71754847667737	0.790907791013488	-2.17161658564074	0.0298845949479402	0.0542529595140605	X17385	434758	37657688	37668764	11077	-	1310	upstream	1310	Rhox3h
1109	chr7	45569939	45570982	1044	*	130.757844835734	-0.545981840994222	0.251551662680199	-2.17045610105283	0.0299723107791619	0.0544028123131544	X17388	12036	45570153	45589711	19559	+	0	overlapStart	0	Bcat2
1110	chr12	36089519	36090026	508	*	49.8139651830232	0.651118430736857	0.300758619083914	2.16492026968375	0.030393791641186	0.0550676372645305	X17419	432649	36090379	36091829	1451	+	352	upstream	352	Gm5434
1111	chr16	30406142	30406993	852	*	306.209869344116	-0.395167579379411	0.18285282909198	-2.16112368259082	0.0306857866271577	0.0555349568059937	X17439	224088	30312423	30405975	93553	-	166	upstream	166	Atp13a3
1112	chr8	84699304	84699610	307	*	48.9343965663959	-0.71663330447833	0.332096158575607	-2.1579090452357	0.0309349041076258	0.0559184712795405	X17460	17095	84701449	84704940	3492	+	1838	upstream	1838	Lyl1
1113	chr4	59188591	59189490	900	*	93.0334523870043	-0.514134087639521	0.238496031577068	-2.15573435012642	0.0311044143247857	0.056195286606137	X17469	22234	59189257	59222833	33577	+	0	overlapStart	0	Ugcg
1114	chr7	126859613	126860166	554	*	44.6245469719972	-0.722300884435724	0.335127351843015	-2.15530269452335	0.0311381550874427	0.0562375572368972	X17475	233876	126861972	126865377	3406	+	1805	upstream	1805	Hirip3
1115	chr1	131794392	131796082	1691	*	131.076565356048	-0.484462013290513	0.225335784833368	-2.14995595860979	0.0315586986247471	0.0569005677943003	X17504	212933	131797381	131821473	24093	+	1298	upstream	1298	Pm20d1
1116	chr3	88372500	88372928	429	*	54.7761427724696	-0.647061787508364	0.301413023765999	-2.14676120966395	0.0318122969626146	0.0572944478678999	X17524	12095	88368616	88372743	4128	-	0	overlapStart	0	Bglap3
1117	chr1	107510400	107511188	789	*	92.4582963489693	-0.615725488331573	0.287086956320527	-2.14473515698194	0.0319740282629289	0.0575561687107911	X17533	18788	107511423	107535478	24056	+	234	upstream	234	Serpinb2
1118	chr3	67464595	67465320	726	*	86.694394685288	-0.587512132304725	0.273985132503408	-2.14432121530324	0.0320071580633995	0.0576059486564184	X17536	17035	67457998	67463926	5929	-	668	upstream	668	Lxn
1119	chr11	50025058	50025688	631	*	54.6402009119529	-0.688703899157362	0.321934433448809	-2.13926758868083	0.0324140030489715	0.0582294452082325	X17568	59044	50025346	50125719	100374	+	0	overlapStart	0	Rnf130
1120	chr9	20296178	20296766	589	*	38.1225818872137	0.84038138964758	0.392848639444273	2.13919893126368	0.0324195607155893	0.0582319592365098	X17571	258554	20298641	20303455	4815	+	1874	upstream	1874	Olfr873
1121	chr7	135256758	135257262	505	*	142.060189592968	-0.444539813147205	0.208320811515853	-2.13391936174065	0.0328493822722452	0.0589067814712687	X17600	100043254	135258703	135272942	14240	+	1440	upstream	1440	Nps
1122	chr4	25281131	25282057	927	*	103.318523846107	-0.54678523996743	0.256401523756616	-2.13253506436434	0.0329628850987772	0.0590767527883309	X17610	67490	25248600	25281821	33222	-	0	overlapStart	0	Ufl1
1123	chr11	3863858	3864370	513	*	38.295295469249	-0.732543950209823	0.345221059299455	-2.12195615092645	0.0338414204508068	0.0604555991876331	X17667	74309	3703731	3863903	160173	-	0	overlapStart	0	Osbp2
1124	chr7	24775746	24776843	1098	*	178.85322414634	-0.449352613070276	0.211835635415751	-2.12123239882833	0.0339022500511362	0.0605539849385347	X17670	26366	24777206	24784657	7452	+	362	upstream	362	Ceacam10
1125	chr18	56560914	56561321	408	*	15.9811143180662	1.14092322597766	0.539953298132427	2.11300353183109	0.0346004655894666	0.0616719542818747	X17707	56698	56562443	56587712	25270	+	1121	upstream	1121	Phax
1126	chr1	91144096	91144682	587	*	14.6456107957382	-1.24767438161134	0.590592820183441	-2.11257966397865	0.0346367608163957	0.0617227038634896	X17711	329207	91145101	91170795	25695	+	418	upstream	418	Rbm44
1127	chr10	79875488	79875811	324	*	55.7266341392969	-0.634317243618227	0.301719096388789	-2.10234370714427	0.0355231785066475	0.0631596550531408	X17751	216152	79860475	79874634	14160	-	853	upstream	853	Plppr3
1128	chr11	100479292	100480162	871	*	85.1139308537416	0.585654878769271	0.27896378537349	2.09939393382251	0.0357821890039047	0.0635628787725691	X17767	102465671	100478411	100478480	70	-	811	upstream	811	Mir7116
1129	chr12	78907845	78909066	1222	*	239.414636383438	-0.460160237979335	0.219195487083196	-2.09931437960984	0.0357891966609881	0.0635717489766685	X17768	27260	78888691	78906964	18274	-	880	upstream	880	Plek2
1130	chr11	119833758	119834124	367	*	30.7601035047435	-0.842693051698988	0.401574230366829	-2.09847392580248	0.0358633008756169	0.0636804513421907	X17774	319454	119820812	119834365	13554	-	0	inside	240	Rptoros
1131	chr13	83720074	83720859	786	*	304.247205325449	-0.3436135407124	0.163768867551264	-2.09816154834704	0.0358908770526221	0.0637165018932279	X17778	320203	83721381	83872680	151300	+	521	upstream	521	C130071C03Rik
1132	chr4	49631687	49632452	766	*	61.1046746610429	-0.653601593175364	0.312327110432753	-2.09268286787448	0.0363774735996649	0.0644896615333946	X17803	109331	49632006	49656887	24882	+	0	overlapStart	0	Rnf20
1133	chr10	81026598	81027534	937	*	77.8428275380214	0.539804799498682	0.258189508753556	2.09073096000168	0.03655218803549	0.0647602453513629	X17813	208666	81019589	81025662	6074	-	935	upstream	935	Diras1
1134	chr19	12461058	12461649	592	*	22.3390057468875	0.904174281198722	0.432670153286428	2.08975422577891	0.0366398831607641	0.0648769103751908	X17824	17476	12460779	12465283	4505	+	0	inside	278	Mpeg1
1135	chr11	120715409	120715772	364	*	22.6556819597074	-0.995699527956521	0.47708640338178	-2.0870423489301	0.0368843066206421	0.0652452416351353	X17842	20892	120710942	120713738	2797	-	1670	upstream	1670	Cenpx
1136	chr7	27180974	27181468	495	*	82.6106482263966	-0.574092285162061	0.275436034505015	-2.08430347973082	0.0371325710324519	0.0656329006695348	X17856	12587	27179742	27181157	1416	-	0	overlapStart	0	Mia
1137	chr7	27180974	27181468	495	*	82.6106482263966	-0.574092285162061	0.275436034505015	-2.08430347973082	0.0371325710324519	0.0656329006695348	X17856	19342	27168424	27181086	12663	-	0	overlapStart	0	Rab4b
1138	chr9	45205443	45205973	531	*	53.2978811855181	-0.67473142932057	0.323864340206328	-2.08337672770862	0.0372168978556745	0.0657672179856071	X17860	214523	45172726	45204092	31367	-	1350	upstream	1350	Tmprss4
1139	chr2	45109816	45110262	447	*	22.0366249827123	-1.01141600885568	0.486551684539843	-2.0787432065151	0.0376409594475782	0.0664459041962647	X17879	433424	45110707	45114087	3381	+	444	upstream	444	Zeb2os
1140	chr5	138083298	138083954	657	*	27.2269036857336	-0.917230649776754	0.443546778220018	-2.06794569325396	0.0386451300422633	0.0680320699053922	X17928	74570	138085084	138107822	22739	+	1129	upstream	1129	Zkscan1
1141	chr11	55096712	55097213	502	*	62.5329955081296	0.595634558808634	0.288155656684284	2.06705835888288	0.0387286552370806	0.0681601008162327	X17933	14667	55098115	55113029	14915	+	901	upstream	901	Gm2a
1142	chr6	82774219	82775697	1479	*	248.790564809962	-0.362016550605254	0.175227741941627	-2.06597737660656	0.0388306158080679	0.0683090722656726	X17941	15277	82725025	82774454	49430	-	0	overlapStart	0	Hk2
1143	chr11	70703166	70704151	986	*	73.3464511422639	-0.534169585310688	0.259809773239669	-2.05600266167789	0.0397822596452317	0.0697266561150195	X18007	102465557	70705990	70706059	70	+	1838	upstream	1838	Mir6925
1144	chr7	30122166	30122860	695	*	79.5879065408788	-0.674220238609314	0.328101841783385	-2.05491147183026	0.0398875562224861	0.0698840436292818	X18014	233060	30121942	30134950	13009	+	0	inside	223	Zfp382
1145	chr15	79604705	79605366	662	*	33.9964127949494	-0.766285228515587	0.373209596581031	-2.05323023720589	0.0400502531592846	0.0701496220633876	X18019	13404	79561497	79605109	43613	-	0	overlapStart	0	Dmc1
1146	chr2	30952205	30952672	468	*	50.2654075600515	-0.658072193888866	0.320730197483347	-2.05179368532342	0.0401897172624396	0.0703548542082122	X18029	30934	30952959	30959015	6057	+	286	upstream	286	Tor1b
1147	chr17	85026869	85027267	399	*	14.1830890410852	1.12070465559362	0.548821043468092	2.04202201962173	0.041149347155354	0.071841325335493	X18076	20532	85028376	85064236	35861	+	1108	upstream	1108	Slc3a1
1148	chr2	18677101	18678035	935	*	77.6664288400295	-0.592362761255694	0.29035020033231	-2.04016653192499	0.0413337419403915	0.0721334934686589	X18085	12151	18677018	18686629	9612	+	0	inside	82	Bmi1
1149	chr11	50131166	50131621	456	*	44.8708344176048	0.706453596655058	0.346600571945989	2.03823551902605	0.0415263849315588	0.0724096262334214	X18100	76795	50131396	50172785	41390	+	0	overlapStart	0	Tbc1d9b
1150	chr7	120634490	120634905	416	*	47.311183287931	-0.657934818922917	0.323015779299018	-2.0368503989208	0.0416650359861147	0.0726032575506717	X18112	67003	120635176	120659524	24349	+	270	upstream	270	Uqcrc2
1151	chr9	109929906	109930428	523	*	25.0943635222503	0.868294382505276	0.426543911656704	2.03565063004371	0.0417854498857875	0.0727970072778395	X18116	17758	109931460	110083955	152496	+	1031	upstream	1031	Map4
1152	chr5	114130528	114131519	992	*	56.1338261609776	-0.613511610237921	0.301606086490861	-2.03414863863005	0.0419366112339739	0.073028105669579	X18124	22256	114130386	114139323	8938	+	0	inside	141	Ung
1153	chr4	134313455	134314336	882	*	66.3310830392594	0.641433199870961	0.315347298892081	2.03405325533	0.0419462262767559	0.0730408191735554	X18125	433766	134315120	134329629	14510	+	783	upstream	783	Trim63
1154	chr11	53422584	53423153	570	*	38.6762913731152	-0.71531453821692	0.351834860127306	-2.0330973967676	0.0420426839620857	0.0731845539974292	X18131	259301	53422181	53423170	990	-	0	inside	16	Leap2
1155	chr2	84797814	84798187	374	*	28.6794827830579	0.808900058481347	0.398072249959697	2.03204332520854	0.0421492700798373	0.0733417748919255	X18138	56791	84798828	84810335	11508	+	640	upstream	640	Ube2l6
1156	chr4	22357236	22358889	1654	*	262.166931451758	-0.405831675783066	0.199881999714238	-2.03035629202862	0.0423203360781552	0.0736069727192029	X18146	269514	22357543	22434091	76549	+	0	overlapStart	0	Fbxl4
1157	chr6	29609041	29610181	1141	*	75.4443108609237	-0.554171186448491	0.273840570915386	-2.02370008430827	0.0430010199172578	0.0746510005285244	X18180	320938	29540827	29609887	69061	-	0	overlapStart	0	Tnpo3
1158	chr11	49115194	49115596	403	*	8.7123626485895	1.53695216029441	0.7641146133354	2.01141573982669	0.0442815621848948	0.0765498375481987	X18257	258334	49112777	49113757	981	-	1436	upstream	1436	Olfr1396
1159	chr8	105297236	105297770	535	*	6.80943551093928	-1.92863197910168	0.95944080292438	-2.01016255846448	0.0444139867326261	0.076733015331154	X18267	104394	105297663	105305370	7708	+	0	overlapStart	0	E2f4
1160	chr8	105297236	105297770	535	*	6.80943551093928	-1.92863197910168	0.95944080292438	-2.01016255846448	0.0444139867326261	0.076733015331154	X18267	277978	105289924	105296101	6178	-	1134	upstream	1134	Exoc3l
1161	chr4	129512836	129513282	447	*	36.0981610053512	-0.912827501859338	0.454269065601586	-2.00944235692229	0.0444902420268945	0.0768306264286943	X18276	17357	129513581	129515985	2405	+	298	upstream	298	Marcksl1
1162	chrX	101085657	101086277	621	*	55.7661376232931	0.576384280588526	0.287155746073519	2.00721834220569	0.0447264194105967	0.0771793615646715	X18290	11989	101079210	101086020	6811	-	0	overlapStart	0	Slc7a3
1163	chr7	101872037	101873381	1345	*	64.0790491562975	-0.575132251767859	0.286787467362422	-2.00543021303315	0.0449170744453283	0.077478700692409	X18297	14275	101858331	101870788	12458	-	1248	upstream	1248	Folr1
1164	chr2	120970338	120971159	822	*	60.9893313362787	-0.674945727982685	0.337217565334792	-2.00151414803257	0.0453370106416956	0.0781219367144875	X18316	22222	120860269	120970715	110447	-	0	overlapStart	0	Ubr1
1165	chr1	171294009	171294729	721	*	55.3444543710926	-0.649490375583412	0.324709653228743	-2.00021886976633	0.0454766350881072	0.0783240425656617	X18325	66155	171288563	171295024	6462	-	0	inside	294	Ufc1
1166	chr8	23143436	23143732	297	*	27.4115107561964	-0.857188329529039	0.428713607343471	-1.99944278615418	0.0455604664608964	0.0784470202930906	X18330	100526510	23142573	23142662	90	-	773	upstream	773	Mir3107
1167	chr1	75187109	75187705	597	*	47.861544651347	-0.732954588729924	0.368054813892166	-1.9914278011445	0.0464338753492105	0.0797247056847151	X18382	74104	75171717	75185146	13430	-	1962	upstream	1962	Abcb6
1168	chr11	117197641	117197981	341	*	23.932101898706	0.863802859373737	0.434059697698621	1.99005543236013	0.046584829530105	0.0799490921587626	X18390	53860	117199661	117362325	162665	+	1679	upstream	1679	Septin9
1169	chr13	100787303	100787931	629	*	104.372466144808	-0.593985727940999	0.298912668299306	-1.98715474764098	0.0469052508259238	0.0804290243027806	X18406	268697	100778650	100786570	7921	-	732	upstream	732	Ccnb1
1170	chr10	17096806	17097936	1131	*	34.6731714851222	0.740683538253589	0.373119389936566	1.98511135639323	0.0471320835828878	0.0807758132631942	X18415	100504235	16906427	17095807	189381	-	998	upstream	998	Gm20125
1171	chr15	25842649	25843272	624	*	27.7789116361836	-0.880723392679835	0.444730234359351	-1.98035421169093	0.0476637411863535	0.0815612305130396	X18444	66270	25843180	25973687	130508	+	0	overlapStart	0	Retreg1
1172	chr11	106272776	106273412	637	*	28.1038539338263	-0.858563474503835	0.433756681563759	-1.9793665688528	0.0477747496354126	0.0817290299335063	X18449	83796	106263179	106272972	9794	-	0	overlapStart	0	Smarcd2
1173	chr10	82694476	82695719	1244	*	132.741365488859	-0.425984353551498	0.215239398007644	-1.97911886715261	0.0478026247122651	0.0817678520700125	X18451	67933	82696160	82742428	46269	+	440	upstream	440	Hcfc2
1174	chr7	6286497	6286971	475	*	77.8957344017564	-0.498072175548147	0.251813771226745	-1.97793858978292	0.0479356348834989	0.0819536078800793	X18460	384763	6286579	6307883	21305	+	0	overlapStart	0	Zfp667
1175	chr5	138224793	138225914	1122	*	147.470590598654	-0.429381111895304	0.217403534812708	-1.9750419985821	0.0482633820897402	0.0824175198644243	X18482	381680	138225898	138253363	27466	+	0	overlapStart	0	Nxpe5
1176	chr6	125229307	125229667	361	*	32.0170354759831	-1.68052027063587	0.851166600073569	-1.97437290242664	0.0483393568910683	0.0825293975353785	X18486	78668	125231276	125245964	14689	+	1608	upstream	1608	E130112N10Rik
1177	chr6	29347812	29348541	730	*	32.3779471353288	-0.755520761847701	0.382669204070693	-1.97434430001357	0.0483426068871538	0.0825304817420599	X18487	12321	29348069	29377110	29042	+	0	overlapStart	0	Calu
1178	chr1	91178729	91180163	1435	*	295.369199888599	-0.336492152866452	0.170535947793571	-1.97314500092242	0.0484790444947176	0.0827320819345616	X18494	51801	91179822	91225196	45375	+	0	overlapStart	0	Ramp1
1179	chrX	7655800	7656292	493	*	83.7187844320308	-0.544796639588622	0.276208923783971	-1.97240781407453	0.0485630705322009	0.0828575559015457	X18498	54630	7657260	7668186	10927	+	967	upstream	967	Prickle3
1180	chr15	25412406	25413061	656	*	32.4689206875036	0.745374116642067	0.378067851697831	1.97153530323918	0.04866267907158	0.0830050702144591	X18503	432939	25415022	25464362	49341	+	1960	upstream	1960	Gm48957
1181	chr17	34354367	34354795	429	*	38.3200649110577	-0.683020613725423	0.346624311970609	-1.97049251924181	0.048781951500471	0.0831905317612992	X18507	547431	34354822	34369495	14674	+	26	upstream	26	Btnl2
1182	chr8	3565950	3566884	935	*	29.050462426418	-0.870311072176804	0.442685911369678	-1.96597869917307	0.0493010711921375	0.0839821490480162	X18527	546049	3567990	3584939	16950	+	1105	upstream	1105	Rps23rg1
1183	chr1	170109846	170110980	1135	*	158.276320539715	-0.405174680349899	0.206200162724139	-1.96495810186122	0.0494190870600935	0.0841679243809622	X18531	18214	169972307	170110762	138456	-	0	overlapStart	0	Ddr2
1184	chr14	79663799	79664206	408	*	46.2498774736257	-0.699345423626258	0.356053810335296	-1.96415654972962	0.0495119399111358	0.0842987719445087	X18537	16840	79637690	79662170	24481	-	1628	upstream	1628	Cnmd
1185	chr2	26362212	26362817	606	*	52.0389048167285	-0.591422178449032	0.301661202938522	-1.96055101779052	0.0499314210651301	0.0849396636790046	X18553	332579	26352176	26360918	8743	-	1293	upstream	1293	Card9
1186	chr15	76523850	76524472	623	*	37.8269709901715	-0.71642866017458	0.365648514905605	-1.95933698885535	0.0500733346591636	0.0851627156963874	X18557	170729	76516203	76522499	6297	-	1350	upstream	1350	Scrt1
1187	chr11	101315118	101316179	1062	*	60.3673559904424	-0.577846034015724	0.294927056227989	-1.95928458177479	0.0500794683764711	0.085168558111316	X18558	19192	101316213	101323537	7325	+	33	upstream	33	Psme3
1188	chr19	37339746	37340331	586	*	27.7069198580024	-0.997051779183492	0.510520378584494	-1.95301073376932	0.0508183233212172	0.0862809781236718	X18589	15925	37268743	37337852	69110	-	1893	upstream	1893	Ide
1189	chr9	66795253	66795744	492	*	81.5595745246432	-0.6091437694472	0.312060657868567	-1.95200437507171	0.0509376851832363	0.0864278416250804	X18601	208117	66775202	66795490	20289	-	0	overlapStart	0	Aph1b
1190	chr10	77851166	77851986	821	*	62.6968419295233	0.573891455875673	0.294152163564798	1.95100198795326	0.0510568093043378	0.0866020292607194	X18607	622629	77852859	77853788	930	+	872	upstream	872	Gm10318
1191	chr3	88532101	88532696	596	*	173.840769559842	0.377715653647048	0.193791995909855	1.94907767925951	0.0512861488105547	0.0869328513145612	X18619	72640	88532395	88541396	9002	+	0	overlapStart	0	Mex3a
1192	chr11	81968637	81969245	609	*	48.548364479283	-0.673573792962529	0.346496150431475	-1.94395750753294	0.051900575475535	0.0877737682233072	X18662	11418	80880169	81968457	1088289	-	179	upstream	179	Asic2
1193	chr11	97885360	97886019	660	*	87.5838301220866	-0.533284991732214	0.274419179642768	-1.94332259292675	0.0519771933871878	0.0878797986014375	X18667	72973	97853826	97884154	30329	-	1205	upstream	1205	Fbxo47
1194	chr15	101892536	101892856	321	*	24.9457713717888	-0.848201291485201	0.437568579731048	-1.93844195121722	0.0525693264540502	0.0887525683222574	X18694	77055	101884351	101892920	8570	-	0	inside	63	Krt76
1195	chr3	36054350	36054918	569	*	36.6045361046332	-0.729110497289757	0.376562046288811	-1.93622937966125	0.0528396136781975	0.0891370299832232	X18709	241943	36007244	36053547	46304	-	802	upstream	802	Ccdc144b
1196	chr9	99450137	99451399	1263	*	127.726411737848	-0.467294795096355	0.242038213678546	-1.93066536062349	0.0535244492631839	0.0900904028156016	X18751	623534	99451475	99474654	23180	+	75	upstream	75	Nme9
1197	chr7	81493540	81493956	417	*	18.428764177038	-0.970979032108468	0.503225416044644	-1.92951111201889	0.0536674419304535	0.0903118173696103	X18755	11775	81460399	81493925	33527	-	0	overlapStart	0	Ap3b2
1198	chr11	53979161	53980142	982	*	201.210670764302	-0.359956766456512	0.187214286168328	-1.92269924386469	0.0545178318685818	0.0915914666030187	X18786	56517	53949965	53980332	30368	-	0	inside	189	Slc22a21
1199	chr3	90510686	90511257	572	*	52.0145123327771	0.570432490414106	0.29702252622727	1.92050245366789	0.0547944635220243	0.0920027881120288	X18796	66511	90498956	90509498	10543	-	1187	upstream	1187	Chtop
1200	chrX	73340581	73340953	373	*	47.9333809900628	-0.607278052575693	0.316208247461215	-1.92050035839176	0.0547947279281964	0.0920027881120288	X18797	27081	73342621	73359080	16460	+	1667	upstream	1667	Zfp275
1201	chr8	35590399	35590960	562	*	29.1025414138728	0.75276304358862	0.393903996228896	1.91103175087158	0.0560005007281321	0.0937778852592231	X18847	100504714	35582503	35588972	6470	-	1426	upstream	1426	Gm16793
1202	chr4	19574810	19575628	819	*	50.2743790417826	-0.636320385051788	0.333232540504873	-1.90953855853247	0.0561926525548779	0.0940597352046937	X18855	66302	19575162	19651130	75969	+	0	overlapStart	0	Rmdn1
1203	chr4	41348588	41349636	1049	*	84.7803803211751	-0.559714318358473	0.293739328031235	-1.90547967175494	0.0567177474341474	0.094828035533672	X18877	67123	41348996	41390525	41530	+	0	overlapStart	0	Ubap1
1204	chr10	75057937	75059010	1074	*	279.287245514428	-0.320981221914605	0.169047838786975	-1.89875968967039	0.0575960794752697	0.0961284962622416	X18910	110279	75060592	75184921	124330	+	1581	upstream	1581	Bcr
1205	chr3	88530407	88531041	635	*	123.323317224128	-0.46290934690359	0.244060293754905	-1.89670076923067	0.0578674421368846	0.0965354586015231	X18919	72640	88532395	88541396	9002	+	1353	upstream	1353	Mex3a
1206	chr4	41275132	41275695	564	*	44.4423622880037	-0.649385127183455	0.342777160435259	-1.89448190293328	0.0581610742271978	0.0969637981979076	X18931	68926	41194313	41275144	80832	-	0	overlapStart	0	Ubap2
1207	chr16	87495476	87496275	800	*	187.050742219971	-0.427972738427058	0.225917956579143	-1.89437238592025	0.0581755990841342	0.0969828904867082	X18932	414095	87495999	87504033	8035	+	0	overlapStart	0	B130034C11Rik
1208	chr16	87495476	87496275	800	*	187.050742219971	-0.427972738427058	0.225917956579143	-1.89437238592025	0.0581755990841342	0.0969828904867082	X18932	12469	87483326	87495873	12548	-	0	overlapStart	0	Cct8
1209	chr15	34082369	34084755	2387	*	262.28476574114	0.357110042892665	0.188516168124505	1.89432050547946	0.0581824808568096	0.096989239862767	X18933	67154	34082694	34145624	62931	+	0	overlapStart	0	Mtdh
1210	chrX	56344111	56344794	684	*	81.6883634400248	0.490952090516915	0.259590186279903	1.89125828503989	0.0585898742858637	0.0975498534678278	X18956	78619	56346400	56365674	19275	+	1605	upstream	1605	Zfp449
1211	chr11	101599198	101599668	471	*	14.3157528744934	1.06220620402459	0.561894049839297	1.89040301161471	0.0587040809521003	0.0977245371026551	X18959	667306	101593743	101599256	5514	-	0	overlapStart	0	Gm11634
1212	chr2	62485025	62485321	297	*	13.168313608801	1.12894306399596	0.60031532476274	1.8805834491101	0.0600286049152248	0.0996037432169397	X19021	14526	62474530	62483650	9121	-	1374	upstream	1374	Gcg
1213	chr6	5255566	5256429	864	*	58.6126495020358	0.565302996385123	0.300876057354736	1.87885670051381	0.0602640624734373	0.0999471400800922	X19030	269823	5220852	5256286	35435	-	0	overlapStart	0	Pon3
1214	chr11	32274436	32274866	431	*	20.2962048987502	-0.875371457631371	0.466962148286251	-1.87460902525821	0.0608465306419972	0.100764894196247	X19058	15126	32276400	32278116	1717	+	1533	upstream	1533	Hba-x
1215	chr9	45939194	45939626	433	*	31.5335922644788	0.717967865621032	0.383046963541944	1.87435989305895	0.0608808375363793	0.100816418148154	X19059	102465659	45939521	45939590	70	-	0	includeFeature	0	Mir7087
1216	chr17	83704835	83705563	729	*	107.299215758402	0.442816712221099	0.236755858208552	1.87035165918063	0.0614350001901201	0.101584850474165	X19087	116871	83706163	83821516	115354	+	599	upstream	599	Mta3
1217	chr15	103310516	103311433	918	*	22.2159711946825	0.986490647107625	0.528305036323649	1.8672747357708	0.0618632316017629	0.10216983006715	X19110	80910	103308235	103310612	2378	-	0	overlapStart	0	Gpr84
1218	chr4	11558600	11558952	353	*	12.2004093868293	-1.1456628042409	0.614212386658264	-1.86525512856243	0.0621456515075361	0.102550397742829	X19126	623474	11558922	11615805	56884	+	0	overlapStart	0	Rad54b
1219	chr5	113772136	113772870	735	*	45.7600678025686	0.726564144825106	0.390489027164741	1.86065188591991	0.0627933525269059	0.103500582585472	X19147	66383	113772748	113778288	5541	+	0	overlapStart	0	Iscu
1220	chr5	113772136	113772870	735	*	45.7600678025686	0.726564144825106	0.390489027164741	1.86065188591991	0.0627933525269059	0.103500582585472	X19147	53890	113742446	113772510	30065	-	0	overlapStart	0	Sart3
1221	chr16	4725485	4726260	776	*	103.905987870437	-0.420483862202572	0.22617237724114	-1.85913004643472	0.063008707294788	0.1037629956134	X19165	15369	4726361	4766742	40382	+	100	upstream	100	Hmox2
1222	chr6	136941608	136943170	1563	*	130.512551524805	0.389783025050546	0.209932121119322	1.85670979253813	0.0633524535523265	0.104242051330221	X19181	11857	136923655	136941899	18245	-	0	overlapStart	0	Arhgdib
1223	chr11	97040430	97041679	1250	*	89.8328635522698	-0.547090477556242	0.295553634083259	-1.85107004098661	0.0641594774312493	0.105383152079503	X19215	107732	97041560	97049213	7654	+	0	overlapStart	0	Mrpl10
1224	chr11	97040430	97041679	1250	*	89.8328635522698	-0.547090477556242	0.295553634083259	-1.85107004098661	0.0641594774312493	0.105383152079503	X19215	69297	97034602	97041407	6806	-	0	overlapStart	0	Lrrc46
1225	chr8	84913013	84913687	675	*	27.8332199266373	-0.787589771634806	0.426122558080929	-1.84827054259171	0.0645632149171153	0.105930527448486	X19236	100503676	84913391	84922915	9525	+	0	overlapStart	0	Gm38426
1226	chr3	87436055	87436483	429	*	47.4773158690558	0.622953062061516	0.337627479402131	1.84508992918656	0.0650244579398404	0.106609709976068	X19250	329693	87435773	87500678	64906	+	0	inside	281	Fcrl5
1227	chr16	17979116	17979627	512	*	28.4529426007543	-0.789668622070006	0.428187789147288	-1.84421097958582	0.0651523988648813	0.106776541757705	X19257	22363	17980428	17981273	846	+	800	upstream	800	Vpreb2
1228	chr15	99716669	99717359	691	*	44.4232165781295	0.588519862017114	0.319601511983981	1.84141764024762	0.0655603796958658	0.107365667475157	X19272	14555	99717515	99725005	7491	+	155	upstream	155	Gpd1
1229	chr2	155820571	155822246	1676	*	333.925219795704	-0.293200661638577	0.159409591605574	-1.83929121632807	0.0658723642944068	0.107798283184474	X19286	613262	155817730	155819426	1697	-	1144	upstream	1144	BC029722
1230	chr19	15986653	15987968	1316	*	91.5780120250779	0.484486457894484	0.263598587804754	1.83797061254873	0.0660667358029256	0.108082741482279	X19292	208518	15955773	15984989	29217	-	1663	upstream	1663	Cep78
1231	chr10	19933970	19934973	1004	*	50.828726200391	-0.653743935707449	0.356546767723257	-1.83354329610658	0.0667218160190523	0.108984951629092	X19322	26408	19934472	20142753	208282	+	0	overlapStart	0	Map3k5
1232	chr2	122612703	122613640	938	*	81.9588674612518	0.504917949699084	0.275558188958513	1.83234601594476	0.0668998854371829	0.109196694470569	X19336	67092	122594467	122611303	16837	-	1399	upstream	1399	Gatm
1233	chr15	27680748	27682049	1302	*	236.412656652547	-0.349312228063984	0.190742749965076	-1.83132637087355	0.0670518438230194	0.109416433633127	X19341	223433	27655069	27681579	26511	-	0	overlapStart	0	Otulinl
1234	chr4	117765262	117765898	637	*	32.1053798360285	0.728443581614039	0.398003740019874	1.83024305645385	0.0672136020761757	0.109635045486908	X19349	75753	117757836	117765648	7813	-	0	overlapStart	0	Klf17
1235	chr5	121849081	121849573	493	*	45.8410841697049	-1.49918761394244	0.821410297701768	-1.825138567336	0.067980121460257	0.110770851020041	X19369	231717	121848984	121854632	5649	+	0	inside	96	Pheta1
1236	chr10	80803188	80803606	419	*	41.7465910024673	-0.717475258137677	0.393440439479064	-1.82359306808332	0.0682136153336664	0.111099696230047	X19378	11705	80805243	80807648	2406	+	1636	upstream	1636	Amh
1237	chr4	133887363	133887792	430	*	21.5744610909288	-0.878126083747372	0.481897486377662	-1.82222590606996	0.0684207153146108	0.111396580591231	X19385	20111	133847290	133887797	40508	-	0	inside	4	Rps6ka1
1238	chr3	152664273	152664928	656	*	13.3119348034654	1.09489714847062	0.600864410081585	1.82220336252226	0.0684241345756349	0.111396580591231	X19386	99542	152666913	152681432	14520	+	1984	upstream	1984	AI115009
1239	chr8	70372963	70374053	1091	*	110.589628354062	-0.419279694039722	0.230161316866583	-1.82167750753166	0.0685039327551534	0.111497737181445	X19391	12845	70373558	70382066	8509	+	0	overlapStart	0	Comp
1240	chr4	41755442	41756207	766	*	38.522680098773	-0.697931873191818	0.384425557862212	-1.81551891885912	0.0694442012636624	0.11278964780169	X19432	14430	41755228	41758695	3468	+	0	inside	213	Galt
1241	chr4	41755442	41756207	766	*	38.522680098773	-0.697931873191818	0.384425557862212	-1.81551891885912	0.0694442012636624	0.11278964780169	X19432	18391	41738493	41755399	16907	-	42	upstream	42	Sigmar1
1242	chr4	41755442	41756207	766	*	38.522680098773	-0.697931873191818	0.384425557862212	-1.81551891885912	0.0694442012636624	0.11278964780169	X19432	105247116	41754828	41756157	1330	-	0	overlapStart	0	Gm42274
1243	chr10	67548517	67549530	1014	*	116.77433871005	0.477436169150561	0.264006830663632	1.80842354703639	0.0705406058602439	0.114323306026248	X19474	211488	67544511	67549068	4558	-	0	overlapStart	0	Ado
1244	chr15	36282027	36283539	1513	*	118.677838838695	-0.433752842237021	0.239863369116454	-1.80833298487705	0.0705546911240436	0.114334391382519	X19476	30945	36239933	36283147	43215	-	0	overlapStart	0	Rnf19a
1245	chr10	24024928	24026405	1478	*	166.550037956012	0.366215766272129	0.202556551924888	1.80796801086904	0.0706114794450548	0.114402921086518	X19480	435206	24027222	24028298	1077	+	816	upstream	816	Taar7d
1246	chr2	122297945	122298621	677	*	38.9205487487112	-0.703579022849408	0.390675677692952	-1.80092865520638	0.0717141257835218	0.116016685829808	X19509	66811	122298900	122302885	3986	+	278	upstream	278	Duoxa2
1247	chr2	122297945	122298621	677	*	38.9205487487112	-0.703579022849408	0.390675677692952	-1.80092865520638	0.0717141257835218	0.116016685829808	X19509	214593	122279247	122298449	19203	-	0	overlapStart	0	Duox2
1248	chr7	99628819	99629125	307	*	35.6889591389436	-0.678352963555102	0.377893792892616	-1.79508892793025	0.0726395325498356	0.117309955788512	X19542	100503386	99624082	99627103	3022	-	1715	upstream	1715	Tpbgl
1249	chr4	40267482	40268219	738	*	58.5006910205322	0.561594318109167	0.313059719598238	1.79388877888821	0.0728309228286552	0.117606382982614	X19545	100504309	40269579	40270940	1362	+	1359	upstream	1359	Smim27
1250	chr17	80482212	80482743	532	*	25.6620442450889	-0.757505737632853	0.423539751013101	-1.78851155250696	0.0736935134993899	0.118731991401003	X19589	20662	80393751	80480453	86703	-	1758	upstream	1758	Sos1
1251	chr11	109360939	109361388	450	*	127.174789231476	-0.420622009882214	0.23528158141236	-1.78773879092993	0.0738181602136208	0.1188903324404	X19596	14674	109362831	109401369	38539	+	1442	upstream	1442	Gna13
1252	chr2	30095420	30096315	896	*	31.448908065476	-0.691557267013378	0.386867703086162	-1.78758077114377	0.07384367007651	0.118919281114641	X19598	66220	30090944	30093648	2705	-	1771	upstream	1771	Zdhhc12
1253	chr9	46010182	46010887	706	*	47.0406264055184	-0.574919448427796	0.322279746471674	-1.78391430029975	0.0744375918393219	0.119741327015333	X19620	70661	46012820	46224194	211375	+	1932	upstream	1932	Sik3
1254	chr10	79922356	79923800	1445	*	238.566243014552	-0.351577083798149	0.197893906911696	-1.77659377837757	0.0756351000361129	0.121376894912277	X19667	109284	79910052	79921208	11157	-	1147	upstream	1147	R3hdm4
1255	chrX	37453470	37454038	569	*	7.34672149966795	-1.54829685997331	0.872864778788335	-1.77381067216686	0.0760944722460181	0.122045819623772	X19678	100039948	37453680	37469861	16182	+	0	overlapStart	0	Rhox2c
1256	chr1	90969242	90969681	440	*	69.0495368664457	0.481850546948368	0.272918244617576	1.76554904793396	0.0774715346161878	0.123939532847805	X19728	19329	90958133	90969661	11529	-	0	overlapStart	0	Rab17
1257	chr6	22356079	22356501	423	*	59.9672780068733	-0.559417375318459	0.317358908270189	-1.76272781617395	0.0779464069547589	0.124549827617488	X19751	27999	22306520	22356243	49724	-	0	overlapStart	0	Fam3c
1258	chr1	74409111	74409676	566	*	40.786456521252	0.67297673570443	0.381979526968142	1.76181362662548	0.0781007916650878	0.12474388085738	X19760	22349	74409376	74435559	26184	+	0	overlapStart	0	Vil1
1259	chr4	11253415	11254584	1170	*	127.752160566395	-0.403142829322425	0.229551771279069	-1.75621746273663	0.0790512840582074	0.126057880768042	X19792	72656	11199158	11254258	55101	-	0	overlapStart	0	Ints8
1260	chr15	79330163	79331017	855	*	90.294479906021	-0.42793754948915	0.243929750731458	-1.75434750458244	0.0793709805184847	0.126497374950457	X19803	53357	79286228	79328390	42163	-	1772	upstream	1772	Pla2g6
1261	chr9	106199117	106200271	1155	*	98.1166015543204	0.426095492067046	0.242910944668865	1.7541222469325	0.0794095624283395	0.126550573711034	X19804	67905	106194947	106199746	4800	-	0	overlapStart	0	Ppm1m
1262	chr15	75747536	75748213	678	*	31.1980588251475	-0.662241477542745	0.377537932180797	-1.75410580260743	0.0794123795933917	0.126550573711034	X19805	378435	75745490	75748228	2739	-	0	inside	14	Mafa
1263	chr19	47853874	47854291	418	*	26.1768256478436	-0.726766217190982	0.414346209137326	-1.75400715914385	0.0794292804372098	0.12656759476097	X19806	14873	47854970	47864790	9821	+	678	upstream	678	Gsto1
1264	chr15	10981494	10982275	782	*	56.3765934849695	-0.582460730469748	0.332170270478059	-1.75350048525255	0.0795161363020957	0.126683936286241	X19810	17117	10981756	10996626	14871	+	0	overlapStart	0	Amacr
1265	chr11	88094644	88096536	1893	*	99.1087660888324	-0.451307263275682	0.258171241057887	-1.74809270554845	0.0804479758923243	0.127942482597009	X19845	70393	88098058	88100108	2051	+	1521	upstream	1521	2210416O15Rik
1266	chr4	21879225	21880409	1185	*	95.4441604829813	-0.446297849920739	0.255836299548464	-1.74446648387437	0.0810777807885294	0.128859695813615	X19858	230027	21879673	21912162	32490	+	0	overlapStart	0	Coq3
1267	chr11	84719378	84720516	1139	*	146.405301040387	-0.417142850889005	0.239249988927159	-1.74354386706369	0.0812386586874837	0.129076384758139	X19864	78471	84716976	84720432	3457	-	0	overlapStart	0	1700109G15Rik
1268	chr8	104959453	104960181	729	*	139.301587379005	0.384882932683278	0.220946494697183	1.7419734728572	0.081513086135371	0.129440730139293	X19875	72361	104961718	104969537	7820	+	1536	upstream	1536	Ces2g
1269	chr6	29767895	29768512	618	*	42.3290465507158	-0.605064383443692	0.348035434330673	-1.73851373670422	0.0821203317619312	0.130254286397543	X19898	74340	29768443	29912310	143868	+	0	overlapStart	0	Ahcyl2
1270	chr5	134640617	134641240	624	*	192.981409439088	-0.341505023736144	0.196527440979735	-1.73769638496111	0.0822643260503014	0.130469567561486	X19900	22384	134619721	134639490	19770	-	1126	upstream	1126	Eif4h
1271	chr10	13059443	13060408	966	*	36.7708082811613	0.635458419630086	0.366540678817671	1.73366410975133	0.0829776981149431	0.131389681427138	X19932	22634	13060504	13131694	71191	+	95	upstream	95	Plagl1
1272	chr17	24888295	24888715	421	*	70.6730014489911	-0.471499168529331	0.272232520093882	-1.73197224331145	0.0832785045757402	0.131757827884186	X19947	26426	24882611	24886349	3739	-	1945	upstream	1945	Nubp2
1273	chr4	137451200	137452346	1147	*	39.8124433468735	-0.721252612145425	0.417101588409496	-1.72920130775749	0.0837730723901629	0.132451304653739	X19961	69380	137453284	137455461	2178	+	937	upstream	937	1700013G24Rik
1274	chr2	102903409	102904495	1087	*	173.575588370063	-0.41601965498024	0.240670454533861	-1.72858631852423	0.083883160003197	0.132603877428545	X19965	12505	102811141	102901665	90525	-	1743	upstream	1743	Cd44
1275	chr11	83063831	83064126	296	*	9.65454689369187	-1.17725286296091	0.684192645295143	-1.72064530517289	0.085315206988215	0.134470298030117	X20024	20556	83065112	83070678	5567	+	985	upstream	985	Slfn2
1276	chr14	31216037	31217224	1188	*	114.893550862397	-0.471629823628057	0.274534433746114	-1.71792593443566	0.0858101256922029	0.135135953315901	X20040	218877	31217860	31230352	12493	+	635	upstream	635	Sema3g
1277	chr14	31216037	31217224	1188	*	114.893550862397	-0.471629823628057	0.274534433746114	-1.71792593443566	0.0858101256922029	0.135135953315901	X20040	64652	31170930	31216946	46017	-	0	overlapStart	0	Nisch
1278	chr19	10180954	10181745	792	*	160.602978185239	-0.412011783233112	0.239964498333893	-1.71696974383197	0.085984700343446	0.13535653287144	X20049	76267	10182888	10196877	13990	+	1142	upstream	1142	Fads1
1279	chr9	57536702	57536960	259	*	34.5526426840257	0.649606657218044	0.378409340763561	1.71667711982811	0.0860381829145948	0.135433969624316	X20050	78323	57537528	57543184	5657	+	567	upstream	567	Fam219b
1280	chr15	9529723	9529947	225	*	13.3188177767525	-0.995854683553747	0.582363936881884	-1.71002120922149	0.0872619511467057	0.137134613361608	X20083	16197	9505788	9530176	24389	-	0	inside	228	Il7r
1281	chr16	57121850	57122719	870	*	110.969747362028	-0.377230373512102	0.220829175405153	-1.7082451755752	0.0875908593299483	0.13756928201471	X20095	28185	57121703	57156705	35003	+	0	inside	146	Tomm70a
1282	chr9	7763579	7764940	1362	*	185.676382754618	-0.334537035149922	0.195839349796849	-1.70822174142709	0.0875952058352908	0.13756928201471	X20096	71929	7764041	7794333	30293	+	0	overlapStart	0	Tmem123
1283	chr7	4660639	4661148	510	*	73.8384371681184	0.522884628258594	0.306430262524006	1.7063739852314	0.087938471004806	0.138012236866369	X20110	243819	4631495	4659019	27525	-	1619	upstream	1619	Ppp6r1
1284	chr4	134930592	134931222	631	*	47.0824715260652	0.551590555380856	0.323913145712135	1.70289647914154	0.0885874430520294	0.138878814333653	X20132	68592	134930898	134937548	6651	+	0	overlapStart	0	Syf2
1285	chr14	51161137	51161719	583	*	49.4548289587941	0.531454881684238	0.312691574475545	1.69961369306355	0.0892036130023083	0.139733731882363	X20148	54159	51162260	51163018	759	+	540	upstream	540	Rnase2b
1286	chr4	12139830	12140441	612	*	27.8621127001127	0.672905929738342	0.3961596124688	1.69857276854878	0.0893997109726077	0.139999219907039	X20154	72397	12140264	12146731	6468	+	0	overlapStart	0	Rbm12b1
1287	chr13	59732767	59733126	360	*	39.0575847591555	-0.593267136455325	0.349509510008526	-1.6974277364895	0.0896158224203581	0.140281964656727	X20162	238663	59725925	59731752	5828	-	1014	upstream	1014	Spata31d1d
1288	chr13	59732767	59733126	360	*	39.0575847591555	-0.593267136455325	0.349509510008526	-1.6974277364895	0.0896158224203581	0.140281964656727	X20162	75223	59733630	59739185	5556	+	503	upstream	503	4930528D03Rik
1289	chr7	67804142	67804875	734	*	22.8909192541259	0.826222285492241	0.488740397775548	1.69051359219067	0.0909297401102687	0.142147233323381	X20189	73904	67784538	67804139	19602	-	2	upstream	2	4833412C05Rik
1290	chr16	32876535	32877070	536	*	99.2417195785797	-0.414245953846684	0.245097843207879	-1.69012484330734	0.0910040729409881	0.142243440277859	X20192	69823	32877500	32908875	31376	+	429	upstream	429	Fyttd1
1291	chr11	102109666	102110322	657	*	89.0350547680137	-0.41442016444534	0.245781304512378	-1.6861337979613	0.0917700314791047	0.143298731620425	X20212	217212	102106676	102107832	1157	-	1833	upstream	1833	Pyy
1292	chr7	127421954	127422332	379	*	11.5285062364623	-1.11293928942882	0.661029609751396	-1.68364513935674	0.0922502695645937	0.143956032520551	X20225	69234	127418967	127422068	3102	-	0	overlapStart	0	Zfp688
1293	chr6	83326167	83327116	950	*	34.4154794342029	-0.609107596616909	0.362718735863555	-1.67928352299408	0.0930968006644992	0.145133520660522	X20245	232157	83326016	83343776	17761	+	0	inside	150	Mob1a
1294	chr6	83326167	83327116	950	*	34.4154794342029	-0.609107596616909	0.362718735863555	-1.67928352299408	0.0930968006644992	0.145133520660522	X20245	17768	83305691	83325908	20218	-	258	upstream	258	Mthfd2
1295	chr15	78946998	78947423	426	*	33.585828230315	-0.621611782397337	0.37031002846322	-1.67862529939309	0.0932250927286021	0.145290462278772	X20251	110253	78947724	79005869	58146	+	300	upstream	300	Triobp
1296	chr19	38042696	38043607	912	*	63.7018138566438	-0.501587207266658	0.299140273849532	-1.67676254625265	0.0935889243986384	0.145799893526108	X20259	226101	37899036	38043577	144542	-	0	overlapStart	0	Myof
1297	chr9	90114894	90115668	775	*	226.856523208928	-0.314360942929187	0.188231050129789	-1.67008016324846	0.0949035042933205	0.147534700965495	X20302	21761	90091665	90114774	23110	-	119	upstream	119	Morf4l1
1298	chr1	131687862	131688226	365	*	24.6721266570031	-0.785555626875779	0.471268144722138	-1.6668973612442	0.0955348156955108	0.148406473306394	X20317	226421	131688695	131715439	26745	+	468	upstream	468	Rab7b
1299	chr8	106585224	106585572	349	*	67.3967146638387	-0.463439790079079	0.27882343209553	-1.66212640952033	0.0964874313342481	0.149694726458251	X20343	68692	106587143	106594820	7678	+	1570	upstream	1570	1110028F18Rik
1300	chr6	42398390	42398709	320	*	10.3211649163828	1.10486957579628	0.664904843370299	1.66169578521322	0.0965737866571424	0.149813973000053	X20345	387514	42400238	42401119	882	+	1528	upstream	1528	Tas2r143
1301	chr17	26780146	26780438	293	*	13.3055975310153	-0.95092255184398	0.572617422234461	-1.66065948209068	0.0967818553189683	0.150070361389504	X20354	224630	26781066	26792565	11500	+	627	upstream	627	Bnip1
1302	chr11	69157186	69157573	388	*	20.1553599969544	-0.799125676516214	0.484678693486887	-1.64877409973838	0.0991939229544784	0.153373476502366	X20412	11686	69156989	69169792	12804	+	0	inside	196	Alox12b
1303	chr18	56705651	56706944	1294	*	118.394058876805	-0.404279318631071	0.246560938091999	-1.6396730226595	0.101073171023647	0.155920150089317	X20459	16906	56707813	56753424	45612	+	868	upstream	868	Lmnb1
1304	chr11	75485428	75485729	302	*	65.2364902436504	0.46393407087386	0.283234221270045	1.63798734769246	0.101424333143064	0.156393071053754	X20468	192159	75486816	75509449	22634	+	1086	upstream	1086	Prpf8
1305	chr17	36179006	36179309	304	*	80.44358956482	-0.405579753369	0.248047580745817	-1.63508852676379	0.102030490963514	0.157176780346516	X20487	625785	36179114	36179657	544	+	0	overlapStart	0	Gm6623
1306	chr9	74860565	74861082	518	*	24.8678236297128	0.694455420513762	0.424890236660333	1.63443487422124	0.102167570552441	0.157323901942114	X20496	15379	74861921	74891781	29861	+	838	upstream	838	Onecut1
1307	chr4	141745014	141745485	472	*	19.7105458140768	-0.786023426543574	0.482454200350812	-1.62921874443631	0.103266720241631	0.158745358606309	X20531	75986	141746672	141759263	12592	+	1186	upstream	1186	Agmat
1308	chr4	11966331	11966898	568	*	60.3700934144601	-0.482628979306637	0.296410336952751	-1.62824611404686	0.10347271035876	0.159023286503351	X20536	100503636	11966565	11994280	27716	+	0	overlapStart	0	1700123M08Rik
1309	chr4	11966331	11966898	568	*	60.3700934144601	-0.482628979306637	0.296410336952751	-1.62824611404686	0.10347271035876	0.159023286503351	X20536	381511	11958184	11966452	8269	-	0	overlapStart	0	Pdp1
1310	chr14	20347706	20348637	932	*	27.6715603140008	-0.736508508217946	0.452768801739765	-1.62667680588396	0.103805757336838	0.159480772394877	X20543	105428	20348162	20383491	35330	+	0	overlapStart	0	Fam149b
1311	chr14	20347706	20348637	932	*	27.6715603140008	-0.736508508217946	0.452768801739765	-1.62667680588396	0.103805757336838	0.159480772394877	X20543	70601	20319852	20348121	28270	-	0	overlapStart	0	Ecd
1312	chr16	31948564	31949352	789	*	34.2632953847019	-0.593758221412287	0.365213249017819	-1.62578499824172	0.103995400779219	0.15974102516148	X20547	68092	31948513	31961781	13269	+	0	inside	50	Ncbp2
1313	chr16	31948564	31949352	789	*	34.2632953847019	-0.593758221412287	0.365213249017819	-1.62578499824172	0.103995400779219	0.15974102516148	X20547	106264	31947050	31948494	1445	-	69	upstream	69	0610012G03Rik
1314	chr2	125623825	125625028	1204	*	59.7983478412943	-0.480397779941655	0.297045177358166	-1.61725493816858	0.105823261882835	0.162201348564138	X20591	99100	125563088	125625113	62026	-	0	inside	84	Cep152
1315	chr11	59838689	59839778	1090	*	19.610488400385	-0.777897414648178	0.482412197252805	-1.61251605800615	0.10684968845328	0.163504631140556	X20625	103850	59839447	59880968	41522	+	0	overlapStart	0	Nt5m
1316	chr11	59838689	59839778	1090	*	19.610488400385	-0.777897414648178	0.482412197252805	-1.61251605800615	0.10684968845328	0.163504631140556	X20625	26572	59817795	59839838	22044	-	0	inside	59	Cops3
1317	chr11	118355701	118356263	563	*	39.2375267658383	0.565482969467979	0.352114576799892	1.60596296412161	0.108282047655504	0.165367739574923	X20666	21858	118301069	118355740	54672	-	0	overlapStart	0	Timp2
1318	chr6	128826788	128827175	388	*	69.5703674133693	0.428157109145813	0.267884158543716	1.59829200604239	0.109978005650173	0.167592865449525	X20711	17059	128778485	128826252	47768	-	535	upstream	535	Klrb1c
1319	chr6	128826788	128827175	388	*	69.5703674133693	0.428157109145813	0.267884158543716	1.59829200604239	0.109978005650173	0.167592865449525	X20711	80782	128780285	128826331	46047	-	456	upstream	456	Klrb1b
1320	chr11	100705289	100705923	635	*	44.3624395510348	0.525961897131188	0.329470699916473	1.59638443498778	0.110402989088626	0.168101702168183	X20728	80861	100694884	100704271	9388	-	1017	upstream	1017	Dhx58
1321	chr8	25598679	25599471	793	*	61.7435429021033	0.490010286140928	0.308571214094546	1.58799740143872	0.112286926726368	0.170502174376276	X20785	270035	25578490	25597582	19093	-	1096	upstream	1096	Letm2
1322	chr2	25254793	25255893	1101	*	120.456647772199	-0.373769805873375	0.235436944552028	-1.58755800447783	0.112386320839313	0.170620264178632	X20789	227615	25255439	25256292	854	+	0	overlapStart	0	Tmem203
1323	chr2	25254793	25255893	1101	*	120.456647772199	-0.373769805873375	0.235436944552028	-1.58755800447783	0.112386320839313	0.170620264178632	X20789	78797	25244821	25256022	11202	-	0	inside	128	Ndor1
1324	chr17	56768967	56769577	611	*	46.9295041596059	0.515367809417901	0.325393078937746	1.58383150342451	0.113232068138492	0.171755529510211	X20807	100504446	56770276	56772134	1859	+	698	upstream	698	Prr22
1325	chr4	40238729	40240620	1892	*	155.666391007934	-0.346483000826914	0.219075907367075	-1.58156597405465	0.113748686823074	0.172406584297318	X20823	230073	40203773	40239828	36056	-	0	overlapStart	0	Ddx58
1326	chr18	11837656	11838490	835	*	13.2273602607474	0.906348096073816	0.575195972037882	1.57572051984767	0.115090226305063	0.174113825731669	X20862	63955	11839220	11945630	106411	+	729	upstream	729	Cables1
1327	chr6	125065581	125066048	468	*	29.2263525826905	-0.621182732024199	0.395309639776937	-1.5713827074258	0.116093780240381	0.175430230688819	X20886	381810	125067920	125082472	14553	+	1871	upstream	1871	Lpar5
1328	chr14	54950112	54950903	792	*	69.4678304123314	0.481984149217072	0.307440192576178	1.56773304485114	0.116943446378239	0.176570449750926	X20903	387204	54949060	54949142	83	-	969	upstream	969	Mir208a
1329	chr6	83114298	83114997	700	*	37.8036281343259	0.556431276180858	0.355281507366471	1.56617010636273	0.117308799064272	0.177073198337494	X20908	57377	83115496	83118898	3403	+	498	upstream	498	Mogs
1330	chr9	64079973	64080918	946	*	106.229201903656	-0.377837810687782	0.241959551398146	-1.56157427348693	0.11838831399585	0.178453222753988	X20938	76814	64080761	64086961	6201	+	0	overlapStart	0	Scarletltr
1331	chr11	68926638	68926965	328	*	40.0271513157782	-0.520998126699198	0.334433453302893	-1.55785290482689	0.119268121407328	0.179624984717345	X20956	252868	68921835	68927081	5247	-	0	inside	115	Odf4
1332	chr6	91681927	91683457	1531	*	264.053750038705	0.277086194917697	0.17875651031503	1.55007610312697	0.121123250960993	0.182054049127532	X20998	21366	91684053	91759066	75014	+	595	upstream	595	Slc6a6
1333	chr8	124019503	124019984	482	*	28.6643020486125	0.614100285911218	0.396236444094707	1.54983292189155	0.121181622950643	0.182124438187869	X21000	382038	124021508	124048505	26998	+	1523	upstream	1523	Urb2
1334	chr4	83325842	83326174	333	*	4.80013763304424	-1.65621907161274	1.07308178719698	-1.54342296307067	0.122728185690117	0.184168137531656	X21032	69863	83220300	83324255	103956	-	1586	upstream	1586	Ttc39b
1335	chr15	25622334	25622915	582	*	28.1062817280879	-0.67492026607978	0.437314543399979	-1.5433291123421	0.122750943522737	0.184184773629414	X21034	17909	25622525	25813673	191149	+	0	overlapStart	0	Myo10
1336	chr1	132297696	132299467	1772	*	273.850976376106	-0.301928800296773	0.195975688938416	-1.54064415812133	0.123403414478768	0.185023048188332	X21050	213417	132298626	132307357	8732	+	0	overlapStart	0	Klhdc8a
1337	chr18	67774209	67774869	661	*	85.0684093285977	-0.96249544913596	0.62655021204937	-1.53618246491012	0.124493635404869	0.186498178612734	X21068	72124	67774876	67795487	20612	+	6	upstream	6	Seh1l
1338	chr8	123950980	123951819	840	*	35.2864013326199	-0.55449444256542	0.361165551507972	-1.53529161419256	0.124712213077729	0.186765644226275	X21074	234865	123897123	123949265	52143	-	1714	upstream	1714	Nup133
1339	chr7	45480182	45480496	315	*	17.2208678990413	-0.769854087824145	0.501587727552555	-1.53483437798721	0.124824515965507	0.186905140354273	X21078	56734	45481877	45523632	41756	+	1380	upstream	1380	Tulp2
1340	chr17	27854009	27854533	525	*	51.4677333236231	-0.48884805441394	0.318754509798047	-1.53361925678686	0.125123348063721	0.187334819176427	X21080	224648	27856441	27900041	43601	+	1907	upstream	1907	Uhrf1bp1
1341	chr11	106063896	106064654	759	*	31.6952497912206	0.66376078356409	0.435654681830174	1.5235938261369	0.127610206385226	0.190533906884479	X21138	70207	106066061	106073612	7552	+	1406	upstream	1406	Taco1
1342	chr7	116093296	116094376	1081	*	152.123452084071	0.294444817865982	0.193665986700526	1.52037444923819	0.128416892361938	0.191529962659379	X21161	69350	116081759	116093159	11401	-	136	upstream	136	1700003G18Rik
1343	chr19	44302684	44303718	1035	*	67.6290468488612	-0.484681519118165	0.319174323933265	-1.51854796195795	0.128876318200958	0.19211517930298	X21172	100628619	44303171	44303231	61	+	0	includeFeature	0	Mir5114
1344	chr4	138162436	138162734	299	*	8.13641155585075	-1.14099577205664	0.753116220480875	-1.51503279444453	0.129764099343165	0.193165019308067	X21202	102466907	138163209	138163292	84	+	474	upstream	474	Mir6399
1345	chr15	43477557	43477921	365	*	17.4663487485665	-0.765070360012474	0.507053789527872	-1.50885443677454	0.131335985750237	0.195136759545392	X21242	100038728	43430943	43477036	46094	-	520	upstream	520	Gm10373
1346	chr6	25808832	25809573	742	*	79.6932396104363	-0.374068394326479	0.248310817875481	-1.50645226626437	0.131951112058571	0.195967674353234	X21251	101185	25743737	25809246	65510	-	0	overlapStart	0	Pot1a
1347	chr1	125435417	125436344	928	*	28.5799953251584	-0.595767897309926	0.396192380049881	-1.50373386089585	0.132649906901075	0.196755628356177	X21277	74117	125392905	125435727	42823	-	0	overlapStart	0	Actr3
1348	chr4	41347646	41348053	408	*	31.8853676822675	0.573446166425763	0.383373257653273	1.49579073390767	0.13470819678001	0.199340088080172	X21328	67123	41348996	41390525	41530	+	942	upstream	942	Ubap1
1349	chr8	70371732	70372029	298	*	40.6228025264045	-0.540484284336389	0.361614982517124	-1.49464018491213	0.135008372661758	0.19973746072178	X21333	12845	70373558	70382066	8509	+	1528	upstream	1528	Comp
1350	chr18	32471748	32472337	590	*	33.0572507535977	0.575276504310096	0.385952753079401	1.49053608173575	0.136083336572041	0.20110156789578	X21357	102638514	32458083	32472589	14507	-	0	inside	251	Gm35060
1351	chr17	37802914	37803485	572	*	77.3864244439106	0.407176888072818	0.274111792661541	1.4854409732586	0.137427048646706	0.202726575477387	X21395	259064	37805069	37806190	1122	+	1583	upstream	1583	Olfr124
1352	chr1	39807075	39807423	349	*	19.6410189311757	-0.734514852681502	0.495667846785728	-1.48186907309932	0.138375135544798	0.203858360310385	X21423	100042065	39804148	39805332	1185	-	1742	upstream	1742	Gm3646
1353	chr4	11579180	11579544	365	*	10.651512316128	0.927087916549378	0.627901730808861	1.47648568408166	0.139813555600903	0.205699031713598	X21452	100503583	11579665	11587591	7927	+	120	upstream	120	Fsbp
1354	chr14	122234206	122234644	439	*	85.3360182211483	0.364982571186696	0.247418655348572	1.47516188976331	0.140169024650593	0.206125776550939	X21462	68245	122229905	122233654	3750	-	551	upstream	551	1700108J01Rik
1355	chr9	50527865	50528844	980	*	107.470698171735	-0.467678289263765	0.319244052971019	-1.4649553685068	0.142933094993685	0.209565707102838	X21526	19286	50521617	50528724	7108	-	0	overlapStart	0	Pts
1356	chr19	5662985	5663493	509	*	33.6971945251976	-0.555191116203863	0.379962689651583	-1.46117271859761	0.143968047903346	0.210779587135385	X21557	20469	5651185	5663707	12523	-	0	inside	213	Sipa1
1357	chr2	25471751	25472270	520	*	23.8088381589257	-0.634276815941086	0.434963590151707	-1.45822967784467	0.144777246083976	0.211741203147957	X21579	19215	25466709	25470046	3338	-	1704	upstream	1704	Ptgds
1358	chr5	125434960	125435801	842	*	57.7397021814785	-0.453197925356519	0.310955502806102	-1.45743658261971	0.144995905043898	0.212018891729543	X21584	208144	125413858	125434121	20264	-	838	upstream	838	Dhx37
1359	chr15	102142142	102143094	953	*	63.3091951094223	0.394513206829578	0.270892265847776	1.4563472515353	0.145296649456553	0.212399608777132	X21590	16012	102144362	102149511	5150	+	1267	upstream	1267	Igfbp6
1360	chr2	174185452	174186331	880	*	57.8574478456454	0.411228101348251	0.282425340778735	1.45605950306855	0.145376171259293	0.212486330806953	X21593	100038374	174125038	174183918	58881	-	1533	upstream	1533	Gm10714
1361	chr1	40514731	40515453	723	*	37.6332559801488	-0.526790042479752	0.361935651093934	-1.4554798370582	0.145536468218548	0.21268122764484	X21597	16174	40515362	40551705	36344	+	0	overlapStart	0	Il18rap
1362	chr4	35156858	35157612	755	*	38.4729400737574	0.537703024377222	0.369672224208958	1.4545399658517	0.145796661470931	0.212993252654024	X21603	214944	34949074	35157484	208411	-	0	overlapStart	0	Mob3b
1363	chr15	9071131	9071580	450	*	52.6983164896345	-0.447255968332449	0.30853903931934	-1.44959279486683	0.147172106431253	0.214713578841435	X21633	68646	9071260	9110891	39632	+	0	overlapStart	0	Nadk2
1364	chr9	37147092	37148473	1382	*	303.822179926708	0.243131831633742	0.16781155774083	1.44883841677483	0.147382712502574	0.214971152107114	X21638	208076	36890982	37147407	256426	-	0	overlapStart	0	Pknox2
1365	chr2	153160659	153161600	942	*	105.715812095692	-0.358705126597984	0.248091901104965	-1.44585585019247	0.148217637309172	0.215969383707977	X21660	99237	153161303	153210466	49164	+	0	overlapStart	0	Tm9sf4
1366	chr15	98779041	98779655	615	*	26.6699523554331	-0.634830808984469	0.439174331110836	-1.44550982152974	0.148314736285591	0.216070965283859	X21664	22410	98770712	98778150	7439	-	890	upstream	890	Wnt10b
1367	chr2	30132498	30133050	553	*	92.8545259418501	0.348198767193161	0.241367985946788	1.4426054301581	0.149131652839257	0.217100742401282	X21680	70296	30133746	30152013	18268	+	695	upstream	695	Tbc1d13
1368	chr4	154962466	154962898	433	*	19.3778941977806	-0.695280360197707	0.482370111749409	-1.44138358339852	0.149476345563658	0.217532297797511	X21687	269614	154964123	154980938	16816	+	1224	upstream	1224	Pank4
1369	chr1	63215262	63216331	1070	*	171.791000460842	-0.377354006160879	0.262422134136715	-1.43796561750499	0.150443809914006	0.218727865614031	X21708	241070	63182691	63214543	31853	-	718	upstream	718	Gpr1
1370	chr11	83594289	83595878	1590	*	113.37449959003	-0.338080256819073	0.235823573892522	-1.43361518629666	0.151682107366388	0.220214314853056	X21739	20305	83587882	83593087	5206	-	1201	upstream	1201	Ccl6
1371	chr11	115603275	115603872	598	*	58.3852361676359	-0.419460126431578	0.294146016368791	-1.42602688151205	0.153860582771176	0.222946322613337	X21781	50529	115603925	115608036	4112	+	52	upstream	52	Mrps7
1372	chr11	115603275	115603872	598	*	58.3852361676359	-0.419460126431578	0.294146016368791	-1.42602688151205	0.153860582771176	0.222946322613337	X21781	260302	115584255	115604051	19797	-	0	inside	178	Gga3
1373	chr16	30284459	30285103	645	*	34.5418148365082	0.543381337448665	0.381753680485853	1.42338205294343	0.154625432259243	0.22389013476781	X21797	74488	30269302	30283256	13955	-	1202	upstream	1202	Lrrc15
1374	chr6	122552826	122553442	617	*	90.0538693524097	-0.344521803127296	0.243330216652545	-1.41586116129278	0.156816158242478	0.226449248274654	X21856	11628	122553801	122564180	10380	+	358	upstream	358	Aicda
1375	chr4	134187600	134188146	547	*	14.3027494712067	-0.761937059990907	0.540095219993744	-1.41074579404671	0.158319582837957	0.228254732718869	X21891	70012	134129858	134187112	57255	-	487	upstream	487	Cep85
1376	chr7	6333259	6334258	1000	*	28.0034369022992	0.60686823869545	0.430659643551245	1.40915975709072	0.158787934317893	0.228827367852955	X21900	213011	6315660	6331285	15626	-	1973	upstream	1973	Zfp583
1377	chr4	44981142	44981658	517	*	24.5040934451255	0.63399860576154	0.450585180884697	1.40705605212475	0.159410768443181	0.229572190362047	X21914	76238	44981395	44990734	9340	+	0	overlapStart	0	Grhpr
1378	chr15	63912362	63913247	886	*	154.767139767608	0.290563091689815	0.206649542366164	1.40606694969091	0.159704245351351	0.229904473979839	X21924	74548	63891264	63912297	21034	-	64	upstream	64	Gsdmc4
1379	chr15	63912362	63913247	886	*	154.767139767608	0.290563091689815	0.206649542366164	1.40606694969091	0.159704245351351	0.229904473979839	X21924	74460	63914448	63925666	11219	+	1200	upstream	1200	Gsdmcl-ps
1380	chr5	135934240	135934585	346	*	53.629417228745	0.430207926908693	0.306519501143717	1.40352547000584	0.160460202321909	0.230782193104347	X21944	22628	135908409	135934616	26208	-	0	inside	30	Ywhag
1381	chr4	48279130	48280070	941	*	69.9235477590756	-0.402788400447109	0.28746202794099	-1.40118819634081	0.161157803075097	0.231627188071094	X21959	16348	48279760	48431954	152195	+	0	overlapStart	0	Invs
1382	chr4	48279130	48280070	941	*	69.9235477590756	-0.402788400447109	0.28746202794099	-1.40118819634081	0.161157803075097	0.231627188071094	X21959	76299	48193323	48279558	86236	-	0	overlapStart	0	Erp44
1383	chr11	73089657	73090429	773	*	87.2312510820849	-0.407201712851389	0.290785460113634	-1.40035101030245	0.161408232526194	0.231913194334846	X21966	16407	73090583	73147446	56864	+	153	upstream	153	Itgae
1384	chr18	7626609	7627078	470	*	68.4681483709029	0.399892425609574	0.285901545571186	1.3987067639339	0.161900935066788	0.232517316001886	X21975	75739	7347959	7626866	278908	-	0	overlapStart	0	Mpp7
1385	chr10	128626554	128627604	1051	*	108.69110746345	0.3348758273679	0.239603021497804	1.39762773138055	0.162224886304055	0.232927511789376	X21981	27370	128624534	128626747	2214	-	0	overlapStart	0	Rps26
1386	chr15	103241059	103242648	1590	*	403.018310901431	-0.230254461984103	0.164878908536618	-1.39650646664103	0.16256203464574	0.233284243870968	X21993	12419	103191544	103239816	48273	-	1242	upstream	1242	Cbx5
1387	chr4	133478842	133479433	592	*	85.8978993907511	0.343681323991295	0.24691233452167	1.39191638464352	0.163947719662779	0.234973615198083	X22021	100342	133480132	133487938	7807	+	698	upstream	698	Tent5b
1388	chr10	30630920	30631582	663	*	66.2603960061694	0.426835415214112	0.307390103487176	1.38857891120076	0.164960833793993	0.236232536656483	X22039	66847	30608141	30629632	21492	-	1287	upstream	1287	Hint3
1389	chr2	152952452	152953848	1397	*	133.689008099279	0.296505212967974	0.213597706986553	1.3881479213943	0.165092006734039	0.236384088619823	X22042	252864	152940997	152951698	10702	-	753	upstream	753	Dusp15
1390	chr11	82780440	82781501	1062	*	66.2070867700437	-0.423770576867338	0.305316871368425	-1.38796973442052	0.165146261367989	0.236433710820372	X22045	16882	82781108	82804274	23167	+	0	overlapStart	0	Lig3
1391	chr11	82780440	82781501	1062	*	66.2070867700437	-0.423770576867338	0.305316871368425	-1.38796973442052	0.165146261367989	0.236433710820372	X22045	100503272	82779601	82781042	1442	-	0	overlapStart	0	Gm11423
1392	chr4	12087534	12087980	447	*	41.9794117436765	-0.477426397964429	0.34422318640628	-1.38696757458091	0.165451650510958	0.23682795327572	X22049	77604	12089439	12096243	6805	+	1458	upstream	1458	Rbm12b2
1393	chr6	128991270	128991782	513	*	35.9520200440354	-0.57241191382544	0.412766483513258	-1.38676936400786	0.165512101717678	0.236882463985604	X22051	408064	128992952	129008040	15089	+	1169	upstream	1169	BC064078
1394	chr8	117800917	117801892	976	*	197.932406338573	-0.300329146304115	0.216879842114634	-1.38477206261231	0.166122176053403	0.23761531830598	X22065	68533	117791645	117801943	10299	-	0	inside	50	Mphosph6
1395	chr4	46650133	46650732	600	*	28.017440438181	-0.638511025261221	0.461235147606395	-1.38435032233517	0.166251212316464	0.237756786076394	X22069	381605	46604390	46650209	45820	-	0	overlapStart	0	Tbc1d2
1396	chr6	51520708	51522797	2090	*	200.436789587681	-0.252813562775228	0.182635459059763	-1.38425234659663	0.16628119990071	0.237778122879177	X22071	71982	51523901	51590679	66779	+	1103	upstream	1103	Snx10
1397	chr19	8919145	8919787	643	*	72.2335976957545	-0.420986038667871	0.304341380948524	-1.3832691346665	0.166582358333997	0.238187188482729	X22073	72727	8920374	8927236	6863	+	586	upstream	586	B3gat3
1398	chr9	98956526	98957313	788	*	105.526575602669	0.307982032682411	0.222916431442264	1.38160309982434	0.167093601673684	0.238809996939869	X22083	768252	98949781	98955299	5519	-	1226	upstream	1226	Foxl2os
1399	chr4	53439753	53440319	567	*	43.0230084060797	-0.56088477051539	0.407300277288984	-1.37707927489928	0.168487739557468	0.240454060509756	X22115	100434	53440413	53622478	182066	+	93	upstream	93	Slc44a1
1400	chr5	139423232	139424021	790	*	86.310445628558	-0.337853090459412	0.245659188057808	-1.37529189577843	0.169040968010101	0.241189059284213	X22120	76854	139423151	139427800	4650	+	0	inside	80	Gper1
1401	chr4	34550081	34551048	968	*	80.0228987115737	-0.386345042296439	0.281459131584267	-1.37265058739361	0.169860997327672	0.242162026229048	X22138	433693	34550937	34566908	15972	+	0	overlapStart	0	Akirin2
1402	chr15	79025677	79025926	250	*	5.46686665959849	-1.2475804460212	0.910537438050358	-1.37015831956621	0.17063748606401	0.243104306309133	X22153	654469	79015329	79025782	10454	-	0	overlapStart	0	Gm17753
1403	chr18	24603636	24604095	460	*	29.1837979734747	-0.540821559161285	0.395302741646612	-1.36811992982523	0.171274539322167	0.243846794277649	X22168	106957	24579881	24603817	23937	-	0	overlapStart	0	Slc39a6
1404	chr10	128401808	128402418	611	*	107.594272801442	-0.33803825695324	0.247932664185526	-1.36342767930041	0.172747762623071	0.245479159664419	X22210	72002	128395931	128401229	5299	-	578	upstream	578	Slc39a5
1405	chr11	97576434	97576780	347	*	44.2299122882753	-0.452258052778	0.334396828974859	-1.35245915508368	0.176228476647904	0.249682359441023	X22275	56013	97509340	97575226	65887	-	1207	upstream	1207	Srcin1
1406	chr9	5345215	5346019	805	*	17.6540912086326	-0.71138372243642	0.528769698126201	-1.34535644715903	0.178510152854692	0.252360982497063	X22325	12364	5345430	5373032	27603	+	0	overlapStart	0	Casp12
1407	chr10	99261089	99261517	429	*	23.1780610408463	0.604960146591954	0.451295203720607	1.34049762019292	0.180083617506506	0.254179313789984	X22360	67603	99263231	99267489	4259	+	1713	upstream	1713	Dusp6
1408	chr19	41980812	41981472	661	*	85.9182852448233	0.33161284676652	0.247652893615964	1.33902270199496	0.180563282477453	0.254738624034281	X22371	226122	41981763	42034643	52881	+	290	upstream	290	Ubtd1
1409	chr19	41980812	41981472	661	*	85.9182852448233	0.33161284676652	0.247652893615964	1.33902270199496	0.180563282477453	0.254738624034281	X22371	72199	41941086	41981157	40072	-	0	overlapStart	0	Mms19
1410	chr6	136923290	136923688	399	*	31.6332186418493	-0.524330042248403	0.392265263550217	-1.33667212208119	0.181329685621309	0.255648450276697	X22386	78600	136923832	136968865	45034	+	143	upstream	143	Pde6h
1411	chr6	136923290	136923688	399	*	31.6332186418493	-0.524330042248403	0.392265263550217	-1.33667212208119	0.181329685621309	0.255648450276697	X22386	69187	136907311	136922180	14870	-	1109	upstream	1109	Erp27
1412	chr7	144751586	144753057	1472	*	157.231053309294	-0.289556453103418	0.216691410764467	-1.33626179312733	0.181463719936805	0.25579538361639	X22389	101772	144588549	144751974	163426	-	0	overlapStart	0	Ano1
1413	chr2	145674042	145675168	1127	*	180.45013706043	-0.249773872466483	0.187703691121156	-1.33068173020243	0.18329375703799	0.257876087276601	X22433	408057	145675215	145787327	112113	+	46	upstream	46	BC039771
1414	chr16	20242992	20243335	344	*	20.1166568784662	-0.662837291119292	0.499176103956067	-1.32786262376379	0.184223494166862	0.258996191158954	X22448	208158	20233303	20241358	8056	-	1633	upstream	1633	Map6d1
1415	chr2	163504363	163505026	664	*	66.968783834319	-0.367169759138679	0.277171964813913	-1.32470020691014	0.185270604524168	0.260170213543371	X22475	15378	163506808	163572910	66103	+	1781	upstream	1781	Hnf4a
1416	chr11	83849214	83849772	559	*	18.8444373389891	0.646934477775222	0.488630238316014	1.32397552800821	0.185511172317099	0.260438508496061	X22481	21410	83850063	83905819	55757	+	290	upstream	290	Hnf1b
1417	chr2	153016311	153016764	454	*	29.4600221989045	-0.523692937051486	0.395718838854009	-1.32339652711022	0.185703546113686	0.260650610108246	X22486	68559	153008890	153015427	6538	-	883	upstream	883	Pdrg1
1418	chr9	109704336	109705033	698	*	37.9192825614981	-0.490219960472656	0.371589219737821	-1.31925237448636	0.187084753954498	0.262311796026098	X22509	546161	109676734	109702700	25967	-	1635	upstream	1635	Fbxw18
1419	chr5	129792426	129792820	395	*	26.6794175395709	-0.53272567727319	0.406656223827112	-1.31001481364189	0.190190824280016	0.265825809534635	X22581	100113364	129794546	129794676	131	+	1725	upstream	1725	Snora15
1420	chr4	48472439	48473444	1006	*	36.3852201087667	0.481997954034614	0.367954064176212	1.3099405631345	0.190215943479835	0.265830595236685	X22583	269536	48430858	48473459	42602	-	0	inside	14	Tex10
1421	chr9	75037302	75037791	490	*	27.9874545488718	0.531516997118268	0.406562965182762	1.30734238638617	0.191096454831739	0.266867044732058	X22600	59046	75037614	75060313	22700	+	0	overlapStart	0	Arpp19
1422	chr3	121424299	121424714	416	*	11.1969964218877	-0.839895590258012	0.643104145596917	-1.30600245078258	0.191551724140069	0.267353709787567	X22611	71994	121426497	121458207	31711	+	1782	upstream	1782	Cnn3
1423	chr2	32757288	32758051	764	*	89.9661018773037	-0.347663769326131	0.267253876967298	-1.30087455894484	0.193301395668157	0.269505029318492	X22637	30933	32757234	32762244	5011	+	0	inside	53	Tor2a
1424	chr11	88966939	88967682	744	*	21.2320986673409	-0.618631597345474	0.47569501091759	-1.30047947350166	0.193436686984849	0.269622483899888	X22642	217066	88964658	88966931	2274	-	7	upstream	7	Elobl
1425	chr12	112659468	112660456	989	*	87.9076456940719	-0.371593120826364	0.286064242839241	-1.29898486136622	0.193949124544605	0.270205187593903	X22654	102465566	112659277	112659351	75	-	116	upstream	116	Mir6939
1426	chr3	90290970	90291504	535	*	38.4915462681444	-0.440726864936783	0.339875314040904	-1.296731026731	0.194723749898105	0.271068995701046	X22672	229542	90293178	90363407	70230	+	1673	upstream	1673	Gatad2b
1427	chr11	51765255	51766092	838	*	36.2821599354364	0.473693323644844	0.365414023837108	1.29631949718493	0.194865434091849	0.271254265662808	X22673	77371	51692264	51763634	71371	-	1620	upstream	1620	Sec24a
1428	chr2	158636370	158637192	823	*	64.5154431380895	-0.413884945397617	0.319868553963515	-1.29392195722004	0.195692379297939	0.272225281339132	X22688	100499529	158638583	158638640	58	+	1390	upstream	1390	Mir3474
1429	chr4	19569486	19570214	729	*	52.4981289853634	-0.392525547761647	0.303989996253011	-1.29124495082051	0.196618752601424	0.273354788685506	X22701	70568	19519254	19570108	50855	-	0	overlapStart	0	Cpne3
1430	chr14	25842175	25843401	1227	*	32.6925507638311	-0.594778382563709	0.461471897555434	-1.28887237925959	0.197442457898061	0.27427601187033	X22719	11744	25842156	25886804	44649	+	0	inside	18	Anxa11
1431	chr4	56802106	56802739	634	*	21.0568767833235	-0.66105160248722	0.513038310148035	-1.28850339128958	0.197570789102945	0.274390832777913	X22725	230234	56802345	56809601	7257	+	0	overlapStart	0	Abitram
1432	chr4	56802106	56802739	634	*	21.0568767833235	-0.66105160248722	0.513038310148035	-1.28850339128958	0.197570789102945	0.274390832777913	X22725	230233	56749680	56802331	52652	-	0	overlapStart	0	Elp1
1433	chr5	35741679	35742023	345	*	44.4893350558878	-0.473615990847822	0.367721800389666	-1.28797365384903	0.197755134452497	0.274595360414435	X22729	231147	35697180	35739987	42808	-	1691	upstream	1691	Sh3tc1
1434	chr3	89714322	89714724	403	*	6.72009611252432	-2.34774078415116	1.82582007304036	-1.28585550066919	0.198493496328903	0.275478353530474	X22741	56417	89715022	89753446	38425	+	297	upstream	297	Adar
1435	chr12	84408398	84409001	604	*	21.7810875452918	-0.68499281580018	0.534411276879453	-1.28177088589898	0.199923030105397	0.277108948316049	X22770	72873	84409071	84442887	33817	+	69	upstream	69	Bbof1
1436	chr12	84408398	84409001	604	*	21.7810875452918	-0.68499281580018	0.534411276879453	-1.28177088589898	0.199923030105397	0.277108948316049	X22770	12499	84373857	84409029	35173	-	0	inside	27	Entpd5
1437	chr6	137734620	137735282	663	*	62.8285244456701	0.352254484786465	0.275084440554213	1.28053220340917	0.200358026452545	0.27760948513599	X22778	20901	137735078	137751932	16855	+	0	overlapStart	0	Strap
1438	chr10	115186941	115187146	206	*	6.09534543311306	-1.15283243622876	0.901016067121719	-1.27948044246477	0.200727922388428	0.278017025431219	X22787	216343	115078641	115185022	106382	-	1918	upstream	1918	Tph2
1439	chr12	103309612	103310353	742	*	91.879566213542	-0.30296723727838	0.238385639777345	-1.27091228129914	0.203759856768422	0.281647827244258	X22833	100504156	103310975	103317065	6091	+	621	upstream	621	Fam181a
1440	chr14	79772899	79773167	269	*	49.4269314938306	0.381147031714376	0.303866267933384	1.2543249183484	0.20972393033763	0.288564937541491	X22937	18530	79766775	79771312	4538	-	1586	upstream	1586	Pcdh8
1441	chr6	28423259	28423528	270	*	30.3174326761374	-0.500024391326515	0.39945962798955	-1.25175200768874	0.210660242754168	0.289638332457604	X22955	11844	28423560	28426602	3043	+	31	upstream	31	Arf5
1442	chr2	163919772	163920225	454	*	48.3786167593549	-0.482921381596337	0.385811780310916	-1.25170201181302	0.210678466745122	0.289650770558582	X22956	241770	163859751	163918683	58933	-	1088	upstream	1088	Rims4
1443	chr7	19093209	19093934	726	*	174.190643236241	-0.247001450450049	0.197347357505307	-1.25160758964511	0.21071288766972	0.289685474920244	X22957	20475	19094594	19098549	3956	+	659	upstream	659	Six5
1444	chr6	54596534	54597751	1218	*	82.013755039439	0.373984430866317	0.299235004365406	1.24980174581992	0.211371978197022	0.290325653052812	X22978	231997	54577604	54597308	19705	-	0	overlapStart	0	Fkbp14
1445	chr11	32298212	32299023	812	*	78.2200909034159	-0.350004496542986	0.280434555142031	-1.24807906203185	0.212002105171548	0.290983502390201	X22994	216635	32300069	32300873	805	+	1045	upstream	1045	Hbq1a
1446	chr3	138727370	138727894	525	*	31.3401860928455	0.633429481461576	0.508101262670469	1.2466599239144	0.212522219356953	0.291575343558965	X23004	74635	138711535	138726984	15450	-	385	upstream	385	4930425O10Rik
1447	chr5	108776091	108777766	1676	*	209.587251268046	0.248125310626736	0.199462234213235	1.24397137937139	0.213510096697923	0.292727722062691	X23020	671564	108729290	108774982	45693	-	1108	upstream	1108	Rnf212
1448	chr6	4003613	4004494	882	*	43.7585060176464	-0.42795124666316	0.345219932806134	-1.23964813730349	0.215105567603126	0.294518537986303	X23051	66066	4003904	4008445	4542	+	0	overlapStart	0	Gng11
1449	chr9	89092272	89093088	817	*	60.4493223088555	-0.408592952091006	0.330078676033188	-1.23786533865618	0.215765996371093	0.295320291923676	X23059	666747	89084624	89092835	8212	-	0	overlapStart	0	Trim43b
1450	chr11	6476398	6477478	1081	*	107.78595983705	0.332267793406765	0.268609544846651	1.23699175915903	0.216090142066778	0.295687013820489	X23065	19291	6467599	6475917	8319	-	480	upstream	480	Purb
1451	chr19	60862358	60863093	736	*	59.5518688719619	-0.354058893857282	0.286315017626237	-1.23660608791216	0.216233358667771	0.295831680303157	X23069	94281	60837277	60861479	24203	-	878	upstream	878	Sfxn4
1452	chr16	32734218	32735133	916	*	31.9423469230108	-0.516572330760162	0.418843462915575	-1.23333029281225	0.217452560348835	0.297241987837046	X23089	140474	32735886	32782391	46506	+	752	upstream	752	Muc4
1453	chr12	111712302	111712727	426	*	27.1131784996511	0.516907900507415	0.419928188446242	1.23094356304111	0.218343973021609	0.298331275489632	X23099	68020	111713261	111755053	41793	+	533	upstream	533	Coa8
1454	chr1	172297272	172297911	640	*	26.1229798638856	-0.508108941642718	0.41319124658735	-1.22971855246043	0.218802516990279	0.298854296911334	X23107	98660	172271709	172298064	26356	-	0	inside	152	Atp1a2
1455	chr2	24274957	24275861	905	*	189.09622973082	0.296313797910626	0.241105462461506	1.22898002760072	0.219079294393423	0.299180546508192	X23111	54450	24276954	24283426	6473	+	1092	upstream	1092	Il36rn
1456	chr12	116405947	116407406	1460	*	106.493833868858	-0.348541485141608	0.283761354521939	-1.22829088453149	0.219337791632307	0.299418668334503	X23119	319545	116401947	116405210	3264	-	736	upstream	736	D430020J02Rik
1457	chr12	111540631	111540975	345	*	21.1064210550906	-0.560753465968219	0.456866013032219	-1.22739151079875	0.219675475558955	0.299761238450265	X23129	100316932	111540941	111541067	127	+	0	overlapStart	0	Snora28
1458	chr17	37268992	37269694	703	*	56.715925093982	-0.376717031638421	0.30709236611978	-1.22672222822851	0.219927010201629	0.300052581549026	X23133	14991	37270220	37274484	4265	+	525	upstream	525	H2-M3
1459	chr13	74210140	74210473	334	*	15.3853189683042	-0.739557843419433	0.605394512463604	-1.22161306089456	0.221853987139055	0.302276536353639	X23164	211446	74169488	74208732	39245	-	1407	upstream	1407	Exoc3
1460	chr10	95513364	95514116	753	*	44.6118050859309	-0.400276053479521	0.330707891980772	-1.21036135872679	0.226140262518374	0.30722796372702	X23231	93765	95515145	95545657	30513	+	1028	upstream	1028	Ube2n
1461	chr4	135272492	135273118	627	*	15.0199844156126	-0.679327990166635	0.562521575998681	-1.20764788259113	0.227182732857305	0.308338962402572	X23254	29876	135213969	135272814	58846	-	0	overlapStart	0	Clic4
1462	chr3	95904056	95904903	848	*	186.912441214635	0.245925130349603	0.203918527375579	1.20599699063468	0.227818650780185	0.309042570157028	X23266	23831	95897768	95904691	6924	-	0	overlapStart	0	Car14
1463	chr17	24478690	24480131	1442	*	59.0895789282757	0.346852562585405	0.287813086124168	1.20513131371576	0.228152613031012	0.30938921628735	X23274	56716	24473551	24479078	5528	-	0	overlapStart	0	Mlst8
1464	chr18	12941483	12942071	589	*	17.2678575566434	0.622068775850628	0.519268947761149	1.197970297536	0.230928580493705	0.312750468973644	X23304	64291	12755314	12941841	186528	-	0	overlapStart	0	Osbpl1a
1465	chr10	98353403	98354112	710	*	37.7384697321409	0.477115863967361	0.398484840766462	1.19732500501062	0.231179901856052	0.312983394066526	X23312	667438	98299927	98351874	51948	-	1528	upstream	1528	Gm8633
1466	chr4	88645542	88645992	451	*	28.7153590024004	0.506245001605738	0.422959795717266	1.19691045515859	0.231341458603485	0.313161817498803	X23315	230396	88643641	88644459	819	-	1082	upstream	1082	Ifna13
1467	chr11	83521569	83522741	1173	*	89.1309326055598	0.289992787871443	0.242606788426314	1.19532017118112	0.231961961735993	0.313826795025277	X23328	629303	83511736	83522175	10440	-	0	overlapStart	0	Heatr9
1468	chr9	62281585	62282342	758	*	61.7629529280983	-0.32850817857512	0.275834147383271	-1.19096269149975	0.23366823152933	0.315837389948487	X23350	66712	62270729	62282208	11480	-	0	overlapStart	0	Spesp1
1469	chr14	59438347	59439223	877	*	44.4486669535927	-0.464945059122001	0.390882311621651	-1.18947582251314	0.234252479548244	0.316518644876365	X23358	69008	59440972	59585764	144793	+	1748	upstream	1748	Cab39l
1470	chr15	36173693	36174587	895	*	24.8363028835546	-0.519102555004755	0.436735629726946	-1.18859676122442	0.234598382977448	0.316958885494488	X23360	17749	36174010	36177010	3001	+	0	overlapStart	0	Polr2k
1471	chr12	103457221	103457877	657	*	41.844512112955	0.389678454327994	0.328304108185282	1.18694358252768	0.235249874835994	0.317730284992246	X23368	217845	103450898	103457223	6326	-	0	overlapStart	0	Ifi27l2b
1472	chr11	84070057	84070640	584	*	62.7745801019392	-0.331893751222449	0.280662069199792	-1.18253867424524	0.236992029467163	0.319725320528293	X23394	56405	84048041	84069261	21221	-	795	upstream	795	Dusp14
1473	chr2	120971218	120971693	476	*	24.8613600316971	-0.540767157678737	0.458907481365665	-1.17837947655476	0.238645355951353	0.321494766445311	X23427	22222	120860269	120970715	110447	-	502	upstream	502	Ubr1
1474	chr11	23772511	23773564	1054	*	65.696903433329	-0.338513323563263	0.28730364252926	-1.17824236610153	0.238699997095949	0.321509500185441	X23432	19696	23736847	23770970	34124	-	1540	upstream	1540	Rel
1475	chr16	32798601	32799921	1321	*	56.84651654656	-0.470123810188427	0.399194997682621	-1.17767961251408	0.238924357669479	0.321756769602595	X23436	224116	32777419	32797435	20017	-	1165	upstream	1165	Muc20
1476	chr5	92456943	92457309	367	*	9.26901086990846	-0.904651301602367	0.768701946060037	-1.17685574524578	0.239253088246082	0.322107931214726	X23442	102466159	92458557	92458656	100	+	1247	upstream	1247	Mir6415
1477	chr16	23105820	23106855	1036	*	150.316918388975	-0.267541365471539	0.227516340314935	-1.17592154084933	0.239626230153352	0.322509315559486	X23450	13682	23107444	23114136	6693	+	588	upstream	588	Eif4a2
1478	chr1	182762735	182763314	580	*	35.3940570470367	0.433013799302178	0.368561125341373	1.1748764846024	0.240044134776802	0.322906527051856	X23462	96935	182763860	182896591	132732	+	545	upstream	545	Susd4
1479	chr7	19052526	19052819	294	*	27.7107279075512	-0.483548076219752	0.411967001755331	-1.17375438848118	0.240493418256735	0.32331797468056	X23476	83434	19054690	19074447	19758	+	1870	upstream	1870	Rsph6a
1480	chr3	106480563	106480948	386	*	28.0699131237966	0.532453976527817	0.454443301218152	1.17166206455361	0.241332759271588	0.324265955554631	X23489	72121	106482405	106503030	20626	+	1456	upstream	1456	Dennd2d
1481	chr6	8258934	8259959	1026	*	63.2233833763801	-0.330647166250833	0.282209304051743	-1.17163807678789	0.24134239396655	0.324265955554631	X23490	100036521	8259288	8459470	200183	+	0	overlapStart	0	Umad1
1482	chr6	8258934	8259959	1026	*	63.2233833763801	-0.330647166250833	0.282209304051743	-1.17163807678789	0.24134239396655	0.324265955554631	X23490	170772	8259450	8597548	338099	+	0	overlapStart	0	Glcci1
1483	chr6	8258934	8259959	1026	*	63.2233833763801	-0.330647166250833	0.282209304051743	-1.17163807678789	0.24134239396655	0.324265955554631	X23490	68240	8255936	8259173	3238	-	0	overlapStart	0	Rpa3
1484	chr11	121160377	121161043	667	*	55.0981901168943	0.368314322780748	0.314906607563585	1.16959858553104	0.242162546832487	0.32514643667915	X23506	217369	121160271	121161973	1703	+	0	inside	105	Uts2r
1485	chr7	44466125	44466589	465	*	61.629010464441	-0.389999409245666	0.333882282137297	-1.16807458829245	0.242776679590868	0.325763138666187	X23521	66124	44467980	44471662	3683	+	1390	upstream	1390	Josd2
1486	chr16	95928996	95929545	550	*	28.3374576418939	-0.45758886475145	0.392956604028503	-1.16447684059856	0.244230823472066	0.327491567302625	X23537	69776	95756541	95929077	172537	-	0	overlapStart	0	1600002D24Rik
1487	chr18	31921902	31922755	854	*	55.7518885028893	-0.365267582116431	0.31386552538465	-1.16377095467489	0.244516845856049	0.327791537699646	X23543	225341	31922290	31958619	36330	+	0	overlapStart	0	Lims2
1488	chr5	115464510	115465255	746	*	62.3028925239396	-0.336128178220094	0.288957065430022	-1.16324609581659	0.244729669102506	0.327993251796008	X23549	18778	115466262	115474722	8461	+	1006	upstream	1006	Pla2g1b
1489	chr4	9770452	9771280	829	*	42.6369702529226	-0.427264691430101	0.367566586135493	-1.16241439659208	0.245067178189109	0.328334049786751	X23557	320152	9770585	9823411	52827	+	0	overlapStart	0	4930412C18Rik
1490	chr4	40947743	40948875	1133	*	108.353926198726	-0.296534736335064	0.25558607776761	-1.16021474614391	0.245961384651104	0.329280477665896	X23575	76959	40948407	40965303	16897	+	0	overlapStart	0	Chmp5
1491	chr4	40947743	40948875	1133	*	108.353926198726	-0.296534736335064	0.25558607776761	-1.16021474614391	0.245961384651104	0.329280477665896	X23575	12017	40936398	40948294	11897	-	0	overlapStart	0	Bag1
1492	chr4	34614044	34615224	1181	*	102.034040315119	-0.325128789032515	0.281993194128116	-1.15296679424398	0.248924014137758	0.3326124937333	X23619	109093	34614957	34660167	45211	+	0	overlapStart	0	Rars2
1493	chr4	34614044	34615224	1181	*	102.034040315119	-0.325128789032515	0.281993194128116	-1.15296679424398	0.248924014137758	0.3326124937333	X23619	50793	34570796	34614944	44149	-	0	overlapStart	0	Orc3
1494	chr11	85140091	85140578	488	*	29.6270403783964	0.434515002996848	0.380323051867573	1.14248926238671	0.253250706781212	0.337521454192046	X23681	237898	84984442	85140161	155720	-	0	overlapStart	0	Usp32
1495	chr6	120091483	120092198	716	*	107.133453232926	-0.264274617186499	0.23149281731323	-1.14161044067692	0.253615982246942	0.337922658660689	X23687	29862	120093350	120200339	106990	+	1151	upstream	1151	Ninj2
1496	chr1	92847986	92849085	1100	*	91.547019084396	0.282415754566926	0.247846040564466	1.13948059821221	0.254502756070102	0.33891820608981	X23700	387167	92850378	92850443	66	+	1292	upstream	1292	Mir149
1497	chrX	73436442	73437024	583	*	93.8336193578215	-0.279083486904143	0.245641121655726	-1.13614318735805	0.255896642927996	0.340558884564641	X23715	24102	73433705	73435344	1640	-	1097	upstream	1097	Trex2
1498	chr7	46395273	46395821	549	*	32.8793516911684	0.468496935097818	0.412430529682687	1.13594145287515	0.255981068045912	0.340642513327867	X23717	16502	46396497	46438704	42208	+	675	upstream	675	Kcnc1
1499	chr7	140492177	140492752	576	*	31.9151864335261	-0.47926840845786	0.422085165457956	-1.1354779738299	0.256175105566916	0.340857609898712	X23720	258956	140492617	140493607	991	+	0	overlapStart	0	Olfr535
1500	chr18	67611648	67612400	753	*	34.4617917693008	-0.419602173988431	0.370097912722816	-1.13375990397085	0.256895274187015	0.34165739954559	X23731	68166	67488209	67610790	122582	-	857	upstream	857	Spire1
1501	chr8	71724911	71725470	560	*	120.28213483982	-0.306331779811487	0.27138154899831	-1.12878631926961	0.25898798519233	0.343947814039769	X23765	74015	71708387	71725716	17330	-	0	inside	245	Fcho1
1502	chr9	108337265	108338110	846	*	71.6982469146532	-0.305601219244913	0.270925187498491	-1.12799117005913	0.259323648251987	0.344364609015903	X23767	14775	108339054	108340343	1290	+	943	upstream	943	Gpx1
1503	chr2	11641615	11642480	866	*	115.618313763089	-0.253453981439778	0.225099109424933	-1.12596616702431	0.26017984030506	0.345312697219007	X23780	16184	11642807	11693193	50387	+	326	upstream	326	Il2ra
1504	chr10	81201558	81202316	759	*	95.6809970586827	-0.31353595383242	0.278654836271495	-1.12517678870264	0.260514126928661	0.345683681311561	X23785	69564	81198170	81202051	3882	-	0	overlapStart	0	Nmrk2
1505	chr11	120618015	120618314	300	*	42.6514026620171	-0.385508849929027	0.345161184928522	-1.11689513990068	0.264039162909726	0.349655520521707	X23833	68671	120610087	120617936	7850	-	78	upstream	78	Pcyt2
1506	chr9	22224572	22225613	1042	*	47.1450251623355	-0.389147332999648	0.349113926549491	-1.11467146798133	0.264991232026074	0.350710289511255	X23847	235047	22225714	22243354	17641	+	100	upstream	100	Zfp809
1507	chr13	56482396	56483109	714	*	21.571578092116	-0.508934040815944	0.457134711378921	-1.11331305225274	0.265574002658363	0.351393162197652	X23853	16198	56479277	56482246	2970	-	149	upstream	149	Il9
1508	chr6	47812538	47813691	1154	*	60.9695364659461	-0.334674409008181	0.301704200920289	-1.1092799105459	0.267309448802495	0.35331910183665	X23878	12304	47796141	47813430	17290	-	0	overlapStart	0	Pdia4
1509	chr11	97575211	97575740	530	*	34.6920606003916	-0.411538376324393	0.371309437848238	-1.10834343104577	0.267713525468323	0.353749490362393	X23885	56013	97509340	97575226	65887	-	0	overlapStart	0	Srcin1
1510	chr2	112263761	112264660	900	*	33.3923282113631	0.491854283381503	0.443961482361012	1.10787602736569	0.267915360029758	0.353971729650837	X23888	107723	112265825	112406319	140495	+	1164	upstream	1164	Slc12a6
1511	chr4	43009715	43010813	1099	*	35.82642361381	-0.437699485579575	0.395726210281324	-1.10606645253144	0.268697757756743	0.35488658907602	X23896	60534	43002343	43010488	8146	-	0	overlapStart	0	Fancg
1512	chr8	106586704	106587350	647	*	133.297496697138	-0.276561485146884	0.250183806417482	-1.10543319772418	0.268971925519939	0.355188708964173	X23900	68692	106587143	106594820	7678	+	0	overlapStart	0	1110028F18Rik
1513	chr3	89202677	89203373	697	*	24.4455487586385	-0.492471137919011	0.445962914522195	-1.10428719941129	0.269468573782998	0.355711140456113	X23909	14466	89202928	89208966	6039	+	0	overlapStart	0	Gba
1514	chr7	6172525	6173121	597	*	67.3232679891282	0.302459052437934	0.274250999023257	1.10285487934461	0.270090191300085	0.356427351046245	X23916	72667	6172226	6193811	21586	+	0	inside	298	Zfp444
1515	chr11	72441030	72441317	288	*	6.76731205364212	-0.925035540324326	0.840863085077309	-1.10010245037607	0.271287486333074	0.357678350578919	X23938	18432	72441355	72451768	10414	+	37	upstream	37	Mybbp1a
1516	chr16	87432506	87433151	646	*	45.8095446077179	-0.370603254722758	0.336894900102835	-1.10005599553342	0.271307725146425	0.357690092040031	X23939	78913	87376651	87432612	55962	-	0	overlapStart	0	Ltn1
1517	chr6	11907056	11907963	908	*	228.208815682868	-0.220280135836353	0.200322320111289	-1.09962851725148	0.27149401161436	0.357890840387638	X23942	75725	11907809	12081205	173397	+	0	overlapStart	0	Phf14
1518	chr6	11907056	11907963	908	*	228.208815682868	-0.220280135836353	0.200322320111289	-1.09962851725148	0.27149401161436	0.357890840387638	X23942	17992	11900292	11907497	7206	-	0	overlapStart	0	Ndufa4
1519	chr11	5899356	5899825	470	*	11.8005052218234	-0.708385259007478	0.646524394679255	-1.09568218127162	0.273217883221739	0.359877701780448	X23961	17898	5896637	5898782	2146	-	573	upstream	573	Myl7
1520	chr4	3835042	3836013	972	*	51.2794510023031	-0.381261685290972	0.34817900235438	-1.09501630687919	0.273509492471574	0.360191685168282	X23965	67427	3831334	3835665	4332	-	0	overlapStart	0	Rps20
1521	chr14	26692281	26692705	425	*	30.4767765969706	-0.441994800680792	0.404373863340351	-1.09303503700677	0.274378416643052	0.361074811644555	X23983	110083	26693274	26891703	198430	+	568	upstream	568	Dnah12
1522	chr4	42968639	42968942	304	*	13.2070643055652	-0.6147801300715	0.565156564954507	-1.08780498749225	0.276681207277214	0.36371092435654	X24009	67317	42969604	42983640	14037	+	661	upstream	661	1700022I11Rik
1523	chr4	148128740	148129759	1020	*	241.447132829089	-0.235780305390054	0.21713188538412	-1.08588522120067	0.277529776165117	0.364628976169647	X24022	71890	148130915	148145699	14785	+	1155	upstream	1155	Mad2l2
1524	chr12	72534214	72534720	507	*	117.594399300192	-0.251686220633746	0.231841940822418	-1.08559400314255	0.277658654100937	0.364767931321998	X24024	67708	72536383	72580119	43737	+	1662	upstream	1662	Pcnx4
1525	chr4	53826008	53827079	1072	*	53.3770523360779	-0.32696339859679	0.302340738558317	-1.08144010018592	0.279501392149825	0.366869071640728	X24044	52076	53826045	53862019	35975	+	0	overlapStart	0	Tmem38b
1526	chr16	44063133	44064184	1052	*	44.8410506705844	-0.376107965996466	0.349672518827001	-1.07560058553684	0.282105925439212	0.369728291437163	X24081	207798	43980350	44063345	82996	-	0	overlapStart	0	Gramd1c
1527	chr11	70523403	70524127	725	*	40.11216829064	-0.370142696626466	0.34424169989539	-1.07524072980974	0.282266964515564	0.369882817815059	X24085	19175	70525367	70527858	2492	+	1239	upstream	1239	Psmb6
1528	chr10	128180673	128181191	519	*	54.3533671040504	0.317254234312099	0.295961675585087	1.07194363488083	0.283745349678065	0.371488775024086	X24106	56516	128131558	128180297	48740	-	375	upstream	375	Rbms2
1529	chr5	139353318	139353686	369	*	68.4380224086769	0.29495838720277	0.275165710275234	1.07193002684724	0.283751462232047	0.371488775024086	X24107	68033	139336189	139351418	15230	-	1899	upstream	1899	Cox19
1530	chr14	30548490	30548962	473	*	18.070426515926	-0.540042104079586	0.504519211738054	-1.07040939475656	0.284435072357725	0.372321982442958	X24111	21881	30549131	30574720	25590	+	168	upstream	168	Tkt
1531	chr5	136245732	136247108	1377	*	117.208973266808	-0.240358370956333	0.225073023368523	-1.06791283717188	0.285559831318296	0.373484473757272	X24131	23921	136218147	136246556	28410	-	0	overlapStart	0	Sh2b2
1532	chr1	75212801	75213766	966	*	50.3813922053585	-0.388356670456706	0.363935650771718	-1.06710257605487	0.28592551871524	0.373900778793109	X24135	74577	75198243	75210813	12571	-	1987	upstream	1987	Glb1l
1533	chr6	18848564	18849812	1249	*	48.6281080713472	0.335073639461996	0.315130334073501	1.06328589549187	0.287652319486601	0.375800763942239	X24158	76522	18848579	18855751	7173	+	0	overlapStart	0	Lsm8
1534	chr1	88009949	88010608	660	*	17.6846258864434	0.571780831002316	0.537917954051789	1.0629517507186	0.287803832600852	0.375967581155442	X24160	227334	87945119	88008551	63433	-	1397	upstream	1397	Usp40
1535	chr1	171388720	171389090	371	*	52.0631668889814	-0.323538612895599	0.305010291575622	-1.06074654472891	0.288805101195667	0.376932338054604	X24182	226652	171388954	171410298	21345	+	0	overlapStart	0	Arhgap30
1536	chr6	142703355	142703702	348	*	19.0255373780221	-0.564551428856927	0.533826162502705	-1.05755668888571	0.290257597043141	0.378655810369883	X24193	20928	142587862	142702315	114454	-	1039	upstream	1039	Abcc9
1537	chr6	29272245	29273070	826	*	67.0679958252284	-0.336046563895529	0.317933047274812	-1.05697273931093	0.290524029014946	0.378929637266296	X24197	69573	29272488	29275446	2959	+	0	overlapStart	0	Hilpda
1538	chr5	137074106	137074977	872	*	34.0721504357471	-0.522428421048704	0.495344332077808	-1.05467729661362	0.291572938626718	0.379994777057351	X24217	18787	137061504	137072268	10765	-	1837	upstream	1837	Serpine1
1539	chr6	125380355	125380916	562	*	16.9284289255903	0.527103668389635	0.501345291199687	1.05137851624837	0.293084778887776	0.381791675188918	X24228	213522	125362660	125380793	18134	-	0	overlapStart	0	Plekhg6
1540	chr10	77417369	77418348	980	*	96.3172713314564	-0.278424659580307	0.265606190616199	-1.04826118297307	0.294518288550933	0.383263584090875	X24253	110532	77290726	77418270	127545	-	0	overlapStart	0	Adarb1
1541	chrX	154120878	154121431	554	*	17.5201144039103	0.542996830734913	0.519713201378961	1.04480091961138	0.296114989791744	0.385103230295749	X24268	625713	154001590	154120685	119096	-	192	upstream	192	Samt1d
1542	chr10	117627666	117628212	547	*	13.3434528944387	-0.61093513879005	0.585176589752145	-1.04401842023246	0.296476867379426	0.385430918621002	X24277	70574	117629500	117687352	57853	+	1287	upstream	1287	Cpm
1543	chr3	65303839	65304895	1057	*	82.0912836255024	-0.289245270434167	0.27707340948508	-1.04393009409206	0.296517733592161	0.385468168296491	X24278	102637797	65133060	65302685	169626	-	1153	upstream	1153	A330015K06Rik
1544	chr4	32614901	32615873	973	*	71.0268220854061	-0.273134553193618	0.262786515838373	-1.03937811391209	0.298628918647145	0.387653819003107	X24313	26885	32615451	32653265	37815	+	0	overlapStart	0	Casp8ap2
1545	chr15	10485477	10486518	1042	*	45.8980224560683	-0.326390117455226	0.315399080116202	-1.03484803232455	0.30073988725627	0.389977056645512	X24339	19355	10486018	10499063	13046	+	0	overlapStart	0	Rad1
1546	chr15	10485477	10486518	1042	*	45.8980224560683	-0.326390117455226	0.315399080116202	-1.03484803232455	0.30073988725627	0.389977056645512	X24339	67832	10474779	10485947	11169	-	0	overlapStart	0	Brix1
1547	chr6	88046757	88047409	653	*	103.826280688369	-0.262265465168921	0.25353957104452	-1.03441630073149	0.300941587140442	0.390174482674259	X24343	19349	87999106	88045270	46165	-	1486	upstream	1486	Rab7
1548	chr16	31878755	31879168	414	*	41.9509594856639	0.355739872206723	0.345305128553351	1.03021890725194	0.302907256071545	0.392271794709861	X24371	30060	31878810	31899020	20211	+	0	overlapStart	0	Meltf
1549	chr19	8733985	8734913	929	*	86.9458922300317	-0.273082307556038	0.265254159076831	-1.02951187836772	0.303239200909593	0.392633155068303	X24375	107071	8735827	8740624	4798	+	913	upstream	913	Wdr74
1550	chr6	4600260	4601985	1726	*	180.765893157284	0.267538670731008	0.260099929900208	1.02859954954103	0.303667889731494	0.393047173056745	X24384	213819	4600839	4643355	42517	+	0	overlapStart	0	Casd1
1551	chr7	43634979	43635480	502	*	18.731564561054	-0.525353449334786	0.511395947134881	-1.02729294645001	0.304282542740207	0.393649013421203	X24396	72431	43634707	43649295	14589	+	0	inside	271	Ceacam18
1552	chr18	46730280	46731835	1556	*	143.530058304184	-0.248316563202493	0.241810282931708	-1.02690654918353	0.304464470144448	0.393819800911021	X24400	12583	46713193	46728395	15203	-	1884	upstream	1884	Cdo1
1553	chr4	40851483	40854347	2865	*	459.435332670286	0.182367849797447	0.178442678362043	1.02199681977111	0.306782405603051	0.396314498106418	X24431	100628614	40850056	40850138	83	-	1344	upstream	1344	Mir5123
1554	chr4	40851483	40854347	2865	*	459.435332670286	0.182367849797447	0.178442678362043	1.02199681977111	0.306782405603051	0.396314498106418	X24431	14595	40804602	40854005	49404	-	0	overlapStart	0	B4galt1
1555	chr15	99669328	99669915	588	*	33.0282242832957	-0.411637779875261	0.404114541165668	-1.01861659985778	0.308385020404688	0.398026402854143	X24453	11419	99670368	99701130	30763	+	452	upstream	452	Asic1
1556	chr4	133600942	133602644	1703	*	195.468722587241	-0.197085061915153	0.195531093762018	-1.00794742218865	0.313479703930812	0.403529363559848	X24518	55948	133600556	133602168	1613	-	0	overlapStart	0	Sfn
1557	chr15	88821059	88821568	510	*	20.6690286595826	-0.509265201882915	0.505894942019326	-1.00666197580497	0.314097240684799	0.404126498705787	X24530	223774	88805244	88819318	14075	-	1740	upstream	1740	Alg12
1558	chr11	62539540	62540072	533	*	55.7101237374427	-0.321998104459086	0.319887270956134	-1.00659867926799	0.31412766940661	0.404149173459787	X24531	73139	62524946	62539261	14316	-	278	upstream	278	Cenpv
1559	chr1	44109640	44110137	498	*	10.5590565453197	-0.791204875459121	0.78905628543964	-1.00272298701516	0.315994535709108	0.406311967016715	X24545	75623	44086613	44110045	23433	-	0	overlapStart	0	Tex30
1560	chr6	29215641	29216667	1027	*	47.249201564104	-0.329578075326882	0.328851289301535	-1.00221007503693	0.316242142835567	0.406558561250768	X24548	23917	29200434	29216364	15931	-	0	overlapStart	0	Impdh1
1561	chrX	106308169	106308761	593	*	21.1234868045938	0.453972673945309	0.454023903830384	0.999887164784402	0.317365116581372	0.407649686395535	X24571	102465963	106309826	106309935	110	+	1064	upstream	1064	Mir6382
1562	chr18	80204576	80205150	575	*	18.476598610787	0.558405129303253	0.558896842535447	0.999120207532461	0.317736463198242	0.408027038084376	X24577	27366	80206765	80225855	19091	+	1614	upstream	1614	Txnl4a
1563	chr10	116416532	116417123	592	*	41.1433847746135	-0.341420430468914	0.342558290451618	-0.996678346388276	0.318920663475672	0.409248020327534	X24595	67342	116418052	116421237	3186	+	928	upstream	928	Kcnmb4os1
1564	chr14	56030869	56031695	827	*	20.100252279913	-0.481537401508754	0.484963767028009	-0.992934801005336	0.320741728863076	0.4110500550066	X24627	17232	56026864	56030495	3632	-	373	upstream	373	Mcpt9
1565	chr19	8740431	8741317	887	*	61.070201080271	0.283812623627018	0.286756344312495	0.98973441828276	0.322303947305138	0.412649989083504	X24651	74307	8740718	8741225	508	+	0	includeFeature	0	1700092M07Rik
1566	chr19	8740431	8741317	887	*	61.070201080271	0.283812623627018	0.286756344312495	0.98973441828276	0.322303947305138	0.412649989083504	X24651	56389	8741413	8756069	14657	+	95	upstream	95	Stx5a
1567	chr19	8740431	8741317	887	*	61.070201080271	0.283812623627018	0.286756344312495	0.98973441828276	0.322303947305138	0.412649989083504	X24651	102465599	8741512	8744526	3015	+	194	upstream	194	Mir6992
1568	chr4	41569418	41570062	645	*	60.676485353793	-0.275101140590451	0.279193818863775	-0.985341085665936	0.324456557820864	0.414968327648592	X24677	68922	41569775	41638158	68384	+	0	overlapStart	0	Dnai1
1569	chr4	41569418	41570062	645	*	60.676485353793	-0.275101140590451	0.279193818863775	-0.985341085665936	0.324456557820864	0.414968327648592	X24677	71901	41517691	41569538	51848	-	0	overlapStart	0	Fam219a
1570	chr13	100453943	100454441	499	*	28.0488721792541	-0.409313148353519	0.415768983407735	-0.984472542897974	0.324883225208473	0.415396186631203	X24684	17940	100407764	100452869	45106	-	1073	upstream	1073	Naip1
1571	chr7	24079488	24080404	917	*	102.220373796071	0.227524984150792	0.231160394130779	0.984273214303612	0.324981195898849	0.415437300974667	X24689	210135	24081924	24107713	25790	+	1519	upstream	1519	Zfp180
1572	chr7	103945625	103946471	847	*	50.0105708749678	-0.334237809747052	0.339822388490236	-0.983566183593743	0.32532885894813	0.415747018555368	X24697	258351	103946568	103947506	939	+	96	upstream	96	Olfr633
1573	chr10	127030438	127031129	692	*	28.1593714426178	0.429518002511452	0.437811229083453	0.981057528859269	0.326564372844342	0.417005104844646	X24716	66399	127011572	127030840	19269	-	0	overlapStart	0	Tsfm
1574	chr10	93639018	93639478	461	*	18.9199251057607	0.455911802993881	0.46477609852121	0.980927815445905	0.326628339557444	0.417019297118628	X24720	57764	93640681	93747207	106527	+	1202	upstream	1202	Ntn4
1575	chr19	6341285	6341812	528	*	86.9122101978554	0.236872954724701	0.241940973992033	0.979052662375831	0.327553959554263	0.417896778943006	X24738	26412	6341135	6355615	14481	+	0	inside	149	Map4k2
1576	chr11	59740483	59740872	390	*	33.5230247303881	0.362524696862003	0.370961305815083	0.977257442162213	0.328441716471344	0.418826222769781	X24750	69320	59725917	59740154	14238	-	328	upstream	328	1700007J10Rik
1577	chr4	32656341	32657104	764	*	22.747145898862	-0.427873281730561	0.44048957431082	-0.971358476304467	0.331369798559553	0.421963373505671	X24785	100019	32657119	32775217	118099	+	14	upstream	14	Mdn1
1578	chr7	127511345	127511866	522	*	35.9815338991653	-0.356499632332456	0.367138477493296	-0.971022255053519	0.331537196308718	0.422142471969155	X24787	100043597	127511983	127567054	55072	+	116	upstream	116	Srcap
1579	chr10	40248041	40248620	580	*	40.1575549367331	0.362572138289882	0.373767721321911	0.970046683024329	0.33202322325278	0.422693112382759	X24791	67239	40223246	40247036	23791	-	1004	upstream	1004	Rpf2
1580	chr18	69022385	69022990	606	*	58.3669190943791	0.348723756497008	0.360972866492381	0.966066396861349	0.334010957837344	0.424726826764884	X24820	102465187	69022199	69022273	75	-	111	upstream	111	Mir145b
1581	chr17	26780998	26781504	507	*	18.8516901404489	0.485899559283391	0.505328958195769	0.961550988524882	0.336275201120225	0.427296143914785	X24838	224630	26781066	26792565	11500	+	0	overlapStart	0	Bnip1
1582	chr4	43656248	43656741	494	*	8.94939776146856	-0.685434670584688	0.714960865353048	-0.958702362326112	0.337708708059387	0.428755160507756	X24859	68917	43654227	43656466	2240	-	0	overlapStart	0	Hint2
1583	chr7	45210763	45212275	1513	*	75.0858154404421	-0.255235613207198	0.266593753950512	-0.957395323127405	0.338367758157821	0.429453686219448	X24867	50722	45207519	45212147	4629	-	0	overlapStart	0	Dkkl1
1584	chr19	12544131	12544789	659	*	89.0189727388202	0.233766930717209	0.24511996234948	0.953683773759379	0.340243736098821	0.431279672075781	X24899	107373	12545740	12589768	44029	+	950	upstream	950	Fam111a
1585	chr9	13746231	13746950	720	*	127.794236845718	0.242506154655771	0.255285707281261	0.949940195392883	0.342142641284307	0.433216878021906	X24926	77116	13748410	13806481	58072	+	1459	upstream	1459	Mtmr2
1586	chr12	21418456	21419522	1067	*	212.24224179318	0.171764674311649	0.180966264891351	0.949153006030011	0.342542798738201	0.433688754451876	X24928	22630	21390071	21417637	27567	-	818	upstream	818	Ywhaq
1587	chr7	80117121	80117692	572	*	22.2085951699452	0.498109106769315	0.526531879944429	0.946018894092199	0.344138949408833	0.435377776177183	X24947	269951	80094846	80115392	20547	-	1728	upstream	1728	Idh2
1588	chr11	106083980	106085083	1104	*	159.999219695332	-0.199721773479848	0.211270617922884	-0.945336249041258	0.344487237729338	0.435766000399825	X24950	26406	106084613	106155446	70834	+	0	overlapStart	0	Map3k3
1589	chr15	12321209	12321764	556	*	67.2551610565364	0.305251587275816	0.32312325140084	0.944690875548124	0.344816716702447	0.436130340874682	X24953	66629	12321450	12351591	30142	+	0	overlapStart	0	Golph3
1590	chr11	120624190	120624943	754	*	117.193240576293	-0.217685139743733	0.230460002368753	-0.944567983625291	0.344879478813274	0.4361578162586	X24955	102465565	120624823	120624876	54	-	0	includeFeature	0	Mir6936
1591	chr11	120624190	120624943	754	*	117.193240576293	-0.217685139743733	0.230460002368753	-0.944567983625291	0.344879478813274	0.4361578162586	X24955	209011	120618372	120625240	6869	-	0	inside	296	Sirt7
1592	chr2	163505717	163506432	716	*	104.555035713431	0.2228075528797	0.236105595122022	0.943677564119351	0.345334442426289	0.436627687581769	X24962	15378	163506808	163572910	66103	+	375	upstream	375	Hnf4a
1593	chr16	38296033	38297257	1225	*	80.9726512320288	-0.243685896027785	0.259852565397291	-0.937785223152256	0.348354796507337	0.439671508140768	X25006	18171	38248323	38294824	46502	-	1208	upstream	1208	Nr1i2
1594	chr16	87434578	87435427	850	*	70.4602724438782	0.246827993645544	0.263865204189605	0.935432143861536	0.349565637935262	0.440952881649673	X25020	78913	87376651	87432612	55962	-	1965	upstream	1965	Ltn1
1595	chr17	25946407	25946945	539	*	35.2520575696898	-0.337277930538679	0.366077293788974	-0.921329829140139	0.356878252090375	0.448527975239898	X25112	14755	25926421	25944936	18516	-	1470	upstream	1470	Pigq
1596	chr17	25946407	25946945	539	*	35.2520575696898	-0.337277930538679	0.366077293788974	-0.921329829140139	0.356878252090375	0.448527975239898	X25112	621239	25942233	25944961	2729	-	1445	upstream	1445	Nhlrc4
1597	chr19	46598024	46598493	470	*	28.5475343669679	0.444463455707669	0.483037832336841	0.920142121285705	0.357498495394015	0.449182292811438	X25119	226178	46599084	46657389	58306	+	590	upstream	590	Wbp1l
1598	chr16	94371607	94372420	814	*	140.676369910208	-0.200579457579454	0.21837546430018	-0.918507297613511	0.358353340167669	0.450041373961712	X25131	56176	94358763	94371842	13080	-	0	overlapStart	0	Pigp
1599	chr4	152274099	152276249	2151	*	302.824496874455	0.151277987205238	0.164876374290112	0.91752373774943	0.35886825983362	0.450580464996176	X25137	100129	152274232	152285337	11106	+	0	overlapStart	0	Gpr153
1600	chr4	141300538	141301390	853	*	48.4847986140016	0.28625048199926	0.313115341656233	0.914201394556806	0.360611031518247	0.452390681522673	X25158	13836	141301240	141329384	28145	+	0	overlapStart	0	Epha2
1601	chr3	104962219	104962715	497	*	71.1030075027012	-0.27214864754671	0.298908143975357	-0.910475853642674	0.362571610289351	0.454154982524317	X25196	22414	104945272	104961921	16650	-	297	upstream	297	Wnt2b
1602	chr4	24495772	24496444	673	*	50.4530494964771	-0.29291647445844	0.322339695607804	-0.908719833299204	0.363498032300116	0.455071852337325	X25210	212377	24496451	24602950	106500	+	6	upstream	6	Mms22l
1603	chr18	10725385	10725702	318	*	73.7197192021323	-0.237385205869018	0.261546757412714	-0.907620527271266	0.364078745194109	0.4556723352132	X25217	225164	10725548	10818704	93157	+	0	overlapStart	0	Mib1
1604	chr4	58986682	58987346	665	*	17.8304050536079	-0.470024268477637	0.518387017606796	-0.906705323461934	0.364562647547664	0.456151352650325	X25224	67103	58965439	58987119	21681	-	0	overlapStart	0	Ptgr1
1605	chr15	101491440	101492376	937	*	23.2024454917515	0.39899627441385	0.440638957386872	0.905494776903122	0.365203325697227	0.456790003659104	X25233	100126226	101485130	101491512	6383	-	0	overlapStart	0	Krt83
1606	chr2	126877083	126877919	837	*	66.9907048940807	0.248665549632848	0.274979860666748	0.904304588088396	0.3658339146071	0.457429912077496	X25241	58800	126791565	126876230	84666	-	852	upstream	852	Trpm7
1607	chr4	150148629	150149340	712	*	72.1124976245046	-0.27943060130751	0.310485464195953	-0.899979656152782	0.368131077187973	0.459795992209016	X25269	435818	150148972	150168482	19511	+	0	overlapStart	0	Slc2a7
1608	chr19	29044366	29044801	436	*	26.3476551690662	-0.381236801211586	0.426931405471272	-0.892969681606707	0.371873409011409	0.463974409464306	X25296	67329	29046245	29048729	2485	+	1443	upstream	1443	1700018L02Rik
1609	chr11	69821965	69822500	536	*	16.9977034313071	-0.458003479597803	0.514711829010225	-0.889825051191324	0.373559832990854	0.4655999482278	X25322	74288	69820876	69822180	1305	-	0	overlapStart	0	Spem1
1610	chr8	117701527	117702265	739	*	78.8247560739472	-0.228021602514084	0.256563752339037	-0.888752212404361	0.374136263612385	0.46613432085388	X25332	15486	117701904	117759027	57124	+	0	overlapStart	0	Hsd17b2
1611	chr2	91034747	91035266	520	*	85.8667809373476	-0.245489894101467	0.276364386449717	-0.888283390110876	0.374388332016442	0.466373673619186	X25336	19400	91035620	91045729	10110	+	353	upstream	353	Rapsn
1612	chr4	114909752	114910437	686	*	72.8620011136989	-0.240392508584076	0.271309372443468	-0.886045721233479	0.3755928901105	0.467672198081725	X25347	17301	114906282	114908873	2592	-	878	upstream	878	Foxd2
1613	chr9	64737156	64738005	850	*	33.9712364216757	0.324871552187623	0.367028374585581	0.885140154502884	0.376081044722499	0.468169204925917	X25353	53869	64715299	64737758	22460	-	0	overlapStart	0	Rab11a
1614	chr7	141614714	141615089	376	*	42.3241097205834	-0.324140805137926	0.367123870801849	-0.882919447406016	0.377279795403424	0.469457799350554	X25364	100036523	141610066	141613747	3682	-	966	upstream	966	Gm16982
1615	chr6	6576784	6578939	2156	*	333.885805969131	0.168712871106045	0.19141806485733	0.881384268678048	0.378109869328891	0.470360868152187	X25371	20422	6557294	6578658	21365	-	0	overlapStart	0	Sem1
1616	chr19	11536815	11537473	659	*	23.9498241252559	-0.367750949638566	0.41807523469884	-0.879628638858447	0.379060519131979	0.471320531234463	X25383	66607	11536801	11558467	21667	+	0	inside	13	Ms4a4d
1617	chr6	29984918	29985543	626	*	28.503898420461	-0.354098080289757	0.403870410838236	-0.876761631422376	0.380616123298793	0.472826319272345	X25406	76419	29985235	29993778	8544	+	0	overlapStart	0	Smkr-ps
1618	chr15	89124104	89124584	481	*	84.2554490681156	0.212528264146728	0.242504992054442	0.876387171852594	0.380819589752464	0.473060458620754	X25407	328580	89098357	89123087	24731	-	1016	upstream	1016	Tubgcp6
1619	chr4	21727449	21728132	684	*	49.468764724605	0.259190741077203	0.298582826408954	0.868069822348732	0.385356110291297	0.477905780066157	X25449	51813	21727701	21759922	32222	+	0	overlapStart	0	Ccnc
1620	chr2	129180027	129180628	602	*	19.7350577896059	0.417213176362911	0.480752962909764	0.867832771820525	0.38548588659627	0.478047939758934	X25450	100048701	129158666	129180667	22002	-	0	inside	38	AI847159
1621	chr18	24339229	24340149	921	*	72.699537504152	-0.232397419083291	0.269590494481734	-0.862038624655725	0.388666263498569	0.48121674089986	X25491	328919	24339366	24344630	5265	+	0	overlapStart	0	Gm38410
1622	chr7	101584884	101585556	673	*	49.8518188501084	0.269344401929885	0.312891299028988	0.860824199221122	0.38933487484439	0.481874430782894	X25500	11872	101576970	101585600	8631	-	0	inside	43	Art2b
1623	chr5	92676372	92676736	365	*	18.9399221466302	0.44245872442998	0.516419309510923	0.856781914001266	0.391565422864426	0.484236366561818	X25521	320696	92607954	92675271	67318	-	1100	upstream	1100	Ccdc158
1624	chr16	87496408	87497223	816	*	131.196525970271	-0.19004372092644	0.222561236279461	-0.853894074742693	0.393163682920985	0.48591461380004	X25536	12469	87483326	87495873	12548	-	534	upstream	534	Cct8
1625	chr14	51057416	51058040	625	*	38.9383530763734	-0.305443473673096	0.358005863799302	-0.853180086023192	0.393559444925147	0.486318234646011	X25541	497106	51056698	51057242	545	-	173	upstream	173	Rnase12
1626	chr10	79776320	79776922	603	*	58.5592287325515	-0.248625120876903	0.293450034592627	-0.847248565576246	0.396856588863412	0.48974353083551	X25575	83554	79777272	79782630	5359	+	349	upstream	349	Fstl3
1627	chr2	11399524	11400285	762	*	42.902172300249	-0.30113949778992	0.355664778572524	-0.846694741600661	0.397165290445165	0.490047841265877	X25579	77543	11338366	11398501	60136	-	1022	upstream	1022	8030442B05Rik
1628	chr16	31325508	31326089	582	*	20.404846553814	0.377393883067033	0.447570367468406	0.843205695680184	0.399113413532785	0.491951511209069	X25605	102636590	31325235	31327538	2304	+	0	inside	272	AV205837
1629	chr15	31224317	31224618	302	*	49.1862367595832	-0.268807801253189	0.319050432330698	-0.842524485202916	0.399494440133442	0.492305807077098	X25611	223453	31224314	31274341	50028	+	0	inside	2	Dap
1630	chr5	138620806	138621322	517	*	48.3453074341284	0.270184999039972	0.321073616607116	0.841504829624746	0.40006518053835	0.492912912358325	X25616	24135	138603652	138619761	16110	-	1044	upstream	1044	Zfp68
1631	chr5	138620806	138621322	517	*	48.3453074341284	0.270184999039972	0.321073616607116	0.841504829624746	0.40006518053835	0.492912912358325	X25616	243308	138622859	138652414	29556	+	1536	upstream	1536	A430033K04Rik
1632	chr8	83666356	83667231	876	*	241.919088454204	-0.152298227097316	0.181337769803641	-0.839859380989575	0.400987234515827	0.493822706345159	X25627	19216	83666678	83672753	6076	+	0	overlapStart	0	Ptger1
1633	chr6	3397562	3399638	2077	*	152.763290818202	0.181778477724502	0.217245692534194	0.83674145896306	0.40273790962931	0.495625484122696	X25646	209086	3372257	3399572	27316	-	0	overlapStart	0	Samd9l
1634	chr14	31217765	31218443	679	*	38.5456638288243	0.28245300408879	0.337597696677994	0.83665560182479	0.402786182087004	0.495665562944903	X25647	218877	31217860	31230352	12493	+	0	overlapStart	0	Sema3g
1635	chr14	31217765	31218443	679	*	38.5456638288243	0.28245300408879	0.337597696677994	0.83665560182479	0.402786182087004	0.495665562944903	X25647	64652	31170930	31216946	46017	-	818	upstream	818	Nisch
1636	chr8	105168726	105169891	1166	*	157.491812690898	-0.237004547834187	0.283766816699565	-0.835208818954731	0.403600145120053	0.496473639947538	X25657	12400	105170674	105217989	47316	+	782	upstream	782	Cbfb
1637	chr4	41462689	41463264	576	*	26.291801227256	-0.36801549929738	0.441263999893111	-0.834002999081107	0.404279293835531	0.497192798688509	X25663	66401	41465151	41480926	15776	+	1886	upstream	1886	Nudt2
1638	chr6	83108267	83109013	747	*	58.9597727783944	0.241127287572064	0.289388509909247	0.833230343691538	0.404714832425222	0.497553943057511	X25672	68499	83109040	83109939	900	+	26	upstream	26	Mrpl53
1639	chr4	16013719	16014055	337	*	23.0149744075058	-0.355375918946249	0.429749707912464	-0.826936964477555	0.408272790693437	0.501244701718425	X25707	209212	15997121	16013888	16768	-	0	overlapStart	0	Osgin2
1640	chr5	134561301	134561697	397	*	31.6605470824193	-0.306399092992597	0.371659692361995	-0.82440764841985	0.40970797046393	0.502576596673485	X25729	214292	134558146	134560171	2026	-	1129	upstream	1129	Syna
1641	chr6	13677082	13678337	1256	*	167.824607083678	-0.216340594194709	0.264370549926061	-0.818323350521514	0.41317257619856	0.505980896996848	X25772	101148	13625673	13677966	52294	-	0	overlapStart	0	Bmt2
1642	chr5	138115113	138116557	1445	*	85.2921171690149	0.207472581754446	0.253629021928424	0.81801593594047	0.41334808779669	0.506176192098372	X25773	22697	138116903	138134265	17363	+	345	upstream	345	Zscan21
1643	chr11	62950708	62951275	568	*	26.8768078809492	-0.35124229560861	0.429533801104241	-0.817729116324815	0.413511880956804	0.50630250019737	X25776	66338	62951193	62993095	41903	+	0	overlapStart	0	Cdrt4
1644	chr2	154409907	154411326	1420	*	83.1225918135113	-0.248331676985906	0.303697243394227	-0.817694866803744	0.413531442289148	0.50630250019737	X25778	20648	154376313	154408099	31787	-	1807	upstream	1807	Snta1
1645	chr18	3382760	3384083	1324	*	177.495529635048	-0.214702060450149	0.264246581308753	-0.812506483099154	0.416501068053208	0.509464003132598	X25802	71745	3382988	3436377	53390	+	0	overlapStart	0	Cul2
1646	chr19	8930203	8931214	1012	*	67.1645939692438	0.239311684972496	0.295075695754677	0.811017946972688	0.417355364379193	0.510271660927083	X25814	19881	8927391	8929356	1966	-	846	upstream	846	Rom1
1647	chr13	23552805	23553633	829	*	65.8951165611893	-0.248102931136035	0.306141157781539	-0.810420045883149	0.417698800570777	0.510651992749237	X25816	14957	23553262	23560686	7425	+	0	overlapStart	0	H1f3
1648	chr13	23552805	23553633	829	*	65.8951165611893	-0.248102931136035	0.306141157781539	-0.810420045883149	0.417698800570777	0.510651992749237	X25816	319157	23551258	23551648	391	-	1156	upstream	1156	H4c6
1649	chr15	11399470	11400134	665	*	62.6977934761155	-0.235348363558189	0.290431574996286	-0.810340141429865	0.417744710539919	0.510688337504373	X25817	110960	11382301	11399665	17365	-	0	overlapStart	0	Tars
1650	chr5	120750459	120751455	997	*	605.879342216798	-0.148379339249167	0.183384198371452	-0.80911736434684	0.418447641126253	0.511349595446071	X25827	246728	120730333	120749853	19521	-	605	upstream	605	Oas2
1651	chr6	42373238	42374011	774	*	23.2080385883227	0.346108762753795	0.429721849330889	0.805425098334455	0.420574413247169	0.513391957319431	X25855	13835	42358487	42373268	14782	-	0	overlapStart	0	Epha1
1652	chr10	53381590	53381946	357	*	16.2256595541442	-0.461170691863956	0.574508888905497	-0.802721595383036	0.422135668095219	0.514883590254892	X25875	100038725	53273443	53379947	106505	-	1642	upstream	1642	Cep85l
1653	chr3	121284282	121284954	673	*	33.4972623443898	-0.295998569800308	0.369209076290013	-0.80170989504007	0.422720790628227	0.515433892482517	X25884	99887	121201761	121283098	81338	-	1183	upstream	1183	Tlcd4
1654	chr5	145140718	145141423	706	*	122.971504195809	-0.187015741384005	0.233656697772478	-0.800386820351758	0.423486714669358	0.51618832123275	X25893	231887	145128769	145140238	11470	-	479	upstream	479	Pdap1
1655	chr19	53892378	53892818	441	*	36.984073418724	-0.294084120042298	0.367492081131764	-0.800246141730751	0.423568200847895	0.516227833911044	X25896	18569	53892231	53929860	37630	+	0	inside	146	Pdcd4
1656	chr18	42394057	42395435	1379	*	99.3939303769275	0.180698830888864	0.226459990217995	0.797928281790173	0.424912110075727	0.517466086822813	X25916	18998	42394539	42397249	2711	+	0	overlapStart	0	Pou4f3
1657	chr17	26972496	26972951	456	*	29.1224068163951	-0.31564503493851	0.39621614829527	-0.796648587637279	0.425655150599327	0.518270985226857	X25921	474156	26973167	27036378	63212	+	215	upstream	215	Zbtb9
1658	chr17	33781065	33781760	696	*	193.906803594252	-0.157017833500532	0.197898674501426	-0.793425392545517	0.427530021328111	0.520112361836969	X25943	57875	33773750	33781830	8081	-	0	inside	69	Angptl4
1659	chr9	78395743	78396603	861	*	40.3739744062355	-0.281963171386347	0.355561297227526	-0.793008613662237	0.427772804285052	0.52036760362461	X25945	100048658	78395777	78423587	27811	+	0	overlapStart	0	Ddx43
1660	chr4	6365268	6367839	2572	*	360.497987898843	-0.128147832472709	0.161779009618318	-0.79211655934256	0.428292715437078	0.520819387836543	X25954	53378	6365650	6408423	42774	+	0	overlapStart	0	Sdcbp
1661	chr7	90131867	90132477	611	*	14.4692038561176	0.445718576008894	0.565463100880962	0.788236359391953	0.430558465095546	0.522897463050262	X25987	78329	90124822	90129984	5163	-	1882	upstream	1882	2310010J17Rik
1662	chr2	181242368	181243379	1012	*	119.607731570441	-0.195702523283249	0.249915983135875	-0.783073258571258	0.433584093527587	0.52599089711172	X26016	229003	181227615	181242027	14413	-	340	upstream	340	Helz2
1663	chr14	54686596	54686971	376	*	21.5811578020091	-0.353587809273295	0.456249548976128	-0.774987745339767	0.438346900933386	0.530572062909246	X26075	56215	54642161	54686931	44771	-	0	overlapStart	0	Acin1
1664	chr4	46195680	46196578	899	*	28.3044531211619	-0.325868158990099	0.421861684756658	-0.772452608911543	0.439846405158771	0.532162554366939	X26086	22590	46155347	46196311	40965	-	0	overlapStart	0	Xpa
1665	chr10	117628592	117628974	383	*	43.8224611072259	-0.258782828765469	0.336141586560658	-0.769862579079517	0.441381413646484	0.533671945603826	X26103	70574	117629500	117687352	57853	+	525	upstream	525	Cpm
1666	chr11	70562964	70563446	483	*	80.7705182725644	-0.193705456264724	0.251848484935661	-0.769134888042742	0.441813238919561	0.534071302368543	X26109	50932	70562881	70614483	51603	+	0	inside	82	Mink1
1667	chr15	25984242	25984860	619	*	93.9366615736632	-0.194475444442112	0.255731794814255	-0.760466427662484	0.446975829580301	0.539320417379052	X26157	52521	25984366	25998481	14116	+	0	overlapStart	0	Zfp622
1668	chr16	11203192	11204304	1113	*	222.482982425388	-0.150551146725114	0.198271101193038	-0.759319667965812	0.447661354939038	0.540003058524345	X26164	69918	11203366	11246201	42836	+	0	overlapStart	0	2610020C07Rik
1669	chr16	11203192	11204304	1113	*	222.482982425388	-0.150551146725114	0.198271101193038	-0.759319667965812	0.447661354939038	0.540003058524345	X26164	66409	11192970	11203331	10362	-	0	overlapStart	0	Rsl1d1
1670	chr1	91177870	91178083	214	*	55.3648950143732	-0.252612922222941	0.335087612783163	-0.753871264069697	0.450926527038025	0.54329803855114	X26195	51801	91179822	91225196	45375	+	1738	upstream	1738	Ramp1
1671	chr13	83721541	83722244	704	*	104.693517678663	0.189334798072364	0.25198994603031	0.75135854050935	0.452436906904498	0.544826632790753	X26209	320203	83721381	83872680	151300	+	0	inside	159	C130071C03Rik
1672	chr11	94520886	94522007	1122	*	45.805337713801	0.258030110559807	0.344265576178962	0.749508892012119	0.453550541218132	0.5459801903801	X26218	104601	94501347	94521742	20396	-	0	overlapStart	0	Mycbpap
1673	chr11	88864663	88865026	364	*	15.3414499082736	-0.403742499265654	0.539073749725245	-0.748955962837057	0.453883748227273	0.546277122289629	X26223	11640	88830792	88864586	33795	-	76	upstream	76	Akap1
1674	chr9	121757569	121757962	394	*	21.1428647999984	-0.353614505767805	0.47299132646464	-0.747613087138163	0.454693568539705	0.547043179075272	X26233	270210	121759330	121771742	12413	+	1367	upstream	1367	Zfp651
1675	chr8	120588810	120589032	223	*	29.4765985021354	0.290286485720038	0.391810684760893	0.740884557288652	0.45876343962118	0.550980638166324	X26278	272551	120578633	120589304	10672	-	0	inside	271	Gins2
1676	chr3	99048334	99048785	452	*	75.5411171848471	-0.197948863224952	0.268425813461189	-0.737443469659349	0.460852708731546	0.553040773394537	X26300	102634753	99049822	99053744	3923	+	1036	upstream	1036	Gm12440
1677	chr9	5308585	5310017	1433	*	130.552763096711	0.184459896698446	0.250798893488987	0.735489276417189	0.462041568487678	0.554147829783295	X26315	12363	5308828	5336783	27956	+	0	overlapStart	0	Casp4
1678	chr4	40278994	40279885	892	*	43.7896575579726	-0.271054317121522	0.370171647344611	-0.732239540942432	0.464022373947325	0.556055133069932	X26337	230075	40270591	40279421	8831	-	0	overlapStart	0	Ndufb6
1679	chr2	75659151	75659969	819	*	96.9379101411975	0.180350145011546	0.246416843534696	0.731890492648698	0.46423540955857	0.556233861360066	X26340	229279	75659261	75669407	10147	+	0	overlapStart	0	Hnrnpa3
1680	chr10	95336497	95337857	1361	*	43.7563814970466	-0.232003339295408	0.317608985527486	-0.730468437188881	0.465103899074434	0.557109556598294	X26348	69629	95336276	95366202	29927	+	0	inside	220	2310039L15Rik
1681	chr7	30634931	30635636	706	*	16.668925758478	-0.360183993936546	0.494132641586969	-0.728921677345116	0.46604957388792	0.557961861826744	X26362	14008	30633616	30635852	2237	-	0	inside	215	Etv2
1682	chr17	25797841	25798365	525	*	23.7410642865446	-0.332045454281236	0.456611191896465	-0.727195172115986	0.467106403316449	0.558972669866932	X26374	70083	25793221	25797136	3916	-	704	upstream	704	Metrn
1683	chr5	122371089	122371390	302	*	18.6087137670041	0.342906064618075	0.472136740708666	0.72628549115534	0.467663771939373	0.559512369453319	X26380	68080	122371876	122382902	11027	+	485	upstream	485	Gpn3
1684	chr3	127631084	127631854	771	*	54.0683585583463	0.244999815161037	0.338178920744823	0.724468026042063	0.468778449964524	0.56069718646797	X26387	11924	127633135	127635631	2497	+	1280	upstream	1280	Neurog2
1685	chr7	30857898	30858448	551	*	63.2638264680196	-0.199075912970375	0.277393618746643	-0.717665798765908	0.472963376187677	0.564739600327606	X26432	233080	30854330	30856178	1849	-	1719	upstream	1719	Ffar3
1686	chr4	45847879	45848815	937	*	65.35696195961	0.244024218967835	0.342018392573948	0.713482737379611	0.475547091463746	0.56720236399559	X26461	74152	45848664	45887008	38345	+	0	overlapStart	0	Stra6l
1687	chr7	30324988	30325678	691	*	26.4875190411864	-0.296795890568875	0.416642743506461	-0.712351037416479	0.476247426994842	0.567887450634132	X26468	68332	30321406	30323895	2490	-	1092	upstream	1092	Sdhaf1
1688	chr6	113621266	113622213	948	*	164.224540466483	-0.144839234841044	0.203473766096352	-0.711832476587952	0.476568519302239	0.568205924887536	X26471	22346	113623959	113631633	7675	+	1745	upstream	1745	Vhl
1689	chr6	3498320	3499004	685	*	44.3713054374764	0.262431700590118	0.368845470835743	0.71149497917242	0.476777561025909	0.568369276809772	X26475	73288	3498382	3603531	105150	+	0	overlapStart	0	Vps50
1690	chr6	3498320	3499004	685	*	44.3713054374764	0.262431700590118	0.368845470835743	0.71149497917242	0.476777561025909	0.568369276809772	X26475	101202	3457096	3498298	41203	-	21	upstream	21	Hepacam2
1691	chr2	157007271	157007507	237	*	6.98233992217415	-0.541422312141893	0.76798191928852	-0.704993566311407	0.480814239973269	0.572023137934849	X26528	66934	156995265	157007154	11890	-	116	upstream	116	Dsn1
1692	chr11	94501699	94502681	983	*	31.8583618695221	0.288553782563165	0.409368233728084	0.704875852079017	0.480887499046203	0.572032245164272	X26532	71889	94489599	94499974	10376	-	1724	upstream	1724	Epn3
1693	chr4	45341755	45343175	1421	*	121.077052297205	-0.211675850993184	0.300311885781963	-0.704853390807409	0.480901478436793	0.572032245164272	X26533	242418	45342101	45379759	37659	+	0	overlapStart	0	Dcaf10
1694	chr4	45341755	45343175	1421	*	121.077052297205	-0.211675850993184	0.300311885781963	-0.704853390807409	0.480901478436793	0.572032245164272	X26533	66362	45316613	45342732	26120	-	0	overlapStart	0	Exosc3
1695	chr2	32149900	32150349	450	*	25.6501582420507	-0.295330071281277	0.420809108360149	-0.701814826281085	0.482794651380123	0.573873229595061	X26552	227723	32151082	32234537	83456	+	732	upstream	732	Prrc2b
1696	chr6	15720480	15721734	1255	*	196.937324110149	-0.15280300455403	0.218220309817996	-0.700223570764212	0.483787693671082	0.574858755316179	X26561	16543	15720661	15802169	81509	+	0	overlapStart	0	Mdfic
1697	chr15	77758609	77759302	694	*	27.5860019214857	-0.28644768461108	0.410621308683788	-0.697595761723287	0.485430032882683	0.576484695507615	X26576	239552	77747798	77757003	9206	-	1605	upstream	1605	Apol8
1698	chr11	48977497	48978237	741	*	134.850270950601	-0.141104930649816	0.203682438445424	-0.692769252601151	0.488454370941458	0.579552947416667	X26600	15953	48978889	49135387	156499	+	651	upstream	651	Ifi47
1699	chr1	74544802	74545498	697	*	116.484783058061	-0.157316427620515	0.227282215103953	-0.692163386160955	0.488834729127543	0.579895240969531	X26605	319651	74435511	74544284	108774	-	517	upstream	517	Usp37
1700	chr1	191820420	191821582	1163	*	89.1827911408272	-0.199957820168097	0.288926805907322	-0.692070850055487	0.488892836612959	0.579898782935268	X26608	18005	191821444	191833050	11607	+	0	overlapStart	0	Nek2
1701	chr14	79769568	79770048	481	*	75.3610725915712	0.188344153389013	0.273226656134204	0.689333010379856	0.490613729154435	0.581421572994674	X26631	102633266	79769908	79772743	2836	+	0	overlapStart	0	Gm9748
1702	chr6	16898257	16898684	428	*	33.5147551238484	-0.259002582704086	0.376053901631875	-0.688737921824909	0.49098820748132	0.581793835791925	X26635	21426	16833373	16898441	65069	-	0	overlapStart	0	Tfec
1703	chr14	61597539	61597920	382	*	25.3206239165626	-0.310821865564608	0.454231349769039	-0.684280963263875	0.493797765546562	0.584552390323508	X26661	66597	61598247	61605946	7700	+	326	upstream	326	Trim13
1704	chr6	13606745	13608151	1407	*	139.775334459366	0.163497628545405	0.23897408710713	0.684164674608047	0.493871186086088	0.584580088807572	X26663	101118	13580687	13608100	27414	-	0	overlapStart	0	Tmem168
1705	chr11	87616390	87616789	400	*	14.4239781659621	0.371147048709591	0.543218677475488	0.683236906423083	0.494457155236401	0.585179326399282	X26668	327992	87617164	87659542	42379	+	374	upstream	374	Hsf5
1706	chr6	116647458	116648458	1001	*	191.803408715861	-0.169000716873053	0.247367789876142	-0.683196130578165	0.494482917379987	0.585187871889825	X26669	102466793	116645978	116646047	70	-	1410	upstream	1410	Mir7043
1707	chr7	80231878	80232206	329	*	19.7189641934949	-0.346284430582215	0.511759326075059	-0.676654851095817	0.498624968637697	0.589183924941009	X26710	269952	80232865	80242061	9197	+	658	upstream	658	Gdpgp1
1708	chr4	43025338	43026091	754	*	49.9079725577538	-0.23087479700472	0.34138649756704	-0.676285672251528	0.498859287731767	0.589312224408433	X26716	56703	43017635	43025819	8185	-	0	overlapStart	0	Pigo
1709	chr9	5298196	5300215	2020	*	128.115192215851	0.159590811783324	0.237654732597561	0.671523811198708	0.501886895827681	0.592040748500321	X26755	12362	5298508	5307290	8783	+	0	overlapStart	0	Casp1
1710	chr14	8174762	8175210	449	*	15.4669472963365	-0.351061282608528	0.525155406567111	-0.668490275865923	0.503820687035979	0.593698019759813	X26783	68263	8165996	8173025	7030	-	1736	upstream	1736	Pdhb
1711	chr5	3594331	3594914	584	*	15.7897018332116	0.340821570776762	0.51318223828632	0.664133606640156	0.506604802546486	0.596357993852137	X26811	71382	3596066	3637232	41167	+	1151	upstream	1151	Pex1
1712	chr5	104169332	104170144	813	*	241.636359407521	-0.115217494968816	0.174084996874286	-0.661846207528264	0.508069789196531	0.597837246172236	X26822	666279	104170712	104180127	9416	+	567	upstream	567	Dspp
1713	chr7	44197989	44198611	623	*	56.4572855916325	-0.190663102455939	0.288239368737753	-0.661474882112337	0.508307817625472	0.59807273456895	X26824	18050	44198191	44202352	4162	+	0	overlapStart	0	Klk1b3
1714	chr4	47352502	47353301	800	*	116.150411105424	-0.154892592327797	0.236598536046294	-0.654664204251415	0.512683976822496	0.602413216399657	X26860	21812	47353222	47414931	61710	+	0	overlapStart	0	Tgfbr1
1715	chr2	71452931	71453690	760	*	20.7940878902098	0.306056116596251	0.46775140968594	0.654313616717361	0.512909774912588	0.602566365383071	X26865	66559	71453276	71525194	71919	+	0	overlapStart	0	Metap1d
1716	chr11	117609508	117609817	310	*	10.1817275014071	-0.42755240939594	0.655780624471883	-0.651974751069017	0.514417460724517	0.604022823688622	X26879	78403	117611247	117613857	2611	+	1429	upstream	1429	2900041M22Rik
1717	chr8	105951250	105953149	1900	*	163.796614174643	0.154376861819	0.237026292481667	0.651306908624664	0.514848389591669	0.604416382379953	X26884	102465651	105951637	105951699	63	-	0	includeFeature	0	Mir7074
1718	chr3	37182485	37182891	407	*	19.5501696231927	-0.308814633859514	0.474296613742935	-0.6511002290792	0.514981788654269	0.604550501458709	X26885	102639848	37182885	37188593	5709	+	0	overlapStart	0	Gm12532
1719	chr7	126832034	126832439	406	*	21.7189889928171	-0.33325399629423	0.513448611199491	-0.649050341212726	0.516305837964841	0.60585695092238	X26896	78118	126830468	126831639	1172	-	394	upstream	394	4930451I11Rik
1720	chr2	155593113	155593541	429	*	13.1928769240493	-0.400862470273443	0.619126030156601	-0.64746505678666	0.517331002789638	0.606789199459037	X26908	14854	155563181	155592810	29630	-	302	upstream	302	Gss
1721	chr9	53976298	53976692	395	*	7.82639012720902	-0.491582632041943	0.761059423172732	-0.645918856102742	0.518331907294818	0.607692398629541	X26919	270162	53911457	53975301	63845	-	996	upstream	996	Elmod1
1722	chr2	130404960	130405726	767	*	74.8753444015404	-0.186096170435781	0.288372015442766	-0.645333667866661	0.518710979071109	0.608023666126769	X26925	66766	130405239	130408256	3018	+	0	overlapStart	0	Tmem239
1723	chr2	130404960	130405726	767	*	74.8753444015404	-0.186096170435781	0.288372015442766	-0.645333667866661	0.518710979071109	0.608023666126769	X26925	75656	130405259	130406074	816	+	0	overlapStart	0	1700020A23Rik
1724	chr11	105457994	105459209	1216	*	66.4547887432626	-0.178705060494741	0.277863015051904	-0.643140867313195	0.520132698806477	0.609373328892358	X26939	632687	105360798	105456735	95938	-	1258	upstream	1258	Marchf10
1725	chr7	16059920	16060580	661	*	48.8185885906135	-0.195455969441932	0.304004249138467	-0.642938281276808	0.520264148387874	0.609414221617788	X26944	666528	16061814	16096334	34521	+	1233	upstream	1233	Zfp541
1726	chr11	119601545	119602457	913	*	86.5345288002348	0.15735296124523	0.244836250000547	0.64268653536753	0.520427519607426	0.60951510117003	X26948	74370	119602905	119899576	296672	+	447	upstream	447	Rptor
1727	chr11	100712901	100713839	939	*	115.605223084365	-0.15083201632813	0.236147162379337	-0.638720426738984	0.523004821839405	0.611829763225971	X26979	75482	100713850	100714575	726	+	10	upstream	10	Hspb9
1728	chr11	100712901	100713839	939	*	115.605223084365	-0.15083201632813	0.236147162379337	-0.638720426738984	0.523004821839405	0.611829763225971	X26979	14534	100704746	100712465	7720	-	435	upstream	435	Kat2a
1729	chr14	70443780	70444282	503	*	40.7264466714234	-0.241604971904409	0.379148736006496	-0.637230060290296	0.523974999969804	0.612760299912812	X26988	67065	70438757	70443447	4691	-	332	upstream	332	Polr3d
1730	chr10	80577876	80578377	502	*	78.7040450622875	-0.162840798131074	0.256942993833855	-0.633762359896724	0.526235921067546	0.614724723111296	X27017	118445	80567124	80577321	10198	-	554	upstream	554	Klf16
1731	chr11	69008499	69008786	288	*	12.7087466753127	-0.365815142609278	0.577816052328759	-0.633099653661302	0.526668568444543	0.615112559252423	X27023	237823	68985697	69008460	22764	-	38	upstream	38	Pfas
1732	chr15	99717665	99718112	448	*	64.2411147974842	-0.173747535233966	0.274650091656782	-0.632614153470192	0.526985642193268	0.6154145583239	X27026	14555	99717515	99725005	7491	+	0	inside	149	Gpd1
1733	chr19	8817824	8818142	319	*	40.4093324258751	-0.211429933207394	0.335535874998809	-0.630126162241651	0.528612043852467	0.617039896295129	X27038	68693	8820010	8841137	21128	+	1867	upstream	1867	Hnrnpul2
1734	chr4	55349316	55350097	782	*	134.546018889481	-0.140155836466174	0.223531964824672	-0.62700579121248	0.530655439021017	0.61889864790445	X27061	19359	55350043	55392237	42195	+	0	overlapStart	0	Rad23b
1735	chr15	83366549	83367784	1236	*	41.0672546794279	0.211937075766378	0.338191653375971	0.626677428761867	0.530870702222695	0.619103951256345	X27063	69291	83353847	83367282	13436	-	0	overlapStart	0	1700001L05Rik
1736	chr3	65349105	65349824	720	*	32.8936368376306	-0.243065276660409	0.388401526347681	-0.625809272548604	0.53144004913088	0.619607661271507	X27070	319798	65324776	65349429	24654	-	0	overlapStart	0	A730090N16Rik
1737	chr7	140702780	140703418	639	*	71.8469877339782	-0.160787644914714	0.257970298752604	-0.623279678676925	0.533100749377192	0.621085003731767	X27090	258964	140704165	140705267	1103	+	746	upstream	746	Olfr541
1738	chr15	58078441	58079043	603	*	20.2667191080208	-0.283515783055898	0.457064757179571	-0.620296749207707	0.535062434753175	0.622913453907537	X27108	22770	58047003	58076541	29539	-	1899	upstream	1899	Zhx1
1739	chr13	100319362	100320112	751	*	44.7040703230611	0.2018776297181	0.32591419678235	0.619419564140426	0.535639996035676	0.62337600630119	X27119	17952	100281121	100317674	36554	-	1687	upstream	1687	Naip6
1740	chr15	27629881	27630503	623	*	61.2312733489978	0.173373886660936	0.281274442719245	0.616386917292696	0.537639185815358	0.625379808481131	X27133	432940	27542635	27630693	88059	-	0	inside	189	Otulin
1741	chr4	45889564	45890338	775	*	41.5729638619509	-0.212163755793858	0.344250537260359	-0.616306244522713	0.537692418266213	0.625418678149183	X27134	381522	45890303	45950774	60472	+	0	overlapStart	0	Ccdc180
1742	chr19	6384584	6385052	469	*	40.5011108638097	-0.213005045204721	0.346498656109227	-0.614735559429053	0.538729372176158	0.626324739943704	X27147	19309	6384399	6398459	14061	+	0	inside	184	Pygm
1743	chr3	89366152	89366833	682	*	35.9011014748678	-0.221177893762208	0.361991565243266	-0.611002893433641	0.541197664791946	0.628684879771011	X27169	77772	89350219	89365253	15035	-	898	upstream	898	Dcst1
1744	chr4	132221959	132222489	531	*	52.4032127659589	0.177280601224487	0.295256264200964	0.60042960207551	0.548219964443304	0.635369062051818	X27232	664903	132219988	132220489	502	-	1469	upstream	1469	Rps15a-ps4
1745	chrX	71961777	71962380	604	*	34.973867335399	0.217618883625476	0.363372119503843	0.598887124093665	0.549248158283772	0.636350395491874	X27241	208748	71962624	71972722	10099	+	243	upstream	243	Prrg3
1746	chr15	102204382	102204641	260	*	6.39318045363751	-0.566856140043447	0.94997276113398	-0.596707782828207	0.55070249550942	0.637660837978237	X27257	246277	102176999	102204724	27726	-	0	inside	82	Csad
1747	chr3	90230420	90230832	413	*	32.08160376324	0.233829133308826	0.392455004812912	0.595811317071354	0.551301282541714	0.638120063751019	X27267	23922	90231597	90235838	4242	+	764	upstream	764	Jtb
1748	chr16	38522006	38523140	1135	*	79.1134655957936	-0.153967451628381	0.259776954058584	-0.59269095746522	0.55338799414516	0.6399322194238	X27291	76916	38498347	38522663	24317	-	0	overlapStart	0	Timmdc1
1749	chr8	109613413	109614096	684	*	24.047720308755	-0.259670305207655	0.442043673271704	-0.58743133520214	0.556914053893424	0.643163576028898	X27328	244646	109614517	109674386	59870	+	420	upstream	420	Pkd1l3
1750	chr2	127007708	127008453	746	*	18.443533099203	-0.295733117461776	0.505515033123259	-0.585013497293299	0.558538641237708	0.644646335753656	X27345	108011	127008717	127067909	59193	+	263	upstream	263	Ap4e1
1751	chr11	73019214	73019726	513	*	31.9075911913117	-0.217313688373637	0.371481603202174	-0.58499179098074	0.558553236510867	0.644646335753656	X27346	55984	73019008	73042073	23066	+	0	inside	205	Camkk1
1752	chr11	73019214	73019726	513	*	31.9075911913117	-0.217313688373637	0.371481603202174	-0.58499179098074	0.558553236510867	0.644646335753656	X27346	100043309	73015856	73018841	2986	-	372	upstream	372	4732414G09Rik
1753	chr11	117198688	117199275	588	*	29.2127602986375	0.231319808948123	0.395496189428448	0.584885051060581	0.558625010876792	0.644658450703223	X27349	53860	117199661	117362325	162665	+	385	upstream	385	Septin9
1754	chr2	28731545	28732148	604	*	51.5683005376261	0.185974941971225	0.32476956092566	0.572636614839022	0.566890762873286	0.652289159905348	X27429	100526498	28733278	28733351	74	+	1129	upstream	1129	Mir3088
1755	chr7	100862625	100863790	1166	*	35.353731870389	0.205723738245939	0.360467458957771	0.570713758298053	0.568193691012443	0.653573915082867	X27438	320100	100845847	100863446	17600	-	0	overlapStart	0	Relt
1756	chr4	45107703	45108258	556	*	31.843760559959	0.22593792921836	0.397608180798844	0.568242657292469	0.569870209917615	0.655072614190335	X27456	68512	45105208	45108114	2907	-	0	overlapStart	0	Tomm5
1757	chr4	102976556	102977443	888	*	87.7874501641599	-0.137455387811951	0.24420605292678	-0.56286642433537	0.573525844849145	0.658435458487645	X27491	67344	102978606	103005594	26989	+	1162	upstream	1162	Dynlt5
1758	chr3	81034009	81034504	496	*	25.5847629088351	0.242670758069241	0.431525337982013	0.562355756915847	0.573873656658635	0.658810798697919	X27492	54635	81036416	81214040	177625	+	1911	upstream	1911	Pdgfc
1759	chr3	107968697	107969376	680	*	18.4939704087142	-0.28517607502589	0.509223927330397	-0.560020964688213	0.575465137944746	0.660301578516474	X27506	14864	107963696	107969283	5588	-	0	overlapStart	0	Gstm3
1760	chr19	12795797	12796176	380	*	39.4252703139547	0.227246594862944	0.410060781841625	0.554177831496971	0.579457148309886	0.663723853444448	X27554	107321	12796193	12833807	37615	+	16	upstream	16	Lpxn
1761	chr19	12795797	12796176	380	*	39.4252703139547	0.227246594862944	0.410060781841625	0.554177831496971	0.579457148309886	0.663723853444448	X27554	109910	12767020	12796126	29107	-	0	overlapStart	0	Zfp91
1762	chr19	12795797	12796176	380	*	39.4252703139547	0.227246594862944	0.410060781841625	0.554177831496971	0.579457148309886	0.663723853444448	X27554	664779	12763660	12796126	32467	-	0	overlapStart	0	Gm44505
1763	chrX	116679734	116680660	927	*	46.266139716079	0.189049284954807	0.344799411014525	0.548287725894181	0.583494353950565	0.667451897540276	X27591	624153	116681178	116681525	348	+	517	upstream	517	H2ab2
1764	chr9	5344055	5344526	472	*	20.8301210054513	0.244777950411392	0.448859809618492	0.545332741239277	0.585524689621374	0.669434694046013	X27605	12364	5345430	5373032	27603	+	903	upstream	903	Casp12
1765	chr7	105400657	105401522	866	*	67.2298561795122	-0.149325061987552	0.274280739549669	-0.544424162749171	0.5861496221182	0.669906508190205	X27615	74349	105371211	105400054	28844	-	602	upstream	602	Fhip1b
1766	chr7	3721567	3721980	414	*	53.2637012415313	-0.16595853883206	0.305581376775661	-0.543091141820126	0.587067051330149	0.670775579460654	X27622	18733	3711409	3720391	8983	-	1175	upstream	1175	Pirb
1767	chr5	117287273	117287936	664	*	133.206857734715	-0.118211773617811	0.219652009369555	-0.538177519782778	0.590454498367142	0.673593352207962	X27665	23980	117282654	117287625	4972	-	0	overlapStart	0	Pebp1
1768	chr5	135935591	135936398	808	*	128.328841366602	-0.112849862255107	0.20975102621304	-0.538018165119668	0.590564507821008	0.673683682052222	X27667	22628	135908409	135934616	26208	-	974	upstream	974	Ywhag
1769	chr4	53269419	53270338	920	*	66.1082727363715	-0.152689796048925	0.28460954454341	-0.536488670096713	0.591620864181792	0.674608020367523	X27678	381524	53261356	53270232	8877	-	0	overlapStart	0	Mexis
1770	chrX	106222083	106222653	571	*	25.2194961670933	0.235817035939522	0.441197935627854	0.534492609544826	0.593000761280626	0.675844550885076	X27692	407786	106206883	106221158	14276	-	924	upstream	924	Taf9b
1771	chr18	78057615	78058276	662	*	28.2156465425723	0.206215675401081	0.385993765770311	0.534246129570372	0.593171257664003	0.675851193614931	X27700	620235	78043614	78057395	13782	-	219	upstream	219	Siglec15
1772	chr9	98954609	98955079	471	*	69.2838761057425	-0.138512219944471	0.263830454271184	-0.525004667588899	0.599579946189796	0.681701166529635	X27759	26927	98955288	98958543	3256	+	208	upstream	208	Foxl2
1773	chr9	98954609	98955079	471	*	69.2838761057425	-0.138512219944471	0.263830454271184	-0.525004667588899	0.599579946189796	0.681701166529635	X27759	768252	98949781	98955299	5519	-	0	inside	219	Foxl2os
1774	chr1	182750200	182750818	619	*	26.682475585395	-0.221609681103806	0.422708182734547	-0.52426163049456	0.600096580156351	0.682165688168657	X27764	433386	182747126	182749180	2055	-	1019	upstream	1019	Ccdc185
1775	chr5	135979832	135980951	1120	*	71.830194204142	-0.139292474378322	0.266844124126522	-0.521999406336104	0.601670743928671	0.683536602322911	X27781	22788	135980099	135988624	8526	+	0	overlapStart	0	Zp3
1776	chr17	86752174	86752812	639	*	51.2285692003076	-0.16388716928732	0.314388814201601	-0.521288168930297	0.602166041526466	0.684074668368613	X27782	13819	86753700	86833410	79711	+	887	upstream	887	Epas1
1777	chr7	44465098	44465628	531	*	91.9117564781647	-0.138276350220205	0.26887498777883	-0.514277476542175	0.607058006659154	0.688394524719481	X27831	68352	44465391	44467758	2368	+	0	overlapStart	0	Aspdh
1778	chrX	163763130	163763690	561	*	64.2062008645391	0.150218969356045	0.294334533079267	0.510368143977144	0.609793570320936	0.690874640948381	X27857	74264	163760139	163761329	1191	-	1800	upstream	1800	Rnf138rt1
1779	chr18	24122166	24122813	648	*	33.364104662316	-0.187344147552278	0.375565017670374	-0.498832795222441	0.617897181795854	0.69797612579309	X27940	225280	24104757	24121953	17197	-	212	upstream	212	Ino80c
1780	chr7	44752942	44753571	630	*	153.353586044677	-0.0981012669638633	0.197395708487614	-0.496977708965839	0.619204770704979	0.699202925517704	X27950	243963	44731480	44751050	19571	-	1891	upstream	1891	Zfp473
1781	chr13	22036532	22037172	641	*	16.3456817785796	-0.247576287698344	0.500358910225044	-0.494797399704531	0.620743140059048	0.700506990657805	X27967	319168	22035164	22035568	405	-	963	upstream	963	H2ac12
1782	chr4	129697226	129697662	437	*	24.1409480390469	0.218948300023271	0.442951730066787	0.494293813888611	0.621098693333979	0.700714776061259	X27975	230770	129676355	129696838	20484	-	387	upstream	387	Tmem39b
1783	chr4	15945140	15945461	322	*	13.1385924944857	-0.277451986518447	0.566565708668734	-0.489708399702444	0.624340257159204	0.70349171211002	X28010	67460	15917240	15945507	28268	-	0	inside	45	Decr1
1784	chr15	33082995	33084037	1043	*	141.169635277446	-0.137540026708768	0.281810245634753	-0.48805900012248	0.625508050875246	0.704524804090332	X28020	54381	33083129	33594552	511424	+	0	overlapStart	0	Cpq
1785	chr2	30950772	30951396	625	*	63.5744811130766	-0.132987703394304	0.272496190688125	-0.488035091641003	0.625524985273574	0.704524804090332	X28022	30934	30952959	30959015	6057	+	1562	upstream	1562	Tor1b
1786	chr17	24960988	24961736	749	*	84.651215027231	0.123604978698232	0.253486142212446	0.487620260497867	0.625818841985621	0.704805469308742	X28024	52009	24937419	24960689	23271	-	298	upstream	298	Jpt2
1787	chr9	13296738	13297281	544	*	57.9321187074938	-0.15088567386667	0.310182578808057	-0.486441483743158	0.626654184300858	0.705570001452655	X28031	270118	13297957	13709388	411432	+	675	upstream	675	Maml2
1788	chr15	76091424	76091968	545	*	77.5067894297876	0.137270956323397	0.283953527979707	0.48342754288021	0.628792195596777	0.707321184917485	X28057	223649	76085518	76091627	6110	-	0	overlapStart	0	Nrbp2
1789	chr8	66858489	66858834	346	*	25.3473181777279	0.210339127883249	0.435283725258955	0.483223046664831	0.628937372996988	0.707437284052256	X28058	234344	66860217	66890564	30348	+	1382	upstream	1382	Naf1
1790	chr9	56164627	56166092	1466	*	63.5504373222493	0.136125716182404	0.281922572200156	0.482847879543889	0.629203751594586	0.70765802879612	X28062	56434	56131725	56165477	33753	-	0	overlapStart	0	Tspan3
1791	chr12	55493281	55494293	1013	*	141.610127588382	-0.102533741119662	0.215489366045282	-0.475818101845993	0.634203972471257	0.711987748556374	X28113	18035	55489410	55492647	3238	-	633	upstream	633	Nfkbia
1792	chr19	42033823	42034177	355	*	15.0713451131175	-0.247703372011511	0.520792716665635	-0.47562756560312	0.634339733332761	0.712089501110271	X28115	56642	42036000	42045110	9111	+	1822	upstream	1822	Ankrd2
1793	chr3	103738176	103738487	312	*	9.30655039095304	0.316325408795773	0.667043894346334	0.474219779952794	0.635343189637137	0.712798125746672	X28131	99543	103731665	103738001	6337	-	174	upstream	174	Olfml3
1794	chr4	41713107	41713521	415	*	22.9131239426577	-0.211890943561529	0.449897477603026	-0.470976064792464	0.637657827480329	0.71467040813589	X28160	69961	41712033	41713534	1502	-	0	inside	12	Rpp25l
1795	chr4	48124427	48125139	713	*	30.9656842506538	0.17879695158641	0.38172330528342	0.468394119802714	0.639502772310707	0.716178660027614	X28182	67727	48124915	48186507	61593	+	0	overlapStart	0	Stx17
1796	chr6	134919273	134920001	729	*	26.4179488392299	0.190911550483586	0.410483193418241	0.46508981011816	0.641867142879048	0.718208023060832	X28206	12576	134920401	134925513	5113	+	399	upstream	399	Cdkn1b
1797	chr17	35242625	35243117	493	*	25.2337810897757	0.188352524521873	0.406318198512634	0.463559164249486	0.642963617056695	0.719288767826682	X28212	102465589	35244075	35244135	61	+	957	upstream	957	Mir6975
1798	chr15	98570443	98571107	665	*	19.2063048766046	0.228312314748161	0.492745708884865	0.463347139571963	0.643115561797162	0.719433248710887	X28213	73863	98571004	98589580	18577	+	0	overlapStart	0	Tex49
1799	chr15	98570443	98571107	665	*	19.2063048766046	0.228312314748161	0.492745708884865	0.463347139571963	0.643115561797162	0.719433248710887	X28213	12455	98538689	98570923	32235	-	0	overlapStart	0	Ccnt1
1800	chr7	105203495	105204088	594	*	31.7085453866161	-0.176203459633789	0.384077723691748	-0.458770318518148	0.646399111449651	0.722261642585231	X28246	259072	105203359	105204376	1018	-	0	inside	287	Olfr686
1801	chr9	96365715	96366056	342	*	10.5325100544361	0.27971020305219	0.6209854273794	0.45042957647587	0.652400722718039	0.727371033266357	X28308	11933	96332655	96364442	31788	-	1272	upstream	1272	Atp1b3
1802	chr5	108134153	108134567	415	*	33.1180270148472	-0.168586049056874	0.376054393386843	-0.448302298873693	0.653935041765141	0.728798469336827	X28319	73130	108106366	108132620	26255	-	1532	upstream	1532	Tmed5
1803	chr3	108937986	108938898	913	*	53.6150914271443	-0.136964359265489	0.306938618743008	-0.446227196259608	0.655433139657481	0.729956534394738	X28338	66715	108940059	108960774	20716	+	1160	upstream	1160	Henmt1
1804	chr3	89103404	89104116	713	*	71.6880453985985	-0.114812915287007	0.260680631789618	-0.440435158142729	0.659621965616425	0.73363321437382	X28376	110196	89093588	89101959	8372	-	1444	upstream	1444	Fdps
1805	chr13	75945766	75946715	950	*	118.740950951891	0.0988529595033755	0.224937937154463	0.439467707199137	0.660322676034717	0.734233112873334	X28383	73296	75869537	75943925	74389	-	1840	upstream	1840	Rhobtb3
1806	chr6	4086503	4087111	609	*	80.0761196131108	-0.118701175990447	0.27138755270624	-0.437386220579298	0.661831275568951	0.735469064055198	X28401	12068	4076899	4086972	10074	-	0	overlapStart	0	Bet1
1807	chr6	129690118	129691123	1006	*	46.7849205410963	0.169990604495369	0.390892816944527	0.434877790347049	0.663651136385919	0.737024297669728	X28419	735268	129691535	129691643	109	+	411	upstream	411	Mir680-1
1808	chr15	27630748	27630978	231	*	71.9090980308722	0.118925686835686	0.276685991189231	0.42982185807286	0.667325231436935	0.740114967473068	X28457	432940	27542635	27630693	88059	-	54	upstream	54	Otulin
1809	chr1	173629590	173631273	1684	*	113.114873487414	0.0958607910957783	0.224130825813259	0.427700164615675	0.668869430024495	0.74159306123105	X28466	236312	173630917	173647928	17012	+	0	overlapStart	0	Ifi209
1810	chr1	93372232	93372922	691	*	102.655257785476	0.0965033360462998	0.226593018535891	0.425888390868557	0.670189174572912	0.742746728363328	X28477	404545	93373930	93404303	30374	+	1007	upstream	1007	Ano7
1811	chr12	82169109	82169617	509	*	29.4747348822638	0.178237063012378	0.426476042990175	0.417929836721178	0.675998417001766	0.747894487292486	X28527	217692	82169320	82451786	282467	+	0	overlapStart	0	Sipa1l1
1812	chr7	125366701	125367301	601	*	57.6938916784816	0.118759381794243	0.284189799337691	0.417887559901918	0.676029328361184	0.747896875796366	X28528	75861	125368861	125371013	2153	+	1559	upstream	1559	4930571K23Rik
1813	chr18	46312231	46312987	757	*	70.7760757559953	0.113142583455319	0.271605584955184	0.416569429063793	0.676993374118515	0.748759037025318	X28536	240261	46282151	46311928	29778	-	302	upstream	302	Ccdc112
1814	chr5	138255257	138255638	382	*	52.8696471722862	-0.12900666593425	0.312128059246498	-0.413313260735617	0.679377115509625	0.750685192122651	X28563	66096	138255482	138259398	3917	+	0	overlapStart	0	Lamtor4
1815	chr3	87433284	87433826	543	*	110.15746667379	-0.0943039710191389	0.229687946875782	-0.410574313114217	0.681384702127153	0.752350356277466	X28584	329693	87435773	87500678	64906	+	1946	upstream	1946	Fcrl5
1816	chr4	124695456	124696557	1102	*	125.931125033966	-0.0879657447040284	0.214281185873345	-0.410515483874643	0.681427847453219	0.752371673726467	X28585	67205	124678160	124693600	15441	-	1855	upstream	1855	Utp11
1817	chr6	54993895	54994457	563	*	16.5752422930708	-0.206497947148785	0.508916523831708	-0.405759957633192	0.684918982890601	0.75535425323259	X28618	110175	54982580	54992950	10371	-	944	upstream	944	Ggct
1818	chr2	125509139	125509458	320	*	26.59198687594	0.163714457422208	0.40800076477935	0.401260172908613	0.688228582808357	0.757949735481684	X28657	14118	125300594	125507993	207400	-	1145	upstream	1145	Fbn1
1819	chr11	120100306	120100608	303	*	8.64559050688206	-0.289791891903008	0.725728392454625	-0.399311774096157	0.689663492619249	0.759233649257251	X28669	78777	120090531	120098731	8201	-	1574	upstream	1574	Tepsin
1820	chr4	53713871	53714231	361	*	13.6257097464174	-0.226906604167388	0.577735896699814	-0.392751437920927	0.694503075167992	0.763575961658782	X28706	246179	53713998	53777890	63893	+	0	overlapStart	0	Fktn
1821	chr5	76332154	76332601	448	*	28.7575285266081	-0.149474955306017	0.381893660500535	-0.391404652043988	0.695498154224289	0.764563470758369	X28710	79455	76312115	76331156	19042	-	997	upstream	997	Pdcl2
1822	chr13	22179605	22180058	454	*	14.6724422104484	-0.23152905280045	0.59979493719539	-0.386013683081535	0.699486535088393	0.76790064529453	X28749	632534	22178686	22179582	897	-	22	upstream	22	Vmn1r191
1823	chr6	122610317	122610632	316	*	61.571588417466	-0.106182642086407	0.275855969808437	-0.384920587943568	0.700296251984865	0.768446214063497	X28762	14562	122605403	122610087	4685	-	229	upstream	229	Gdf3
1824	chr10	79909167	79910890	1724	*	291.862650922159	0.0821241687499964	0.213486455182831	0.384680932940991	0.700473823464957	0.768560901873024	X28765	216154	79894708	79908923	14216	-	243	upstream	243	Med16
1825	chr11	70505234	70506226	993	*	69.4724326587995	0.106414941953908	0.277333133779577	0.383707999486588	0.701194882928407	0.76913813992644	X28773	75604	70505244	70511178	5935	+	0	overlapStart	0	Tm4sf5
1826	chr2	172248054	172248612	559	*	78.5207918371019	-0.104783364672631	0.275942144044751	-0.37972947204338	0.704146240472682	0.771410305653036	X28809	17201	172248492	172251114	2623	+	0	overlapStart	0	Mc3r
1827	chr7	126974822	126975527	706	*	32.3706866440862	-0.141463715230418	0.375956149248073	-0.376277168263775	0.706710851285161	0.773360881294371	X28841	52858	126975914	126980501	4588	+	386	upstream	386	Cdipt
1828	chr14	55822571	55823086	516	*	74.0186915141178	0.107488349350353	0.28954588590518	0.371230794781706	0.710465638355979	0.776671555102845	X28870	73181	55823144	55833943	10800	+	57	upstream	57	Nfatc4
1829	chr13	23621591	23622266	676	*	19.201879667207	0.177422083777019	0.479378855620933	0.370108280114289	0.711301812865999	0.777333674372015	X28880	319179	23583670	23621124	37455	-	466	upstream	466	H2bc6
1830	chr13	23621591	23622266	676	*	19.201879667207	0.177422083777019	0.479378855620933	0.370108280114289	0.711301812865999	0.777333674372015	X28880	50709	23620629	23622558	1930	-	0	inside	291	H1f4
1831	chr11	54866536	54866951	416	*	16.7038259564855	-0.187518137187648	0.50926511297059	-0.368213200574132	0.712714268117741	0.778496326312435	X28894	15254	54866383	54870501	4119	+	0	inside	152	Hint1
1832	chr8	46616175	46616794	620	*	36.504758209603	-0.146360274491618	0.401914660038574	-0.364157591259724	0.715740333193283	0.781102373994232	X28920	12367	46617291	46639689	22399	+	496	upstream	496	Casp3
1833	chr9	106248814	106249568	755	*	171.558230091298	-0.0728325008814965	0.201509985455063	-0.361433706210743	0.717775254657398	0.78302529508977	X28931	11655	106233455	106248654	15200	-	159	upstream	159	Alas1
1834	chr3	96059307	96059732	426	*	13.9102579580428	0.225290260479439	0.627496808749355	0.359030129457485	0.719572549847081	0.784418911985377	X28951	22365	95999832	96058466	58635	-	840	upstream	840	Vps45
1835	chr7	45016507	45017210	704	*	36.9018993885829	-0.123174074332164	0.345379873442514	-0.3566336193955	0.721366105686333	0.785747563815923	X28975	20130	45017961	45021647	3687	+	750	upstream	750	Rras
1836	chr7	45016507	45017210	704	*	36.9018993885829	-0.123174074332164	0.345379873442514	-0.3566336193955	0.721366105686333	0.785747563815923	X28975	233208	45002948	45016363	13416	-	143	upstream	143	Scaf1
1837	chr13	58215181	58215827	647	*	26.5861434863733	-0.148765644305206	0.417469661138299	-0.356350791814601	0.72157787610463	0.785923986186915	X28977	56085	58176156	58215653	39498	-	0	overlapStart	0	Ubqln1
1838	chr3	88538159	88538576	418	*	69.3531141557086	-0.095624799538619	0.268916708002821	-0.355592630330786	0.722145663530921	0.786379577224559	X28983	100316808	88536301	88536382	82	-	1776	upstream	1776	Mir1905
1839	chr8	3720335	3720649	315	*	14.0080180005164	-0.220318689097759	0.627971156232529	-0.350842052076956	0.725706847010002	0.789437770775417	X29012	75863	3707064	3720651	13588	-	0	inside	1	Clec4g
1840	chr1	4855694	4856251	558	*	30.842752333219	0.141523400219729	0.404531856271812	0.349844883723167	0.726455112579453	0.79011819588256	X29018	21399	4857814	4897909	40096	+	1562	upstream	1562	Tcea1
1841	chr5	67607297	67608042	746	*	30.1960961923428	-0.130255293995651	0.377099612602007	-0.345413491933556	0.729783535553142	0.792806474390127	X29051	330096	67607882	67623552	15671	+	0	overlapStart	0	Shisa3
1842	chr19	4214432	4215036	605	*	47.3940676501534	-0.106393770949334	0.308175504662843	-0.345237597860782	0.729915755359169	0.79289843583984	X29054	56708	4214238	4223490	9253	+	0	inside	193	Clcf1
1843	chr19	4214432	4215036	605	*	47.3940676501534	-0.106393770949334	0.308175504662843	-0.345237597860782	0.729915755359169	0.79289843583984	X29054	105948585	4214357	4233297	18941	+	0	inside	74	Gm45928
1844	chr1	16687980	16688663	684	*	45.9091145257646	0.110216771011783	0.319500327607084	0.344966065722867	0.730119882188192	0.793052139454767	X29056	17087	16688051	16709611	21561	+	0	overlapStart	0	Ly96
1845	chr5	136115027	136115985	959	*	105.259931598925	-0.0976468231387859	0.285876100947647	-0.341570431438996	0.732674192500346	0.795006277189512	X29086	20022	136116631	136122947	6317	+	645	upstream	645	Polr2j
1846	chr4	14826192	14826729	538	*	43.5731552464902	-0.120551248824157	0.358499522367401	-0.336266135106905	0.736670184781749	0.798449387063319	X29119	72201	14809498	14826587	17090	-	0	overlapStart	0	Otud6b
1847	chr10	116984238	116984711	474	*	84.1724276393299	-0.0897604601780444	0.274055029049936	-0.327527141133721	0.743269218312661	0.80422091258411	X29169	382427	116986314	117025040	38727	+	1602	upstream	1602	Best3
1848	chr17	28856554	28857041	488	*	10.9307978918022	0.204101471200556	0.625721455287538	0.326185828335973	0.744283762904459	0.805125440122965	X29176	433091	28858411	28890309	31899	+	1369	upstream	1369	Pnpla1
1849	chr15	9748228	9749221	994	*	58.5339607225614	0.0933238202804224	0.289194894682544	0.322702170738063	0.746920808020888	0.807344634399458	X29198	320277	9578193	9748868	170676	-	0	overlapStart	0	Spef2
1850	chr17	24802745	24803723	979	*	71.1135060940232	-0.0838817431758623	0.265482434398266	-0.315959673060804	0.752033117520541	0.811810966312064	X29237	75178	24804289	24839788	35500	+	565	upstream	565	Meiob
1851	chr7	98320304	98322246	1943	*	225.108050866152	-0.0547995554301743	0.174105870599809	-0.314748464491089	0.752952643645716	0.812497893397922	X29248	66190	98206389	98321208	114820	-	0	overlapStart	0	Acer3
1852	chr4	20042013	20042482	470	*	16.4093451666414	-0.161231684319152	0.517150712314726	-0.311769239565564	0.75521590292697	0.81438325516872	X29268	14590	20042052	20066750	24699	+	0	overlapStart	0	Ggh
1853	chr4	150201615	150202260	646	*	42.5229333157246	-0.116334769953518	0.385547645367666	-0.301739023312096	0.762851017644337	0.820621444185144	X29339	12353	150187015	150201332	14318	-	282	upstream	282	Car6
1854	chr17	28231509	28232531	1023	*	87.604845312399	0.0846617907041792	0.281795479040975	0.300437008401646	0.76384383812328	0.8213299051175	X29352	19015	28232700	28301474	68775	+	168	upstream	168	Ppard
1855	chr2	24276316	24278103	1788	*	323.903536196423	0.0583477830901691	0.194455396761385	0.300057411940937	0.764133363569777	0.821473298168327	X29358	54450	24276954	24283426	6473	+	0	overlapStart	0	Il36rn
1856	chr17	75858561	75859200	640	*	45.6740014037259	-0.0941818682183798	0.319334551171092	-0.294931656699808	0.768046088439223	0.824630405266032	X29395	100043885	75861023	75889039	28017	+	1822	upstream	1822	Gm4710
1857	chr8	87471825	87472918	1094	*	65.8715883520755	-0.0885933813017705	0.303714504422518	-0.291699540231777	0.770516360783218	0.82681445881542	X29412	12404	87468405	87472609	4205	-	0	overlapStart	0	Cbln1
1858	chr4	11485550	11486243	694	*	59.7080898182225	-0.0872505013298305	0.300258504252447	-0.290584613238709	0.771369029374133	0.827393611279341	X29423	66185	11485958	11550684	64727	+	0	overlapStart	0	Virma
1859	chr18	10608900	10610450	1551	*	51.7675594630886	-0.0992094402294733	0.344380412941587	-0.288080960766781	0.773284766233656	0.829024100923958	X29439	77805	10566507	10610352	43846	-	0	overlapStart	0	Esco1
1860	chr11	77929078	77929696	619	*	24.2608314099035	0.122103459364502	0.426331204230367	0.28640516610772	0.774567818378032	0.830004920240012	X29453	20370	77930800	77979048	48249	+	1103	upstream	1103	Sez6
1861	chr11	77929078	77929696	619	*	24.2608314099035	0.122103459364502	0.426331204230367	0.28640516610772	0.774567818378032	0.830004920240012	X29453	791423	77912127	77929288	17162	-	0	overlapStart	0	Gm11190
1862	chr10	80576792	80577337	546	*	73.4310661774299	0.0786825990796952	0.276623887373502	0.284438917501932	0.776074038217903	0.83108281488176	X29472	118445	80567124	80577321	10198	-	0	overlapStart	0	Klf16
1863	chr6	24664764	24665373	610	*	95.2254199225469	-0.0761349397593692	0.273394633875867	-0.278480007745645	0.780643909817002	0.8348435361119	X29512	73178	24613805	24665009	51205	-	0	overlapStart	0	Wasl
1864	chr19	5844055	5845440	1386	*	107.763124818909	-0.07344898488038	0.267408854475057	-0.274669232716941	0.783570371031151	0.837292269776346	X29536	66961	5824708	5845478	20771	-	0	inside	37	Neat1
1865	chr1	84842394	84843435	1042	*	17.2194440965732	0.149388606785873	0.546857131945504	0.273176663627676	0.784717417702108	0.83826252902678	X29545	14897	84721189	84840516	119328	-	1877	upstream	1877	Trip12
1866	chr3	89337424	89337773	350	*	38.410751844327	-0.09303377804291	0.34248605704005	-0.271642527135143	0.785896896612887	0.839295230737974	X29553	13639	89333390	89338028	4639	-	0	inside	254	Efna4
1867	chr9	13246524	13247194	671	*	60.840449946788	-0.0935472850353701	0.349251171055101	-0.267851027536315	0.788813990986612	0.841726962488706	X29577	66396	13246955	13292520	45566	+	0	overlapStart	0	Ccdc82
1868	chr9	13246524	13247194	671	*	60.840449946788	-0.0935472850353701	0.349251171055101	-0.267851027536315	0.788813990986612	0.841726962488706	X29577	77532	13242607	13245829	3223	-	694	upstream	694	Jrkl
1869	chr5	67464023	67465123	1101	*	69.0978019323148	-0.0903175002984709	0.340577024542412	-0.265189645190595	0.790863371369057	0.843394063240053	X29595	320479	67463897	67477632	13736	+	0	inside	125	C330024D21Rik
1870	chr2	29758898	29759445	548	*	24.0210366147967	-0.126623355263111	0.486665326229109	-0.26018569320367	0.794720539494163	0.846027420884922	X29647	433416	29759312	29764089	4778	+	0	overlapStart	0	Gm13547
1871	chr5	114089367	114091315	1949	*	275.044604076524	-0.0433352376405303	0.168938739707846	-0.256514507658055	0.797553579615617	0.848328003715574	X29672	68666	114026910	114091570	64661	-	0	inside	254	Svop
1872	chr9	110947655	110947928	274	*	19.3645819480755	-0.126766694559548	0.502204341807273	-0.252420546790486	0.800716020185439	0.850946134860012	X29698	21667	110939603	110946158	6556	-	1496	upstream	1496	Tdgf1
1873	chr17	80480206	80480700	495	*	38.3222909099897	0.0936036776670903	0.372776976333651	0.251098333882378	0.801738084019423	0.851888888992257	X29703	20662	80393751	80480453	86703	-	0	overlapStart	0	Sos1
1874	chr13	59710095	59710749	655	*	47.5071412967992	-0.0881393926895208	0.352125299449338	-0.250306901626652	0.802350019594536	0.852226113179495	X29713	72219	59699806	59710330	10525	-	0	overlapStart	0	Spata31d1a
1875	chr13	59710095	59710749	655	*	47.5071412967992	-0.0881393926895208	0.352125299449338	-0.250306901626652	0.802350019594536	0.852226113179495	X29713	238662	59712284	59719295	7012	+	1534	upstream	1534	Spata31d1b
1876	chr9	48355165	48355726	562	*	14.3862332368403	-0.153665394530305	0.619527350177651	-0.248036498285735	0.804106167423648	0.853715300906844	X29727	78252	48318006	48353454	35449	-	1710	upstream	1710	Nxpe2
1877	chr12	69204019	69204562	544	*	48.1166359094211	0.0797079486347877	0.326318810168368	0.244264033059146	0.807026337347459	0.856124440624623	X29751	109065	69182834	69204267	21434	-	0	overlapStart	0	Dnaaf2
1878	chr9	4375875	4377089	1215	*	75.728178679046	-0.0758144054724414	0.311188453701037	-0.243628594090696	0.807518480570828	0.856588941125127	X29753	78100	4376562	4386870	10309	+	0	overlapStart	0	Msantd4
1879	chr17	8335049	8335640	592	*	23.9433992458292	-0.110879132408213	0.455923322322674	-0.243196886360948	0.807852878793684	0.856764544399237	X29759	320111	8337459	8344113	6655	+	1818	upstream	1818	Prr18
1880	chr2	78866609	78867136	528	*	39.292238395452	-0.0802979700968631	0.337091909152313	-0.238207942453407	0.811719817220663	0.859745256436718	X29798	22193	78868124	78921293	53170	+	987	upstream	987	Ube2e3
1881	chr16	84969014	84970605	1592	*	157.582498475299	0.0531563632181643	0.223477744218032	0.237859762743548	0.811989864577476	0.85988699513236	X29803	100038614	84972214	84979451	7238	+	1608	upstream	1608	Gm10791
1882	chr7	79792937	79794120	1184	*	85.2456313977901	-0.0575483917803744	0.244032532144965	-0.235822622805833	0.813570312720541	0.86100263535702	X29821	17292	79792241	79793788	1548	-	0	overlapStart	0	Mesp1
1883	chr3	95740293	95740813	521	*	9.14299736198568	-0.151901449806837	0.658248336841567	-0.230766173349858	0.817496461732868	0.86421054526046	X29855	13601	95734147	95739569	5423	-	723	upstream	723	Ecm1
1884	chr5	137292503	137293092	590	*	41.6104738061609	0.0740564293273732	0.333229744039237	0.222238352524297	0.824128339534992	0.869822911549472	X29903	102466887	137293780	137293876	97	+	687	upstream	687	Mir8116
1885	chr5	137292503	137293092	590	*	41.6104738061609	0.0740564293273732	0.333229744039237	0.222238352524297	0.824128339534992	0.869822911549472	X29903	70240	137294629	137295665	1037	+	1536	upstream	1536	Ufsp1
1886	chr11	115367650	115368459	810	*	69.0788233791966	0.0675930375076611	0.304308375182281	0.222120201151785	0.82422031238745	0.869861805024588	X29905	217310	115347707	115367756	20050	-	0	overlapStart	0	Hid1
1887	chr8	3695976	3696233	258	*	34.2422553392695	-0.0842706801884963	0.382552688862023	-0.220285159775443	0.825649077095838	0.870874624765114	X29922	14128	3681737	3694175	12439	-	1800	upstream	1800	Fcer2a
1888	chr7	109986678	109987135	458	*	82.7688598268175	-0.0575208332684424	0.262016035798593	-0.219531728633043	0.826235866737077	0.871151996041586	X29932	233724	109972187	109986929	14743	-	0	overlapStart	0	Tmem41b
1889	chr6	125195876	125196207	332	*	26.5420148294307	-0.0979110098421673	0.449015935391934	-0.218056870869635	0.827384800835712	0.872035121027747	X29945	100526526	125195792	125195878	87	+	0	overlapEnd	83	Mir3098
1890	chr14	56812558	56813196	639	*	34.907116364298	-0.0776105279743703	0.356254848169154	-0.217851148898667	0.827545090450618	0.87217493487317	X29946	219105	56790585	56811716	21132	-	841	upstream	841	Zmym5
1891	chr4	26345626	26347001	1376	*	175.269962969831	0.0491085914418558	0.225712376746471	0.217571549020621	0.82776295403402	0.8722297874021	X29952	242362	26324506	26346891	22386	-	0	overlapStart	0	Manea
1892	chr3	89177206	89177907	702	*	18.2506051638858	-0.118216568506329	0.5474393457853	-0.215944596267095	0.829030934309172	0.873194890219587	X29964	24045	89177473	89182765	5293	+	0	overlapStart	0	Scamp3
1893	chr5	143166632	143166913	282	*	8.03161466164736	-0.165069657335239	0.764879027309636	-0.215811457029813	0.829134717338449	0.873267063135513	X29966	100042605	143164779	143165751	973	-	880	upstream	880	Rbakdn
1894	chr4	3939324	3939703	380	*	13.9930901215023	-0.118140552747194	0.552345922113276	-0.213888702744809	0.830633850282296	0.874379125767445	X29982	56711	3900996	3938423	37428	-	900	upstream	900	Plag1
1895	chr4	6452338	6454294	1957	*	204.048285406445	0.0430213614578085	0.203056882431621	0.211868521483362	0.83220960930291	0.875709532709638	X29993	18201	6396207	6454271	58065	-	0	overlapStart	0	Nsmaf
1896	chr11	120796330	120796628	299	*	20.0778247654897	0.104386504833214	0.493523244343752	0.211512843679772	0.83248711110987	0.875891779635917	X29997	68730	120789201	120796403	7203	-	0	overlapStart	0	Dus1l
1897	chr8	4325528	4326223	696	*	47.2911098034411	-0.0733464845236779	0.350994213655075	-0.208967788271735	0.834473384699497	0.877395726285026	X30017	15568	4285382	4325413	40032	-	114	upstream	114	Elavl1
1898	chr16	4680878	4681254	377	*	25.322413094821	0.0874721458189176	0.428139314698198	0.204307669994235	0.838113076598125	0.880285094695778	X30049	78885	4626133	4679777	53645	-	1100	upstream	1100	Coro7
1899	chr4	3938573	3939168	596	*	72.8813377473365	-0.0587501688827736	0.288526424648656	-0.203621449766048	0.838649329813498	0.880731091679493	X30053	66433	3938888	3951046	12159	+	0	overlapStart	0	Chchd7
1900	chr4	3938573	3939168	596	*	72.8813377473365	-0.0587501688827736	0.288526424648656	-0.203621449766048	0.838649329813498	0.880731091679493	X30053	56711	3900996	3938423	37428	-	149	upstream	149	Plag1
1901	chr11	86483802	86484245	444	*	93.7025567348386	0.0500932325653194	0.247889186417446	0.202079135799665	0.839854858597929	0.881615751753117	X30066	76892	86484657	86499025	14369	+	411	upstream	411	Rnft1
1902	chr9	106562168	106563150	983	*	55.4281854014263	-0.0777043052437791	0.391037032499134	-0.198713417875457	0.842486927393342	0.883872818014994	X30083	68265	106503225	106561625	58401	-	542	upstream	542	Iqcf3
1903	chr2	120402431	120403008	578	*	30.8044035455139	-0.0867817481644702	0.441276288520673	-0.196660800550593	0.844092987602138	0.885034343766355	X30101	76051	120403896	120461700	57805	+	887	upstream	887	Ganc
1904	chr8	84946625	84947228	604	*	119.121323472132	-0.0455850036079526	0.234258982187572	-0.194592340418574	0.845712099894276	0.886337054858166	X30114	234542	84946991	84956603	9613	+	0	overlapStart	0	Rtbdn
1905	chr15	80697032	80697412	381	*	25.6761557781004	0.0786713861598232	0.405035328915977	0.194233392850882	0.845993137021977	0.886408253022728	X30122	106059	80691025	80697610	6586	-	0	inside	197	A430088P11Rik
1906	chr3	40904091	40904389	299	*	31.6170535979211	-0.0756729798388485	0.392795784633343	-0.192652219802934	0.847231345419849	0.887411007991367	X30132	73297	40900196	40902543	2348	-	1547	upstream	1547	1700034I23Rik
[truncated: 93 more rows]
