# Supplementary material for: Broad-spectrum antibiotics disrupt homeostatic efferocytosis
Source: Nat Metab. Author manuscript; Available in PMC 2024 Sep 20. (PMC7616532; doi:10.1038/s42255-024-01107-7)
Supplement: Supplementary Table 10 [file EMS197952-supplement-Supplementary_Table_10.xlsx]

## Sheet: Fig. 1
Figure	p value
1a, D0 vs D7	<0.0001
1a, D3 vs D7	<0.0001
1b, SPF vs GF	0.0005
1c, C vs Abx	<0.0001
1c, C vs Abx+FMT	0.7162
1c, Abx vs Abx+FMT	<0.0001
1f, C vs K	0.7544
1f, C vs M	0.6026
1f, C vs A	0.0074
1f, C vs V	<0.0001
1g, C vs Abx	0.0136
1h, B6 vs J:DO	0.3407
2b (%), V vs B
2b (MFI), V vs B

## Sheet: Fig. 2
Figure	p value
2b (%), V vs B	0.0021
2b (MFI), V vs B	0.0026
2c (%), 0 vs 3	<0.0001
2c (%), 0 vs 5	<0.0001
2c (%), 0 vs 7	<0.0001
2c (MFI), 0 vs 3	<0.0001
2c (MFI), 0 vs 5	<0.0001
2c (MFI), 0 vs 7	<0.0001
2d (%), V vs 1	<0.0001
2d (%), V vs 2	<0.0001
2d (%), V vs 3	0.007
2d (MFI), V vs 1	<0.0001
2d (MFI), V vs 2	<0.0001
2d (MFI), V vs 3	0.0796
2e (1), V vs B	0.048
2e (2+), V vs B	0.0324
2f, V vs B	0.0096

## Sheet: Fig. 3
Figure	p value
3a, Abx vs Abx+But	<0.0001
3b, Abx vs Abx+But	<0.0001
3d, C vs Abx	0.018
3d, C vs Abx+But	0.2956
3d, Abx vs Abx+But	0.0474
3e (WT), Veh vs But	0.016
3e (Veh), WT vs Timd4-/-	0.0717
3e (Timd4-/-), Veh vs But	0.7669
3e (But), WT vs Timd4-/-	0.0002
3f (%), Veh vs But	<0.0001
3f (%), Veh vs R9	0.0002
3f (%), But vs R9	0.0932
3f (MFI), Veh vs But	0.0001
3f (MFI), Veh vs R9	0.002
3f (MFI), But vs R9	0.0159

## Sheet: Fig. 4
Figure	p value
4a (Day 1), C vs Abx	0.0043
4a (Day 7), C vs Abx	0.0046
4a (Day 14), C vs Abx	0.0025
4a (Day 21), C vs Abx	0.221
4b, C vs D21	<0.0001
4d, C vs C	0.0448
4d, C vs Abx	0.0329
4e, C vs C	0.012
4e, C vs Abx	0.0236
4f, C vs C	0.0004
4f, C vs Abx	<0.0001

## Sheet: ED Fig. 1
Figure	p value
1c, D0 vs D3	0.0758
1c, D0 vs D7	0.0141
1g, B6 vs J:DO	<0.0001

## Sheet: ED Fig. 2
Figure	p value
2a (%), V vs B	0.0008
2a (MFI), V vs B	0.0277

## Sheet: ED Fig. 3
Figure	p value
3b, C vs Abx	0.037
3b, C vs Abx+But	0.2857
3b, Abx vs Abx+But	0.1

## Sheet: ED Fig. 6
Figure	p value
6c (WT), Veh vs But	<0.0001
6c (Ffar2-/-), Veh vs But	<0.0001
6c (Hcar2-/-), Veh vs But	<0.0001
6d (%), Veh vs But	<0.0001
6d (%), But vs Nia	<0.0001
6d (MFI), Veh vs But	0.0002
6d (MFI), But vs Nia	<0.0001
6g (H3K9ac), C vs B	0.0002
6g (H3K27ac), C vs B	0.0006
6g (H3K27me3), C vs B	0.9771
6g (H3K36me3), C vs B	>0.9999

## Sheet: ED Fig. 7
Figure	p value
7c, C vs D21	<0.0001
