# Supplementary material for: Broad-spectrum antibiotics disrupt homeostatic efferocytosis
Source: Nat Metab. Author manuscript; Available in PMC 2024 Sep 20. (PMC7616532; doi:10.1038/s42255-024-01107-7)
Supplement: Table 7 [file EMS197952-supplement-Table_7.xlsx]

## Sheet: Cluster0
Large Peritoneal Macrophages (Adgre1+ Itgam+ Fcer1g+ Lyz2+)
Genes	p_val	avg_logFC	pct.1	pct.2	p_val_adj	cluster	up?		Genes Up - no RPs	Genes Down - no RPs		All Genes Analysis - Up								All Genes Analysis - Down
PRG4	3.10657e-59	1.07022	0.986	0.572	4.2268e-55	0	1		PRG4	CORO1A		Hallmark								Hallmark
FN1	2.54167e-53	0.993859	0.991	0.635	3.45819e-49	0	1		FN1	LTB		HALLMARK_COMPLEMENT [200]	Genes encoding components of the complement system, which is part of the innate immune system.	30		6.08 e-25	3.04 e-23			HALLMARK_ALLOGRAFT_REJECTION [200]	Genes up-regulated during transplant rejection.	7		7.81 e-9	3.91 e-7
CFH	4.82201e-51	0.905142	0.932	0.371	6.56082e-47	0	1		CFH	IGHM		HALLMARK_MTORC1_SIGNALING [200]	Genes up-regulated through activation of mTORC1 complex.	25		5.14 e-19	1.28 e-17			HALLMARK_IL2_STAT5_SIGNALING [199]	Genes up-regulated by STAT5 in response to IL2 stimulation.	5		6.24 e-6	1.56 e-4
F5	8.37726e-50	0.945782	0.937	0.385	1.13981e-45	0	1		F5	CD79A		HALLMARK_KRAS_SIGNALING_UP [200]	Genes up-regulated by KRAS activation.	24		6.87 e-18	8.59 e-17			HALLMARK_HYPOXIA [200]	Genes up-regulated in response to low oxygen levels (hypoxia).	4		1.36 e-4	2.27 e-3
GDA	9.40293e-50	0.908648	0.982	0.434	1.27936e-45	0	1		GDA	CD79B		HALLMARK_TNFA_SIGNALING_VIA_NFKB [200]	Genes regulated by NF-kB in response to TNF [GeneID=7124].	24		6.87 e-18	8.59 e-17			HALLMARK_ESTROGEN_RESPONSE_EARLY [200]	Genes defining early response to estrogen.	3		2.27 e-3	1.89 e-2
FAM46A	1.11491e-49	0.908398	0.986	0.54	1.51694e-45	0	1		FAM46A	IGLC2		HALLMARK_COAGULATION [138]	Genes encoding components of blood coagulation system; also up-regulated in platelets.	18		2.17 e-14	2.17 e-13			HALLMARK_INTERFERON_GAMMA_RESPONSE [200]	Genes up-regulated in response to IFNG [GeneID=3458].	3		2.27 e-3	1.89 e-2
ITGAM	3.40306e-49	0.909482	0.977	0.473	4.6302e-45	0	1		ITGAM	LY6D		HALLMARK_ADIPOGENESIS [200]	Genes up-regulated during adipocyte differentiation (adipogenesis).	20		1.33 e-13	8.32 e-13			HALLMARK_KRAS_SIGNALING_UP [200]	Genes up-regulated by KRAS activation.	3		2.27 e-3	1.89 e-2
FLNB	1.93691e-48	0.824831	0.955	0.408	2.63535e-44	0	1		FLNB	TMSB10		HALLMARK_HYPOXIA [200]	Genes up-regulated in response to low oxygen levels (hypoxia).	20		1.33 e-13	8.32 e-13
ITGA6	4.37609e-47	0.902356	0.973	0.481	5.95411e-43	0	1		ITGA6	PTPRCAP		HALLMARK_INFLAMMATORY_RESPONSE [200]	Genes defining inflammatory response.	17		1.22 e-10	5.54 e-10
APP	9.11279e-47	0.806988	0.973	0.454	1.23989e-42	0	1		APP	CD2		HALLMARK_APOPTOSIS [161]	Genes mediating programmed cell death (apoptosis) by activation of caspases.	15		4.2 e-10	1.75 e-9
TGFB2	3.09181e-46	1.09374	0.761	0.227	4.20671e-42	0	1		TGFB2	MAT2B		HALLMARK_P53_PATHWAY [200]	Genes involved in p53 pathways and networks.	15		8.39 e-9	2.62 e-8
SELP	7.90715e-45	0.851493	0.905	0.381	1.07585e-40	0	1		SELP	FAU
THBS1	1.47881e-44	0.893579	0.955	0.469	2.01207e-40	0	1		THBS1	IGLC3
CYBB	2.3482e-44	0.819885	0.986	0.645	3.19495e-40	0	1		CYBB	EBF1		Function Classification								Function Classification
PLXDC2	6.88076e-44	0.769857	0.95	0.408	9.36196e-40	0	1		PLXDC2	H2-AA		REACTOME_INNATE_IMMUNE_SYSTEM [1117]	Innate Immune System	101		2.12 e-61	6.31 e-58			REACTOME_CD22_MEDIATED_BCR_REGULATION [61]	CD22 mediated BCR regulation	5		1.72 e-8	5.12 e-5
CGNL1	1.06625e-42	0.749521	0.811	0.294	1.45074e-38	0	1		CGNL1	CD74		KEGG_LYSOSOME [121]	Lysosome	27		1.94 e-27	1.44 e-24			REACTOME_ANTIGEN_ACTIVATES_B_CELL_RECEPTOR_BCR_LEADING_TO_GENERATION_OF_SECOND_MESSENGERS [86]	Antigen activates B Cell Receptor (BCR) leading to generation of second messengers	5		9.82 e-8	1.46 e-4
PLEK	1.31351e-42	0.77852	0.955	0.505	1.78717e-38	0	1		PLEK	MS4A1		WP_VEGFAVEGFR2_SIGNALING_PATHWAY [438]	VEGFA-VEGFR2 signaling pathway	40		1.5 e-21	6.38 e-19			REACTOME_SIGNALING_BY_THE_B_CELL_RECEPTOR_BCR [166]	Signaling by the B Cell Receptor (BCR)	5		2.58 e-6	2.56 e-3
LAPTM5	1.35436e-42	0.744308	0.991	0.73	1.84274e-38	0	1		LAPTM5	IGKC		WP_COMPLEMENT_SYSTEM [99]	Complement system	19		2.3 e-18	8.56 e-16			PID_MYC_ACTIV_PATHWAY [79]	Validated targets of C-MYC transcriptional activation	4		3.55 e-6	2.65 e-3
FGFR1	2.13407e-42	0.815526	0.955	0.398	2.90362e-38	0	1		FGFR1	H2-EB1		WP_TYROBP_CAUSAL_NETWORK_IN_MICROGLIA [63]	TYROBP causal network in microglia	14		7.87 e-15	1.99 e-12			REACTOME_CELL_SURFACE_INTERACTIONS_AT_THE_VASCULAR_WALL [194]	Cell surface interactions at the vascular wall	5		5.51 e-6	3.29 e-3
TRF	4.4321e-41	0.776524	0.982	0.535	6.03031e-37	0	1		TRF	ETS1		REACTOME_EXTRACELLULAR_MATRIX_ORGANIZATION [301]	Extracellular matrix organization	25		8.69 e-15	1.99 e-12			WP_TRANSLATION_FACTORS [53]	Translation factors	3		4.64 e-5	2.09 e-2
PTGS1	6.13114e-41	0.699964	0.919	0.396	8.34203e-37	0	1		PTGS1	NAPSA		REACTOME_VESICLE_MEDIATED_TRANSPORT [724]	Vesicle-mediated transport	36		9.74 e-14	1.94 e-11			WP_APOPTOSISRELATED_NETWORK_DUE_TO_ALTERED_NOTCH3_IN_OVARIAN_CANCER [54]	Apoptosis-related network due to altered Notch3 in ovarian cancer	3		4.9 e-5	2.09 e-2
ZEB2	1.61816e-40	0.813441	0.937	0.485	2.20167e-36	0	1		ZEB2	PLAC8		NABA_MATRISOME [1026]	Ensemble of genes encoding extracellular matrix and extracellular matrix-associated proteins	43		1.25 e-13	2.33 e-11			PID_BCR_5PATHWAY [63]	BCR signaling pathway	3		7.79 e-5	2.9 e-2
EDNRB	2.82514e-39	0.761381	0.95	0.45	3.84389e-35	0	1		EDNRB	MZB1		REACTOME_SIGNALING_BY_RECEPTOR_TYROSINE_KINASES [519]	Signaling by Receptor Tyrosine Kinases	30		2.7 e-13	4.74 e-11			PID_HIF1_TFPATHWAY [66]	HIF-1-alpha transcription factor network	3		8.95 e-5	2.96 e-2
MAFB	2.8613e-39	0.779874	0.946	0.418	3.89309e-35	0	1		MAFB	LY6A		WP_MICROGLIA_PATHOGEN_PHAGOCYTOSIS_PATHWAY [40]	Microglia pathogen phagocytosis pathway	11		4.75 e-13	7.87 e-11
MAN2A1	4.2888e-39	0.750559	0.937	0.473	5.83534e-35	0	1		MAN2A1	IGLC1
C4B	6.99183e-38	0.776826	0.914	0.42	9.51308e-34	0	1		C4B	H2-DMB2
HGSNAT	2.69301e-37	0.724999	0.896	0.416	3.66411e-33	0	1		HGSNAT	H3F3A		GO Classification								GO Classification
CSF1R	4.08986e-37	0.635157	0.923	0.416	5.56466e-33	0	1		CSF1R	PTMA		GOCC_SECRETORY_GRANULE [864]	A small subcellular vesicle, surrounded by a membrane, that is formed from the Golgi apparatus and contains a highly concentrated protein destined for secretion. Secretory granules move towards the periphery of the cell and upon stimulation, their membranes fuse with the cell membrane, and their protein load is exteriorized. Processing of the contained protein may take place in secretory granules…	102		1.68 e-73	1.75 e-69			GOBP_B_CELL_RECEPTOR_SIGNALING_PATHWAY [124]	A series of molecular signals initiated by the cross-linking of an antigen receptor on a B cell. [GOC:add]	11		8.91 e-18	9.27 e-14
ITGB2	1.11433e-36	0.689883	0.977	0.55	1.51615e-32	0	1		ITGB2	FCMR		GOCC_SECRETORY_VESICLE [1024]	A cytoplasmic, membrane bound vesicle that is capable of fusing to the plasma membrane to release its contents into the extracellular space. [GOC:dos]	104		2.38 e-68	1.24 e-64			GOBP_LYMPHOCYTE_ACTIVATION [792]	A change in morphology and behavior of a lymphocyte resulting from exposure to a specific antigen, mitogen, cytokine, chemokine, cellular ligand, or soluble factor. [GOC:mgi_curators, ISBN:0781735149]	16		2.68 e-15	1.39 e-11
LRP1	1.38683e-36	0.624256	0.883	0.367	1.88692e-32	0	1		LRP1	GIMAP4		GOBP_DEFENSE_RESPONSE [1739]	Reactions, triggered in response to the presence of a foreign body or the occurrence of an injury, which result in restriction of damage to the organism attacked or prevention/recovery from the infection caused by the attack. [GOC:go_curators]	114		5.79 e-55	2.01 e-51			GOBP_B_CELL_ACTIVATION [329]	The change in morphology and behavior of a mature or immature B cell resulting from exposure to a mitogen, cytokine, chemokine, cellular ligand, or an antigen for which it is specific. [GOC:mgi_curators, ISBN:0781735149]	12		1.23 e-14	3.23 e-11
TMCC1	6.15349e-36	0.627693	0.896	0.42	8.37244e-32	0	1		TMCC1	GIMAP6		GOBP_REGULATION_OF_IMMUNE_SYSTEM_PROCESS [1435]	Any process that modulates the frequency, rate, or extent of an immune system process. [GOC:add]	100		3.02 e-50	7.85 e-47			GOBP_ANTIGEN_RECEPTOR_MEDIATED_SIGNALING_PATHWAY [237]	A series of molecular signals initiated by the cross-linking of an antigen receptor on a B or T cell. [GOC:add]	11		1.24 e-14	3.23 e-11
TLN1	6.64766e-36	0.647169	0.977	0.651	9.0448e-32	0	1		TLN1	SIGLECG		GOCC_VESICLE_MEMBRANE [1189]	The lipid bilayer surrounding any membrane-bounded vesicle in the cell. [GOC:mah, GOC:vesicle]	88		4.35 e-46	7.53 e-43			GOBP_CELL_ACTIVATION [1095]	A change in the morphology or behavior of a cell resulting from exposure to an activating factor such as a cellular or soluble ligand. [GOC:mgi_curators]	17		2.25 e-14	4.44 e-11
ADGRE1	8.90411e-36	0.639696	0.973	0.458	1.21149e-31	0	1		ADGRE1	CD52		GOBP_VESICLE_MEDIATED_TRANSPORT [1575]	A cellular transport process in which transported substances are moved in membrane-bounded vesicles; transported substances are enclosed in the vesicle lumen or located in the vesicle membrane. The process begins with a step that directs a substance to the forming vesicle, and includes vesicle budding and coating. Vesicles are then targeted to, and fuse with, an acceptor membrane. [GOC:ai, GOC:ma…	99		9.87 e-46	1.47 e-42			GOBP_POSITIVE_REGULATION_OF_IMMUNE_SYSTEM_PROCESS [917]	Any process that activates or increases the frequency, rate, or extent of an immune system process. [GOC:add]	16		2.56 e-14	4.44 e-11
MPEG1	3.65641e-34	0.567877	0.766	0.304	4.97492e-30	0	1		MPEG1	GIMAP1		GOBP_LOCOMOTION [1921]	Self-propelled movement of a cell or organism from one location to another. [GOC:dgh]	107		1.12 e-44	1.45 e-41			GOBP_IMMUNE_RESPONSE_REGULATING_CELL_SURFACE_RECEPTOR_SIGNALING_PATHWAY [321]	A series of molecular signals initiated by the binding of an extracellular ligand to a receptor on the surface of the target cell capable of activating, perpetuating, or inhibiting an immune response. [GOC:add, ISBN:0781735149, PMID:15771571]	11		3.43 e-13	5.1 e-10
ITGB1	6.81202e-34	0.66388	0.964	0.582	9.26843e-30	0	1		ITGB1	GIMAP3		GOBP_CELL_MIGRATION [1556]	The controlled self-propelled movement of a cell from one site to a destination guided by molecular cues. Cell migration is a central process in the development and maintenance of multicellular organisms. [GOC:cjm, GOC:dph, GOC:ems, GOC:pf, Wikipedia:Cell_migration]	97		1.86 e-44	2.15 e-41			GOBP_REGULATION_OF_IMMUNE_SYSTEM_PROCESS [1435]	Any process that modulates the frequency, rate, or extent of an immune system process. [GOC:add]	17		1.72 e-12	1.99 e-9
PEAK1	7.06433e-34	0.57569	0.676	0.231	9.61173e-30	0	1		PEAK1	POLR3E		GOCC_VACUOLE [827]	A closed structure, found only in eukaryotic cells, that is completely surrounded by unit membrane and contains liquid material. Cells contain one or several vacuoles, that may have different functions from each other. Vacuoles have a diverse array of functions. They can act as a storage organelle for nutrients or waste products, as a degradative compartment, as a cost-effective way of increasing…	71		2.97 e-41	2.57 e-38			GOBP_ACTIVATION_OF_IMMUNE_RESPONSE [379]	Any process that initiates an immune response. [GO_REF:0000022, GOC:add, ISBN:0781735149]	11		2.08 e-12	2.16 e-9
ALOX5AP	7.56288e-34	0.633979	0.982	0.544	1.02901e-29	0	1		ALOX5AP	H2-AB1		GOBP_BIOLOGICAL_ADHESION [1515]	The attachment of a cell or organism to a substrate, another cell, or other organism. Biological adhesion includes intracellular attachment between membrane regions. [GOC:isa_complete]	91		2.65 e-40	2.12 e-37			GOBP_REGULATION_OF_B_CELL_ACTIVATION [193]	Any process that modulates the frequency, rate or extent of B cell activation. [GOC:ai]	9		3.65 e-12	3.45 e-9
EMILIN2	7.98294e-34	0.650141	0.977	0.489	1.08616e-29	0	1		EMILIN2	CCND2
SDC3	9.38891e-34	0.720515	0.905	0.41	1.27745e-29	0	1		SDC3	EEF1G
LTBP1	1.01298e-33	0.667545	0.878	0.363	1.37827e-29	0	1		LTBP1	VIM
GLUL	2.70864e-33	0.517646	0.887	0.379	3.68538e-29	0	1		GLUL	LIPE
PMP22	4.46356e-33	0.609337	0.901	0.408	6.07312e-29	0	1		PMP22	JUND
PYGL	7.58506e-33	0.584013	0.869	0.379	1.03202e-28	0	1		PYGL	NACA
HACD4	8.79661e-33	0.593673	0.901	0.369	1.19687e-28	0	1		HACD4	RABGAP1L
EVI5	9.51737e-33	0.62278	0.896	0.394	1.29493e-28	0	1		EVI5	LY6E
MEF2A	9.79055e-33	0.678638	0.802	0.361	1.3321e-28	0	1		MEF2A	EEF1B2
SERPINB2	1.37897e-32	0.727167	0.901	0.414	1.87623e-28	0	1		SERPINB2	APOBEC3
TCN2	1.74329e-32	0.619928	0.959	0.464	2.37193e-28	0	1		TCN2	AFP
CTSB	2.28576e-32	0.64025	0.986	0.604	3.11001e-28	0	1		CTSB	BCL2
GRN.1	2.83965e-32	0.621667	0.991	0.576	3.86363e-28	0	1		GRN	SUB1
ECM1	3.45252e-32	0.672189	0.995	0.531	4.6975e-28	0	1		ECM1	ENO1
FCNA	4.72577e-32	0.766011	0.95	0.454	6.42988e-28	0	1		FCNA	RN18S
KLF9	2.36508e-31	0.598994	0.743	0.288	3.21792e-27	0	1		KLF9	GRAP
MAN2B1	4.83967e-31	0.592129	0.964	0.572	6.58485e-27	0	1		MAN2B1	NPM1
ANK	1.4905e-30	0.432529	0.703	0.254	2.02797e-26	0	1		ANK	ABLIM1
ALOX15	2.40092e-30	0.678918	0.991	0.535	3.26669e-26	0	1		ALOX15	S100A11
SEPP1	2.88486e-30	0.625879	0.901	0.462	3.92515e-26	0	1		SEPP1	FOXP1
MSR1	5.07731e-30	0.587468	0.887	0.4	6.90819e-26	0	1		MSR1	WDR89
COMT	5.1289e-30	0.562301	0.959	0.479	6.97837e-26	0	1		COMT	EIF3F
LRG1	8.20462e-30	0.556741	0.914	0.396	1.11632e-25	0	1		LRG1	BANK1
ST3GAL5	1.29819e-29	0.518209	0.869	0.404	1.76631e-25	0	1		ST3GAL5	FILIP1L
TIMP2	1.30264e-29	0.608862	0.977	0.554	1.77237e-25	0	1		TIMP2
NAV1	2.05784e-29	0.514021	0.572	0.174	2.7999e-25	0	1		NAV1
PRTN3	2.55634e-29	0.601686	0.923	0.438	3.47815e-25	0	1		PRTN3
CD93	2.70668e-29	0.474568	0.649	0.217	3.68271e-25	0	1		CD93
CTSA	3.78134e-29	0.491137	0.905	0.456	5.14488e-25	0	1		CTSA
ANXA3	6.40384e-29	0.470342	0.937	0.434	8.71306e-25	0	1		ANXA3
PADI4	9.65052e-29	0.567471	0.797	0.357	1.31305e-24	0	1		PADI4
CALML4	1.14035e-28	0.501042	0.788	0.318	1.55157e-24	0	1		CALML4
LILRB4A	1.55293e-28	0.475889	0.703	0.264	2.11291e-24	0	1		LILRB4A
LGMN	1.59717e-28	0.512828	0.833	0.367	2.17311e-24	0	1		LGMN
APLP2	6.57629e-28	0.520014	0.802	0.351	8.9477e-24	0	1		APLP2
SH3BGRL	1.14462e-27	0.504818	0.919	0.509	1.55738e-23	0	1		SH3BGRL
SSH2	1.55985e-27	0.532593	0.865	0.45	2.12233e-23	0	1		SSH2
BHLHE40	4.4951e-27	0.512085	0.635	0.235	6.11604e-23	0	1		BHLHE40
HSP90B1	4.62469e-27	0.557828	0.95	0.645	6.29236e-23	0	1		HSP90B1
PROS1	4.72647e-27	0.491172	0.689	0.262	6.43084e-23	0	1		PROS1
ITPRIPL2	4.84131e-27	0.537898	0.581	0.189	6.58709e-23	0	1		ITPRIPL2
CST3	8.51317e-27	0.551569	0.986	0.765	1.1583e-22	0	1		CST3
CCDC50	8.88609e-27	0.530506	0.874	0.464	1.20904e-22	0	1		CCDC50
FCGR3	9.0443e-27	0.476202	0.977	0.489	1.23057e-22	0	1		FCGR3
MBNL2	9.49179e-27	0.512656	0.838	0.44	1.29145e-22	0	1		MBNL2
CAMK1	1.03208e-26	0.441405	0.806	0.353	1.40425e-22	0	1		CAMK1
FABP4	1.07265e-26	0.643698	0.973	0.495	1.45945e-22	0	1		FABP4
CALD1	1.16018e-26	0.542856	0.536	0.154	1.57854e-22	0	1		CALD1
CMKLR1	1.93859e-26	0.475642	0.635	0.231	2.63765e-22	0	1		CMKLR1
C1QC	3.21374e-26	0.634935	0.995	0.566	4.37262e-22	0	1		C1QC
NUCB1	3.479e-26	0.466287	0.847	0.416	4.73352e-22	0	1		NUCB1
X6430548M08RIK	3.92064e-26	0.412668	0.5	0.142	5.33442e-22	0	1		FYB
FYB	4.57995e-26	0.44907	0.82	0.367	6.23148e-22	0	1		GATA6
GATA6	4.88412e-26	0.554423	0.64	0.245	6.64534e-22	0	1		MYOF
MYOF	5.73513e-26	0.450003	0.671	0.256	7.80322e-22	0	1		F10
F10	6.09056e-26	0.567671	0.905	0.43	8.28681e-22	0	1		ACLY
ACLY	6.50332e-26	0.505249	0.874	0.44	8.84842e-22	0	1		CCND1
CCND1	7.6748e-26	0.62376	0.874	0.391	1.04423e-21	0	1		CFP
CFP	8.31396e-26	0.556534	0.986	0.574	1.1312e-21	0	1		ARRB2
ARRB2	1.07282e-25	0.513342	0.766	0.347	1.45968e-21	0	1		C3AR1
C3AR1	2.34851e-25	0.467088	0.698	0.284	3.19539e-21	0	1		IDH1
IDH1	2.40001e-25	0.54122	0.824	0.375	3.26545e-21	0	1		ATP1A3
ATP1A3	2.48214e-25	0.453351	0.73	0.298	3.3772e-21	0	1		ADIPOR2
ADIPOR2.1	2.52373e-25	0.44016	0.716	0.302	3.43378e-21	0	1		MS4A8A
MS4A8A	5.0213e-25	0.421786	0.82	0.363	6.83198e-21	0	1		ACACA
ACACA	5.35605e-25	0.437859	0.676	0.258	7.28744e-21	0	1		CTSS
F630028O10RIK	5.50191e-25	0.54053	0.649	0.249	7.4859e-21	0	1		LTC4S
CTSS	6.50712e-25	0.457177	0.995	0.785	8.85358e-21	0	1		NEAT1
LTC4S	7.9042e-25	0.538167	0.973	0.505	1.07545e-20	0	1		S100A1
NEAT1	1.2241e-24	0.653902	0.851	0.448	1.66551e-20	0	1		CCL24
S100A1	1.26684e-24	0.424002	0.869	0.402	1.72366e-20	0	1		ADAM15
CCL24	1.59923e-24	0.48714	0.964	0.477	2.17591e-20	0	1		PTPRE
ADAM15	2.13838e-24	0.519086	0.775	0.361	2.90948e-20	0	1		DPEP2
PTPRE	2.17434e-24	0.455374	0.703	0.296	2.95841e-20	0	1		HSPA5
DPEP2	2.65017e-24	0.48914	0.806	0.373	3.60583e-20	0	1		PTGIS
HSPA5	2.68889e-24	0.577716	0.928	0.592	3.6585e-20	0	1		ATP1A1
PTGIS	2.77073e-24	0.574058	0.833	0.375	3.76986e-20	0	1		CD5L
ATP1A1	2.93282e-24	0.461961	0.856	0.446	3.9904e-20	0	1		PDIA3
CD5L	2.94888e-24	0.521684	0.968	0.475	4.01224e-20	0	1		SCN1B
PDIA3	3.69387e-24	0.526664	0.932	0.582	5.02589e-20	0	1		GNAI3
SCN1B	3.91485e-24	0.349699	0.658	0.25	5.32655e-20	0	1		TGFBI
GNAI3	5.21744e-24	0.425424	0.779	0.367	7.09885e-20	0	1		SMPDL3A
TGFBI	5.48056e-24	0.481746	0.775	0.365	7.45685e-20	0	1		PLTP
SMPDL3A	5.5865e-24	0.488912	0.977	0.568	7.60099e-20	0	1		LAMP1
PLTP	5.72207e-24	0.522418	0.824	0.383	7.78544e-20	0	1		CCL6
LAMP1	7.90956e-24	0.48196	0.973	0.596	1.07617e-19	0	1		PLOD3
CCL6	8.68857e-24	0.477291	0.968	0.521	1.18217e-19	0	1		ABCB5
PLOD3.ABCB5	9.11797e-24	0.449964	0.716	0.323	1.24059e-19	0	1		LGALS3BP
LGALS3BP	1.16579e-23	0.444866	0.703	0.298	1.58617e-19	0	1		WFDC17
WFDC17	1.50287e-23	0.588816	0.986	0.679	2.04481e-19	0	1		IFITM6
IFITM6	1.84467e-23	0.432667	0.856	0.406	2.50985e-19	0	1		CYFIP1
CYFIP1	2.03688e-23	0.504654	0.802	0.402	2.77138e-19	0	1		CALR
CALR	2.2354e-23	0.549698	0.977	0.645	3.04149e-19	0	1		LAMP2
LAMP2	2.5469e-23	0.460637	0.928	0.499	3.46531e-19	0	1		DUSP1
DUSP1	2.71621e-23	0.533579	0.658	0.29	3.69567e-19	0	1		DHRS3
DHRS3	3.24984e-23	0.433277	0.802	0.377	4.42173e-19	0	1		VSIR
VSIR	3.64032e-23	0.395974	0.865	0.46	4.95303e-19	0	1		GPX1
GPX1	4.61817e-23	0.460045	0.977	0.793	6.28349e-19	0	1		CD300LD
CD300LD	5.13953e-23	0.453905	0.658	0.264	6.99284e-19	0	1		BST1
BST1	5.2022e-23	0.46713	0.68	0.292	7.07811e-19	0	1		KHK
KHK	5.56316e-23	0.447246	0.874	0.422	7.56923e-19	0	1		GARNL3
GARNL3	8.18375e-23	0.392832	0.811	0.357	1.11348e-18	0	1		REEP3
REEP3	8.2745e-23	0.44521	0.806	0.396	1.12583e-18	0	1		XDH
XDH	8.92652e-23	0.460784	0.649	0.272	1.21454e-18	0	1		CTSD
CTSD	1.55352e-22	0.498163	0.986	0.586	2.11371e-18	0	1		PIRB
PIRB	1.77116e-22	0.475632	0.77	0.373	2.40984e-18	0	1		MIR99AHG
MIR99AHG	1.85355e-22	0.457544	0.523	0.179	2.52194e-18	0	1		MCEMP1
MCEMP1	2.08882e-22	0.41433	0.892	0.43	2.84205e-18	0	1		CRYL1
CRYL1	3.07448e-22	0.392206	0.743	0.335	4.18314e-18	0	1		DSTN
DSTN	3.30993e-22	0.384291	0.878	0.446	4.50348e-18	0	1		FXYD5
FXYD5	3.61445e-22	0.43714	0.982	0.801	4.91781e-18	0	1		NUPR1
NUPR1	3.7499e-22	0.460748	0.851	0.408	5.10212e-18	0	1		FAM91A1
FAM91A1	4.3547e-22	0.44912	0.477	0.158	5.92501e-18	0	1		CREG1
CREG1	4.68345e-22	0.438413	0.914	0.503	6.3723e-18	0	1		TIMD4
TIMD4	6.13461e-22	0.545535	0.635	0.25	8.34675e-18	0	1		ICAM2
ICAM2	6.58794e-22	0.489455	0.982	0.564	8.96356e-18	0	1		CYSLTR1
CYSLTR1	7.62797e-22	0.342552	0.419	0.112	1.03786e-17	0	1		ENGASE
ENGASE	7.90107e-22	0.384745	0.631	0.249	1.07502e-17	0	1		APOE
APOE	1.45296e-21	0.604007	0.991	0.862	1.9769e-17	0	1		DAPK1
DAPK1	1.49913e-21	0.41449	0.572	0.219	2.03972e-17	0	1		TXN1
TXN1	1.5717e-21	0.468799	0.973	0.671	2.13846e-17	0	1		TYROBP
TYROBP	1.67763e-21	0.543764	0.986	0.708	2.28258e-17	0	1		TLR13
TLR13	1.81967e-21	0.408137	0.491	0.16	2.47584e-17	0	1		IFITM2
IFITM2	2.21334e-21	0.499197	0.982	0.517	3.01147e-17	0	1		ALCAM
ALCAM	2.94855e-21	0.455833	0.559	0.219	4.01179e-17	0	1		PF4
PF4	3.20598e-21	0.534031	0.973	0.596	4.36206e-17	0	1		CD14
CD14	3.26392e-21	0.420022	0.86	0.426	4.44089e-17	0	1		SAA3
SAA3	4.37095e-21	0.798405	0.829	0.471	5.94711e-17	0	1		APOBR
APOBR	5.12153e-21	0.427026	0.477	0.164	6.96835e-17	0	1		CRTAP
CRTAP	6.12805e-21	0.367073	0.505	0.174	8.33782e-17	0	1		CORO1C
CORO1C	7.31816e-21	0.45207	0.626	0.272	9.95709e-17	0	1		SLC11A1
SLC11A1	9.40899e-21	0.401	0.716	0.325	1.28019e-16	0	1		SERPINB6A
X4930455G09RIK	1.23046e-20	0.368326	0.739	0.323	1.67416e-16	0	1		MT1
SERPINB6A	1.29527e-20	0.443436	0.685	0.306	1.76234e-16	0	1		RRBP1
MT1	1.48256e-20	0.407172	0.923	0.489	2.01716e-16	0	1		MFSD5
RRBP1	1.55118e-20	0.420764	0.896	0.515	2.11053e-16	0	1		SPTBN1
MFSD5	1.85566e-20	0.437721	0.644	0.284	2.52481e-16	0	1		CLEC4D
SPTBN1	2.32893e-20	0.507372	0.842	0.475	3.16874e-16	0	1		DUSP3
CLEC4D	2.67529e-20	0.433344	0.694	0.335	3.64e-16	0	1		HIPK2
DUSP3	2.76374e-20	0.402151	0.703	0.333	3.76034e-16	0	1		RGS10
HIPK2	2.97917e-20	0.516338	0.626	0.284	4.05346e-16	0	1		NUCB2
RGS10	3.39471e-20	0.433434	0.955	0.495	4.61884e-16	0	1		ASAH1
NUCB2	3.39888e-20	0.41986	0.698	0.327	4.62452e-16	0	1		NFIC
ASAH1	4.18304e-20	0.419743	0.694	0.31	5.69145e-16	0	1		RAB27A
NFIC	4.46124e-20	0.392912	0.775	0.373	6.06996e-16	0	1		DERL1
RAB27A	5.21475e-20	0.394779	0.572	0.237	7.09518e-16	0	1		C1QA
DERL1	8.25101e-20	0.375442	0.887	0.475	1.12263e-15	0	1		FERMT3
C1QA	9.69549e-20	0.514192	0.995	0.586	1.31917e-15	0	1		VKORC1
FERMT3	1.02765e-19	0.374669	0.941	0.497	1.39822e-15	0	1		AHNAK
VKORC1	1.23315e-19	0.337773	0.64	0.27	1.67782e-15	0	1		MGST1
AHNAK	1.43817e-19	0.438593	0.986	0.748	1.95677e-15	0	1		DHRS7
MGST1	1.53291e-19	0.370766	0.86	0.442	2.08568e-15	0	1		P4HB
DHRS7	1.64017e-19	0.383745	0.847	0.446	2.23162e-15	0	1		SELPLG
P4HB	2.10331e-19	0.409469	0.869	0.491	2.86177e-15	0	1		XBP1
SELPLG	2.212e-19	0.40617	0.973	0.594	3.00965e-15	0	1		DAB2IP
XBP1	2.33714e-19	0.35292	0.734	0.359	3.17991e-15	0	1		BACH1
DAB2IP	2.67943e-19	0.350275	0.446	0.146	3.64563e-15	0	1		ZFHX3
BACH1	2.96266e-19	0.365063	0.554	0.231	4.031e-15	0	1		CD36
ZFHX3	3.12484e-19	0.41679	0.419	0.13	4.25166e-15	0	1		RPN2
CD36	3.49457e-19	0.401226	0.761	0.363	4.75471e-15	0	1		TNFAIP8
RPN2	3.64783e-19	0.326112	0.941	0.509	4.96324e-15	0	1		RGS18
TNFAIP8	4.47704e-19	0.419076	0.959	0.582	6.09146e-15	0	1		PSAP
RGS18	4.57003e-19	0.308901	0.595	0.249	6.21799e-15	0	1		USP3
PSAP	6.15744e-19	0.372687	0.973	0.694	8.37782e-15	0	1		CEBPB
USP3	6.43361e-19	0.379781	0.743	0.359	8.75357e-15	0	1		LMAN1
CEBPB	6.58461e-19	0.451786	0.977	0.552	8.95902e-15	0	1		HDLBP
LMAN1	7.03328e-19	0.397728	0.667	0.312	9.56947e-15	0	1		SCARB2
HDLBP	9.38278e-19	0.401202	0.716	0.361	1.27662e-14	0	1		LAMTOR4
SCARB2	1.30032e-18	0.307972	0.658	0.292	1.76922e-14	0	1		CD68
LAMTOR4	1.47922e-18	0.397114	0.959	0.59	2.01263e-14	0	1		PLAUR
X2610507B11RIK	1.75939e-18	0.377695	0.68	0.316	2.39382e-14	0	1		CERS6
CD68	1.95328e-18	0.366811	0.919	0.465	2.65763e-14	0	1		FCER1G
PLAUR.1	2.2589e-18	0.388093	0.73	0.359	3.07346e-14	0	1		TRPS1
CERS6	3.38251e-18	0.43495	0.486	0.189	4.60224e-14	0	1		PRDX5
FCER1G	3.85282e-18	0.478979	0.986	0.536	5.24214e-14	0	1		EPHX1
TRPS1	4.11785e-18	0.357972	0.509	0.199	5.60275e-14	0	1		IGSF6
PRDX5	4.47395e-18	0.448397	0.982	0.637	6.08726e-14	0	1		ALOX5
EPHX1	5.01593e-18	0.362783	0.428	0.14	6.82468e-14	0	1		SCPEP1
IGSF6	5.3157e-18	0.321819	0.577	0.237	7.23255e-14	0	1		LYZ1
ALOX5	5.41534e-18	0.327161	0.577	0.249	7.36812e-14	0	1		DAB2
SCPEP1	5.42585e-18	0.306707	0.698	0.345	7.38242e-14	0	1		ARHGEF12
LYZ1	6.24131e-18	0.37476	0.919	0.477	8.49193e-14	0	1		SLC6A6
DAB2	6.25686e-18	0.371917	0.509	0.199	8.51308e-14	0	1		EFNB2
ARHGEF12	8.92241e-18	0.385296	0.468	0.179	1.21398e-13	0	1		TM6SF1
SLC6A6	9.99892e-18	0.380174	0.658	0.314	1.36045e-13	0	1		BSG
EFNB2	1.29756e-17	0.340125	0.491	0.181	1.76546e-13	0	1		LAPTM4A
TM6SF1	1.31158e-17	0.311163	0.721	0.375	1.78453e-13	0	1		SULT1A1
BSG	1.38209e-17	0.379039	0.964	0.629	1.88048e-13	0	1		MAP1LC3A
LAPTM4A	1.45244e-17	0.361234	0.946	0.574	1.9762e-13	0	1		GBE1
SULT1A1	1.61796e-17	0.36737	0.55	0.235	2.20139e-13	0	1		RAP1B
MAP1LC3A	1.8165e-17	0.324258	0.5	0.193	2.47152e-13	0	1		ITSN1
GBE1	1.90816e-17	0.385119	0.554	0.249	2.59624e-13	0	1		ITM2B
RAP1B	2.08209e-17	0.408223	0.973	0.633	2.8329e-13	0	1		CD9
ITSN1	2.2701e-17	0.394765	0.64	0.3	3.08869e-13	0	1		CTNNA1
ITM2B	2.51286e-17	0.333305	0.986	0.892	3.419e-13	0	1		PLIN2
CD9	2.6108e-17	0.415229	0.955	0.6	3.55226e-13	0	1		SPPL2A
CTNNA1	2.62711e-17	0.250523	0.55	0.225	3.57445e-13	0	1		SDCBP
PLIN2	3.20065e-17	0.277193	0.838	0.414	4.35481e-13	0	1		GNGT2
SPPL2A	3.33697e-17	0.334201	0.752	0.385	4.54029e-13	0	1		RHOQ
SDCBP	3.90244e-17	0.276063	0.86	0.481	5.30966e-13	0	1		GGH
GNGT2	4.39302e-17	0.374911	0.946	0.535	5.97714e-13	0	1		RASSF3
RHOQ	4.49156e-17	0.333343	0.468	0.178	6.11121e-13	0	1		ATP6V1E1
GGH	4.76978e-17	0.265283	0.712	0.349	6.48976e-13	0	1		PID1
RASSF3	4.91431e-17	0.303595	0.622	0.282	6.68641e-13	0	1		SAMSN1
ATP6V1E1	4.98922e-17	0.275209	0.865	0.473	6.78834e-13	0	1		NPC2
PID1	5.2344e-17	0.34602	0.644	0.302	7.12192e-13	0	1		BAIAP2
SAMSN1	5.2556e-17	0.37521	0.68	0.341	7.15076e-13	0	1		FTL1
NPC2	5.48907e-17	0.358217	0.977	0.736	7.46843e-13	0	1		FGD4
BAIAP2	5.60318e-17	0.346087	0.495	0.201	7.62369e-13	0	1		RAB32
FTL1	6.75362e-17	0.390814	0.995	0.907	9.18897e-13	0	1		MAF
FGD4	6.84209e-17	0.308372	0.491	0.187	9.30935e-13	0	1		DDOST
RAB32	7.02761e-17	0.336559	0.608	0.28	9.56176e-13	0	1		CD300LB
MAF	7.95738e-17	0.362091	0.55	0.229	1.08268e-12	0	1		KLF13
DDOST	8.09631e-17	0.289306	0.883	0.499	1.10158e-12	0	1		TEP1
CD300LB	8.84144e-17	0.306697	0.392	0.124	1.20297e-12	0	1		CCR1
KLF13	9.13943e-17	0.382055	0.914	0.6	1.24351e-12	0	1		FNDC3B
TEP1	1.04132e-16	0.28701	0.73	0.377	1.41682e-12	0	1		CYB5R1
CCR1	1.06089e-16	0.252026	0.703	0.365	1.44345e-12	0	1		RHOC
FNDC3B	1.10535e-16	0.268085	0.383	0.128	1.50394e-12	0	1		GBP2B
CYB5R1	1.38019e-16	0.335045	0.486	0.189	1.87788e-12	0	1		CLEC7A
RHOC	1.42265e-16	0.37945	0.545	0.237	1.93565e-12	0	1		NFIX
GBP2B	1.50202e-16	0.493294	0.505	0.211	2.04365e-12	0	1		PITPNC1
CLEC7A	1.61456e-16	0.33841	0.459	0.176	2.19677e-12	0	1		CMIP
NFIX	1.74391e-16	0.342804	0.532	0.227	2.37276e-12	0	1		FAM129B
PITPNC1	1.74935e-16	0.340364	0.509	0.205	2.38016e-12	0	1		NOTCH2
CMIP	1.8558e-16	0.2771	0.658	0.316	2.52501e-12	0	1		MTM1
FAM129B	1.97019e-16	0.264909	0.423	0.15	2.68064e-12	0	1		GLB1
NOTCH2	2.13986e-16	0.250669	0.55	0.225	2.91149e-12	0	1		OS9
MTM1	2.16024e-16	0.362758	0.419	0.148	2.93922e-12	0	1		RIN2
GLB1	2.17421e-16	0.268611	0.572	0.26	2.95822e-12	0	1		ABCA9
OS9	2.3002e-16	0.298065	0.631	0.302	3.12966e-12	0	1		MSRB1
RIN2	2.48953e-16	0.348521	0.401	0.14	3.38725e-12	0	1		TIPARP
ABCA9	2.83271e-16	0.32884	0.405	0.134	3.85418e-12	0	1		PDLIM5
MSRB1	2.86718e-16	0.282575	0.878	0.479	3.90109e-12	0	1		CANX
TIPARP	3.06325e-16	0.311888	0.414	0.144	4.16786e-12	0	1		CSF2RA
PDLIM5	3.2523e-16	0.329396	0.45	0.176	4.42508e-12	0	1		HIP1
CANX	4.37438e-16	0.330099	0.815	0.487	5.95178e-12	0	1		ID2
CSF2RA	4.40561e-16	0.262462	0.739	0.365	5.99427e-12	0	1		HEXA
HIP1	4.41965e-16	0.39164	0.482	0.201	6.01337e-12	0	1		FRMD4B
ID2	4.44954e-16	0.378721	0.802	0.41	6.05404e-12	0	1		ADD3
HEXA	4.46134e-16	0.296031	0.928	0.548	6.07009e-12	0	1		CTSL
FRMD4B	4.51438e-16	0.352059	0.45	0.176	6.14226e-12	0	1		ABI3
ADD3	4.52661e-16	0.383358	0.932	0.619	6.15891e-12	0	1		RBMS1
CTSL	5.29048e-16	0.349184	0.757	0.391	7.19823e-12	0	1		ABHD12
ABI3	6.53088e-16	0.282497	0.635	0.31	8.88592e-12	0	1		GPRC5B
RBMS1	7.22116e-16	0.283509	0.653	0.314	9.8251e-12	0	1		CD84
ABHD12	7.22889e-16	0.379373	0.577	0.252	9.83563e-12	0	1		LYZ2
GPRC5B	8.0334e-16	0.287206	0.387	0.132	1.09302e-11	0	1		CARD19
CD84	8.34243e-16	0.35417	0.784	0.43	1.13507e-11	0	1		ATP1B3
LYZ2	1.04516e-15	0.48012	1	0.933	1.42204e-11	0	1		FCGRT
CARD19	1.13187e-15	0.301332	0.748	0.381	1.54002e-11	0	1		IFITM3
ATP1B3	1.17606e-15	0.328809	0.802	0.456	1.60015e-11	0	1		BLVRB
FCGRT	1.23462e-15	0.28665	0.599	0.272	1.67983e-11	0	1		ELOVL5
IFITM3	1.34469e-15	0.442023	0.986	0.552	1.82959e-11	0	1		GNAQ
BLVRB	1.41095e-15	0.323999	0.937	0.538	1.91974e-11	0	1		NT5E
ELOVL5.1	1.84128e-15	0.383992	0.586	0.278	2.50525e-11	0	1		NFIA
GNAQ	1.86312e-15	0.361102	0.491	0.219	2.53496e-11	0	1		DNAJC3
NT5E	1.94662e-15	0.363396	0.356	0.114	2.64857e-11	0	1		TMED3
NFIA	1.98603e-15	0.310713	0.423	0.158	2.7022e-11	0	1		IRF2
GM1673	2.12671e-15	0.373888	0.545	0.241	2.8936e-11	0	1		PILRA
DNAJC3	2.49381e-15	0.375403	0.734	0.398	3.39307e-11	0	1		GUSB
TMED3	2.58603e-15	0.283002	0.838	0.454	3.51856e-11	0	1		BRI3
IRF2	2.64197e-15	0.413634	0.901	0.59	3.59466e-11	0	1		HDC
PILRA	2.79545e-15	0.393092	0.649	0.329	3.80349e-11	0	1		CNDP2
GUSB	2.85403e-15	0.350219	0.77	0.42	3.8832e-11	0	1		GUCA1A
BRI3	3.04661e-15	0.356725	0.955	0.643	4.14522e-11	0	1		NINJ1
HDC	3.17465e-15	0.250647	0.414	0.142	4.31943e-11	0	1		PELP1
CNDP2	3.30469e-15	0.347761	0.626	0.314	4.49636e-11	0	1		ANKRD33B
GUCA1A	3.47322e-15	0.250139	0.581	0.26	4.72566e-11	0	1		PYCARD
NINJ1	3.77293e-15	0.315828	0.914	0.464	5.13345e-11	0	1		MLXIPL
PELP1	4.34295e-15	0.425158	0.554	0.249	5.90902e-11	0	1		ADAP1
ANKRD33B	4.75255e-15	0.307928	0.514	0.231	6.46632e-11	0	1		VMN2R26
PYCARD	5.44243e-15	0.377597	0.982	0.686	7.40497e-11	0	1		YWHAG
MLXIPL	5.85018e-15	0.296118	0.482	0.195	7.95976e-11	0	1		DIAPH1
ADAP1	5.8692e-15	0.321014	0.495	0.213	7.98564e-11	0	1		CAV2
VMN2R26	6.17373e-15	0.272059	0.32	0.089	8.39997e-11	0	1		TRAPPC10
YWHAG	6.20451e-15	0.357843	0.622	0.302	8.44185e-11	0	1		ZYX
DIAPH1	6.25144e-15	0.255437	0.752	0.408	8.50571e-11	0	1		SOD1
CAV2	7.73231e-15	0.282597	0.383	0.128	1.05206e-10	0	1		MFSD6
TRAPPC10	8.1763e-15	0.278782	0.455	0.187	1.11247e-10	0	1		DEGS1
ZYX	8.28186e-15	0.259993	0.694	0.347	1.12683e-10	0	1		FAM43A
SOD1	8.33721e-15	0.36042	0.644	0.323	1.13436e-10	0	1		ARHGAP12
MFSD6	8.53343e-15	0.275797	0.365	0.126	1.16106e-10	0	1		COPB2
DEGS1	9.46391e-15	0.336825	0.734	0.404	1.28766e-10	0	1		SERPINB1A
FAM43A	1.00453e-14	0.278623	0.55	0.266	1.36676e-10	0	1		ITCH
ARHGAP12	1.10163e-14	0.358693	0.545	0.254	1.49888e-10	0	1		IL6RA
COPB2	1.10561e-14	0.294687	0.631	0.318	1.50429e-10	0	1		CD33
SERPINB1A	1.10768e-14	0.261707	0.901	0.515	1.50711e-10	0	1		CD302
ITCH	1.14047e-14	0.332561	0.631	0.323	1.55173e-10	0	1		ZFP36L2
IL6RA	1.15504e-14	0.274095	0.617	0.302	1.57155e-10	0	1		NRIP1
CD33	1.3849e-14	0.307113	0.396	0.15	1.88429e-10	0	1		SYNJ1
CD302	1.40907e-14	0.31881	0.568	0.268	1.91719e-10	0	1		MTUS1
ZFP36L2	1.40997e-14	0.339834	0.892	0.535	1.9184e-10	0	1		GAPDH
NRIP1	1.93232e-14	0.285982	0.491	0.209	2.62911e-10	0	1		PPP3CA
SYNJ1	2.00929e-14	0.35905	0.401	0.158	2.73384e-10	0	1		CEACAM1
MTUS1	2.05218e-14	0.343886	0.491	0.225	2.79219e-10	0	1		ANXA1
GAPDH	2.21226e-14	0.307681	0.982	0.83	3.01001e-10	0	1		TMED10
PPP3CA	2.8508e-14	0.358367	0.824	0.515	3.87879e-10	0	1		C1QB
CEACAM1	3.02668e-14	0.27316	0.387	0.15	4.1181e-10	0	1		GLUD1
ANXA1	3.82792e-14	0.293524	0.752	0.416	5.20827e-10	0	1		SRGN
TMED10	3.92096e-14	0.361348	0.914	0.576	5.33485e-10	0	1		CCDC12
C1QB	4.12085e-14	0.46679	0.991	0.613	5.60682e-10	0	1		ADGB
GLUD1	4.30817e-14	0.320447	0.712	0.387	5.8617e-10	0	1		TSPAN4
SRGN	4.39278e-14	0.310032	0.982	0.878	5.97682e-10	0	1		SH3GLB1
CCDC12	4.49765e-14	0.284707	0.928	0.602	6.1195e-10	0	1		WNK1
ADGB	4.52973e-14	0.278947	0.275	0.075	6.16315e-10	0	1		ITM2C
TSPAN4	4.5309e-14	0.276781	0.509	0.225	6.16475e-10	0	1		CSF3R
SH3GLB1	4.69618e-14	0.321223	0.937	0.649	6.38962e-10	0	1		SHTN1
WNK1	4.88616e-14	0.324065	0.883	0.566	6.64811e-10	0	1		LYN
ITM2C	5.15408e-14	0.272208	0.689	0.365	7.01265e-10	0	1		QK
CSF3R	5.21951e-14	0.25049	0.414	0.16	7.10167e-10	0	1		LPCAT2
SHTN1	5.30255e-14	0.319943	0.446	0.181	7.21465e-10	0	1		ASPA
LYN	5.65773e-14	0.281176	0.883	0.535	7.6979e-10	0	1		GSK3B
QK	5.7001e-14	0.285808	0.64	0.327	7.75556e-10	0	1		POMK
LPCAT2	5.78541e-14	0.274159	0.378	0.134	7.87163e-10	0	1		FKBP2
ASPA	5.86069e-14	0.255192	0.401	0.142	7.97406e-10	0	1		DBI
GSK3B	6.13004e-14	0.301187	0.581	0.288	8.34053e-10	0	1		TNFAIP2
POMK	6.19753e-14	0.277983	0.351	0.12	8.43236e-10	0	1		NFE2
FKBP2	6.55541e-14	0.282408	0.851	0.481	8.91929e-10	0	1		TCF7L2
DBI	7.1704e-14	0.334632	0.973	0.6	9.75604e-10	0	1		IRAK1
TNFAIP2	8.01938e-14	0.345941	0.446	0.187	1.09112e-09	0	1		SERPINB8
NFE2	8.41979e-14	0.271534	0.428	0.172	1.1456e-09	0	1		PARVB
TCF7L2	8.98291e-14	0.272018	0.347	0.122	1.22221e-09	0	1		NHSL2
GM13986	9.25622e-14	0.306666	0.338	0.114	1.2594e-09	0	1		FRRS1
IRAK1	9.87672e-14	0.280772	0.527	0.254	1.34383e-09	0	1		FGR
SERPINB8	1.02753e-13	0.305968	0.428	0.178	1.39806e-09	0	1		SURF4
PARVB	1.05194e-13	0.277704	0.464	0.203	1.43127e-09	0	1		SAT1
NHSL2	1.30053e-13	0.31016	0.441	0.189	1.7695e-09	0	1		ORAOV1
FRRS1	1.34988e-13	0.31958	0.495	0.225	1.83664e-09	0	1		CD300A
FGR	1.36253e-13	0.276007	0.423	0.166	1.85386e-09	0	1		CTNND1
SURF4	2.12431e-13	0.339319	0.631	0.347	2.89033e-09	0	1		SPI1
SAT1	2.46554e-13	0.276713	0.838	0.535	3.35462e-09	0	1		POLR3GL
ORAOV1	2.47427e-13	0.258769	0.347	0.12	3.36649e-09	0	1		ANO6
CD300A	2.54666e-13	0.28279	0.518	0.235	3.46499e-09	0	1		ACAP2
CTNND1	3.17074e-13	0.267766	0.338	0.122	4.31411e-09	0	1		AP2A2
SPI1	3.28589e-13	0.302949	0.892	0.531	4.47079e-09	0	1		TMEM176B
POLR3GL	3.49154e-13	0.279529	0.532	0.264	4.75059e-09	0	1		PILRB2
ANO6	4.0646e-13	0.274665	0.473	0.219	5.5303e-09	0	1		PLA2G15
ACAP2	4.26102e-13	0.288254	0.482	0.215	5.79755e-09	0	1		SDF4
AP2A2	4.291e-13	0.377932	0.554	0.282	5.83833e-09	0	1		SLC7A2
TMEM176B	4.34717e-13	0.294667	0.77	0.422	5.91476e-09	0	1		SLC9A3R2
PILRB2	4.64396e-13	0.309793	0.505	0.233	6.31857e-09	0	1		PTPRJ
PLA2G15	5.35866e-13	0.293357	0.342	0.126	7.29099e-09	0	1		TNFRSF1A
SDF4	5.49523e-13	0.25136	0.856	0.533	7.4768e-09	0	1		UGP2
SLC7A2	5.91407e-13	0.337657	0.311	0.105	8.04668e-09	0	1		ATP6V1A
SLC9A3R2	6.11632e-13	0.294435	0.446	0.189	8.32186e-09	0	1		COTL1
PTPRJ	6.23686e-13	0.304425	0.468	0.207	8.48587e-09	0	1		DUSP6
TNFRSF1A	6.28114e-13	0.3426	0.59	0.288	8.54612e-09	0	1		JUNB
UGP2	6.29907e-13	0.27065	0.477	0.221	8.57052e-09	0	1		RAB1A
ATP6V1A	6.45312e-13	0.390824	0.541	0.266	8.78011e-09	0	1		RREB1
COTL1	6.50389e-13	0.316455	0.982	0.69	8.84919e-09	0	1		FABP5
DUSP6	6.76636e-13	0.277176	0.369	0.142	9.20631e-09	0	1		HES1
JUNB	7.18276e-13	0.296448	0.892	0.604	9.77287e-09	0	1		CD244
RAB1A	7.18744e-13	0.33477	0.586	0.316	9.77924e-09	0	1		BIN1
RREB1	7.50396e-13	0.25436	0.419	0.172	1.02099e-08	0	1		RBPMS
FABP5	8.73705e-13	0.297505	0.676	0.349	1.18876e-08	0	1		IDS
HES1	1.13122e-12	0.374413	0.441	0.187	1.53914e-08	0	1		FABP7
CD244	1.28773e-12	0.292766	0.36	0.14	1.75208e-08	0	1		CTLA2B
BIN1	1.37868e-12	0.257708	0.806	0.465	1.87584e-08	0	1		CYBA
RBPMS	1.86502e-12	0.301999	0.446	0.195	2.53754e-08	0	1		ATP2C1
IDS.1	1.94798e-12	0.259602	0.32	0.108	2.65041e-08	0	1		RAB11FIP5
FABP7	1.96415e-12	0.28114	0.712	0.365	2.67242e-08	0	1		CDC42EP3
CTLA2B	2.0097e-12	0.264884	0.464	0.211	2.7344e-08	0	1		CD63
CYBA	2.18399e-12	0.281914	0.986	0.886	2.97154e-08	0	1		TAOK3
ATP2C1.1	2.26792e-12	0.256678	0.383	0.154	3.08574e-08	0	1		C5AR1
RAB11FIP5	2.60811e-12	0.250768	0.374	0.146	3.54859e-08	0	1		KITLG
CDC42EP3	2.69643e-12	0.2742	0.414	0.174	3.66876e-08	0	1		HP
CD63	3.14971e-12	0.257573	0.428	0.176	4.28549e-08	0	1		MAFG
TAOK3	3.36865e-12	0.278565	0.694	0.381	4.58339e-08	0	1		ARG1
KITLG.C5AR1	3.46149e-12	0.330635	0.419	0.187	4.7097e-08	0	1		SLK
HP	3.62634e-12	0.288643	0.455	0.201	4.934e-08	0	1		TMCO1
MAFG	3.62667e-12	0.260236	0.495	0.235	4.93445e-08	0	1		PDIA6
ARG1	3.72808e-12	0.333569	0.671	0.357	5.07242e-08	0	1		UQCR11
SLK	4.25289e-12	0.299129	0.514	0.254	5.78649e-08	0	1		NIN
TMCO1	4.4617e-12	0.274981	0.721	0.424	6.07059e-08	0	1		PPT1
PDIA6	5.02181e-12	0.317234	0.856	0.519	6.83268e-08	0	1		CXCL13
UQCR11	5.17459e-12	0.310391	0.941	0.643	7.04055e-08	0	1		TPP1
NIN	5.78441e-12	0.307072	0.568	0.298	7.87027e-08	0	1		ACTR2
PPT1	5.84698e-12	0.288019	0.617	0.339	7.9554e-08	0	1		NCF1
CXCL13	6.50714e-12	0.735919	0.45	0.199	8.85361e-08	0	1		SOAT1
TPP1	6.55843e-12	0.264005	0.514	0.25	8.9234e-08	0	1		KLF10
ACTR2	6.94986e-12	0.277296	0.788	0.473	9.45598e-08	0	1		GBP2
NCF1	7.77829e-12	0.28431	0.671	0.394	1.05831e-07	0	1		SELK
SOAT1	1.30151e-11	0.318071	0.423	0.187	1.77084e-07	0	1		OGFRL1
KLF10	1.32504e-11	0.339198	0.437	0.199	1.80285e-07	0	1		CCL9
GBP2	1.33057e-11	0.391558	0.5	0.247	1.81038e-07	0	1		NDUFA1
SELK	1.44783e-11	0.250234	0.838	0.546	1.96991e-07	0	1		NUMB
OGFRL1	1.56745e-11	0.264985	0.392	0.172	2.13268e-07	0	1		JUN
CCL9	1.6582e-11	0.274712	0.766	0.402	2.25615e-07	0	1		RNPEP
NDUFA1	1.67883e-11	0.277636	0.95	0.607	2.28422e-07	0	1		ATP6V0B
NUMB	1.78136e-11	0.302101	0.333	0.132	2.42372e-07	0	1		EMILIN1
JUN	1.81745e-11	0.381342	0.568	0.296	2.47282e-07	0	1		BNIP3L
RNPEP	1.86716e-11	0.268083	0.59	0.32	2.54046e-07	0	1		SLPI
ATP6V0B	1.95776e-11	0.264597	0.95	0.651	2.66373e-07	0	1		APBB1IP
EMILIN1	2.00756e-11	0.296527	0.387	0.164	2.73149e-07	0	1		KLF4
BNIP3L	2.38451e-11	0.267372	0.586	0.308	3.24437e-07	0	1		TMEM141
SLPI	2.5245e-11	0.457158	0.91	0.718	3.43483e-07	0	1		ZMYND8
APBB1IP	2.73689e-11	0.292629	0.919	0.647	3.72382e-07	0	1		TMEM176A
KLF4	2.82504e-11	0.273932	0.464	0.223	3.84376e-07	0	1		ZFP710
GM10116	3.44854e-11	0.256746	0.631	0.333	4.69208e-07	0	1		TMEM37
TMEM141	3.5405e-11	0.273456	0.532	0.278	4.8172e-07	0	1		VSIG4
ZMYND8	3.99663e-11	0.282381	0.532	0.27	5.43782e-07	0	1		DOCK2
TMEM176A	4.18465e-11	0.278496	0.739	0.398	5.69364e-07	0	1		TFE3
ZFP710	4.42612e-11	0.261743	0.428	0.201	6.02219e-07	0	1		MERTK
TMEM37	5.47117e-11	0.350213	0.486	0.258	7.44408e-07	0	1		SSFA2
VSIG4	5.68482e-11	0.813038	0.288	0.097	7.73477e-07	0	1		SNX10
AI607873	5.97802e-11	0.255157	0.342	0.138	8.1337e-07	0	1		MORF4L1
DOCK2	6.73137e-11	0.290267	0.847	0.523	9.1587e-07	0	1		DNAJC10
TFE3	7.20417e-11	0.250376	0.378	0.166	9.802e-07	0	1		MLEC
MERTK	7.34818e-11	0.302829	0.387	0.172	9.99794e-07	0	1		BCAM
SSFA2	7.4772e-11	0.270089	0.315	0.122	1.01735e-06	0	1		IER3
SNX10	8.56466e-11	0.284432	0.505	0.262	1.16531e-06	0	1		RPN1
MORF4L1	9.80218e-11	0.269518	0.838	0.501	1.33368e-06	0	1		RGS2
DNAJC10	1.45117e-10	0.254263	0.482	0.247	1.97446e-06	0	1		RAB11A
MLEC	1.59241e-10	0.272838	0.518	0.268	2.16663e-06	0	1		TMEM50A
BCAM	1.80293e-10	0.268654	0.477	0.235	2.45307e-06	0	1		SSR4
IER3	2.10734e-10	0.338313	0.414	0.195	2.86724e-06	0	1		EIF3A
X4931406P16RIK	2.6543e-10	0.26252	0.365	0.158	3.61144e-06	0	1		GRAMD1B
RPN1	2.85994e-10	0.260906	0.64	0.363	3.89123e-06	0	1		GAPVD1
RGS2	3.20257e-10	0.258461	0.414	0.189	4.35741e-06	0	1		NRD1
RAB11A	3.36368e-10	0.25974	0.68	0.393	4.57662e-06	0	1		FLNA
TMEM50A	3.57945e-10	0.273706	0.896	0.598	4.8702e-06	0	1		NRP1
SSR4	6.66815e-10	0.261915	0.977	0.765	9.07269e-06	0	1		EPS8
EIF3A	6.9945e-10	0.257384	0.806	0.471	9.51671e-06	0	1		HAL
GM16104	7.81127e-10	0.253033	0.473	0.25	1.0628e-05	0	1		ADAM8
GRAMD1B	8.85402e-10	0.259098	0.315	0.134	1.20468e-05	0	1		F7
GAPVD1	1.09487e-09	0.253229	0.455	0.225	1.48969e-05	0	1		RGPD5
NRD1	1.58728e-09	0.371868	0.446	0.233	2.15965e-05	0	1		HOOK3
FLNA	1.66758e-09	0.272001	0.829	0.552	2.26891e-05	0	1		LPL
NRP1	2.41248e-09	0.272766	0.36	0.168	3.28241e-05	0	1		PTPN7
EPS8	3.39355e-09	0.253458	0.414	0.211	4.61726e-05	0	1		DDX17
HAL	6.61341e-09	0.285104	0.419	0.221	8.9982e-05	0	1		MARCO
ADAM8	7.28346e-09	0.254678	0.419	0.211	9.90987e-05	0	1		WNT2
F7	9.44049e-09	0.258161	0.387	0.187	0.000128447	0	1		PLA2G7
GM10369	1.20298e-08	0.278599	0.365	0.183	0.000163677	0	1		FOS
HOOK3	1.39807e-08	0.251884	0.441	0.241	0.000190222	0	1
LPL.RGPD5	2.19496e-08	0.357218	0.464	0.241	0.000298646	0	1
PTPN7	1.13549e-07	0.252954	0.41	0.223	0.00154495	0	1
DDX17	1.97349e-07	0.257542	0.477	0.28	0.00268513	0	1
MARCO	3.53626e-07	0.382709	0.351	0.176	0.00481144	0	1
WNT2	6.32561e-07	0.292865	0.27	0.116	0.00860662	0	1
PLA2G7	1.1209e-06	0.26309	0.261	0.118	0.015251	0	1
FOS	2.22605e-06	0.28606	0.347	0.191	0.0302876	0	1
RPSA	4.7821e-38	-0.480165	0.995	0.994	6.50653e-34	0	0
RPS24	2.94925e-35	-0.551516	0.991	0.992	4.01275e-31	0	0
RPS18	1.4017e-33	-0.477801	0.991	0.992	1.90715e-29	0	0
RPS3	3.81962e-33	-0.52926	0.982	0.99	5.19698e-29	0	0
RPS13	1.27159e-30	-0.55293	0.995	0.97	1.73012e-26	0	0
RPL18A	1.81227e-30	-0.505707	0.986	0.984	2.46577e-26	0	0
RPL18	2.88836e-30	-0.63546	0.973	0.957	3.9299e-26	0	0
RPL32	6.83565e-30	-0.439609	0.995	0.99	9.30058e-26	0	0
RPS5	1.87349e-29	-0.447354	0.982	0.982	2.54907e-25	0	0
RPS15A	2.36703e-29	-0.55083	0.986	0.974	3.22058e-25	0	0
RPLP0	1.12805e-28	-0.552053	0.977	0.963	1.53482e-24	0	0
RPL13	3.4566e-28	-0.489371	0.986	0.972	4.70306e-24	0	0
CORO1A	1.4227e-27	-1.51849	0.171	0.564	1.93572e-23	0	0
LTB	1.73231e-27	-1.67239	0	0.398	2.35698e-23	0	0
RPL41	1.7371e-27	-0.302658	0.995	0.986	2.3635e-23	0	0
RPL8	2.27493e-27	-0.423946	0.995	0.99	3.09527e-23	0	0
RPL11	7.79556e-27	-0.386695	0.991	0.976	1.06066e-22	0	0
IGHM	9.34167e-27	-2.76089	0.095	0.485	1.27103e-22	0	0
CD79A	2.22189e-26	-2.39957	0.045	0.434	3.0231e-22	0	0
RPS20.1	6.14488e-26	-0.554148	0.982	0.974	8.36072e-22	0	0
RPLP1	1.60321e-25	-0.334225	0.991	0.992	2.18133e-21	0	0
RPL37A	4.08044e-25	-0.329808	0.991	0.992	5.55185e-21	0	0
CD79B	4.39973e-25	-1.97981	0.032	0.41	5.98627e-21	0	0
RPS10	1.14425e-24	-0.436667	0.982	0.99	1.55686e-20	0	0
RPS16	1.25755e-24	-0.371345	0.991	0.972	1.71103e-20	0	0
RPS19	1.42199e-24	-0.383117	0.991	0.986	1.93476e-20	0	0
RPL19	2.08841e-24	-0.470746	0.982	0.961	2.84149e-20	0	0
IGLC2	2.22162e-24	-2.06366	0.018	0.383	3.02273e-20	0	0
RPS3A1	3.24705e-24	-0.363468	0.991	0.986	4.41794e-20	0	0
RPL3	4.44763e-24	-0.412623	0.986	0.98	6.05145e-20	0	0
LY6D	5.66107e-24	-2.08409	0.023	0.383	7.70245e-20	0	0
TMSB10.1	6.10491e-24	-1.49561	0.401	0.667	8.30634e-20	0	0
PTPRCAP	8.97771e-24	-1.16842	0	0.353	1.22151e-19	0	0
CD2	1.81964e-23	-1.33097	0.005	0.355	2.4758e-19	0	0
RPL21	2.37401e-23	-0.430317	0.977	0.972	3.23008e-19	0	0
RPS27A	3.66307e-23	-0.337292	0.986	0.976	4.98397e-19	0	0
FAU.MAT2B	5.28764e-23	-0.31865	1	0.994	7.19436e-19	0	0
RPL14	8.51474e-23	-0.421478	0.973	0.974	1.15852e-18	0	0
RPS7	2.61053e-22	-0.426071	0.986	0.966	3.55188e-18	0	0
RPL37	4.04832e-22	-0.345514	0.986	0.986	5.50815e-18	0	0
IGLC3	4.4384e-22	-1.63824	0.009	0.343	6.03888e-18	0	0
EBF1	6.77066e-22	-1.45719	0.014	0.351	9.21216e-18	0	0
RPS2	8.42321e-22	-0.337724	0.986	0.98	1.14606e-17	0	0
H2.AA	9.39605e-22	-2.03606	0.275	0.578	1.27843e-17	0	0
RPLP2	1.12206e-21	-0.357291	0.991	0.978	1.52667e-17	0	0
RPL36	1.18599e-21	-0.451712	0.977	0.959	1.61366e-17	0	0
RPL39	1.34128e-21	-0.429687	0.986	0.968	1.82495e-17	0	0
CD74	2.4327e-21	-2.61572	0.455	0.665	3.30993e-17	0	0
MS4A1	2.55256e-21	-1.61255	0.014	0.339	3.47302e-17	0	0
RPL38	3.72162e-21	-0.458798	0.977	0.949	5.06364e-17	0	0
RPS27	4.14103e-21	-0.630301	0.991	0.97	5.63428e-17	0	0
RPS11	8.88938e-21	-0.391235	0.991	0.976	1.20949e-16	0	0
IGKC	1.06698e-20	-3.52941	0.198	0.505	1.45173e-16	0	0
RPL34	1.15382e-20	-0.339814	0.986	0.964	1.56988e-16	0	0
H2.EB1	1.69193e-20	-2.02952	0.212	0.521	2.30204e-16	0	0
ETS1	2.22159e-20	-1.09355	0.005	0.32	3.0227e-16	0	0
NAPSA	3.43962e-20	-1.24602	0.081	0.406	4.67994e-16	0	0
PLAC8	4.26442e-20	-1.82529	0.009	0.318	5.80217e-16	0	0
RPL9	4.7958e-20	-0.380742	0.982	0.978	6.52517e-16	0	0
RPL10A	7.54978e-20	-0.442311	0.977	0.953	1.02722e-15	0	0
RPL12	1.06474e-19	-0.422709	0.986	0.982	1.44869e-15	0	0
GM11478	2.25587e-19	-0.523622	0.977	0.951	3.06934e-15	0	0
MZB1	2.29097e-19	-1.25025	0.005	0.302	3.11709e-15	0	0
RPS21	6.23331e-19	-0.401883	0.991	0.98	8.48104e-15	0	0
LY6A	2.13281e-18	-1.20079	0.023	0.314	2.90191e-14	0	0
RPS4X	2.83395e-18	-0.285453	0.986	0.996	3.85587e-14	0	0
IGLC1	3.26226e-18	-1.74272	0.036	0.327	4.43863e-14	0	0
H2.DMB2	3.69454e-18	-0.919699	0.009	0.292	5.0268e-14	0	0
H3F3A	6.70571e-18	-0.399265	0.986	0.961	9.12379e-14	0	0
PTMA	8.25918e-18	-0.610812	0.937	0.886	1.12374e-13	0	0
FCMR	8.87897e-18	-1.13822	0.005	0.28	1.20807e-13	0	0
GIMAP4	2.72881e-17	-0.989174	0.009	0.28	3.71281e-13	0	0
GIMAP6	3.45625e-17	-1.00615	0.072	0.363	4.70258e-13	0	0
RPL22	7.52789e-17	-0.362073	0.982	0.955	1.02425e-12	0	0
RPL6	4.13308e-16	-0.402087	0.977	0.953	5.62347e-12	0	0
SIGLECG	4.26102e-16	-0.874123	0.005	0.256	5.79755e-12	0	0
RPL17	5.4534e-16	-0.3806	0.973	0.98	7.41989e-12	0	0
RPL26	1.02719e-15	-0.28918	0.982	0.974	1.3976e-11	0	0
CD52	1.76025e-15	-0.67208	0.856	0.866	2.395e-11	0	0
GIMAP1	1.87341e-15	-0.966705	0.081	0.343	2.54896e-11	0	0
GIMAP3	2.13319e-15	-0.808284	0.041	0.304	2.90241e-11	0	0
RPS26	2.46137e-15	-0.475067	0.986	0.953	3.34894e-11	0	0
POLR3E.RPL30	2.98769e-15	-0.405742	0.973	0.939	4.06505e-11	0	0
RPL28	3.57046e-15	-0.271803	0.991	0.974	4.85797e-11	0	0
X4930523C07RIK	3.81886e-15	-1.07554	0.131	0.391	5.19594e-11	0	0
RPS14	6.22108e-15	-0.302	0.991	0.986	8.46439e-11	0	0
H2.AB1	1.93627e-14	-1.59088	0.356	0.548	2.63449e-10	0	0
CCND2	3.47953e-14	-1.00302	0.027	0.266	4.73425e-10	0	0
EEF1G	4.63848e-14	-0.575084	0.851	0.838	6.31112e-10	0	0
VIM.1	9.1168e-14	-0.715327	0.928	0.866	1.24043e-09	0	0
LIPE.RPL36A	9.38895e-14	-0.347415	0.986	0.963	1.27746e-09	0	0
JUND	1.5962e-13	-1.0737	0.599	0.718	2.17179e-09	0	0
NACA	3.40255e-13	-0.321611	0.973	0.917	4.62951e-09	0	0
RPS9	4.49664e-13	-0.288291	0.986	0.988	6.11813e-09	0	0
RPS23	4.83073e-13	-0.253494	0.991	0.976	6.57269e-09	0	0
RABGAP1L	6.23557e-13	-0.838192	0.068	0.298	8.48411e-09	0	0
GM11808	1.12276e-12	-0.342242	0.977	0.931	1.52763e-08	0	0
MT.RNR1	6.58536e-12	-0.718177	0.995	0.966	8.96004e-08	0	0
MT.CYTB	2.50423e-11	-0.285222	0.995	0.949	3.40726e-07	0	0
MT.RNR2	3.18771e-11	-0.431421	0.995	0.972	4.33719e-07	0	0
LY6E	5.01967e-11	-0.682805	0.883	0.864	6.82976e-07	0	0
EEF1B2	7.01579e-11	-0.321266	0.982	0.935	9.54568e-07	0	0
APOBEC3	1.01644e-10	-0.674844	0.144	0.353	1.38297e-06	0	0
RPS24.PS3	1.10555e-09	-0.528319	0.901	0.822	1.50421e-05	0	0
AFP.GM15427	1.18708e-09	-0.412101	0.919	0.868	1.61514e-05	0	0
BCL2	1.97023e-09	-0.863347	0.072	0.252	2.68069e-05	0	0
RPL35	3.17809e-09	-0.314993	0.973	0.903	4.32411e-05	0	0
SUB1	7.73721e-09	-0.582772	0.838	0.797	0.000105272	0	0
ENO1.GM4149	8.00227e-09	-0.303799	0.968	0.901	0.000108879	0	0
RN18S.RS5	8.08867e-09	-0.601651	0.932	0.905	0.000110054	0	0
GRAP	8.56021e-09	-0.52076	0.081	0.258	0.00011647	0	0
GM4332	1.84116e-08	-0.495644	0.878	0.821	0.000250508	0	0
NPM1	2.49042e-08	-0.364369	0.973	0.872	0.000338847	0	0
RPS16.PS2	3.80748e-08	-0.320177	0.955	0.892	0.000518045	0	0
ABLIM1	5.38477e-08	-0.548723	0.095	0.26	0.000732651	0	0
S100A11	5.44241e-08	-0.553706	0.554	0.651	0.000740495	0	0
FOXP1	6.068e-08	-0.705006	0.491	0.582	0.000825613	0	0
GM12254	9.16998e-08	-0.380636	0.887	0.811	0.00124767	0	0
WDR89	1.87673e-07	-0.333856	0.946	0.858	0.00255348	0	0
RPL4	2.39526e-07	-0.260404	0.982	0.931	0.00325899	0	0
GM9843	2.73742e-07	-0.301924	0.968	0.917	0.00372453	0	0
EIF3F	7.88504e-07	-0.352869	0.919	0.838	0.0107284	0	0
BANK1	1.97878e-06	-0.825926	0.23	0.365	0.0269233	0	0
FILIP1L	2.34459e-06	-0.558051	0.122	0.26	0.0319005	0	0

## Sheet: Cluster1
B1 B Cells
Genes	p_val	avg_logFC	pct.1	pct.2	p_val_adj	cluster	up?		Genes Up - no RPs	Genes Down - no RPs		All Genes Analysis - Up								All Genes Analysis - Down
LYZ2.1	5.8271e-51	-3.25093	0.915	0.962	7.92835e-47	1	0		PLAC8	LYZ2		Hallmark								Hallmark
LAPTM5.1	7.14773e-46	-2.03372	0.477	0.881	9.7252e-42	1	0		MS4A1	LAPTM5		HALLMARK_IL2_STAT5_SIGNALING [199]	Genes up-regulated by STAT5 in response to IL2 stimulation.	17		8.02 e-13	4.01 e-11			HALLMARK_COMPLEMENT [200]	Genes encoding components of the complement system, which is part of the innate immune system.	33		2.66 e-27	1.33 e-25
C1QC.1	3.66076e-45	-2.71294	0.131	0.82	4.98083e-41	1	0		MZB1	C1QC		HALLMARK_ALLOGRAFT_REJECTION [200]	Genes up-regulated during transplant rejection.	16		1.04 e-11	2.59 e-10			HALLMARK_MTORC1_SIGNALING [200]	Genes up-regulated through activation of mTORC1 complex.	26		4.45 e-19	1.11 e-17
IFITM3.1	5.58026e-45	-2.47505	0.092	0.813	7.59251e-41	1	0		LY6A	IFITM3		HALLMARK_INTERFERON_GAMMA_RESPONSE [200]	Genes up-regulated in response to IFNG [GeneID=3458].	13		1.15 e-8	1.91 e-7			HALLMARK_COAGULATION [138]	Genes encoding components of blood coagulation system; also up-regulated in platelets.	22		2.72 e-18	4.54 e-17
CTSD.1	6.59429e-45	-2.15488	0.177	0.823	8.9722e-41	1	0		LY6D	CTSD		HALLMARK_KRAS_SIGNALING_UP [200]	Genes up-regulated by KRAS activation.	12		1.01 e-7	1.01 e-6			HALLMARK_ADIPOGENESIS [200]	Genes up-regulated during adipocyte differentiation (adipogenesis).	25		5.6 e-18	7 e-17
C1QB.1	3.46362e-44	-2.84714	0.262	0.83	4.7126e-40	1	0		IGLC2	C1QB		HALLMARK_TNFA_SIGNALING_VIA_NFKB [200]	Genes regulated by NF-kB in response to TNF [GeneID=7124].	12		1.01 e-7	1.01 e-6			HALLMARK_TNFA_SIGNALING_VIA_NFKB [200]	Genes regulated by NF-kB in response to TNF [GeneID=7124].	23		7.71 e-16	6.42 e-15
ECM1.1	1.2885e-43	-2.1399	0.092	0.798	1.75313e-39	1	0		IGLC3	ECM1		HALLMARK_INTERFERON_ALPHA_RESPONSE [97]	Genes up-regulated in response to alpha interferon proteins.	8		1.31 e-6	1.09 e-5			HALLMARK_KRAS_SIGNALING_UP [200]	Genes up-regulated by KRAS activation.	22		8.4 e-15	6 e-14
APOE.1	1.61495e-43	-2.60315	0.777	0.928	2.1973e-39	1	0		CD79B	APOE		HALLMARK_IL6_JAK_STAT3_SIGNALING [87]	Genes up-regulated by IL6 [GeneID=3569] via STAT3 [GeneID=6774], e.g., during acute phase response.	7		7.15 e-6	4.53 e-5			HALLMARK_IL2_STAT5_SIGNALING [199]	Genes up-regulated by STAT5 in response to IL2 stimulation.	21		7.87 e-14	4.92 e-13
WFDC17.1	2.97555e-43	-2.52835	0.4	0.853	4.04853e-39	1	0		IGHM	WFDC17		HALLMARK_APOPTOSIS [161]	Genes mediating programmed cell death (apoptosis) by activation of caspases.	9		7.24 e-6	4.53 e-5			HALLMARK_APOPTOSIS [161]	Genes mediating programmed cell death (apoptosis) by activation of caspases.	19		1.59 e-13	8.84 e-13
ALOX5AP.1	3.04889e-43	-2.097	0.131	0.796	4.14832e-39	1	0		BLK	ALOX5AP		HALLMARK_HYPOXIA [200]	Genes up-regulated in response to low oxygen levels (hypoxia).	9		4.06 e-5	1.84 e-4			HALLMARK_HYPOXIA [200]	Genes up-regulated in response to low oxygen levels (hypoxia).	19		7.9 e-12	3.59 e-11
FCER1G.1	4.04533e-43	-2.14986	0.115	0.795	5.50408e-39	1	0		CD79A	FCER1G		HALLMARK_MYC_TARGETS_V1 [200]	A subgroup of genes regulated by MYC - version 1 (v1).	9		4.06 e-5	1.84 e-4			HALLMARK_INFLAMMATORY_RESPONSE [200]	Genes defining inflammatory response.	19		7.9 e-12	3.59 e-11
C1QA.1	6.14185e-43	-2.72839	0.215	0.818	8.35661e-39	1	0		CD2	C1QA
PRG4.1	8.28028e-43	-2.99999	0.192	0.808	1.12661e-38	1	0		IGLC1	PRG4
TYROBP.1	1.1352e-42	-2.39731	0.508	0.855	1.54455e-38	1	0		NAPSA	TYROBP		Functional Classification								Functional Classification
CEBPB.1	1.95933e-42	-2.04308	0.146	0.798	2.66587e-38	1	0		H2-DMB2	CEBPB		WP_B_CELL_RECEPTOR_SIGNALING_PATHWAY [98]	B cell receptor signaling pathway	24		7.12 e-29	2.12 e-25			REACTOME_INNATE_IMMUNE_SYSTEM [1117]	Innate Immune System	119		1 e-75	2.99 e-72
ALOX15.1	3.48205e-42	-2.68463	0.138	0.79	4.73768e-38	1	0		SIGLECG	ALOX15		PID_BCR_5PATHWAY [63]	BCR signaling pathway	19		4.71 e-25	7.02 e-22			REACTOME_NEUTROPHIL_DEGRANULATION [479]	Neutrophil degranulation	80		9.08 e-66	1.35 e-62
FCGR3.1	3.71302e-42	-1.96645	0.046	0.766	5.05194e-38	1	0		CD19	FCGR3		WP_VEGFAVEGFR2_SIGNALING_PATHWAY [438]	VEGFA-VEGFR2 signaling pathway	32		5.38 e-21	5.35 e-18			REACTOME_HEMOSTASIS [678]	Hemostasis	63		5.57 e-36	5.53 e-33
TIMP2.1	6.66978e-42	-2.07663	0.169	0.795	9.07491e-38	1	0		CXCR5	TIMP2		REACTOME_SIGNALING_BY_THE_B_CELL_RECEPTOR_BCR [166]	Signaling by the B Cell Receptor (BCR)	22		2.36 e-20	1.76 e-17			KEGG_LYSOSOME [121]	Lysosome	28		1.13 e-27	6.73 e-25
TRF.1	8.6876e-42	-2.10853	0.131	0.788	1.18204e-37	1	0		EBF1	TRF		KEGG_B_CELL_RECEPTOR_SIGNALING_PATHWAY [75]	B cell receptor signaling pathway	15		4.46 e-17	2.66 e-14			WP_VEGFAVEGFR2_SIGNALING_PATHWAY [438]	VEGFA-VEGFR2 signaling pathway	38		5.57 e-21	2.37 e-18
IFITM2.1	1.39168e-41	-1.91555	0.085	0.783	1.89353e-37	1	0		FCMR	IFITM2		REACTOME_CYTOKINE_SIGNALING_IN_IMMUNE_SYSTEM [719]	Cytokine Signaling in Immune system	34		2.04 e-16	1.01 e-13			REACTOME_SIGNALING_BY_INTERLEUKINS [463]	Signaling by Interleukins	38		3.81 e-20	1.42 e-17
FTL1.1	1.84892e-41	-1.5448	0.915	0.938	2.51564e-37	1	0		POU2AF1	FTL1		REACTOME_INNATE_IMMUNE_SYSTEM [1117]	Innate Immune System	40		4.66 e-15	1.99 e-12			REACTOME_CYTOKINE_SIGNALING_IN_IMMUNE_SYSTEM [719]	Cytokine Signaling in Immune system	45		5.41 e-19	1.79 e-16
EMILIN2.1	3.34734e-41	-2.09379	0.069	0.761	4.55439e-37	1	0		IGKC	EMILIN2		SIG_BCR_SIGNALING_PATHWAY [46]	Members of the BCR signaling pathway	11		8.54 e-14	3.18 e-11			WP_COMPLEMENT_SYSTEM [99]	Complement system	20		7.07 e-19	2.11 e-16
FABP4.1	3.45668e-41	-2.49266	0.069	0.765	4.70316e-37	1	0		PTPRCAP	FABP4		REACTOME_ADAPTIVE_IMMUNE_SYSTEM [825]	Adaptive Immune System	32		3.65 e-13	1.21 e-10			NABA_MATRISOME [1026]	Ensemble of genes encoding extracellular matrix and extracellular matrix-associated proteins	53		1.61 e-18	4.37 e-16
RGS10.1	3.629e-41	-1.70039	0.054	0.761	4.93762e-37	1	0		CYP4F18	RGS10		WP_TCELL_RECEPTOR_TCR_SIGNALING_PATHWAY [91]	T-cell receptor (TCR) signaling pathway	13		5.47 e-13	1.63 e-10			NABA_MATRISOME_ASSOCIATED [751]	Ensemble of genes encoding ECM-associated proteins including ECM-affilaited proteins, ECM regulators and secreted factors	42		4.53 e-16	1.04 e-13
SMPDL3A.1	7.68777e-41	-1.89769	0.2	0.8	1.046e-36	1	0		POU2F2	SMPDL3A
FN1.1	1.36097e-40	-2.73318	0.362	0.826	1.85173e-36	1	0		FCRLA	FN1
CCL6.1	1.94817e-40	-1.89253	0.1	0.778	2.65068e-36	1	0		PAX5	CCL6		GO Classification								GO Classification
CST3.1	2.59951e-39	-1.91775	0.7	0.861	3.53689e-35	1	0		H2-EB1	CST3		GOBP_LYMPHOCYTE_ACTIVATION [792]	A change in morphology and behavior of a lymphocyte resulting from exposure to a specific antigen, mitogen, cytokine, chemokine, cellular ligand, or soluble factor. [GOC:mgi_curators, ISBN:0781735149]	58		1.19 e-37	1.24 e-33			GOCC_SECRETORY_GRANULE [864]	A small subcellular vesicle, surrounded by a membrane, that is formed from the Golgi apparatus and contains a highly concentrated protein destined for secretion. Secretory granules move towards the periphery of the cell and upon stimulation, their membranes fuse with the cell membrane, and their protein load is exteriorized. Processing of the contained protein may take place in secretory granules…	114		8.72 e-83	9.07 e-79
PF4.1	2.82786e-39	-2.77547	0.269	0.806	3.84758e-35	1	0		RDH12	PF4		GOBP_CELL_ACTIVATION [1095]	A change in the morphology or behavior of a cell resulting from exposure to an activating factor such as a cellular or soluble ligand. [GOC:mgi_curators]	64		9.38 e-36	4.88 e-32			GOCC_SECRETORY_VESICLE [1024]	A cytoplasmic, membrane bound vesicle that is capable of fusing to the plasma membrane to release its contents into the extracellular space. [GOC:dos]	117		7.66 e-78	3.99 e-74
COTL1.1	8.18413e-39	-1.51523	0.462	0.848	1.11353e-34	1	0		BANK1	COTL1		GOBP_REGULATION_OF_IMMUNE_SYSTEM_PROCESS [1435]	Any process that modulates the frequency, rate, or extent of an immune system process. [GOC:add]	66		1.02 e-30	3.53 e-27			GOBP_REGULATION_OF_IMMUNE_SYSTEM_PROCESS [1435]	Any process that modulates the frequency, rate, or extent of an immune system process. [GOC:add]	104		1.57 e-49	5.43 e-46
LTC4S.1	1.31731e-38	-1.94421	0.115	0.763	1.79233e-34	1	0		H2-AA	LTC4S		GOBP_B_CELL_ACTIVATION [329]	The change in morphology and behavior of a mature or immature B cell resulting from exposure to a mitogen, cytokine, chemokine, cellular ligand, or an antigen for which it is specific. [GOC:mgi_curators, ISBN:0781735149]	36		1.32 e-29	3.43 e-26			GOCC_VACUOLE [827]	A closed structure, found only in eukaryotic cells, that is completely surrounded by unit membrane and contains liquid material. Cells contain one or several vacuoles, that may have different functions from each other. Vacuoles have a diverse array of functions. They can act as a storage organelle for nutrients or waste products, as a degradative compartment, as a cost-effective way of increasing…	80		4.86 e-47	1.26 e-43
CFP.1	2.01019e-38	-1.87643	0.269	0.793	2.73507e-34	1	0		SCD1	CFP		GOBP_IMMUNE_RESPONSE [1882]	Any immune system process that functions in the calibrated response of an organism to a potential internal or invasive threat. [GO_REF:0000022, GOC:add]	73		2.18 e-29	4.53 e-26			GOBP_DEFENSE_RESPONSE [1739]	Reactions, triggered in response to the presence of a foreign body or the occurrence of an injury, which result in restriction of damage to the organism attacked or prevention/recovery from the infection caused by the attack. [GOC:go_curators]	110		9.42 e-47	1.63 e-43
CD5L.1	7.70833e-38	-1.9842	0.1	0.74	1.04879e-33	1	0		GIMAP4	CD5L		GOBP_ANTIGEN_RECEPTOR_MEDIATED_SIGNALING_PATHWAY [237]	A series of molecular signals initiated by the cross-linking of an antigen receptor on a B or T cell. [GOC:add]	31		4.93 e-28	8.55 e-25			GOBP_VESICLE_MEDIATED_TRANSPORT [1575]	A cellular transport process in which transported substances are moved in membrane-bounded vesicles; transported substances are enclosed in the vesicle lumen or located in the vesicle membrane. The process begins with a step that directs a substance to the forming vesicle, and includes vesicle budding and coating. Vesicles are then targeted to, and fuse with, an acceptor membrane. [GOC:ai, GOC:ma…	97		5.07 e-40	5.27 e-37
GDA.1	1.38124e-37	-1.70838	0.054	0.72	1.87931e-33	1	0		ZBTB32	GDA		GOBP_REGULATION_OF_LYMPHOCYTE_ACTIVATION [525]	Any process that modulates the frequency, rate or extent of lymphocyte activation. [GOC:ai]	41		8.89 e-28	1.32 e-24			GOCC_VESICLE_LUMEN [327]	The volume enclosed by the membrane or protein that forms a vesicle. [GOC:mah, GOC:vesicles]	50		3.55 e-39	3.35 e-36
FAM46A.1	1.55169e-37	-1.8004	0.215	0.776	2.11123e-33	1	0		CORO1A	FAM46A		GOBP_IMMUNE_RESPONSE_REGULATING_CELL_SURFACE_RECEPTOR_SIGNALING_PATHWAY [321]	A series of molecular signals initiated by the binding of an extracellular ligand to a receptor on the surface of the target cell capable of activating, perpetuating, or inhibiting an immune response. [GOC:add, ISBN:0781735149, PMID:15771571]	34		1.56 e-27	2.03 e-24			GOCC_SECRETORY_GRANULE_MEMBRANE [312]	The lipid bilayer surrounding a secretory granule. [GOC:mah]	49		5.52 e-39	4.79 e-36
GRN.1.1	2.59489e-37	-1.7128	0.292	0.791	3.5306e-33	1	0		CD74	GRN		GOBP_POSITIVE_REGULATION_OF_IMMUNE_SYSTEM_PROCESS [917]	Any process that activates or increases the frequency, rate, or extent of an immune system process. [GOC:add]	51		1.85 e-27	2.14 e-24			GOBP_LOCOMOTION [1921]	Self-propelled movement of a cell or organism from one location to another. [GOC:dgh]	103		2.62 e-37	1.95 e-34
ANXA3.1	3.29784e-37	-1.39256	0.031	0.708	4.48705e-33	1	0		H2-AB1	ANXA3		GOBP_IMMUNE_SYSTEM_DEVELOPMENT [965]	The process whose specific outcome is the progression of an organismal system whose objective is to provide calibrated responses by an organism to a potential internal or invasive threat, over time, from its formation to the mature structure. A system is a regularly interacting or interdependent group of organs or tissues that work together to carry out a given biological process. [GOC:add, GOC:d…	52		2.38 e-27	2.48 e-24			GOBP_CELL_MIGRATION [1556]	The controlled self-propelled movement of a cell from one site to a destination guided by molecular cues. Cell migration is a central process in the development and maintenance of multicellular organisms. [GOC:cjm, GOC:dph, GOC:ems, GOC:pf, Wikipedia:Cell_migration]	91		1.02 e-35	7.09 e-33
APP.1	3.64476e-37	-1.6004	0.077	0.728	4.95906e-33	1	0		IKZF3	APP
PRDX5.1	1.19674e-36	-1.67943	0.415	0.813	1.62829e-32	1	0		NID1	PRDX5
PRTN3.1	1.45463e-36	-1.77394	0.046	0.703	1.97917e-32	1	0		SPIB	PRTN3
EDNRB.1	1.80561e-36	-1.69875	0.077	0.716	2.45672e-32	1	0		GIMAP5	EDNRB
ICAM2.1	2.29468e-36	-1.69686	0.285	0.78	3.12214e-32	1	0		SNN	ICAM2
ITGAM.1	2.58748e-36	-1.70253	0.115	0.738	3.52053e-32	1	0		DNAJC7	ITGAM
COMT.1	4.15627e-36	-1.51078	0.115	0.736	5.65502e-32	1	0		BHLHE41	COMT
FXYD5.1	4.87284e-36	-1.24378	0.754	0.878	6.62999e-32	1	0		DIRAS2	FXYD5
ITM2B.1	5.14611e-36	-0.992812	0.962	0.912	7.0018e-32	1	0		LTB	ITM2B
ITGA6.1	5.59176e-36	-1.75631	0.131	0.74	7.60815e-32	1	0		JUND	ITGA6
ADGRE1.1	6.02566e-36	-1.58396	0.092	0.728	8.19851e-32	1	0		RPS18	ADGRE1
ITGB2.1	7.81319e-36	-1.64666	0.262	0.771	1.06306e-31	1	0		PAFAH1B3	ITGB2
CCL24.1	1.15461e-35	-1.64039	0.115	0.736	1.57096e-31	1	0		PLP2	CCL24
CTSB.1	1.80857e-35	-1.61764	0.369	0.796	2.46075e-31	1	0		RALGPS2	CTSB
MCEMP1.1	2.31677e-35	-1.34566	0.031	0.688	3.1522e-31	1	0		ETS1	MCEMP1
FGFR1.1	2.32374e-35	-1.46512	0.031	0.684	3.16169e-31	1	0		SYK	FGFR1
LYZ1.1	5.60972e-35	-1.78556	0.092	0.725	7.63259e-31	1	0		RASGRP1	LYZ1
PLXDC2.1	5.9101e-35	-1.44133	0.038	0.689	8.04128e-31	1	0		GIMAP1	PLXDC2
LAMP1.1	6.70139e-35	-1.42518	0.338	0.791	9.11791e-31	1	0		SOX5	LAMP1
NINJ1.1	7.43367e-35	-1.45708	0.077	0.715	1.01143e-30	1	0		CCND2	NINJ1
SLPI.1	1.15635e-34	-3.5764	0.477	0.841	1.57332e-30	1	0		FOXP1	SLPI
MAFB.1	1.33909e-34	-1.55513	0.046	0.694	1.82196e-30	1	0		MT	MAFB
F5.1	2.6035e-34	-1.54697	0.023	0.668	3.54232e-30	1	0		GIMAP7	F5
TCN2.1	2.76808e-34	-1.44021	0.108	0.725	3.76624e-30	1	0		ACP5	TCN2
FLNB.1	3.40052e-34	-1.43149	0.062	0.686	4.62675e-30	1	0		CACNA1E	FLNB
FCNA.1	7.23707e-34	-1.64267	0.1	0.715	9.84676e-30	1	0		GIMAP6	FCNA
DBI.1	1.62646e-33	-1.32683	0.338	0.795	2.21296e-29	1	0		APOBEC3	DBI
THBS1.1	2.05365e-33	-1.57274	0.138	0.721	2.79419e-29	1	0		GIMAP3	THBS1
SELP.1	7.18227e-33	-1.27792	0.023	0.653	9.7722e-29	1	0		SEPT1	SELP
CCND1.1	1.124e-32	-1.66437	0.023	0.649	1.52932e-28	1	0		EZR	CCND1
CD9.1	1.2698e-32	-1.52823	0.354	0.785	1.72769e-28	1	0		LY6E	CD9
CFH.1	1.30402e-32	-1.32223	0.031	0.653	1.77425e-28	1	0		RABGAP1L	CFH
ACTB	2.24048e-32	-0.60557	1	0.995	3.0484e-28	1	0		BCL11A	ACTB
IFITM6.1	2.319e-32	-1.22849	0.031	0.654	3.15523e-28	1	0		CYFIP2	IFITM6
CD68.1	2.45808e-32	-1.34325	0.115	0.71	3.34446e-28	1	0		PKIG	CD68
LRG1.1	2.74975e-32	-1.43052	0.054	0.663	3.74131e-28	1	0		H2-OB	LRG1
PTGS1.1	3.03958e-32	-1.26948	0.054	0.664	4.13565e-28	1	0		CD55	PTGS1
PYCARD.1	3.67616e-32	-1.45942	0.577	0.82	5.00178e-28	1	0		NAP1L1	PYCARD
C4B.1	4.41605e-32	-1.83205	0.077	0.678	6.00847e-28	1	0		YIPF1	C4B
SDC3.1	5.20345e-32	-1.47039	0.069	0.668	7.07982e-28	1	0		TMEM154	SDC3
SELPLG.1	5.58087e-32	-1.18059	0.323	0.793	7.59334e-28	1	0		MAP4K1	SELPLG
PYGL.1	1.36461e-31	-1.1717	0.038	0.634	1.85669e-27	1	0		BLNK	PYGL
GAPDH.1	1.54823e-31	-0.949723	0.854	0.881	2.10652e-27	1	0		TMEM163	GAPDH
F10.1	2.54103e-31	-1.49174	0.092	0.679	3.45732e-27	1	0		CD37	F10
NPC2.1	2.68456e-31	-1.06384	0.677	0.838	3.65262e-27	1	0		PHGDH	NPC2
LAMP2.1	3.67111e-31	-1.33868	0.2	0.723	4.99491e-27	1	0		UCHL3	LAMP2
PMP22.1	5.19822e-31	-1.17073	0.062	0.666	7.0727e-27	1	0		PMF1	PMP22
NUPR1.1	6.129e-31	-1.27206	0.062	0.648	8.33912e-27	1	0		TMEM123	NUPR1
HACD4.1	7.33161e-31	-1.17789	0.031	0.639	9.97538e-27	1	0		CARD11	HACD4
TXN1.1	1.03224e-30	-1.28303	0.554	0.808	1.40447e-26	1	0		GPR18	TXN1
PTGIS.1	1.62628e-30	-1.56738	0.023	0.621	2.21272e-26	1	0		TRP53I11	PTGIS
GNGT2.1	2.76197e-30	-1.42657	0.285	0.741	3.75794e-26	1	0		PDGFRL	GNGT2
CSF1R.1	2.87954e-30	-1.16653	0.077	0.678	3.9179e-26	1	0		IGHD	CSF1R
LTBP1.1	3.29107e-30	-1.34155	0.031	0.626	4.47783e-26	1	0		FGD2	LTBP1
SRGN.1	3.85732e-30	-0.859263	0.908	0.91	5.24827e-26	1	0		PTMS	SRGN
LGALS3	4.65922e-30	-1.2945	0.231	0.753	6.33933e-26	1	0		SWAP70	LGALS3
SEPP1.1	4.73483e-30	-1.24058	0.123	0.698	6.44221e-26	1	0		EEF1G	SEPP1
PLIN2.1	5.08794e-30	-1.10936	0.062	0.648	6.92265e-26	1	0		PTPN22	PLIN2
MGST1.1	5.65487e-30	-1.18406	0.1	0.671	7.69401e-26	1	0		VIM	MGST1
GPX1.1	7.34437e-30	-1.11752	0.831	0.853	9.99275e-26	1	0		TCF4	GPX1
MSR1.1	9.24076e-30	-1.21184	0.069	0.653	1.2573e-25	1	0		S100A6	MSR1
ST3GAL5.1	1.03833e-29	-1.21022	0.069	0.649	1.41276e-25	1	0		TNFRSF13B	ST3GAL5
LRP1.1	1.04407e-29	-1.19629	0.038	0.629	1.42056e-25	1	0		ZCWPW1	LRP1
SERPINB2.1	1.45485e-29	-1.39078	0.1	0.663	1.97947e-25	1	0		PCMTD1	SERPINB2
H2.D1	2.37188e-29	-0.605199	0.985	0.965	3.22718e-25	1	0		CD83	H2-D1
ID2.1	2.45664e-29	-1.35292	0.054	0.633	3.3425e-25	1	0		PKP3	ID2
HEXA.1	2.5652e-29	-1.19679	0.269	0.75	3.4902e-25	1	0		GIMAP8	HEXA
FYB.1	4.63534e-29	-1.05276	0.031	0.608	6.30684e-25	1	0		ABLIM1	FYB
CYBA.1	2.46123e-28	-0.834424	0.985	0.902	3.34875e-24	1	0		RPL38	CYBA
S100A1.1	4.06626e-28	-1.04934	0.085	0.644	5.53255e-24	1	0		PRKAR2B	S100A1
CAMK1.1	4.60914e-28	-1.00162	0.023	0.593	6.2712e-24	1	0		SERPINA3G	CAMK1
GARNL3.1	5.44643e-28	-1.19968	0.031	0.596	7.41041e-24	1	0		FILIP1L	GARNL3
MT1.1	5.79671e-28	-1.13163	0.185	0.716	7.887e-24	1	0		SBK1	MT1
CKB	6.2785e-28	-1.13527	0.062	0.623	8.54253e-24	1	0		TBC1D10C	CKB
KHK.1	8.04074e-28	-1.16036	0.115	0.656	1.09402e-23	1	0		MAT2B	KHK
CYBB.1	8.74494e-28	-1.31574	0.554	0.791	1.18984e-23	1	0		TMSB10	CYBB
DPEP2.1	1.12906e-27	-1.04371	0.046	0.604	1.5362e-23	1	0		FAU	DPEP2
MS4A8A.1	1.53737e-27	-0.995972	0.046	0.601	2.09175e-23	1	0		TNFRSF13C	MS4A8A
HGSNAT.1	1.62808e-27	-1.25351	0.1	0.663	2.21516e-23	1	0		PAX5	HGSNAT
MAN2B1.1	1.77457e-27	-1.13534	0.362	0.763	2.41448e-23	1	0		FCHSD2	MAN2B1
CREG1.1	1.90681e-27	-1.08897	0.215	0.718	2.5944e-23	1	0		LIPE	CREG1
DHRS3.1	2.51524e-27	-0.927857	0.054	0.604	3.42223e-23	1	0		DDX5	DHRS3
CD14.1	1.22883e-26	-1.07333	0.1	0.658	1.67194e-22	1	0		SERINC3	CD14
ADAM15.1	1.87689e-26	-0.978499	0.038	0.584	2.55369e-22	1	0		PECAM1	ADAM15
TMEM176B.1	1.95579e-26	-1.35182	0.1	0.621	2.66105e-22	1	0		CXXC5	TMEM176B
CCL9.1	2.05323e-26	-1.19811	0.062	0.611	2.79363e-22	1	0		GRAP	CCL9
FABP7.1	3.77708e-26	-1.14893	0.023	0.568	5.13909e-22	1	0		MCL1	FABP7
CTSL.1	4.61839e-26	-0.962861	0.054	0.599	6.28378e-22	1	0		EEF1B2	CTSL
PADI4.1	5.01909e-26	-1.01228	0.046	0.588	6.82898e-22	1	0		LSP1	PADI4
ANXA1.1	6.65187e-26	-1.0041	0.077	0.614	9.05053e-22	1	0		SEPT6	ANXA1
ARPC1B	7.23502e-26	-0.692783	0.931	0.886	9.84396e-22	1	0		SUB1	ARPC1B
IDH1.1	7.69663e-26	-1.0129	0.077	0.606	1.0472e-21	1	0		B3GNT5	IDH1
FABP5.1	9.24268e-26	-1.31369	0.015	0.543	1.25756e-21	1	0		BCL2	FABP5
GLUL.1	1.86955e-25	-1.00778	0.1	0.628	2.54371e-21	1	0		AFF3	GLUL
TGFBI.1	2.63865e-25	-1.00998	0.054	0.584	3.59015e-21	1	0		TRIM34A	TGFBI
SSR4.1	4.00045e-25	-0.853845	0.715	0.855	5.44302e-21	1	0		H2-OA	SSR4
X4930455G09RIK.1	7.22865e-25	-0.888035	0.023	0.543	9.8353e-21	1	0		PIK3IP1	X4930455G09RIK
RAP1B.1	8.90351e-25	-0.969728	0.462	0.796	1.21141e-20	1	0		TCP11L2	RAP1B
CSF2RA.1	2.10816e-24	-0.916701	0.054	0.571	2.86837e-20	1	0		SH3BP5	CSF2RA
LAMTOR4.1	3.21335e-24	-0.976611	0.438	0.76	4.37208e-20	1	0		BRI3BP	LAMTOR4
ARG1.1	3.25909e-24	-1.39402	0.031	0.544	4.43432e-20	1	0		VARS	ARG1
CALML4.1	4.2937e-24	-0.898768	0.038	0.553	5.84201e-20	1	0		S1PR4	CALML4
TMCC1.1	5.79809e-24	-0.971639	0.169	0.651	7.88888e-20	1	0		SMIM14	TMCC1
BLVRB.1	6.83015e-24	-0.971243	0.331	0.731	9.2931e-20	1	0		ARL5C	BLVRB
MSRB1.1	7.08389e-24	-0.975973	0.223	0.683	9.63835e-20	1	0		MAP3K1	MSRB1
EVI5.1	9.1423e-24	-0.929662	0.138	0.636	1.2439e-19	1	0		MALAT1	EVI5
CTSA.1	1.08337e-23	-0.943838	0.177	0.683	1.47403e-19	1	0		DGKD	CTSA
SLC11A1.1	2.27432e-23	-0.793119	0.031	0.534	3.09445e-19	1	0		ABHD17B	SLC11A1
DSTN.1	2.64482e-23	-0.937792	0.177	0.664	3.59855e-19	1	0		PRKCB	DSTN
CD36.1	4.06055e-23	-0.903419	0.062	0.576	5.52479e-19	1	0		CLEC2D	CD36
TLN1.1	7.95844e-23	-0.933367	0.592	0.785	1.08282e-18	1	0		BTG1	TLN1
SAA3.1	8.24437e-23	-1.90982	0.215	0.659	1.12173e-18	1	0		SLC7A1	SAA3
CGNL1.1	8.42424e-23	-0.886321	0.046	0.539	1.1462e-18	1	0		AKNA	CGNL1
DHRS7.1	9.11724e-23	-0.865403	0.177	0.653	1.24049e-18	1	0		S100A11	DHRS7
GSR	1.17015e-22	-0.818665	0.031	0.521	1.59211e-18	1	0		CNP	GSR
CRYL1.1	1.38693e-22	-0.820586	0.062	0.546	1.88705e-18	1	0		MEF2C	CRYL1
RPN2.1	1.93522e-22	-0.92845	0.285	0.718	2.63306e-18	1	0		LY9	RPN2
DDOST.1	2.85943e-22	-0.897099	0.254	0.694	3.89055e-18	1	0		RNASE6	DDOST
LGMN.1	3.34043e-22	-0.960036	0.1	0.598	4.54499e-18	1	0		ETNK1	LGMN
BST1.1	4.32041e-22	-0.765326	0.023	0.494	5.87835e-18	1	0		CAMK2D	BST1
BSG.1	6.05141e-22	-0.858365	0.531	0.775	8.23355e-18	1	0		P2RY10	BSG
EMP3	9.42902e-22	-0.856753	0.731	0.846	1.28291e-17	1	0		CCDC28B	EMP3
DERL1.1	9.45067e-22	-0.85368	0.208	0.686	1.28586e-17	1	0		ST3GAL1	DERL1
TMEM176A.1	2.71501e-21	-1.05454	0.115	0.586	3.69405e-17	1	0		TRAF3IP3	TMEM176A
ARRB2.1	3.40599e-21	-0.774634	0.077	0.561	4.63419e-17	1	0		CD52	ARRB2
ATP1A3.1	5.36478e-21	-0.732706	0.038	0.514	7.29933e-17	1	0		AFP	ATP1A3
FKBP2.1	6.92641e-21	-0.838787	0.238	0.671	9.42408e-17	1	0		POLR3E	FKBP2
TNFAIP8.1	7.71827e-21	-0.802418	0.392	0.763	1.05015e-16	1	0		FAM169B	TNFAIP8
METRNL	8.36521e-21	-0.781339	0.046	0.513	1.13817e-16	1	0		SORL1	METRNL
CLEC4D.1	9.50388e-21	-0.77069	0.062	0.528	1.2931e-16	1	0		NPM1	CLEC4D
PRDX6	1.00681e-20	-0.909538	0.246	0.666	1.36987e-16	1	0		CBX7	PRDX6
C3AR1.1	1.32968e-20	-0.744938	0.031	0.492	1.80917e-16	1	0		FAM107B	C3AR1
PILRA.1	1.47972e-20	-0.836645	0.054	0.508	2.01331e-16	1	0		CD47	PILRA
PROS1.1	2.80638e-20	-0.676226	0.023	0.472	3.81837e-16	1	0		GRAMD4	PROS1
PID1.1	3.96044e-20	-0.775439	0.031	0.487	5.38858e-16	1	0		FAM65B	PID1
GM45050	4.13841e-20	-0.802238	0.015	0.461	5.63072e-16	1	0		KCNN4	GM45050
GGH.1	4.45944e-20	-0.78435	0.085	0.541	6.06752e-16	1	0		ARPC5L	GGH
TSPO	5.54429e-20	-0.778959	0.631	0.813	7.54356e-16	1	0		MIF4GD	TSPO
TNFRSF1A.1	6.7378e-20	-0.72832	0.015	0.459	9.16745e-16	1	0		IQSEC1	TNFRSF1A
SDCBP.1	7.61259e-20	-0.821556	0.223	0.678	1.03577e-15	1	0		MALT1	SDCBP
MYOF.1	7.8816e-20	-0.652004	0.023	0.461	1.07237e-15	1	0		PLSCR1	MYOF
GPX4	1.09142e-19	-0.741748	0.7	0.815	1.48498e-15	1	0		RAC2	GPX4
PPIB	1.13073e-19	-0.662568	0.831	0.865	1.53847e-15	1	0		H2-Q6	PPIB
TGFB2.1	1.48733e-19	-1.33603	0.031	0.467	2.02366e-15	1	0		STAP1	TGFB2
NUCB1.1	1.90365e-19	-0.7904	0.192	0.624	2.5901e-15	1	0		PDIA4	NUCB1
ANK.1	3.03196e-19	-0.655843	0.031	0.469	4.12528e-15	1	0		NOL7	ANK
PDIA3.1	3.16766e-19	-0.867365	0.477	0.735	4.30991e-15	1	0		STRBP	PDIA3
TMED3.1	3.62118e-19	-0.790136	0.2	0.651	4.92698e-15	1	0		MYO1E	TMED3
F630028O10RIK.1	4.02208e-19	-0.7676	0.015	0.447	5.47244e-15	1	0		GGA2	ABCB5
SHFM1	4.73936e-19	-0.634765	0.754	0.853	6.44837e-15	1	0		PIM1	SHFM1
BRI3.1	5.63731e-19	-0.871735	0.538	0.781	7.67012e-15	1	0		GPR183	BRI3
LGALS3BP.1	6.99133e-19	-0.737736	0.069	0.497	9.5124e-15	1	0		POLD1	LGALS3BP
RAB32.1	7.86099e-19	-0.716146	0.038	0.454	1.06957e-14	1	0		RHOH	RAB32
PLOD3.ABCB5.1	1.01117e-18	-0.718786	0.085	0.521	1.3758e-14	1	0		ATP2A3	PLOD3
CALR.1	1.19096e-18	-0.874259	0.569	0.785	1.62042e-14	1	0		ZMIZ2	CALR
BHLHE40.1	1.43214e-18	-0.691128	0.015	0.431	1.94857e-14	1	0		WDFY4	BHLHE40
LAPTM4A.1	1.4981e-18	-0.73464	0.392	0.751	2.03831e-14	1	0		ARHGAP15	LAPTM4A
PLTP.1	1.62987e-18	-0.952084	0.154	0.596	2.2176e-14	1	0		MYC	PLTP
CD300LD.1	2.16523e-18	-0.673586	0.038	0.459	2.94602e-14	1	0		ZCCHC11	CD300LD
MPEG1.1	2.89416e-18	-0.72927	0.085	0.523	3.93779e-14	1	0		PSMD14	MPEG1
CARD19.1	3.04583e-18	-0.710702	0.131	0.571	4.14415e-14	1	0		CNN2	CARD19
SERPINB6A.1	3.87666e-18	-0.855066	0.069	0.497	5.27458e-14	1	0		PTMA	SERPINB6A
SCN1B.1	4.06207e-18	-0.822938	0.031	0.449	5.52685e-14	1	0		IER5	SCN1B
LILRB4A.1	4.3107e-18	-0.637321	0.046	0.474	5.86514e-14	1	0		WDR89	LILRB4A
VSIR.1	4.42312e-18	-0.739298	0.223	0.661	6.0181e-14	1	0		PML	VSIR
SERPINB1A.1	5.47794e-18	-0.883443	0.308	0.703	7.45328e-14	1	0		KMT2E	SERPINB1A
GNG5	6.20758e-18	-0.592898	0.777	0.843	8.44604e-14	1	0		SMAP2	GNG5
GUCA1A.1	6.69819e-18	-0.610251	0.023	0.431	9.11356e-14	1	0		H2-DMA	GUCA1A
KLF9.1	7.86403e-18	-0.726716	0.077	0.503	1.06998e-13	1	0		ERO1LB	KLF9
ACLY.1	8.9446e-18	-0.758586	0.246	0.643	1.217e-13	1	0		GPD1L	ACLY
GUSB.1	9.74642e-18	-0.632559	0.162	0.606	1.3261e-13	1	0		PTP4A3	GUSB
XDH.1	1.30926e-17	-0.601491	0.046	0.461	1.78138e-13	1	0		FARSB	XDH
CD302.1	1.51803e-17	-0.659468	0.023	0.432	2.06544e-13	1	0		IFI203	CD302
P4HB.1	1.54733e-17	-0.76643	0.308	0.671	2.10529e-13	1	0		GRB2	P4HB
X1110008F13RIK	1.69022e-17	-0.742667	0.308	0.693	2.29972e-13	1	0		PRPS2	X1110008F13RIK
ENGASE.1	1.73631e-17	-0.686182	0.038	0.436	2.36242e-13	1	0		FMNL1	ENGASE
ITM2C.1	2.03672e-17	-0.693059	0.115	0.539	2.77116e-13	1	0		LIMD1	ITM2C
PKM	2.04696e-17	-0.752586	0.515	0.776	2.78509e-13	1	0		FOXN3	PKM
ALOX5.1	2.12066e-17	-0.693207	0.023	0.419	2.88537e-13	1	0		CCR7	ALOX5
GATA6.1	2.14431e-17	-0.680254	0.031	0.437	2.91755e-13	1	0		EIF3F	GATA6
CCR1.1	2.31506e-17	-0.782151	0.123	0.543	3.14987e-13	1	0		RASA3	CCR1
IGSF6.1	2.9312e-17	-0.648649	0.015	0.411	3.98819e-13	1	0		TSC22D3	IGSF6
ZFP36L2.1	3.11679e-17	-0.776576	0.331	0.711	4.2407e-13	1	0		CLEC2I	ZFP36L2
SDF2L1	3.24707e-17	-0.787643	0.146	0.549	4.41797e-13	1	0		KMT2A	SDF2L1
CD93.1	3.37017e-17	-0.672809	0.023	0.419	4.58545e-13	1	0		NCF4	CD93
HSPA5.1	3.52311e-17	-0.869373	0.454	0.746	4.79354e-13	1	0		ENO1	HSPA5
KLHL6	3.58735e-17	-0.717761	0.108	0.514	4.88095e-13	1	0		RAPGEF1	KLHL6
NDUFA1.1	5.1717e-17	-0.713257	0.492	0.76	7.03662e-13	1	0		NCL	NDUFA1
ADIPOR2.1.1	5.19652e-17	-0.717435	0.1	0.499	7.07039e-13	1	0		ARF6	ADIPOR2
PRDX4	5.24556e-17	-0.815006	0.131	0.543	7.1371e-13	1	0		IL2RG	PRDX4
TALDO1	5.91149e-17	-0.748298	0.577	0.771	8.04318e-13	1	0		MAN1A	TALDO1
MAN2A1.1	6.01817e-17	-0.827978	0.331	0.676	8.18832e-13	1	0		ARHGAP25	MAN2A1
CMKLR1.1	6.15525e-17	-0.591464	0.031	0.424	8.37483e-13	1	0		NFATC3	CMKLR1
TIMD4.1	6.3254e-17	-1.18137	0.046	0.437	8.60633e-13	1	0		LBH	TIMD4
MPP1	7.5197e-17	-0.714113	0.2	0.621	1.02313e-12	1	0		ZCCHC7	MPP1
DUSP1.1	8.87217e-17	-0.65751	0.069	0.474	1.20715e-12	1	0		ARHGAP30	DUSP1
SULT1A1.1	1.28715e-16	-0.631122	0.015	0.399	1.75129e-12	1	0		ELF1	SULT1A1
LCP2	3.89287e-16	-0.585747	0.015	0.392	5.29664e-12	1	0		PARP1	LCP2
HPCAL1	3.98254e-16	-0.611112	0.038	0.422	5.41864e-12	1	0		RASSF4	HPCAL1
ATP1A1.1	4.49466e-16	-0.634855	0.231	0.644	6.11543e-12	1	0		SELL	ATP1A1
ACACA.1	4.57259e-16	-0.585845	0.062	0.456	6.22147e-12	1	0		PGLS	ACACA
DAPK1.1	5.15786e-16	-0.554772	0.023	0.392	7.01778e-12	1	0		TNRC6B	DAPK1
PSMA7	5.57427e-16	-0.64996	0.615	0.811	7.58436e-12	1	0		H3F3A	PSMA7
CEBPA	5.99596e-16	-0.591362	0.023	0.396	8.1581e-12	1	0		EML4	CEBPA
TMEM37.1	6.02147e-16	-0.646925	0.023	0.394	8.19281e-12	1	0		DDX6	TMEM37
CTSS.1	8.72979e-16	-0.553652	0.908	0.836	1.18778e-11	1	0		SP140	CTSS
ZYX.1	1.00436e-15	-0.622403	0.115	0.526	1.36654e-11	1	0		STAMBPL1	ZYX
HCST	1.08013e-15	-0.71922	0.269	0.659	1.46962e-11	1	0		TIA1	HCST
GM10116.1	1.08377e-15	-0.636918	0.1	0.494	1.47457e-11	1	0		SCT	GM10116
ITSN1.1	1.09837e-15	-0.565645	0.077	0.474	1.49444e-11	1	0		TMOD3	ITSN1
PEAK1.1	1.43786e-15	-0.588033	0.054	0.434	1.95635e-11	1	0		S1PR1	PEAK1
LDHA	1.45939e-15	-0.707176	0.485	0.75	1.98564e-11	1	0		ANKRD37	LDHA
X2610507B11RIK.1	1.57854e-15	-0.600693	0.1	0.497	2.14776e-11	1	0		LIMD2	X2610507B11RIK
ADSSL1	1.66734e-15	-0.586423	0.062	0.446	2.26858e-11	1	0		DKC1	ADSSL1
APLP2.1	1.69858e-15	-0.667734	0.177	0.556	2.31108e-11	1	0		LRRFIP1	APLP2
NFIC.1	2.14631e-15	-0.720164	0.185	0.563	2.92026e-11	1	0		CREBRF	NFIC
DEGS1.1	2.47828e-15	-0.638489	0.192	0.573	3.37194e-11	1	0		CDC42SE2	DEGS1
RGS18.1	2.55059e-15	-0.565211	0.046	0.421	3.47034e-11	1	0		STT3B	RGS18
ABI3.1	2.57146e-15	-0.604205	0.085	0.479	3.49873e-11	1	0		CHD1	ABI3
KLF13.1	2.63404e-15	-0.691216	0.485	0.741	3.58387e-11	1	0		MNDAL	KLF13
CD300A.1	3.2347e-15	-0.551847	0.023	0.386	4.40113e-11	1	0		SP100	CD300A
ITPRIPL2.1	3.63369e-15	-0.605155	0.015	0.372	4.944e-11	1	0		EIF3I	ITPRIPL2
PTPRE.1	4.07472e-15	-0.59409	0.1	0.489	5.54406e-11	1	0		RFX7	PTPRE
PLEK.1	4.53957e-15	-0.766517	0.4	0.694	6.17654e-11	1	0		ELK4	PLEK
RHOC.1	4.63117e-15	-0.602523	0.031	0.396	6.30118e-11	1	0		IL6ST	RHOC
ITGB1.1	4.94358e-15	-0.73826	0.5	0.741	6.72624e-11	1	0		PNISR	ITGB1
TBXAS1	5.0233e-15	-0.579484	0.023	0.381	6.8347e-11	1	0		MIR142HG	TBXAS1
SPI1.1	5.27011e-15	-0.684239	0.377	0.698	7.17051e-11	1	0		B4GALNT1	SPI1
VKORC1.1	5.45012e-15	-0.549794	0.069	0.451	7.41544e-11	1	0		HNRNPA0	VKORC1
PDIA6.1	5.84213e-15	-0.720266	0.338	0.683	7.94881e-11	1	0		TTC3	PDIA6
FERMT3.1	6.21354e-15	-0.657843	0.369	0.689	8.45415e-11	1	0		RIN3	FERMT3
ASAH1.1	6.27729e-15	-0.61928	0.108	0.496	8.54088e-11	1	0		FNBP1	ASAH1
REEP3.1	8.60938e-15	-0.656249	0.2	0.591	1.17139e-10	1	0		SLC25A3	REEP3
MAF.1	8.69156e-15	-0.638567	0.031	0.391	1.18257e-10	1	0		CD38	MAF
CNDP2.1	8.77318e-15	-0.561463	0.092	0.477	1.19368e-10	1	0		IFI30	CNDP2
LRPAP1	9.65859e-15	-0.656694	0.138	0.521	1.31415e-10	1	0		LPGAT1	LRPAP1
SCARB2.1	1.00718e-14	-0.607588	0.092	0.471	1.37037e-10	1	0		ANKRD12	SCARB2
SH3BGRL.1	1.13787e-14	-0.654479	0.392	0.686	1.54818e-10	1	0		PFDN5	SH3BGRL
CCDC109B.1	1.1444e-14	-0.606081	0.038	0.392	1.55708e-10	1	0		LCP1	CCDC109B
PSAP.1	1.38267e-14	-0.685166	0.692	0.798	1.88125e-10	1	0		OSTM1	PSAP
GM1673.1	1.42993e-14	-0.652908	0.038	0.397	1.94557e-10	1	0		CRIP1	RGPD5
TMED10.1	1.72173e-14	-0.637462	0.438	0.731	2.34259e-10	1	0		LRRC8C	TMED10
LPL.RGPD5.1	1.76366e-14	-0.748641	0.023	0.371	2.39963e-10	1	0		ZFP706	LPL
MTUS1.1	2.25066e-14	-0.506291	0.023	0.367	3.06225e-10	1	0		NFKB2	MTUS1
GM16104.1	2.26881e-14	-0.539163	0.031	0.381	3.08694e-10	1	0		METTL23	GM16104
RALB	2.51706e-14	-0.523869	0.062	0.419	3.42471e-10	1	0		MTSS1	RALB
FCGR4	2.73181e-14	-0.639029	0.031	0.371	3.7169e-10	1	0		SHISA5	FCGR4
SSH2.1	2.8696e-14	-0.661321	0.277	0.641	3.90437e-10	1	0		TAF1D	SSH2
LAMTOR1	3.48429e-14	-0.63668	0.285	0.643	4.74072e-10	1	0		KDM7A	LAMTOR1
DOK2	3.49155e-14	-0.548263	0.031	0.376	4.7506e-10	1	0		BCL10	DOK2
CNPY2	3.75469e-14	-0.586371	0.231	0.598	5.10863e-10	1	0		MYLIP	CNPY2
NAV1.1	3.75883e-14	-0.516252	0.015	0.356	5.11426e-10	1	0		GAS5	NAV1
ATP1B3.1	4.09095e-14	-0.633599	0.277	0.623	5.56615e-10	1	0		ZFP292	ATP1B3
ATP6V1E1.1	4.34708e-14	-0.639944	0.3	0.656	5.91464e-10	1	0		NDUFB2	ATP6V1E1
TNFSF12	4.90846e-14	-0.536262	0.023	0.366	6.67845e-10	1	0		TCF3	TNFSF12
DAB2.1	5.97943e-14	-0.526503	0.015	0.354	8.13561e-10	1	0		MYCBP2	DAB2
BCAM.1	6.25922e-14	-0.55212	0.031	0.369	8.51629e-10	1	0		SNRPF	BCAM
HMOX1	8.25036e-14	-0.482904	0.038	0.384	1.12254e-09	1	0		STK38	HMOX1
RNPEP.1	8.51502e-14	-0.589971	0.108	0.466	1.15855e-09	1	0		SEZ6	RNPEP
TMSB4X	8.66986e-14	-0.265601	0.992	0.993	1.17962e-09	1	0		TRIM12A	TMSB4X
FTH1	8.95492e-14	-0.349641	1	0.963	1.21841e-09	1	0		MTDH	FTH1
SMAGP	9.72666e-14	-0.517205	0.1	0.479	1.32341e-09	1	0		EEF1D	SMAGP
ATPIF1	1.14118e-13	-0.650737	0.469	0.728	1.55268e-09	1	0		MAPK1	ATPIF1
FGD4.1	1.55004e-13	-0.525257	0.015	0.337	2.10898e-09	1	0		MYADM	FGD4
GNAI3.1	1.71498e-13	-0.566159	0.185	0.559	2.3334e-09	1	0		CKAP4	GNAI3
PITPNA	1.93635e-13	-0.614474	0.469	0.753	2.63459e-09	1	0		ITPR1	PITPNA
PILRB2.1	1.95071e-13	-0.479082	0.038	0.376	2.65414e-09	1	0		CCNI	PILRB2
LILR4B	2.09965e-13	-0.52199	0.008	0.326	2.85678e-09	1	0		ARID4B	LILR4B
CTLA2B.1	2.2624e-13	-0.480895	0.023	0.346	3.07822e-09	1	0		FOXO1	CTLA2B
CALD1.1	2.56832e-13	-0.585155	0.008	0.327	3.49446e-09	1	0		CYLD	CALD1
TSPAN4.1	2.59067e-13	-0.551413	0.038	0.371	3.52487e-09	1	0		BIRC3	TSPAN4
SAP30	2.65825e-13	-0.528492	0.046	0.379	3.61682e-09	1	0		CDKN1B	SAP30
CCDC50.1	2.84438e-13	-0.647167	0.315	0.648	3.87006e-09	1	0		SLC38A1	CCDC50
PLAUR.1.1	2.88402e-13	-0.628299	0.177	0.536	3.92399e-09	1	0		TFAM	PLAUR
HP.1	3.23192e-13	-0.61343	0.015	0.336	4.39736e-09	1	0		KDM2B	HP
ADD3.1	3.24429e-13	-0.59984	0.546	0.751	4.41418e-09	1	0		NFATC1	ADD3
TMEM205	3.30944e-13	-0.464155	0.023	0.341	4.50282e-09	1	0		CSK	TMEM205
MIR99AHG.1	3.77861e-13	-0.512782	0.023	0.341	5.14118e-09	1	0		SLC25A4	MIR99AHG
TMEM141.1	4.14512e-13	-0.526712	0.069	0.417	5.63985e-09	1	0		SET	TMEM141
PLXNB2	4.28287e-13	-0.528548	0.023	0.342	5.82727e-09	1	0		179K7	PLXNB2
ST3GAL4	4.41793e-13	-0.556843	0.062	0.407	6.01103e-09	1	0		NUCKS1	ST3GAL4
RAB27A.1	4.45452e-13	-0.49122	0.062	0.399	6.06082e-09	1	0		PPIL1	RAB27A
FCOR	4.72934e-13	-0.435812	0.031	0.356	6.43473e-09	1	0		LGALS1	FCOR
MBNL2.1	4.93043e-13	-0.613773	0.292	0.619	6.70835e-09	1	0		CLK1	MBNL2
SHTN1.1	5.78482e-13	-0.421427	0.008	0.317	7.87083e-09	1	0		NFKB1	SHTN1
ARPC2	5.85689e-13	-0.42545	0.846	0.873	7.96889e-09	1	0		SNX5	ARPC2
HAL.1	6.03841e-13	-0.517797	0.023	0.337	8.21586e-09	1	0		SASH3	HAL
HSP90B1.1	6.11705e-13	-0.610988	0.631	0.761	8.32286e-09	1	0		PTPRC	HSP90B1
GLB1.1	6.64425e-13	-0.559526	0.077	0.416	9.04016e-09	1	0		CTSO	GLB1
GBP2B.1	7.07355e-13	-0.707059	0.038	0.357	9.62428e-09	1	0		NSA2	GBP2B
ALCAM.1	7.4644e-13	-0.534893	0.054	0.381	1.01561e-08	1	0		SNRNP25	ALCAM
PARVB.1	7.63621e-13	-0.503105	0.023	0.339	1.03898e-08	1	0		DNAJC2	PARVB
SAMSN1.1	1.00695e-12	-0.521322	0.138	0.511	1.37006e-08	1	0		DOK3	SAMSN1
NUCB2.1	1.06494e-12	-0.579287	0.169	0.499	1.44896e-08	1	0		CYTIP	NUCB2
LBP	1.09207e-12	-0.567005	0.023	0.329	1.48587e-08	1	0		IQGAP1	LBP
PIRB.1	1.12796e-12	-0.610139	0.2	0.558	1.5347e-08	1	0		IKZF1	PIRB
CMTM3	1.13361e-12	-0.482168	0.015	0.321	1.54239e-08	1	0		ANKRD11	CMTM3
SLC9A3R2.1	1.45796e-12	-0.506626	0.015	0.322	1.9837e-08	1	0		MPHOSPH10	SLC9A3R2
ADAP1.1	1.70693e-12	-0.487656	0.038	0.356	2.32245e-08	1	0		PTPN1	ADAP1
NDUFA4	1.82461e-12	-0.504747	0.769	0.843	2.48256e-08	1	0		ARHGAP17	NDUFA4
SLC31A2	1.84665e-12	-0.451627	0.015	0.324	2.51255e-08	1	0		SLC38A2	SLC31A2
POLR3GL.1	1.89861e-12	-0.495259	0.069	0.406	2.58325e-08	1	0		MDH1	POLR3GL
EFNB2.1	1.91015e-12	-0.53069	0.023	0.331	2.59894e-08	1	0		PHIP	EFNB2
XBP1.1	1.96427e-12	-0.394001	0.185	0.536	2.67259e-08	1	0		PDCD4	XBP1
GBE1.1	2.27004e-12	-0.529632	0.077	0.399	3.08862e-08	1	0		REL	GBE1
TLR13.1	2.59837e-12	-0.440608	0.015	0.314	3.53534e-08	1	0		PPP1R11	TLR13
NFIX.1	2.69343e-12	-0.439331	0.054	0.377	3.66468e-08	1	0		BOLA2	NFIX
CERS6.1	2.90462e-12	-0.48225	0.031	0.334	3.95203e-08	1	0		EPS15	CERS6
BIN1.1	3.04627e-12	-0.595265	0.285	0.631	4.14475e-08	1	0		GNG2	BIN1
MRPL33	3.32196e-12	-0.62838	0.546	0.743	4.51985e-08	1	0		PRRC2C	MRPL33
CPQ	3.40955e-12	-0.441939	0.038	0.346	4.63904e-08	1	0		HMHA1	CPQ
CCDC12.1	3.99912e-12	-0.602658	0.531	0.738	5.4412e-08	1	0		RCSD1	CCDC12
BAIAP2.1	4.12608e-12	-0.446168	0.038	0.346	5.61395e-08	1	0		IRF4	BAIAP2
CTNNA1.1	4.4784e-12	-0.474967	0.062	0.381	6.09331e-08	1	0		RBM25	CTNNA1
CLEC4E	5.02156e-12	-0.448566	0.031	0.341	6.83233e-08	1	0		SUPT20	CLEC4E
ALDH2	5.85309e-12	-0.533988	0.769	0.816	7.96371e-08	1	0		PURB	ALDH2
MLXIPL.1	7.01021e-12	-0.442224	0.038	0.336	9.5381e-08	1	0		SERBP1	MLXIPL
TM6SF1.1	7.36725e-12	-0.539827	0.192	0.543	1.00239e-07	1	0		PBXIP1	TM6SF1
X6430548M08RIK.1	7.68439e-12	-0.422397	0.015	0.302	1.04554e-07	1	0			X6430548M08RIK
TEP1.1	8.16025e-12	-0.564525	0.2	0.546	1.11028e-07	1	0			TEP1
NCF2	9.09317e-12	-0.606147	0.369	0.663	1.23722e-07	1	0			NCF2
CD63.1	9.70018e-12	-0.705817	0.015	0.304	1.31981e-07	1	0			CD63
RAB11A.1	1.0423e-11	-0.502406	0.208	0.539	1.41815e-07	1	0			RAB11A
MFSD5.1	1.13032e-11	-0.519303	0.123	0.452	1.53791e-07	1	0			MFSD5
ATOX1	1.17397e-11	-0.580099	0.523	0.746	1.5973e-07	1	0			ATOX1
APOBR.1	1.27254e-11	-0.453357	0.023	0.311	1.73141e-07	1	0			APOBR
CSF3R.1	1.42939e-11	-0.432379	0.008	0.287	1.94483e-07	1	0			CSF3R
NFE2.1	1.44409e-11	-0.412071	0.015	0.301	1.96483e-07	1	0			NFE2
PDLIM4	1.47942e-11	-0.405368	0	0.277	2.01289e-07	1	0			PDLIM4
ZEB2.1	1.56777e-11	-0.679022	0.423	0.666	2.1331e-07	1	0			ZEB2
FRMD4B.1	1.64884e-11	-0.383119	0.023	0.311	2.24341e-07	1	0			FRMD4B
ADAM8.1	2.06116e-11	-0.50156	0.038	0.326	2.80441e-07	1	0			ADAM8
2022-09-15	2.0711e-11	-0.574167	0.485	0.725	2.81793e-07	1	0			2022-09-15
FAM129B.1	2.43344e-11	-0.424607	0.008	0.282	3.31094e-07	1	0			FAM129B
GYG	2.76215e-11	-0.455483	0.092	0.426	3.75818e-07	1	0			GYG
CYB5A	3.08326e-11	-0.591475	0.315	0.644	4.19508e-07	1	0			CYB5A
EMILIN1.1	3.09269e-11	-0.443753	0.008	0.28	4.20792e-07	1	0			EMILIN1
TRPS1.1	3.22257e-11	-0.412214	0.054	0.346	4.38463e-07	1	0			TRPS1
MYO1F	3.43465e-11	-0.481027	0.038	0.327	4.67319e-07	1	0			MYO1F
F7.1	4.95571e-11	-0.505653	0.023	0.297	6.74274e-07	1	0			F7
COX4I1	5.12695e-11	-0.321155	0.931	0.886	6.97573e-07	1	0			COX4I1
USP3.1	5.41177e-11	-0.517375	0.208	0.534	7.36325e-07	1	0			USP3
AGTRAP	6.04612e-11	-0.461295	0.054	0.347	8.22635e-07	1	0			AGTRAP
CD33.1	6.99549e-11	-0.38556	0.008	0.272	9.51806e-07	1	0			CD33
AP1S2	7.33148e-11	-0.478203	0.108	0.422	9.97521e-07	1	0			AP1S2
MS4A6D	7.69767e-11	-0.39131	0.023	0.295	1.04734e-06	1	0			MS4A6D
SERPINB8.1	8.03185e-11	-0.416056	0.031	0.302	1.09281e-06	1	0			SERPINB8
SQRDL	8.29712e-11	-0.423079	0.031	0.306	1.12891e-06	1	0			SQRDL
H2AFZ	9.20813e-11	-0.548367	0.654	0.81	1.25286e-06	1	0			H2AFZ
TAGLN2	9.29028e-11	-0.333646	0.938	0.913	1.26404e-06	1	0			TAGLN2
IFI204	9.34399e-11	-0.430866	0.015	0.284	1.27134e-06	1	0			IFI204
EHD1	9.53899e-11	-0.578596	0.231	0.576	1.29788e-06	1	0			EHD1
PLXNA4OS1	1.02116e-10	-0.378203	0.008	0.27	1.38939e-06	1	0			PLXNA4OS1
KITLG.C5AR1.1	1.06843e-10	-0.43866	0.031	0.307	1.4537e-06	1	0			KITLG
HDC.1	1.3059e-10	-0.422654	0.008	0.272	1.77681e-06	1	0			HDC
RIN2.1	1.39767e-10	-0.348204	0.008	0.265	1.90167e-06	1	0			RIN2
PRDX1	1.42472e-10	-0.47605	0.646	0.806	1.93847e-06	1	0			PRDX1
BST2	1.6276e-10	-0.565954	0.277	0.576	2.21451e-06	1	0			BST2
LPCAT2.1	1.62794e-10	-0.387676	0	0.254	2.21498e-06	1	0			LPCAT2
SH3GLB1.1	1.65947e-10	-0.509752	0.6	0.766	2.25787e-06	1	0			SH3GLB1
SDF4.1	1.66073e-10	-0.527668	0.408	0.679	2.25958e-06	1	0			SDF4
ANXA4	1.66634e-10	-0.401471	0.038	0.317	2.26722e-06	1	0			ANXA4
UQCR11.1	1.88146e-10	-0.494625	0.608	0.761	2.55992e-06	1	0			UQCR11
GM10369.1	2.06301e-10	-0.419812	0.023	0.285	2.80692e-06	1	0			C5AR1
RBPMS.1	2.36925e-10	-0.424457	0.046	0.321	3.2236e-06	1	0			RBPMS
TTC39C.1	2.57864e-10	-0.482433	0.008	0.262	3.5085e-06	1	0			TTC39C
UAP1	2.86876e-10	-0.50657	0.108	0.416	3.90323e-06	1	0			UAP1
GNA15	3.26196e-10	-0.41051	0.038	0.299	4.43823e-06	1	0			GNA15
PI16	3.29087e-10	-0.384882	0.023	0.289	4.47756e-06	1	0			PI16
VAMP3	3.36816e-10	-0.447057	0.1	0.382	4.58273e-06	1	0			VAMP3
CLEC7A.1	3.58253e-10	-0.42657	0.038	0.311	4.87439e-06	1	0			CLEC7A
UQCRB	3.75569e-10	-0.522704	0.569	0.753	5.10999e-06	1	0			UQCRB
MEF2A.1	3.84172e-10	-0.523789	0.238	0.551	5.22704e-06	1	0			MEF2A
CARHSP1	4.17065e-10	-0.419934	0.077	0.356	5.67459e-06	1	0			CARHSP1
FAM234A	4.39665e-10	-0.400915	0.054	0.329	5.98208e-06	1	0			FAM234A
ASPA.1	4.81722e-10	-0.410088	0.015	0.265	6.55431e-06	1	0			ASPA
FRRS1.1	5.40926e-10	-0.426801	0.077	0.357	7.35983e-06	1	0			FRRS1
SCPEP1.1	6.27233e-10	-0.480146	0.192	0.509	8.53414e-06	1	0			SCPEP1
CDC42EP3.1	6.31976e-10	-0.430707	0.031	0.294	8.59866e-06	1	0			CDC42EP3
FAM212A	6.36079e-10	-0.407455	0.031	0.295	8.6545e-06	1	0			FAM212A
CD84.1	6.86812e-10	-0.463177	0.269	0.596	9.34476e-06	1	0			CD84
CANX.1	7.12664e-10	-0.51867	0.354	0.638	9.69651e-06	1	0			CANX
DAB2IP.1	7.35239e-10	-0.372461	0.031	0.282	1.00037e-05	1	0			DAB2IP
CEBPD	7.98977e-10	-0.41938	0.031	0.284	1.08709e-05	1	0			CEBPD
NAGLU	8.07422e-10	-0.374957	0.046	0.321	1.09858e-05	1	0			NAGLU
LMAN1.1	8.14369e-10	-0.45924	0.169	0.474	1.10803e-05	1	0			LMAN1
PILRB1	8.27983e-10	-0.370512	0.023	0.274	1.12655e-05	1	0			PILRB1
FAM20A	8.29101e-10	-0.346914	0.023	0.27	1.12807e-05	1	0			FAM20A
PELP1.1	8.66752e-10	-0.561079	0.108	0.392	1.1793e-05	1	0			PELP1
ABCA9.1	9.16528e-10	-0.350955	0.015	0.26	1.24703e-05	1	0			ABCA9
SPPL2A.1	9.21022e-10	-0.457891	0.238	0.553	1.25314e-05	1	0			SPPL2A
DUSP3.1	9.3641e-10	-0.458538	0.185	0.503	1.27408e-05	1	0			DUSP3
IGSF8	9.56312e-10	-0.377846	0.054	0.322	1.30116e-05	1	0			IGSF8
ZFP710.1	1.05427e-09	-0.357605	0.046	0.319	1.43444e-05	1	0			ZFP710
TREM2	1.08681e-09	-0.455253	0.038	0.304	1.47872e-05	1	0			TREM2
RRAS	1.13762e-09	-0.470578	0.131	0.417	1.54785e-05	1	0			RRAS
PFKL	1.19076e-09	-0.363409	0.092	0.382	1.62015e-05	1	0			PFKL
CXCL13.1	1.22025e-09	-1.74242	0.069	0.321	1.66027e-05	1	0			CXCL13
RAB11FIP5.1	1.3005e-09	-0.355943	0.015	0.259	1.76946e-05	1	0			RAB11FIP5
BACH1.1	1.4004e-09	-0.449521	0.1	0.379	1.90538e-05	1	0			BACH1
NFIA.1	1.41152e-09	-0.40508	0.031	0.284	1.92052e-05	1	0			NFIA
CORO1C.1	1.49781e-09	-0.468906	0.138	0.432	2.03792e-05	1	0			CORO1C
GSTM1	1.57518e-09	-0.38374	0.015	0.252	2.14319e-05	1	0			GSTM1
IFNAR2	1.62066e-09	-0.412515	0.038	0.297	2.20507e-05	1	0			IFNAR2
GABARAP	1.65325e-09	-0.392015	0.815	0.84	2.24941e-05	1	0			GABARAP
IQGAP2	1.71242e-09	-0.349866	0.023	0.26	2.32992e-05	1	0			IQGAP2
S100A13	1.73952e-09	-0.505638	0.554	0.733	2.36679e-05	1	0			S100A13
DUSP6.1	1.78663e-09	-0.385681	0.015	0.254	2.43089e-05	1	0			DUSP6
MERTK.1	1.87099e-09	-0.34259	0.031	0.282	2.54567e-05	1	0			MERTK
MAFG.1	2.04697e-09	-0.37099	0.085	0.364	2.78511e-05	1	0			MAFG
ANKRD33B.1	2.07535e-09	-0.391305	0.085	0.367	2.82372e-05	1	0			ANKRD33B
JUNB.1	2.48836e-09	-0.702957	0.546	0.723	3.38567e-05	1	0			JUNB
CRTAP.1	2.66311e-09	-0.370664	0.062	0.321	3.62343e-05	1	0			CRTAP
FAM43A.1	2.78285e-09	-0.468745	0.123	0.402	3.78635e-05	1	0			FAM43A
TNFAIP2.1	3.25901e-09	-0.391104	0.062	0.311	4.4342e-05	1	0			TNFAIP2
SAT1.1	3.43593e-09	-0.468357	0.385	0.679	4.67492e-05	1	0			SAT1
IFI27	3.50045e-09	-0.618891	0.438	0.648	4.76271e-05	1	0			IFI27
HIPK2.1	3.60675e-09	-0.457689	0.162	0.437	4.90734e-05	1	0			HIPK2
FES	3.7725e-09	-0.341338	0.077	0.346	5.13287e-05	1	0			FES
AKR1A1	4.11702e-09	-0.441479	0.492	0.711	5.60161e-05	1	0			AKR1A1
CNIH4	4.20597e-09	-0.438368	0.277	0.578	5.72264e-05	1	0			CNIH4
DNAJC15	5.43483e-09	-0.43372	0.154	0.451	7.39463e-05	1	0			DNAJC15
X1500011K16RIK	5.6037e-09	-0.443073	0.115	0.396	7.62439e-05	1	0			X1500011K16RIK
MYEOV2	6.4246e-09	-0.443586	0.362	0.639	8.74131e-05	1	0			MYEOV2
CYB5R1.1	6.47915e-09	-0.31915	0.069	0.326	8.81553e-05	1	0			CYB5R1
KLF10.1	6.54985e-09	-0.412021	0.062	0.317	8.91172e-05	1	0			KLF10
ARPC1A	6.76586e-09	-0.405085	0.154	0.429	9.20563e-05	1	0			ARPC1A
CTSZ	6.94201e-09	-0.465206	0.746	0.8	9.44529e-05	1	0			CTSZ
CRLF2	7.12615e-09	-0.526843	0.431	0.671	9.69584e-05	1	0			CRLF2
IER3.1	7.95178e-09	-0.380817	0.054	0.307	0.000108192	1	0			IER3
NRP1.1	8.70237e-09	-0.373423	0.038	0.267	0.000118404	1	0			NRP1
YBX3	9.36617e-09	-0.47374	0.215	0.492	0.000127436	1	0			YBX3
TWF1	1.02841e-08	-0.400633	0.031	0.264	0.000139926	1	0			TWF1
CYFIP1.1	1.03084e-08	-0.461492	0.315	0.569	0.000140257	1	0			CYFIP1
SGPP1	1.07514e-08	-0.348121	0.062	0.316	0.000146283	1	0			SGPP1
TMED2	1.20056e-08	-0.450621	0.346	0.626	0.000163348	1	0			TMED2
MARCO.1	1.28398e-08	-1.0632	0.038	0.27	0.000174698	1	0			MARCO
GSTO1	1.33743e-08	-0.385633	0.108	0.372	0.00018197	1	0			GSTO1
SURF4.1	1.35564e-08	-0.457277	0.208	0.482	0.000184449	1	0			SURF4
CAPNS1	1.4346e-08	-0.500715	0.5	0.699	0.000195191	1	0			CAPNS1
RAC1	1.47436e-08	-0.488711	0.515	0.713	0.000200601	1	0			RAC1
PGD	1.54594e-08	-0.437873	0.2	0.472	0.000210341	1	0			PGD
RGS2.1	1.54688e-08	-0.461032	0.062	0.301	0.000210469	1	0			RGS2
OGFRL1.1	1.61295e-08	-0.300939	0.046	0.28	0.000219458	1	0			OGFRL1
ATP6V1A.1	1.62971e-08	-0.395853	0.123	0.399	0.000221738	1	0			ATP6V1A
UGP2.1	1.83831e-08	-0.35421	0.085	0.346	0.000250121	1	0			UGP2
PLBD2	2.03096e-08	-0.413336	0.092	0.337	0.000276332	1	0			PLBD2
F13A1.1	2.38522e-08	-0.609494	0.031	0.257	0.000324533	1	0			F13A1
HDLBP.1	2.52181e-08	-0.383971	0.246	0.518	0.000343117	1	0			HDLBP
HES1.1	2.58826e-08	-0.411711	0.062	0.309	0.000352159	1	0			HES1
RAB5C	2.81606e-08	-0.421061	0.369	0.631	0.000383153	1	0			RAB5C
ZNHIT1	2.94658e-08	-0.418573	0.154	0.422	0.000400912	1	0			ZNHIT1
ZFHX3.1	2.99232e-08	-0.339292	0.031	0.259	0.000407135	1	0			ZFHX3
RRBP1.1	3.814e-08	-0.463546	0.438	0.673	0.000518933	1	0			RRBP1
ELOVL5.1.1	4.35147e-08	-0.439515	0.162	0.417	0.000592061	1	0			ELOVL5
CALU	4.36303e-08	-0.318952	0.085	0.336	0.000593635	1	0			CALU
MAP1LC3A.1	4.39134e-08	-0.356913	0.085	0.331	0.000597485	1	0			MAP1LC3A
CYB5R3	4.45936e-08	-0.338697	0.154	0.424	0.00060674	1	0			CYB5R3
TMEM106A	4.65259e-08	-0.348063	0.069	0.304	0.000633031	1	0			TMEM106A
LITAF	4.78678e-08	-0.379253	0.123	0.392	0.000651289	1	0			LITAF
PITPNC1.1	4.97285e-08	-0.346517	0.092	0.342	0.000676605	1	0			PITPNC1
EHBP1L1	5.47347e-08	-0.38125	0.085	0.331	0.00074472	1	0			EHBP1L1
MFGE8	5.58354e-08	-0.350863	0.046	0.265	0.000759696	1	0			MFGE8
ECHS1	6.00866e-08	-0.335376	0.131	0.384	0.000817538	1	0			ECHS1
HIP1.1	6.02924e-08	-0.343594	0.085	0.331	0.000820338	1	0			HIP1
SCP2	6.18902e-08	-0.494514	0.438	0.699	0.000842078	1	0			SCP2
GNG12	6.42406e-08	-0.350122	0.108	0.361	0.000874057	1	0			GNG12
LY96	7.12768e-08	-0.408778	0.1	0.339	0.000969792	1	0			LY96
RNF10	7.48174e-08	-0.273448	0.146	0.426	0.00101797	1	0			RNF10
ERGIC3	7.7499e-08	-0.460945	0.285	0.544	0.00105445	1	0			ERGIC3
COX6B1	8.53754e-08	-0.386642	0.8	0.835	0.00116162	1	0			COX6B1
MID1IP1	8.5878e-08	-0.36576	0.123	0.372	0.00116846	1	0			MID1IP1
TMEM256	8.69523e-08	-0.409334	0.3	0.559	0.00118307	1	0			TMEM256
RNASET2B	1.02461e-07	-0.297163	0.069	0.302	0.00139408	1	0			RNASET2B
SOAT1.1	1.06945e-07	-0.356529	0.077	0.299	0.0014551	1	0			SOAT1
PPT1.1	1.15942e-07	-0.355839	0.2	0.472	0.00157751	1	0			PPT1
RER1	1.23986e-07	-0.456694	0.346	0.606	0.00168695	1	0			RER1
DUSP23	1.26151e-07	-0.303329	0.046	0.257	0.0017164	1	0			DUSP23
LSM10	1.30906e-07	-0.312154	0.092	0.334	0.0017811	1	0			LSM10
PNP	1.34688e-07	-0.378288	0.208	0.472	0.00183257	1	0			PNP
TULP4	1.39341e-07	-0.336119	0.1	0.337	0.00189588	1	0			TULP4
SIRPA	1.49104e-07	-0.413637	0.069	0.292	0.00202871	1	0			SIRPA
ATP6V0B.1	1.57605e-07	-0.406828	0.646	0.763	0.00214437	1	0			ATP6V0B
BSCL2	1.6218e-07	-0.354823	0.131	0.367	0.00220662	1	0			BSCL2
ARPC4	1.6865e-07	-0.365797	0.192	0.464	0.00229465	1	0			ARPC4
NHSL2.1	1.82739e-07	-0.35351	0.077	0.307	0.00248635	1	0			NHSL2
NCK1	1.87547e-07	-0.322818	0.185	0.451	0.00255176	1	0			NCK1
G6PDX	1.95352e-07	-0.306311	0.123	0.377	0.00265796	1	0			G6PDX
COX5A	1.96705e-07	-0.398809	0.6	0.756	0.00267636	1	0			COX5A
RAB8B	2.11506e-07	-0.342563	0.123	0.371	0.00287776	1	0			RAB8B
SSBP4	2.51901e-07	-0.393039	0.269	0.524	0.00342737	1	0			SSBP4
ABHD12.1	2.70171e-07	-0.355968	0.146	0.396	0.00367595	1	0			ABHD12
FAM91A1.1	2.77188e-07	-0.3171	0.077	0.294	0.00377141	1	0			FAM91A1
VAMP8	3.44667e-07	-0.4338	0.615	0.741	0.00468954	1	0			VAMP8
TPP1.1	3.67504e-07	-0.305275	0.131	0.374	0.00500025	1	0			TPP1
MAPKAPK2	3.72482e-07	-0.372039	0.162	0.416	0.00506799	1	0			MAPKAPK2
GNAQ.1	4.06888e-07	-0.337566	0.115	0.342	0.00553611	1	0			GNAQ
ANXA2	4.40146e-07	-0.367678	0.362	0.601	0.00598863	1	0			ANXA2
DNAJC3.1	5.14478e-07	-0.403308	0.3	0.544	0.00699999	1	0			DNAJC3
PDLIM5.1	5.3492e-07	-0.288291	0.077	0.299	0.00727812	1	0			PDLIM5
RAB31	5.74235e-07	-0.343423	0.085	0.299	0.00781304	1	0			RAB31
SRGAP2	6.01427e-07	-0.252781	0.085	0.299	0.00818302	1	0			SRGAP2
ATP8A1	7.09427e-07	-0.287641	0.085	0.29	0.00965247	1	0			ATP8A1
RNH1	7.79594e-07	-0.418147	0.392	0.626	0.0106072	1	0			RNH1
SARAF	8.04168e-07	-0.406085	0.1	0.317	0.0109415	1	0			SARAF
GBP2.1	8.18107e-07	-0.482894	0.138	0.364	0.0111312	1	0			GBP2
S100A4	8.20385e-07	-0.387735	0.277	0.526	0.0111622	1	0			S100A4
SLK.1	8.28424e-07	-0.335463	0.146	0.374	0.0112715	1	0			SLK
MYL6	8.44313e-07	-0.319248	0.831	0.838	0.0114877	1	0			MYL6
STOM	8.87063e-07	-0.308271	0.054	0.254	0.0120694	1	0			STOM
TMEM59	9.44468e-07	-0.41123	0.508	0.696	0.0128504	1	0			TMEM59
ATP5J	9.95837e-07	-0.37073	0.738	0.803	0.0135494	1	0			ATP5J
PDLIM2	1.01273e-06	-0.442546	0.231	0.462	0.0137792	1	0			PDLIM2
DRAP1	1.05013e-06	-0.411696	0.485	0.684	0.0142881	1	0			DRAP1
SMDT1	1.08971e-06	-0.406971	0.538	0.703	0.0148266	1	0			SMDT1
NFAM1	1.10524e-06	-0.367509	0.138	0.374	0.0150379	1	0			NFAM1
MAP3K11	1.1161e-06	-0.280371	0.069	0.274	0.0151856	1	0			MAP3K11
RNASET2A	1.12295e-06	-0.341696	0.177	0.419	0.0152789	1	0			RNASET2A
COX7C	1.15397e-06	-0.27627	0.885	0.856	0.0157009	1	0			COX7C
MOCS2	1.20571e-06	-0.305574	0.108	0.319	0.0164049	1	0			MOCS2
NFE2L2	1.20648e-06	-0.29337	0.162	0.399	0.0164153	1	0			NFE2L2
LIPA	1.2145e-06	-0.427207	0.215	0.471	0.0165245	1	0			LIPA
EPS8.1	1.23298e-06	-0.322611	0.1	0.311	0.0167759	1	0			EPS8
TRAPPC1	1.31197e-06	-0.357564	0.146	0.376	0.0178507	1	0			TRAPPC1
SSR3	1.34349e-06	-0.3336	0.246	0.492	0.0182795	1	0			SSR3
ARPC5	1.35889e-06	-0.373818	0.677	0.778	0.018489	1	0			ARPC5
RRAS2	1.40427e-06	-0.326686	0.069	0.274	0.0191066	1	0			RRAS2
ENO1	1.43989e-06	-0.408644	0.338	0.569	0.0195911	1	0			ENO1
RSU1	1.57879e-06	-0.340668	0.185	0.427	0.021481	1	0			RSU1
FCGRT.1	1.63422e-06	-0.41898	0.169	0.416	0.0222353	1	0			FCGRT
MYDGF	1.63484e-06	-0.383771	0.246	0.487	0.0222436	1	0			MYDGF
NANS	1.66905e-06	-0.316343	0.162	0.396	0.022709	1	0			NANS
SYNJ1.1	1.6858e-06	-0.267242	0.069	0.267	0.022937	1	0			SYNJ1
RNF141	1.70993e-06	-0.326131	0.1	0.307	0.0232653	1	0			RNF141
BCL2A1B	1.87056e-06	-0.260241	0.123	0.351	0.0254509	1	0			BCL2A1B
TMCO1.1	1.90759e-06	-0.361834	0.315	0.558	0.0259547	1	0			TMCO1
MRPS18A	1.98012e-06	-0.320151	0.138	0.359	0.0269415	1	0			MRPS18A
KNOP1	2.17009e-06	-0.343224	0.231	0.477	0.0295262	1	0			KNOP1
NRIP1.1	2.36898e-06	-0.359316	0.123	0.332	0.0322324	1	0			NRIP1
NPTN	2.59685e-06	-0.346646	0.215	0.447	0.0353328	1	0			NPTN
HSBP1	2.65824e-06	-0.349204	0.362	0.598	0.036168	1	0			HSBP1
DYNLL2	2.81538e-06	-0.300285	0.123	0.341	0.0383061	1	0			DYNLL2
AP3S1	2.82082e-06	-0.289453	0.077	0.274	0.0383801	1	0			AP3S1
IMPDH1	3.0592e-06	-0.255552	0.085	0.279	0.0416235	1	0			IMPDH1
BLVRA	3.43755e-06	-0.290988	0.1	0.304	0.0467713	1	0			BLVRA
DLEU2	3.45402e-06	-0.279606	0.177	0.416	0.0469953	1	0			DLEU2
EIF4EBP1	3.45988e-06	-0.380791	0.223	0.451	0.0470752	1	0			EIF4EBP1
LAMTOR2	3.50001e-06	-0.350362	0.577	0.733	0.0476212	1	0			LAMTOR2
DNAJC10.1	3.52544e-06	-0.294878	0.138	0.357	0.0479671	1	0			DNAJC10
ATP6AP1	3.55679e-06	-0.273914	0.208	0.456	0.0483937	1	0			ATP6AP1
TSPAN14	3.59074e-06	-0.312947	0.131	0.349	0.0488556	1	0			TSPAN14
PLAC8.1	3.33188e-114	2.38288	0.962	0.063	4.53335e-110	1	1
MS4A1.1	5.11049e-96	1.86548	0.946	0.087	6.95333e-92	1	1
MZB1.1	3.41318e-92	1.62236	0.885	0.065	4.64397e-88	1	1
LY6A.1	4.37304e-91	1.64489	0.892	0.08	5.94996e-87	1	1
LY6D.1	2.96794e-84	1.68921	0.977	0.12	4.03818e-80	1	1
IGLC2.1	4.26273e-84	1.80891	0.962	0.122	5.79987e-80	1	1
IGLC3.1	6.71223e-84	1.59672	0.923	0.093	9.13266e-80	1	1
CD79B.1	7.21129e-81	1.71243	0.977	0.147	9.81168e-77	1	1
IGHM.1	2.80437e-80	2.18581	0.985	0.232	3.81563e-76	1	1
BLK	5.99291e-80	1.14002	0.669	0.025	8.15395e-76	1	1
CD79A.1	7.51786e-79	1.8001	0.992	0.169	1.02288e-74	1	1
CD2.1	3.09128e-76	1.24464	0.892	0.109	4.206e-72	1	1
IGLC1.1	2.30007e-75	1.51679	0.862	0.104	3.12947e-71	1	1
NAPSA.1	4.23225e-74	1.61965	0.915	0.175	5.75841e-70	1	1
H2.DMB2.1	6.25107e-72	1.05025	0.8	0.077	8.50521e-68	1	1
SIGLECG.1	6.92856e-70	1.13458	0.738	0.058	9.427e-66	1	1
CD19	1.10313e-66	0.968324	0.7	0.052	1.50092e-62	1	1
CXCR5	2.11586e-66	0.872934	0.608	0.03	2.87884e-62	1	1
EBF1.1	7.73752e-66	0.91315	0.885	0.11	1.05277e-61	1	1
FCMR.1	1.01579e-65	1.28467	0.754	0.075	1.38208e-61	1	1
POU2AF1	7.70999e-63	1.03712	0.662	0.052	1.04902e-58	1	1
IGKC.1	9.47162e-63	1.9093	0.977	0.289	1.28871e-58	1	1
PTPRCAP.1	8.58977e-62	1.05826	0.846	0.115	1.16872e-57	1	1
CYP4F18	1.9381e-61	0.927931	0.631	0.048	2.63698e-57	1	1
POU2F2.1	2.69747e-61	1.40621	0.892	0.252	3.67018e-57	1	1
FCRLA	2.52701e-60	1.05493	0.592	0.037	3.43824e-56	1	1
PAX5	2.52376e-59	0.834303	0.585	0.035	3.43383e-55	1	1
H2.EB1.1	2.13325e-57	1.34468	0.985	0.306	2.90251e-53	1	1
RDH12	6.79681e-56	0.722758	0.454	0.012	9.24773e-52	1	1
BANK1.1	1.13574e-55	1.30275	0.831	0.214	1.54529e-51	1	1
H2.AA.1	4.44676e-55	1.28884	0.992	0.376	6.05027e-51	1	1
SCD1	1.47799e-53	0.787616	0.523	0.032	2.01095e-49	1	1
GIMAP4.1	6.14151e-53	1.04151	0.7	0.088	8.35614e-49	1	1
ZBTB32	2.06493e-52	0.718923	0.385	0.003	2.80954e-48	1	1
CORO1A.1	4.18996e-52	1.1776	0.962	0.332	5.70086e-48	1	1
CD22	9.93419e-52	0.750388	0.477	0.023	1.35165e-47	1	1
GM15228	1.10675e-51	0.789683	0.415	0.01	1.50585e-47	1	1
CD74.1	1.29597e-51	1.51931	1	0.514	1.76329e-47	1	1
H2.AB1.1	7.79707e-50	1.09062	0.969	0.386	1.06087e-45	1	1
X2010309G21RIK	1.46595e-49	0.736702	0.392	0.008	1.99457e-45	1	1
IKZF3	1.90571e-49	0.714538	0.5	0.032	2.59291e-45	1	1
NID1	9.80829e-49	0.662574	0.385	0.008	1.33452e-44	1	1
SPIB	1.5386e-48	0.748292	0.492	0.032	2.09342e-44	1	1
GIMAP5	2.19297e-48	0.759479	0.554	0.05	2.98375e-44	1	1
GM15987	2.54403e-48	0.981753	0.523	0.048	3.46141e-44	1	1
RPS20.1.1	3.00412e-48	0.703906	1	0.972	4.08741e-44	1	1
SNN	3.21314e-48	0.651114	0.438	0.02	4.3718e-44	1	1
RPL32.1	2.05154e-46	0.553311	1	0.99	2.79132e-42	1	1
DNAJC7.1	6.8979e-46	1.20152	0.869	0.357	9.38528e-42	1	1
RPS12	1.39359e-45	0.55202	1	0.982	1.89611e-41	1	1
BHLHE41	1.42525e-45	0.56888	0.369	0.01	1.9392e-41	1	1
DIRAS2	5.21963e-45	0.626115	0.377	0.012	7.10182e-41	1	1
LTB.1	1.49601e-44	0.970212	0.815	0.16	2.03548e-40	1	1
X4930523C07RIK.1	1.83709e-44	0.975016	0.808	0.204	2.49955e-40	1	1
JUND.1	2.23998e-44	1.00272	0.985	0.616	3.04772e-40	1	1
RPS18.1	2.90208e-44	0.571556	1	0.99	3.94858e-40	1	1
PAFAH1B3	2.90987e-44	0.933224	0.615	0.102	3.95917e-40	1	1
PLP2	5.91584e-44	0.71621	0.546	0.065	8.04909e-40	1	1
RPS27.1	7.72623e-44	0.750657	1	0.972	1.05123e-39	1	1
RALGPS2	1.17075e-43	0.734128	0.592	0.08	1.59293e-39	1	1
ETS1.1	2.4278e-43	0.693038	0.723	0.115	3.30327e-39	1	1
SYK.1	2.90417e-43	1.05327	0.892	0.371	3.95141e-39	1	1
RPL13.1	3.53356e-43	0.605593	1	0.972	4.80777e-39	1	1
RPS9.1	7.72416e-43	0.478666	1	0.985	1.05095e-38	1	1
RASGRP1	1.18499e-42	0.621708	0.415	0.023	1.6123e-38	1	1
GIMAP1.1	1.94898e-42	0.849546	0.754	0.157	2.65178e-38	1	1
SOX5	2.04163e-42	0.605932	0.323	0.005	2.77784e-38	1	1
CCND2.1	3.21719e-42	1.04708	0.631	0.098	4.37731e-38	1	1
RPLP0.1	3.90945e-42	0.6548	1	0.96	5.31919e-38	1	1
RPS13.1	4.04361e-42	0.629939	1	0.973	5.50174e-38	1	1
RPS5.1	5.58911e-42	0.544248	1	0.978	7.60454e-38	1	1
RPL39.1	2.53872e-41	0.575545	1	0.968	3.45418e-37	1	1
FOXP1.1	4.18598e-41	1.08012	0.923	0.474	5.69544e-37	1	1
MT.CYTB.1	5.58464e-41	0.569677	1	0.955	7.59846e-37	1	1
GIMAP7	6.25709e-41	0.659981	0.492	0.047	8.5134e-37	1	1
ACP5	7.85303e-41	0.624252	0.538	0.062	1.06848e-36	1	1
CACNA1E	1.32644e-40	0.542989	0.323	0.007	1.80475e-36	1	1
RPS26.1	8.79417e-40	0.624632	1	0.955	1.19653e-35	1	1
GIMAP6.1	9.64968e-40	0.718923	0.754	0.17	1.31294e-35	1	1
APOBEC3.1	1.15758e-39	0.897585	0.738	0.192	1.57501e-35	1	1
GIMAP3.1	1.23545e-39	0.605966	0.692	0.122	1.68095e-35	1	1
RPS19.1	1.92466e-39	0.492026	1	0.985	2.61869e-35	1	1
SEPT1	2.18229e-39	0.687538	0.538	0.065	2.96923e-35	1	1
EZR.1	5.81047e-39	0.950592	0.754	0.23	7.90572e-35	1	1
RPS24.1	6.8578e-39	0.520133	1	0.99	9.33072e-35	1	1
GM43291	9.61668e-39	0.772654	0.423	0.032	1.30845e-34	1	1
RPL18.1	2.17617e-38	0.614561	1	0.953	2.9609e-34	1	1
RPS14.1	2.66357e-38	0.456366	1	0.985	3.62405e-34	1	1
LY6E.1	3.05386e-38	0.821819	0.992	0.843	4.15508e-34	1	1
RPL21.1	3.10733e-38	0.529876	1	0.968	4.22784e-34	1	1
RABGAP1L.1	3.5482e-38	0.717961	0.662	0.134	4.82768e-34	1	1
BCL11A	4.30989e-38	0.659295	0.431	0.038	5.86403e-34	1	1
RPSA.1	4.98591e-38	0.502442	1	0.993	6.78383e-34	1	1
CYFIP2	6.91542e-38	0.591304	0.438	0.04	9.40912e-34	1	1
RPS11.1	7.01682e-38	0.528752	1	0.977	9.54709e-34	1	1
PKIG.1	4.02521e-37	0.894366	0.769	0.287	5.4767e-33	1	1
H2.OB	4.27244e-37	0.753634	0.562	0.088	5.81309e-33	1	1
RPL36.1	5.26525e-37	0.574752	1	0.957	7.1639e-33	1	1
CD55	5.78733e-37	0.68375	0.515	0.067	7.87424e-33	1	1
RPL18A.1	1.1655e-36	0.525681	1	0.982	1.58577e-32	1	1
YIPF1.NAP1L1.1	1.27685e-36	0.945117	0.877	0.462	1.73728e-32	1	1
TMEM154	1.49858e-36	0.707588	0.377	0.03	2.03897e-32	1	1
MAP4K1	2.11174e-36	0.755704	0.477	0.065	2.87324e-32	1	1
BLNK	3.75751e-36	0.63542	0.485	0.06	5.11247e-32	1	1
RPS3.1	3.89233e-36	0.507559	1	0.985	5.29591e-32	1	1
RPLP2.1	4.76685e-36	0.431769	1	0.978	6.48577e-32	1	1
TMEM163	5.1079e-36	0.551354	0.331	0.015	6.9498e-32	1	1
BE692007	5.1564e-36	0.560316	0.492	0.058	7.0158e-32	1	1
RPL12.1	7.77393e-36	0.484124	1	0.98	1.05772e-31	1	1
RPS21.1	1.1543e-35	0.479398	1	0.98	1.57054e-31	1	1
AU020206	3.4754e-35	0.62383	0.408	0.042	4.72863e-31	1	1
RPS15A.1	4.57345e-35	0.51106	1	0.973	6.22264e-31	1	1
RPL19.1	5.35611e-35	0.514007	1	0.96	7.28753e-31	1	1
MT.CO1	5.46784e-35	0.588231	0.992	0.945	7.43954e-31	1	1
CD37.1	6.97456e-35	0.779601	0.969	0.798	9.48959e-31	1	1
PHGDH	1.66236e-34	0.546615	0.408	0.038	2.26181e-30	1	1
UCHL3.1	1.81557e-34	0.847367	0.677	0.212	2.47027e-30	1	1
PMF1	2.3705e-34	0.784811	0.554	0.112	3.2253e-30	1	1
RPLP1.1	2.79407e-34	0.380993	1	0.99	3.80162e-30	1	1
TMEM123.1	3.18882e-34	0.870147	0.623	0.157	4.33871e-30	1	1
CARD11	4.82363e-34	0.503499	0.346	0.022	6.56302e-30	1	1
GPR18	5.16792e-34	0.529383	0.377	0.03	7.03147e-30	1	1
RPS10.1	5.17807e-34	0.460508	1	0.985	7.04529e-30	1	1
RPS7.1	6.60264e-34	0.513152	1	0.967	8.98355e-30	1	1
TRP53I11	1.59056e-33	0.635991	0.331	0.02	2.16412e-29	1	1
PDGFRL.IGHD	3.06079e-33	0.606115	0.546	0.083	4.16451e-29	1	1
RPL37A.1	3.17638e-33	0.359571	1	0.99	4.32178e-29	1	1
RPL41.1	9.66105e-33	0.356211	1	0.987	1.31448e-28	1	1
RPL8.1	1.15245e-32	0.430082	1	0.99	1.56802e-28	1	1
RPS27A.1	1.50401e-32	0.400938	1	0.975	2.04636e-28	1	1
FGD2	3.80662e-32	0.750644	0.415	0.055	5.17928e-28	1	1
PTMS	4.26693e-32	0.677392	0.446	0.063	5.80559e-28	1	1
SWAP70	5.69039e-32	0.834308	0.523	0.109	7.74235e-28	1	1
RPL37.1	1.74276e-31	0.396926	1	0.983	2.3712e-27	1	1
EEF1G.1	3.2018e-31	0.702166	0.962	0.816	4.35637e-27	1	1
PTPN22	6.25586e-31	0.716755	0.531	0.104	8.51172e-27	1	1
GM42870	7.83377e-31	0.454418	0.292	0.015	1.06586e-26	1	1
RPL9.1	2.33476e-30	0.431007	1	0.975	3.17667e-26	1	1
VIM.1.1	2.68041e-30	0.91979	0.985	0.863	3.64697e-26	1	1
TCF4	3.59102e-30	0.873014	0.754	0.327	4.88594e-26	1	1
GM11478.1	4.79774e-30	0.503024	0.992	0.952	6.5278e-26	1	1
S100A6.1	1.08061e-29	1.11241	0.954	0.808	1.47027e-25	1	1
TNFRSF13B	2.24107e-29	0.714533	0.492	0.102	3.04919e-25	1	1
ZCWPW1	3.05333e-29	1.11685	0.323	0.03	4.15437e-25	1	1
RPL11.1	3.73422e-29	0.399747	1	0.977	5.08078e-25	1	1
PCMTD1	6.4474e-29	0.774792	0.677	0.24	8.77233e-25	1	1
CD83	6.63442e-29	0.528163	0.254	0.01	9.02679e-25	1	1
MT.ND5	6.90458e-29	0.667557	0.969	0.876	9.39437e-25	1	1
PKP3	1.07056e-28	0.452842	0.292	0.018	1.4566e-24	1	1
RPS3A1.1	2.15486e-28	0.38272	1	0.985	2.9319e-24	1	1
RPL22.1	2.50475e-28	0.417782	0.992	0.957	3.40796e-24	1	1
RPS2.1	3.91549e-28	0.39873	1	0.978	5.32742e-24	1	1
MT.ND2	5.46087e-28	0.43637	0.992	0.955	7.43006e-24	1	1
GM43603	6.25526e-28	0.608255	0.523	0.115	8.51091e-24	1	1
RPS16.1	7.02227e-28	0.35008	1	0.973	9.5545e-24	1	1
GIMAP8	7.74568e-28	0.405644	0.285	0.018	1.05388e-23	1	1
ABLIM1.1	9.63189e-28	0.578596	0.562	0.134	1.31051e-23	1	1
RPL38.1	1.58191e-27	0.454582	1	0.948	2.15234e-23	1	1
PRKAR2B	2.05125e-27	0.490188	0.308	0.028	2.79093e-23	1	1
SERPINA3G	2.86466e-27	0.464961	0.323	0.03	3.89766e-23	1	1
RPL10A.1	2.91497e-27	0.506632	1	0.952	3.9661e-23	1	1
FILIP1L.1	2.95069e-27	0.619924	0.569	0.142	4.01471e-23	1	1
SBK1	3.33943e-27	0.615201	0.385	0.057	4.54363e-23	1	1
RPL3.1	3.43313e-27	0.395325	1	0.978	4.67112e-23	1	1
TBC1D10C	3.60399e-27	0.439202	0.4	0.052	4.90359e-23	1	1
RPL14.1	1.95672e-26	0.43181	1	0.968	2.66232e-22	1	1
RPL17.1	2.23061e-26	0.420164	1	0.973	3.03497e-22	1	1
GM4332.1	2.56764e-26	0.592803	0.962	0.811	3.49353e-22	1	1
GM8369	2.94822e-26	0.447982	0.454	0.075	4.01135e-22	1	1
MT.ND1	4.62623e-26	0.42673	0.992	0.933	6.29444e-22	1	1
TMSB10.1.1	7.93776e-26	0.465148	0.908	0.516	1.08001e-21	1	1
FAU.MAT2B.1	7.97518e-26	0.326791	1	0.995	1.0851e-21	1	1
TNFRSF13C	1.10518e-25	0.441282	0.292	0.025	1.5037e-21	1	1
PAX5.1	1.30544e-25	0.413923	0.262	0.017	1.77618e-21	1	1
FCHSD2	1.32178e-25	0.470058	0.354	0.045	1.79841e-21	1	1
LIPE.RPL36A.1	2.29122e-25	0.362271	1	0.963	3.11744e-21	1	1
DDX5.1	2.80169e-25	0.65199	0.946	0.818	3.81197e-21	1	1
SERINC3	3.67349e-25	0.677224	0.923	0.756	4.99814e-21	1	1
PECAM1	5.04165e-25	0.406509	0.3	0.028	6.85967e-21	1	1
CXXC5	5.43941e-25	0.366788	0.262	0.018	7.40086e-21	1	1
GRAP.1	6.78052e-25	0.699427	0.523	0.135	9.22558e-21	1	1
MT.ND4	1.19703e-24	0.409019	0.992	0.938	1.62868e-20	1	1
MCL1	1.67565e-24	0.619511	0.954	0.778	2.27988e-20	1	1
EEF1B2.1	1.68958e-24	0.406296	0.992	0.94	2.29884e-20	1	1
LSP1	1.7364e-24	0.595992	0.969	0.81	2.36255e-20	1	1
RPL34.1	2.23565e-24	0.357139	0.992	0.967	3.04182e-20	1	1
SEPT6	2.39727e-24	0.51232	0.423	0.08	3.26173e-20	1	1
SUB1.1	4.3389e-24	0.620789	0.946	0.78	5.90351e-20	1	1
B3GNT5	4.98061e-24	0.396142	0.262	0.02	6.77661e-20	1	1
BCL2.1	8.65863e-24	0.34977	0.523	0.127	1.17809e-19	1	1
AFF3	1.10026e-23	0.408519	0.285	0.027	1.49702e-19	1	1
TRIM34A	1.37747e-23	0.4544	0.438	0.092	1.87418e-19	1	1
RPL23	1.72205e-23	0.294725	1	0.99	2.34302e-19	1	1
H2.OA	1.98651e-23	0.494925	0.315	0.037	2.70285e-19	1	1
PIK3IP1	1.14439e-22	0.408008	0.254	0.022	1.55705e-18	1	1
TCP11L2	1.15749e-22	0.573363	0.531	0.162	1.57488e-18	1	1
RPS4X.1	1.55111e-22	0.295745	1	0.992	2.11044e-18	1	1
GM42722	1.9812e-22	0.366114	0.254	0.022	2.69562e-18	1	1
SH3BP5	2.08041e-22	0.633998	0.669	0.306	2.8306e-18	1	1
BRI3BP	4.60086e-22	0.424403	0.277	0.032	6.25993e-18	1	1
VARS.1	5.93518e-22	0.634945	0.508	0.155	8.07541e-18	1	1
S1PR4	1.22484e-21	0.472755	0.323	0.048	1.66651e-17	1	1
RPS27RT.1	1.31798e-21	0.535033	0.946	0.776	1.79324e-17	1	1
SMIM14	1.83263e-21	0.663087	0.777	0.447	2.49348e-17	1	1
ARL5C	2.43767e-21	0.421401	0.262	0.027	3.31669e-17	1	1
MAP3K1	3.20753e-21	0.658497	0.515	0.162	4.36417e-17	1	1
MALAT1	3.54205e-21	0.546286	1	0.968	4.81931e-17	1	1
DGKD	3.99036e-21	0.511981	0.454	0.12	5.42928e-17	1	1
ABHD17B	1.04997e-20	0.640659	0.531	0.185	1.42859e-16	1	1
PRKCB	1.34439e-20	0.602209	0.538	0.197	1.82918e-16	1	1
CLEC2D.1	1.77093e-20	0.533143	0.585	0.212	2.40953e-16	1	1
BTG1.1	3.24495e-20	0.472572	0.854	0.519	4.41508e-16	1	1
RPL26.1	3.55728e-20	0.313047	1	0.972	4.84003e-16	1	1
SLC7A1	5.33097e-20	0.451664	0.262	0.033	7.25331e-16	1	1
AKNA	9.14118e-20	0.567532	0.469	0.14	1.24375e-15	1	1
S100A11.1	1.67609e-19	0.528942	0.869	0.568	2.28048e-15	1	1
CNP.1	2.18746e-19	0.592747	0.662	0.316	2.97626e-15	1	1
MEF2C	2.37407e-19	0.6302	0.669	0.329	3.23016e-15	1	1
LY9	3.1314e-19	0.390886	0.277	0.04	4.26058e-15	1	1
RNASE6	3.93976e-19	0.520159	0.438	0.12	5.36044e-15	1	1
MRPL52	4.45504e-19	0.631445	0.838	0.626	6.06153e-15	1	1
ETNK1	4.86806e-19	0.659012	0.569	0.249	6.62348e-15	1	1
RPS24.PS3.1	6.45817e-19	0.487668	0.954	0.823	8.78698e-15	1	1
CAMK2D	8.65329e-19	0.718961	0.608	0.272	1.17737e-14	1	1
P2RY10	9.02784e-19	0.361089	0.269	0.035	1.22833e-14	1	1
CCDC28B	9.22413e-19	0.569542	0.4	0.109	1.25504e-14	1	1
ST3GAL1	9.59096e-19	0.59489	0.462	0.144	1.30495e-14	1	1
TRAF3IP3.1.1	1.46759e-18	0.419847	0.508	0.17	1.9968e-14	1	1
MT.RNR1.1	1.96348e-18	0.342146	1	0.97	2.67151e-14	1	1
MT.RNR2.1	2.2012e-18	0.369582	1	0.975	2.99495e-14	1	1
CD52.1	2.20569e-18	0.569824	0.977	0.838	3.00106e-14	1	1
AFP.GM15427.1	3.27099e-18	0.463224	0.946	0.87	4.45051e-14	1	1
POLR3E.RPL30.1	3.8811e-18	0.346542	0.992	0.94	5.28063e-14	1	1
FAM169B.MRPS34	3.92159e-18	0.334905	0.254	0.032	5.33572e-14	1	1
SORL1	4.04994e-18	0.417206	0.277	0.042	5.51035e-14	1	1
GM7536.1	6.94076e-18	0.484205	0.931	0.756	9.44359e-14	1	1
NPM1.1	8.4865e-18	0.422922	0.985	0.885	1.15467e-13	1	1
CBX7	9.29943e-18	0.36552	0.262	0.038	1.26528e-13	1	1
FAM107B	1.0594e-17	0.430438	0.369	0.08	1.44142e-13	1	1
RPL28.1	1.22051e-17	0.337892	1	0.975	1.66063e-13	1	1
CD47	1.93925e-17	0.589531	0.862	0.663	2.63854e-13	1	1
RPL39.PS	2.12911e-17	0.536904	0.846	0.616	2.89686e-13	1	1
GRAMD4	6.76455e-17	0.383153	0.269	0.045	9.20385e-13	1	1
FAM65B.1	8.59124e-17	0.524158	0.569	0.234	1.16892e-12	1	1
KCNN4	1.03659e-16	0.391991	0.254	0.04	1.41039e-12	1	1
ARPC5L.1	1.15616e-16	0.661213	0.646	0.362	1.57307e-12	1	1
MIF4GD.1	1.51754e-16	0.480149	0.469	0.164	2.06476e-12	1	1
RPL4.1	4.02452e-16	0.304336	0.992	0.937	5.47576e-12	1	1
IQSEC1	4.1086e-16	0.377504	0.377	0.102	5.59016e-12	1	1
MALT1	5.02715e-16	0.427754	0.3	0.065	6.83994e-12	1	1
GM11808.1	5.31383e-16	0.382526	0.985	0.937	7.22999e-12	1	1
PLSCR1	7.18402e-16	0.501152	0.262	0.05	9.77458e-12	1	1
RAC2.1	8.5199e-16	0.49301	0.877	0.748	1.15922e-11	1	1
H2.Q6	9.98881e-16	0.304299	0.277	0.052	1.35908e-11	1	1
STAP1	1.08379e-15	0.394432	0.385	0.105	1.47461e-11	1	1
PDIA4	1.24267e-15	0.563176	0.615	0.321	1.69078e-11	1	1
RPL6.1	1.94649e-15	0.326259	0.992	0.953	2.6484e-11	1	1
NOL7	2.08862e-15	0.563929	0.762	0.553	2.84178e-11	1	1
STRBP	2.34495e-15	0.383272	0.3	0.067	3.19053e-11	1	1
MYO1E	3.0585e-15	0.561591	0.392	0.132	4.16139e-11	1	1
GGA2	4.34629e-15	0.44817	0.254	0.047	5.91357e-11	1	1
PIM1.1	4.36154e-15	0.512939	0.615	0.312	5.93431e-11	1	1
RPL35.1	5.08299e-15	0.382934	0.977	0.913	6.91591e-11	1	1
GPR183.1	5.7406e-15	0.541152	0.546	0.234	7.81066e-11	1	1
POLD1	5.99725e-15	0.397722	0.269	0.055	8.15986e-11	1	1
RPS15	6.76357e-15	0.27253	0.992	0.963	9.20252e-11	1	1
RPL27.1	9.18894e-15	0.442961	0.923	0.778	1.25025e-10	1	1
RHOH	1.24985e-14	0.379416	0.415	0.127	1.70055e-10	1	1
ATP2A3	2.47435e-14	0.544509	0.477	0.204	3.3666e-10	1	1
ZMIZ2	2.57181e-14	0.461803	0.369	0.115	3.49921e-10	1	1
WDFY4	3.29661e-14	0.509312	0.454	0.182	4.48537e-10	1	1
ARHGAP15	3.45839e-14	0.513013	0.685	0.422	4.70549e-10	1	1
MYC	4.11457e-14	0.423377	0.423	0.15	5.59829e-10	1	1
ZCCHC11	4.71056e-14	0.486729	0.569	0.285	6.40918e-10	1	1
PSMD14	4.78504e-14	0.483884	0.523	0.244	6.51053e-10	1	1
CNN2.1	5.1891e-14	0.541625	0.5	0.212	7.0603e-10	1	1
RPL29	6.12274e-14	0.312566	1	0.953	8.3306e-10	1	1
PTMA.1	6.90008e-14	0.408778	0.954	0.89	9.38824e-10	1	1
IER5.1	7.89939e-14	0.435721	0.615	0.299	1.07479e-09	1	1
GM9843.1	8.01619e-14	0.306212	0.992	0.92	1.09068e-09	1	1
WDR89.1	8.64203e-14	0.34073	0.969	0.866	1.17583e-09	1	1
PML	8.92146e-14	0.468079	0.431	0.169	1.21385e-09	1	1
KMT2E	9.46402e-14	0.53123	0.746	0.524	1.28767e-09	1	1
SMAP2	1.0042e-13	0.440437	0.7	0.452	1.36631e-09	1	1
H2.DMA.1	1.05415e-13	0.43892	0.769	0.513	1.43427e-09	1	1
ERO1LB	1.69467e-13	0.350405	0.269	0.06	2.30576e-09	1	1
RPS26.PS1.1	1.73759e-13	0.490933	0.792	0.566	2.36417e-09	1	1
GPD1L	1.99302e-13	0.382165	0.338	0.1	2.7117e-09	1	1
GM12254.1	2.05546e-13	0.389229	0.931	0.813	2.79666e-09	1	1
PTP4A3.1	2.09962e-13	0.479983	0.469	0.194	2.85674e-09	1	1
FARSB	2.22532e-13	0.465018	0.4	0.149	3.02778e-09	1	1
IFI203	2.62858e-13	0.603583	0.631	0.381	3.57645e-09	1	1
RPL23A	4.4205e-13	0.330336	0.962	0.878	6.01454e-09	1	1
GRB2	4.67232e-13	0.395663	0.738	0.499	6.35716e-09	1	1
RPSA.PS10.1	6.27173e-13	0.42183	0.854	0.748	8.53332e-09	1	1
PRPS2	6.34901e-13	0.408603	0.315	0.09	8.63846e-09	1	1
GM8730.1	6.45885e-13	0.42751	0.846	0.77	8.78791e-09	1	1
FMNL1	6.81031e-13	0.395596	0.362	0.114	9.2661e-09	1	1
LIMD1	9.24032e-13	0.485879	0.492	0.235	1.25724e-08	1	1
FOXN3	9.39251e-13	0.394403	0.369	0.125	1.27794e-08	1	1
CCR7	1.05063e-12	0.25269	0.277	0.06	1.42949e-08	1	1
EIF3F.1	1.05107e-12	0.349883	0.985	0.836	1.43008e-08	1	1
RPS10.PS1.1	1.60343e-12	0.33036	0.885	0.793	2.18162e-08	1	1
GM9794	1.69434e-12	0.353971	0.977	0.883	2.30532e-08	1	1
RASA3	1.75785e-12	0.469068	0.546	0.289	2.39173e-08	1	1
RPL34.PS1.1	2.9857e-12	0.385553	0.908	0.786	4.06234e-08	1	1
TSC22D3.1	3.17054e-12	0.378015	0.815	0.591	4.31383e-08	1	1
CLEC2I	3.31923e-12	0.418359	0.338	0.109	4.51615e-08	1	1
KMT2A	3.92065e-12	0.539898	0.546	0.285	5.33443e-08	1	1
NCF4	4.29508e-12	0.483807	0.608	0.367	5.84389e-08	1	1
ENO1.GM4149.1	4.6681e-12	0.330126	0.985	0.908	6.35141e-08	1	1
RAPGEF1	5.84709e-12	0.273933	0.262	0.067	7.95554e-08	1	1
NCL	5.87899e-12	0.461532	0.854	0.705	7.99896e-08	1	1
RPL7	6.66076e-12	0.276114	0.992	0.93	9.06264e-08	1	1
ARF6	7.8636e-12	0.444957	0.615	0.371	1.06992e-07	1	1
RPS28	8.12287e-12	0.306178	0.985	0.928	1.1052e-07	1	1
RPS16.PS2.1	9.92068e-12	0.289205	0.985	0.895	1.34981e-07	1	1
GM5805	1.02439e-11	0.37281	0.869	0.674	1.39379e-07	1	1
IL2RG	1.15586e-11	0.456374	0.454	0.202	1.57266e-07	1	1
RPL37RT.1	1.2359e-11	0.376772	0.908	0.833	1.68157e-07	1	1
MAN1A	1.37407e-11	0.519958	0.662	0.464	1.86956e-07	1	1
ARHGAP25	1.4259e-11	0.291417	0.292	0.083	1.94008e-07	1	1
GM6472.1	1.42815e-11	0.397794	0.785	0.601	1.94314e-07	1	1
NFATC3	1.68691e-11	0.423939	0.354	0.125	2.29521e-07	1	1
LBH	1.93085e-11	0.496011	0.4	0.154	2.62711e-07	1	1
ZCCHC7	3.07929e-11	0.387167	0.538	0.282	4.18968e-07	1	1
ARHGAP30	3.17295e-11	0.583609	0.654	0.489	4.31711e-07	1	1
ELF1	3.94683e-11	0.348637	0.554	0.299	5.37005e-07	1	1
PARP1	4.05624e-11	0.315944	0.431	0.189	5.51892e-07	1	1
RASSF4	4.22808e-11	0.511627	0.723	0.568	5.75272e-07	1	1
SELL.1	4.37331e-11	0.385251	0.577	0.299	5.95033e-07	1	1
PGLS	4.6196e-11	0.423999	0.777	0.641	6.28543e-07	1	1
GM1966	4.66251e-11	0.631975	0.562	0.334	6.34381e-07	1	1
RPS10.PS2	5.09001e-11	0.334047	0.754	0.561	6.92547e-07	1	1
TNRC6B	6.79354e-11	0.383897	0.369	0.137	9.24329e-07	1	1
H3F3A.1	6.79699e-11	0.256156	0.985	0.965	9.24798e-07	1	1
EML4	7.49059e-11	0.354884	0.4	0.164	1.01917e-06	1	1
DDX6	8.53136e-11	0.40601	0.654	0.432	1.16078e-06	1	1
SP140.SCT	9.4516e-11	0.477002	0.492	0.26	1.28598e-06	1	1
STAMBPL1	1.15544e-10	0.305763	0.285	0.085	1.57209e-06	1	1
TIA1	1.18598e-10	0.326547	0.3	0.097	1.61364e-06	1	1
GM13436	1.35533e-10	0.42367	0.677	0.494	1.84406e-06	1	1
GM43305	1.62763e-10	0.330196	0.254	0.07	2.21456e-06	1	1
TMOD3	1.73256e-10	0.544652	0.592	0.382	2.35732e-06	1	1
S1PR1	2.01049e-10	0.431074	0.577	0.346	2.73547e-06	1	1
ANKRD37	2.05159e-10	0.37569	0.277	0.085	2.79139e-06	1	1
RPS13.PS2	2.36421e-10	0.379579	0.715	0.523	3.21675e-06	1	1
RPL21.PS8	2.65034e-10	0.478034	0.715	0.546	3.60605e-06	1	1
LIMD2.1	2.81599e-10	0.356893	0.531	0.272	3.83143e-06	1	1
DKC1	3.51047e-10	0.359043	0.385	0.169	4.77634e-06	1	1
LRRFIP1	4.29065e-10	0.406446	0.4	0.175	5.83786e-06	1	1
RPS25	4.55738e-10	0.26581	0.985	0.907	6.20078e-06	1	1
CREBRF	5.59852e-10	0.326059	0.369	0.145	7.61734e-06	1	1
CDC42SE2	5.73103e-10	0.412336	0.538	0.316	7.79764e-06	1	1
STT3B	6.86124e-10	0.333845	0.554	0.314	9.3354e-06	1	1
CHD1	9.66269e-10	0.461251	0.523	0.292	1.31471e-05	1	1
MNDAL	9.67814e-10	0.506023	0.646	0.482	1.31681e-05	1	1
SP100	1.00517e-09	0.407229	0.523	0.301	1.36763e-05	1	1
EIF3I	1.06819e-09	0.390433	0.808	0.691	1.45338e-05	1	1
RFX7	1.22e-09	0.302013	0.292	0.1	1.65994e-05	1	1
ELK4	1.39264e-09	0.366386	0.338	0.139	1.89482e-05	1	1
IL6ST	1.49997e-09	0.473245	0.423	0.204	2.04085e-05	1	1
PNISR	1.64344e-09	0.363432	0.531	0.306	2.23606e-05	1	1
MIR142HG	1.9712e-09	0.302488	0.292	0.098	2.68201e-05	1	1
B4GALNT1.1	2.20689e-09	0.400614	0.438	0.21	3.00269e-05	1	1
HNRNPA0	2.81207e-09	0.370277	0.777	0.653	3.8261e-05	1	1
TTC3	3.09613e-09	0.3434	0.277	0.093	4.2126e-05	1	1
RIN3	3.48486e-09	0.420624	0.331	0.134	4.7415e-05	1	1
FNBP1.SLC25A3	3.67153e-09	0.318732	0.4	0.184	4.99548e-05	1	1
GM10288.1	4.05039e-09	0.321839	0.823	0.746	5.51097e-05	1	1
RPL10A.PS1	4.34889e-09	0.382634	0.808	0.666	5.9171e-05	1	1
GM13611	4.3966e-09	0.373353	0.623	0.432	5.98202e-05	1	1
CD38	5.84823e-09	0.448047	0.577	0.382	7.95711e-05	1	1
RPSA.PS12.1	6.14494e-09	0.388736	0.762	0.653	8.36081e-05	1	1
IFI30	6.29818e-09	0.383637	0.869	0.674	8.56931e-05	1	1
LPGAT1	6.98072e-09	0.388684	0.377	0.177	9.49797e-05	1	1
MT.ATP8	7.54469e-09	0.446876	0.762	0.669	0.000102653	1	1
ANKRD12	7.68236e-09	0.370073	0.438	0.227	0.000104526	1	1
PFDN5	7.94834e-09	0.309052	0.954	0.85	0.000108145	1	1
LCP1	8.75234e-09	0.295104	0.708	0.511	0.000119084	1	1
RPS15A.PS7.OSTM1	8.83744e-09	0.418167	0.623	0.426	0.000120242	1	1
CRIP1	9.0004e-09	0.410346	1	0.963	0.000122459	1	1
LRRC8C	1.00596e-08	0.314348	0.262	0.09	0.00013687	1	1
ZFP706	1.04123e-08	0.424252	0.754	0.613	0.00014167	1	1
NFKB2	1.06465e-08	0.329576	0.262	0.088	0.000144856	1	1
METTL23.NDUFB2	1.09056e-08	0.379103	0.531	0.319	0.000148381	1	1
MTSS1	1.11233e-08	0.408658	0.454	0.257	0.000151343	1	1
SHISA5.1	1.15703e-08	0.407949	0.785	0.738	0.000157426	1	1
TAF1D	1.20813e-08	0.274406	0.423	0.199	0.000164378	1	1
KDM7A	1.36461e-08	0.349419	0.438	0.225	0.00018567	1	1
BCL10	1.4878e-08	0.48143	0.515	0.314	0.00020243	1	1
MYLIP	1.74389e-08	0.34378	0.369	0.17	0.000237273	1	1
GAS5.1	1.77975e-08	0.332195	0.946	0.841	0.000242153	1	1
ZFP292	1.94119e-08	0.313498	0.408	0.204	0.000264118	1	1
RPL19.PS11	2.20309e-08	0.361433	0.823	0.74	0.000299753	1	1
TCF3	2.2194e-08	0.411573	0.308	0.125	0.000301971	1	1
MYCBP2.1	2.38412e-08	0.377999	0.569	0.379	0.000324384	1	1
SNRPF	2.5788e-08	0.385461	0.677	0.501	0.000350872	1	1
STK38	2.75793e-08	0.400159	0.615	0.447	0.000375244	1	1
SEZ6.CCNI	2.91694e-08	0.308297	0.438	0.244	0.000396879	1	1
TRIM12A	2.99166e-08	0.382659	0.385	0.184	0.000407046	1	1
MTDH	3.1521e-08	0.435839	0.669	0.524	0.000428875	1	1
EEF1D	3.30488e-08	0.317669	0.885	0.785	0.000449662	1	1
MAPK1	4.01496e-08	0.359409	0.477	0.292	0.000546275	1	1
MYADM	4.21182e-08	0.514266	0.577	0.424	0.00057306	1	1
CKAP4	4.5732e-08	0.359414	0.4	0.204	0.00062223	1	1
ITPR1	4.62877e-08	0.332668	0.285	0.112	0.000629791	1	1
RPL38.PS2	4.85259e-08	0.307797	0.731	0.583	0.000660244	1	1
ARID4B	5.21834e-08	0.30826	0.462	0.26	0.000710007	1	1
FOXO1	6.21407e-08	0.381583	0.315	0.14	0.000845486	1	1
CYLD	6.91911e-08	0.334843	0.392	0.199	0.000941415	1	1
BIRC3.1	7.53289e-08	0.304639	0.308	0.132	0.00102492	1	1
CDKN1B	7.86005e-08	0.267233	0.362	0.17	0.00106944	1	1
SLC38A1	8.80338e-08	0.34268	0.423	0.229	0.00119779	1	1
TFAM	8.91246e-08	0.332587	0.308	0.129	0.00121263	1	1
KDM2B	1.04932e-07	0.261836	0.262	0.097	0.00142771	1	1
NFATC1	1.41391e-07	0.402521	0.331	0.149	0.00192377	1	1
X1110059E24RIK	1.47756e-07	0.312211	0.369	0.189	0.00201037	1	1
CSK	1.47871e-07	0.403905	0.585	0.422	0.00201193	1	1
GM10925	1.48089e-07	0.444913	0.469	0.27	0.0020149	1	1
SLC25A4	1.51913e-07	0.281096	0.715	0.539	0.00206693	1	1
SET	1.75937e-07	0.340079	0.723	0.588	0.0023938	1	1
RPL18.PS1	1.95083e-07	0.297692	0.554	0.369	0.00265429	1	1
NUCKS1	2.04101e-07	0.479245	0.6	0.457	0.00277699	1	1
PPIL1	2.23206e-07	0.343058	0.269	0.109	0.00303695	1	1
LGALS1	2.34214e-07	0.50998	0.623	0.422	0.00318672	1	1
CLK1.1	2.58565e-07	0.399394	0.523	0.357	0.00351803	1	1
NFKB1	2.76368e-07	0.393118	0.454	0.277	0.00376027	1	1
RP23.179K7.3	3.03839e-07	0.267608	0.715	0.591	0.00413403	1	1
SNX5	3.2967e-07	0.455259	0.531	0.364	0.00448549	1	1
SASH3	3.36128e-07	0.26792	0.277	0.115	0.00457335	1	1
PTPRC	3.59864e-07	0.261217	0.692	0.588	0.0048963	1	1
CTSO	3.87437e-07	0.318569	0.4	0.214	0.00527146	1	1
NSA2	4.04757e-07	0.294447	0.862	0.755	0.00550712	1	1
SNRNP25	4.64727e-07	0.399668	0.354	0.182	0.00632307	1	1
DNAJC2	4.97959e-07	0.31701	0.431	0.245	0.00677523	1	1
DOK3	5.76161e-07	0.375334	0.477	0.307	0.00783924	1	1
RPL13A	5.85187e-07	0.328897	0.569	0.414	0.00796206	1	1
CYTIP	6.42134e-07	0.357346	0.554	0.377	0.00873688	1	1
IQGAP1	8.0696e-07	0.425391	0.785	0.686	0.0109795	1	1
IKZF1	8.22855e-07	0.317526	0.508	0.332	0.0111958	1	1
ANKRD11	8.57363e-07	0.378131	0.531	0.366	0.0116653	1	1
MPHOSPH10	8.82869e-07	0.303487	0.369	0.189	0.0120123	1	1
PTPN1	9.11581e-07	0.329168	0.631	0.501	0.012403	1	1
ARHGAP17	9.15383e-07	0.345901	0.4	0.219	0.0124547	1	1
SLC38A2	9.33014e-07	0.280983	0.562	0.387	0.0126946	1	1
MDH1.1	1.00632e-06	0.312182	0.685	0.543	0.0136921	1	1
MRPS16	1.02052e-06	0.280309	0.585	0.414	0.0138852	1	1
PHIP	1.08244e-06	0.29205	0.431	0.25	0.0147276	1	1
A130071D04RIK	1.13329e-06	0.266916	0.346	0.172	0.0154195	1	1
PDCD4	1.17805e-06	0.334985	0.708	0.629	0.0160286	1	1
GM10443	1.18729e-06	0.266411	0.715	0.588	0.0161543	1	1
REL	1.1917e-06	0.492972	0.377	0.217	0.0162142	1	1
PPP1R11	1.19255e-06	0.301522	0.485	0.324	0.0162259	1	1
MT.ATP6	1.42707e-06	0.321365	0.592	0.429	0.0194168	1	1
RPL3.PS1.1	1.50543e-06	0.255157	0.815	0.733	0.0204829	1	1
BOLA2	1.5286e-06	0.390265	0.7	0.576	0.0207981	1	1
GM43712	1.59683e-06	0.360372	0.662	0.543	0.0217265	1	1
EPS15	1.70073e-06	0.343608	0.385	0.219	0.0231402	1	1
GNG2	1.76834e-06	0.320817	0.385	0.215	0.0240601	1	1
RPS11.PS2	1.84848e-06	0.321711	0.469	0.287	0.0251504	1	1
X2410006H16RIK	1.8885e-06	0.386144	0.623	0.482	0.025695	1	1
GM9385	2.36556e-06	0.250022	0.923	0.825	0.0321858	1	1
PRRC2C	2.5383e-06	0.303504	0.7	0.568	0.0345361	1	1
HMHA1	2.55579e-06	0.291449	0.685	0.566	0.0347741	1	1
RCSD1	2.55781e-06	0.367513	0.5	0.349	0.0348016	1	1
IRF4	2.82559e-06	0.264192	0.262	0.114	0.0384449	1	1
RBM25	3.06852e-06	0.347291	0.615	0.491	0.0417503	1	1
SUPT20	3.16188e-06	0.279401	0.338	0.174	0.0430205	1	1
PURB	3.33232e-06	0.309414	0.523	0.369	0.0453395	1	1
SERBP1	3.35223e-06	0.261578	0.915	0.815	0.0456105	1	1
PBXIP1	3.45702e-06	0.309151	0.385	0.209	0.0470363	1	1

## Sheet: Cluster2
Large Peritoneal Macrophages (Adgre1- Itgam- Fcer1g+ Lyz2+)
Genes	p_val	avg_logFC	pct.1	pct.2	p_val_adj	cluster	up?		Genes Up - no RPs	Genes Down - no RPs		All Genes Analysis - Up								All Genes Analysis - Down
MALAT1.1	5.00408e-14	-0.654577	1	0.969	6.80855e-10	2	0		LYZ2	MALAT1		Hallmark								Hallmark
PTPRC.1	5.38363e-11	-0.716773	0.356	0.655	7.32497e-07	2	0		CD9	PTPRC		HALLMARK_COMPLEMENT [200]	Genes encoding components of the complement system, which is part of the innate immune system.	9		1.65 e-10	8.27 e-9			HALLMARK_ALLOGRAFT_REJECTION [200]	Genes up-regulated during transplant rejection.	5		1.5 e-5	7.52 e-4
BTG1.2	2.82902e-10	-0.847155	0.331	0.627	3.84917e-06	2	0		TYROBP	BTG1		HALLMARK_APOPTOSIS [161]	Genes mediating programmed cell death (apoptosis) by activation of caspases.	6		6.48 e-7	1.08 e-5			HALLMARK_MITOTIC_SPINDLE [199]	Genes important for mitotic spindle assembly.	4		2.61 e-4	4.24 e-3
LY6D.2	8.94457e-10	-1.53323	0.042	0.318	1.217e-05	2	0		PRDX5	LY6D		HALLMARK_ADIPOGENESIS [200]	Genes up-regulated during adipocyte differentiation (adipogenesis).	6		2.29 e-6	2.33 e-5			HALLMARK_HYPOXIA [200]	Genes up-regulated in response to low oxygen levels (hypoxia).	4		2.67 e-4	4.24 e-3
MACF1.1	2.46899e-09	-0.627764	0.322	0.581	3.35931e-05	2	0		FCER1G	MACF1		HALLMARK_REACTIVE_OXYGEN_SPECIES_PATHWAY [49]	Genes up-regulated by reactive oxigen species (ROS).	4		2.33 e-6	2.33 e-5			HALLMARK_IL6_JAK_STAT3_SIGNALING [87]	Genes up-regulated by IL6 [GeneID=3569] via STAT3 [GeneID=6774], e.g., during acute phase response.	3		3.39 e-4	4.24 e-3
FOXP1.2	2.72719e-09	-0.78679	0.322	0.599	3.71062e-05	2	0		IFITM3	FOXP1		HALLMARK_IL6_JAK_STAT3_SIGNALING [87]	Genes up-regulated by IL6 [GeneID=3569] via STAT3 [GeneID=6774], e.g., during acute phase response.	4		2.32 e-5	1.93 e-4			HALLMARK_INTERFERON_GAMMA_RESPONSE [200]	Genes up-regulated in response to IFNG [GeneID=3458].	3		3.72 e-3	3.1 e-2
LY6E.2	5.21245e-09	-0.689735	0.822	0.879	7.09205e-05	2	0		FXYD5	LY6E		HALLMARK_MTORC1_SIGNALING [200]	Genes up-regulated through activation of mTORC1 complex.	5		4 e-5	2.86 e-4			HALLMARK_KRAS_SIGNALING_UP [200]	Genes up-regulated by KRAS activation.	3		3.72 e-3	3.1 e-2
EBF1.2	7.5339e-09	-1.15741	0.034	0.29	0.000102506	2	0		C1QB	EBF1		HALLMARK_CHOLESTEROL_HOMEOSTASIS [74]	Genes involved in cholesterol homeostasis.	3		3.81 e-4	2.38 e-3
H2.EB1.2	8.00246e-09	-1.24218	0.203	0.47	0.000108881	2	0		ITM2B	H2-EB1		HALLMARK_HYPOXIA [200]	Genes up-regulated in response to low oxygen levels (hypoxia).	4		5.74 e-4	2.39 e-3
PNN.1	8.81439e-09	-0.472156	0.102	0.38	0.000119929	2	0		CD14	PNN		HALLMARK_KRAS_SIGNALING_UP [200]	Genes up-regulated by KRAS activation.	4		5.74 e-4	2.39 e-3
ITGA4	8.84384e-09	-0.568032	0.407	0.66	0.000120329	2	0		FABP4	ITGA4		HALLMARK_P53_PATHWAY [200]	Genes involved in p53 pathways and networks.	4		5.74 e-4	2.39 e-3
MT.CO1.1	1.02588e-08	-0.337515	0.958	0.953	0.000139581	2	0		CEBPB	MT
MBNL1	1.26002e-08	-0.562435	0.534	0.746	0.000171439	2	0		SLPI	MBNL1
AKAP13	1.52882e-08	-0.447436	0.644	0.805	0.000208012	2	0		HEXA	AKAP13		Functional Classification								Functional Classification
ETS1.2	1.74014e-08	-0.932221	0.025	0.262	0.000236763	2	0		C1QA	ETS1		REACTOME_INNATE_IMMUNE_SYSTEM [1117]	Innate Immune System	26		1.1 e-21	3.27 e-18			WP_VEGFAVEGFR2_SIGNALING_PATHWAY [438]	VEGFA-VEGFR2 signaling pathway	9		2.48 e-8	7.4 e-5
BPTF	1.75099e-08	-0.591743	0.119	0.393	0.000238239	2	0		SRGN	BPTF		WP_MICROGLIA_PATHOGEN_PHAGOCYTOSIS_PATHWAY [40]	Microglia pathogen phagocytosis pathway	6		1.35 e-10	1.35 e-7			PID_BCR_5PATHWAY [63]	BCR signaling pathway	4		2.87 e-6	4.29 e-3
POU2F2.2	2.4303e-08	-0.844907	0.153	0.408	0.000330666	2	0		SSR4	POU2F2		WP_SELENIUM_MICRONUTRIENT_NETWORK [91]	Selenium micronutrient network	6		2.18 e-8	1.62 e-5			REACTOME_INFECTIOUS_DISEASE [934]	Infectious disease	9		1.3 e-5	1.3 e-2
MT.ND5.1	3.43435e-08	-0.386912	0.831	0.905	0.000467278	2	0		NDUFA1	MT		WP_COMPLEMENT_ACTIVATION [22]	Complement activation	4		8.37 e-8	4.99 e-5
CD79B.2	4.22575e-08	-1.32976	0.093	0.334	0.000574955	2	0		PTGIS	CD79B		NABA_MATRISOME [1026]	Ensemble of genes encoding extracellular matrix and extracellular matrix-associated proteins	12		4.93 e-7	2.1 e-4
LTB.2	4.42054e-08	-1.01515	0.068	0.318	0.000601459	2	0		IFITM2	LTB		REACTOME_COMPLEMENT_CASCADE [115]	Complement cascade	5		2.74 e-6	7.85 e-4
GM20417	5.39055e-08	-0.563788	0.051	0.295	0.000733438	2	0		NPC2	GM20417		BIOCARTA_CLASSIC_PATHWAY [15]	Classical Complement Pathway	3		2.9 e-6	7.85 e-4
PRRC2C.1	5.52897e-08	-0.449744	0.373	0.633	0.000752272	2	0		MGST1	PRRC2C		WP_FATTY_ACID_TRANSPORTERS [18]	Fatty acid transporters	3		5.17 e-6	1.19 e-3
X4930523C07RIK.2	6.14991e-08	-0.595229	0.102	0.352	0.000836756	2	0		PYCARD	X4930523C07RIK		WP_TYROBP_CAUSAL_NETWORK_IN_MICROGLIA [63]	TYROBP causal network in microglia	4		6.43 e-6	1.37 e-3
GIMAP3.2	7.19325e-08	-0.832368	0.034	0.26	0.000978713	2	0		LGALS3	GIMAP3		REACTOME_METABOLISM_OF_LIPIDS [743]	Metabolism of lipids	9		1.13 e-5	1.97 e-3
GM1966.1	7.59286e-08	-0.578514	0.161	0.416	0.00103309	2	0		FABP5	PDIA4
PDIA4.1	7.76964e-08	-0.471411	0.161	0.414	0.00105714	2	0		RGS10	BANK1
BANK1.2	9.08909e-08	-0.734213	0.119	0.363	0.00123666	2	0		BSG	CHD8		GO Classification								GO Classification
CHD8	1.02739e-07	-0.421633	0.068	0.313	0.00139786	2	0		CYBA	TCF4		GOCC_SECRETORY_GRANULE [864]	A small subcellular vesicle, surrounded by a membrane, that is formed from the Golgi apparatus and contains a highly concentrated protein destined for secretion. Secretory granules move towards the periphery of the cell and upon stimulation, their membranes fuse with the cell membrane, and their protein load is exteriorized. Processing of the contained protein may take place in secretory granules…	25		4.11 e-23	4.28 e-19			GOBP_LYMPHOCYTE_ACTIVATION [792]	A change in morphology and behavior of a lymphocyte resulting from exposure to a specific antigen, mitogen, cytokine, chemokine, cellular ligand, or soluble factor. [GOC:mgi_curators, ISBN:0781735149]	16		5.52 e-14	5.74 e-10
TCF4.1	1.14334e-07	-0.626963	0.203	0.442	0.00155563	2	0		EMP3	APOBEC3		GOCC_SECRETORY_VESICLE [1024]	A cytoplasmic, membrane bound vesicle that is capable of fusing to the plasma membrane to release its contents into the extracellular space. [GOC:dos]	25		2.49 e-21	1.29 e-17			GOBP_B_CELL_RECEPTOR_SIGNALING_PATHWAY [124]	A series of molecular signals initiated by the cross-linking of an antigen receptor on a B cell. [GOC:add]	9		3.4 e-13	1.77 e-9
APOBEC3.2	1.24535e-07	-0.707588	0.093	0.327	0.00169443	2	0		NINJ1	ATRX		GOBP_DEFENSE_RESPONSE [1739]	Reactions, triggered in response to the presence of a foreign body or the occurrence of an injury, which result in restriction of damage to the organism attacked or prevention/recovery from the infection caused by the attack. [GOC:go_curators]	29		2.66 e-20	9.23 e-17			GOBP_CELL_ACTIVATION [1095]	A change in the morphology or behavior of a cell resulting from exposure to an activating factor such as a cellular or soluble ligand. [GOC:mgi_curators]	17		5.49 e-13	1.9 e-9
ATRX	1.39723e-07	-0.478335	0.186	0.458	0.00190107	2	0		C1QC	MYCBP2		GOBP_DEFENSE_RESPONSE_TO_OTHER_ORGANISM [1116]	Reactions triggered in response to the presence of another organism that act to protect the cell or organism from damage caused by that organism. [GOC:dos]	20		1.58 e-14	3.28 e-11			GOBP_IMMUNE_SYSTEM_DEVELOPMENT [965]	The process whose specific outcome is the progression of an organismal system whose objective is to provide calibrated responses by an organism to a potential internal or invasive threat, over time, from its formation to the mature structure. A system is a regularly interacting or interdependent group of organs or tissues that work together to carry out a given biological process. [GOC:add, GOC:d…	16		1.11 e-12	2.88 e-9
MYCBP2.1.1	1.69098e-07	-0.432596	0.195	0.455	0.00230075	2	0		ICAM2	ZFP292		GOBP_IMMUNE_RESPONSE [1882]	Any immune system process that functions in the calibrated response of an organism to a potential internal or invasive threat. [GO_REF:0000022, GOC:add]	24		3.87 e-14	6.71 e-11			GOBP_B_CELL_ACTIVATION [329]	The change in morphology and behavior of a mature or immature B cell resulting from exposure to a mitogen, cytokine, chemokine, cellular ligand, or an antigen for which it is specific. [GOC:mgi_curators, ISBN:0781735149]	10		8.91 e-11	1.85 e-7
ZFP292.1	1.77388e-07	-0.44833	0.051	0.277	0.00241353	2	0		GPX4	KMT2E		GOCC_VESICLE_LUMEN [327]	The volume enclosed by the membrane or protein that forms a vesicle. [GOC:mah, GOC:vesicles]	13		5.17 e-14	7.68 e-11			GOBP_ANTIGEN_RECEPTOR_MEDIATED_SIGNALING_PATHWAY [237]	A series of molecular signals initiated by the cross-linking of an antigen receptor on a B or T cell. [GOC:add]	9		1.17 e-10	2.03 e-7
KMT2E.1	1.80401e-07	-0.587043	0.347	0.606	0.00245454	2	0		CRLF2	CMAH		GOBP_REGULATION_OF_IMMUNE_SYSTEM_PROCESS [1435]	Any process that modulates the frequency, rate, or extent of an immune system process. [GOC:add]	21		1.57 e-13	2.04 e-10			GOBP_IMMUNE_RESPONSE [1882]	Any immune system process that functions in the calibrated response of an organism to a potential internal or invasive threat. [GO_REF:0000022, GOC:add]	18		2.95 e-10	4.39 e-7
CMAH	2.05263e-07	-0.468823	0.11	0.352	0.00279281	2	0		TMEM176B	SERINC3		GOBP_INNATE_IMMUNE_RESPONSE [872]	Innate immune responses are defense responses mediated by germline encoded components that directly recognize components of potential pathogens. [GO_REF:0000022, GOC:add, GOC:ebc, GOC:mtg_sensu]	17		5.17 e-13	5.97 e-10			GOBP_LOCOMOTION [1921]	Self-propelled movement of a cell or organism from one location to another. [GOC:dgh]	18		4.1 e-10	5.33 e-7
SERINC3.1	2.22475e-07	-0.399135	0.686	0.805	0.00302699	2	0		LYZ1	MS4A1		GOBP_LEUKOCYTE_MIGRATION [385]	The movement of a leukocyte within or between different tissues and organs of the body. [GOC:add, ISBN:0781735149, PMID:14680625, PMID:14708592, PMID:7507411, PMID:8600538]	12		8.93 e-12	9.29 e-9			GOBP_PHAGOCYTOSIS [305]	A vesicle-mediated transport process that results in the engulfment of external particulate material by phagocytes and their delivery to the lysosome. The particles are initially contained within phagocytic vacuoles (phagosomes), which then fuse with primary lysosomes to effect digestion of the particles. [ISBN:0198506732]	9		1.08 e-9	1.25 e-6
MS4A1.2	2.35341e-07	-1.15597	0.059	0.275	0.00320205	2	0		CHIL3	GIMAP1		GOCC_ENDOPLASMIC_RETICULUM [1993]	The irregular network of unit membranes, visible only by electron microscopy, that occurs in the cytoplasm of many eukaryotic cells. The membranes form a complex meshwork of tubular channels, which are often expanded into slitlike cavities called cisternae. The ER takes two forms, rough (or granular), with ribosomes adhering to the outer surface, and smooth (with no ribosomes attached). [ISBN:019…	21		7.58 e-11	6.07 e-8			GOBP_POSITIVE_REGULATION_OF_IMMUNE_SYSTEM_PROCESS [917]	Any process that activates or increases the frequency, rate, or extent of an immune system process. [GOC:add]	13		1.28 e-9	1.32 e-6
GIMAP1.2	2.76299e-07	-0.675144	0.076	0.3	0.00375933	2	0		PF4	LY6A
LY6A.2	2.77683e-07	-0.723603	0.042	0.26	0.00377816	2	0		CST3	IGLC2
IGLC2.2	3.09965e-07	-1.01086	0.076	0.309	0.00421738	2	0		NUPR1	ANKRD11
ANKRD11.1	3.23687e-07	-0.451198	0.186	0.435	0.00440409	2	0		FCGR3	DDX5
DDX5.2	3.75002e-07	-0.547289	0.788	0.851	0.00510228	2	0		CCL24	SCAF11
SCAF11	3.77869e-07	-0.379962	0.22	0.488	0.00514128	2	0		H2-D1	MAN1A
MAN1A.1	4.96945e-07	-0.605626	0.314	0.535	0.00676143	2	0		PPIB	DDX6
DDX6.1	5.079e-07	-0.491566	0.263	0.512	0.00691049	2	0		DBI	EIF3A
EIF3A.1	5.09213e-07	-0.425704	0.373	0.612	0.00692836	2	0		ALDH2	NIPBL
NIPBL	5.49004e-07	-0.428851	0.153	0.401	0.00746976	2	0		SHFM1	DOCK2
DOCK2.1	5.83988e-07	-0.458378	0.466	0.651	0.00794574	2	0		CFP	PURB
PURB.1	5.90897e-07	-0.451943	0.195	0.435	0.00803975	2	0		WFDC17	TMSB10
TMSB10.1.2	7.05863e-07	-0.591905	0.398	0.622	0.00960397	2	0		MCEMP1	CORO1A
CORO1A.2	8.1018e-07	-0.716479	0.263	0.48	0.0110233	2	0		TMEM205	MYH9
MYH9	1.12482e-06	-0.463707	0.288	0.525	0.0153043	2	0		CNPY2	IGLC3
IGLC3.2	1.25102e-06	-0.818586	0.059	0.277	0.0170214	2	0		PRTN3	STT3B
STT3B.1	1.28382e-06	-0.512099	0.161	0.394	0.0174676	2	0		GAPDH	TPR
TPR	1.34676e-06	-0.426461	0.475	0.661	0.018324	2	0		SMPDL3A	ARHGAP15
ARHGAP15.1	1.56865e-06	-0.613555	0.28	0.506	0.0213431	2	0		CD81	RBM25
RBM25.1	1.67234e-06	-0.345974	0.305	0.553	0.0227539	2	0		MSRB1	SET
SET.1	1.93701e-06	-0.444397	0.458	0.642	0.026355	2	0		FTL1	IQGAP1
IQGAP1.1	2.04659e-06	-0.402329	0.542	0.735	0.0278458	2	0		GNGT2	SP100
SP100.1	2.15044e-06	-0.35846	0.153	0.376	0.0292588	2	0		OSTF1	KMT2A
KMT2A.1	2.20418e-06	-0.46927	0.144	0.368	0.0299901	2	0		PRDX4	FAM65B
FAM65B.2	2.28568e-06	-0.46893	0.11	0.329	0.031099	2	0		TALDO1	YIPF1
YIPF1.NAP1L1.2	2.53614e-06	-0.411392	0.356	0.571	0.0345067	2	0		COTL1	IGKC
IGKC.2	2.68124e-06	-1.35656	0.237	0.445	0.036481	2	0		LAMTOR4	TMOD3
TMOD3.1	2.79753e-06	-0.455523	0.229	0.457	0.0380632	2	0		CKB	IL2RG
IL2RG.1	2.79896e-06	-0.435226	0.076	0.28	0.0380826	2	0		TMEM176A	GPR183
GPR183.2	3.00549e-06	-0.645698	0.119	0.322	0.0408927	2	0		DHRS3	PCMTD1
PCMTD1.1	3.02906e-06	-0.402251	0.127	0.355	0.0412134	2	0		CTSL	ROCK1
ROCK1	3.31549e-06	-0.3778	0.288	0.525	0.0451105	2	0		MT1	IGLC1
IGLC1.2	3.5619e-06	-1.02529	0.068	0.272	0.0484632	2	0		LTC4S	NAP1L1
LYZ2.2	3.51593e-18	0.554735	0.992	0.946	4.78377e-14	2	1		TXN1
CD9.2	2.86672e-15	0.580543	0.898	0.671	3.90046e-11	2	1		CHCHD2
TYROBP.2	3.73936e-14	0.515974	0.932	0.766	5.08777e-10	2	1		MRPL33
PRDX5.2	9.16278e-14	0.477692	0.907	0.71	1.24669e-09	2	1		CCL9
FCER1G.2	1.77182e-13	0.499127	0.915	0.627	2.41073e-09	2	1		X1110008F13RIK
IFITM3.2	2.9479e-13	0.492327	0.932	0.637	4.01091e-09	2	1		TSPO
FXYD5.2	4.53196e-13	0.461235	0.958	0.836	6.16619e-09	2	1		GSR
C1QB.2	1.5542e-12	0.513004	0.915	0.692	2.11464e-08	2	1		PLIN2
ITM2B.2	2.05126e-12	0.367177	0.949	0.915	2.79094e-08	2	1		UBL5
CD14.2	2.24689e-12	0.448825	0.788	0.514	3.05712e-08	2	1		SELENOF
FABP4.2	2.72143e-12	0.585476	0.89	0.592	3.70278e-08	2	1		CTSD
CEBPB.2	4.25891e-12	0.468255	0.907	0.638	5.79468e-08	2	1		ECM1
SLPI.2	5.80269e-12	0.722804	0.949	0.743	7.89514e-08	2	1		SEC61B
HEXA.2	9.48852e-12	0.440197	0.881	0.622	1.29101e-07	2	1		ATP5H
C1QA.2	1.28678e-11	0.487137	0.915	0.671	1.75079e-07	2	1		GABARAP
SRGN.2	1.6029e-11	0.36882	0.958	0.9	2.1809e-07	2	1		TMED3
SSR4.2	1.72593e-11	0.386292	0.915	0.813	2.3483e-07	2	1
NDUFA1.2	5.23808e-11	0.433831	0.856	0.684	7.12694e-07	2	1
PTGIS.2	5.4164e-11	0.514083	0.763	0.466	7.36955e-07	2	1
IFITM2.2	7.66993e-11	0.442518	0.907	0.61	1.04357e-06	2	1
NPC2.2	1.01279e-10	0.354073	0.941	0.784	1.37801e-06	2	1
MGST1.2	1.10601e-10	0.450263	0.814	0.522	1.50484e-06	2	1
PYCARD.2	1.1872e-10	0.432581	0.907	0.751	1.6153e-06	2	1
LGALS3.1	1.26547e-10	0.539047	0.839	0.625	1.72179e-06	2	1
FABP5.2	2.43735e-10	0.63611	0.686	0.403	3.31626e-06	2	1
RGS10.2	2.67663e-10	0.419343	0.873	0.589	3.64182e-06	2	1
BSG.2	2.77555e-10	0.380456	0.89	0.7	3.77641e-06	2	1
CYBA.2	3.86492e-10	0.342464	0.941	0.912	5.25861e-06	2	1
EMP3.1	4.7544e-10	0.464079	0.915	0.809	6.46883e-06	2	1
NINJ1.2	5.5366e-10	0.449826	0.822	0.558	7.5331e-06	2	1
C1QC.2	1.17677e-09	0.424747	0.907	0.656	1.60111e-05	2	1
ICAM2.2	1.27888e-09	0.436078	0.89	0.653	1.74005e-05	2	1
GPX4.1	1.33855e-09	0.374565	0.89	0.776	1.82123e-05	2	1
CRLF2.1	1.59685e-09	0.451042	0.797	0.596	2.17267e-05	2	1
TMEM176B.2	1.80652e-09	0.409837	0.763	0.483	2.45795e-05	2	1
LYZ1.2	2.33739e-09	0.42912	0.856	0.565	3.18025e-05	2	1
CHIL3	2.39326e-09	0.684481	0.356	0.136	3.25627e-05	2	1
PF4.2	3.07452e-09	0.451432	0.941	0.666	4.18319e-05	2	1
CST3.2	3.27596e-09	0.378551	0.924	0.815	4.45727e-05	2	1
NUPR1.2	3.39011e-09	0.450687	0.754	0.502	4.61259e-05	2	1
FCGR3.2	4.44739e-09	0.362163	0.881	0.591	6.05112e-05	2	1
CCL24.2	1.24067e-08	0.453291	0.856	0.581	0.000168806	2	1
H2.D1.1	2.37458e-08	0.275763	0.966	0.969	0.000323086	2	1
PPIB.1	2.81626e-08	0.318214	0.924	0.846	0.00038318	2	1
DBI.2	2.94835e-08	0.37379	0.89	0.679	0.000401153	2	1
ALDH2.1	2.98434e-08	0.284568	0.924	0.786	0.000406049	2	1
SHFM1.1	3.13701e-08	0.310145	0.941	0.815	0.000426822	2	1
CFP.2	3.34436e-08	0.388965	0.907	0.66	0.000455034	2	1
WFDC17.2	5.12181e-08	0.374571	0.941	0.74	0.000696874	2	1
MCEMP1.2	5.14029e-08	0.355011	0.797	0.527	0.000699388	2	1
TMEM205.1	6.05011e-08	0.322553	0.458	0.25	0.000823177	2	1
CNPY2.1	6.07677e-08	0.375225	0.703	0.499	0.000826805	2	1
PRTN3.2	6.40476e-08	0.394203	0.805	0.543	0.000871431	2	1
GAPDH.2	8.70971e-08	0.296148	0.958	0.861	0.00118504	2	1
SMPDL3A.2	9.97565e-08	0.367334	0.89	0.655	0.00135729	2	1
CD81.1	1.1769e-07	0.404133	0.771	0.573	0.00160129	2	1
MSRB1.2	1.5415e-07	0.346613	0.78	0.566	0.00209736	2	1
FTL1.2	1.59914e-07	0.311638	0.958	0.93	0.00217579	2	1
GNGT2.2	1.99639e-07	0.350305	0.831	0.627	0.00271629	2	1
OSTF1.1	2.20387e-07	0.364341	0.856	0.718	0.00299859	2	1
PRDX4.1	2.85709e-07	0.402021	0.644	0.435	0.00388736	2	1
TALDO1.1	3.02628e-07	0.328039	0.856	0.714	0.00411756	2	1
COTL1.2	3.10829e-07	0.292949	0.898	0.756	0.00422914	2	1
LAMTOR4.2	3.14929e-07	0.316941	0.839	0.676	0.00428493	2	1
CKB.1	3.30797e-07	0.313483	0.703	0.488	0.00450083	2	1
TMEM176A.2	3.54816e-07	0.442191	0.686	0.466	0.00482762	2	1
DHRS3.2	4.71983e-07	0.357565	0.678	0.473	0.0064218	2	1
CTSL.2	4.89787e-07	0.305029	0.712	0.462	0.00666405	2	1
MT1.2	6.44809e-07	0.291635	0.805	0.586	0.00877327	2	1
LTC4S.2	6.7536e-07	0.381555	0.864	0.606	0.00918895	2	1
TXN1.2	9.24068e-07	0.359334	0.89	0.738	0.0125729	2	1
CHCHD2	9.32501e-07	0.285324	0.932	0.866	0.0126876	2	1
MRPL33.1	1.01569e-06	0.361907	0.831	0.684	0.0138194	2	1
CCL9.2	1.11639e-06	0.347775	0.703	0.476	0.0151896	2	1
X1110008F13RIK.1	1.28878e-06	0.322148	0.763	0.597	0.0175351	2	1
TSPO.1	1.79121e-06	0.287849	0.873	0.763	0.0243713	2	1
GSR.1	1.80603e-06	0.341673	0.619	0.398	0.0245728	2	1
PLIN2.2	2.36765e-06	0.317812	0.703	0.512	0.0322142	2	1
UBL5	2.4549e-06	0.30157	0.873	0.766	0.0334014	2	1
SELENOF.1	2.49933e-06	0.289877	0.831	0.653	0.0340058	2	1
CTSD.2	2.65154e-06	0.269897	0.907	0.669	0.0360769	2	1
ECM1.2	2.67432e-06	0.317162	0.89	0.63	0.0363869	2	1
SEC61B.1	3.12416e-06	0.342329	0.924	0.777	0.0425074	2	1
ATP5H.1	3.20311e-06	0.266924	0.915	0.822	0.0435815	2	1
GABARAP.1	3.21026e-06	0.257019	0.898	0.823	0.0436788	2	1
TMED3.2	3.3923e-06	0.301556	0.712	0.543	0.0461556	2	1

## Sheet: Cluster3
B1 B Cells
Genes	p_val	avg_logFC	pct.1	pct.2	p_val_adj	cluster	up?		Genes Up - no RPs	Genes Down - no RPs		All Genes Analysis - Up								All Genes Analysis - Down
MKI67	4.1674e-29	0.691491	0.271	0.013	5.67016e-25	3	1		MKI67	FXYD5		Hallmark								Hallmark
PDGFRL.IGHD.1	2.71951e-20	1.45082	0.458	0.122	3.70016e-16	3	1		PDGFRL	CST3		HALLMARK_E2F_TARGETS [200]	Genes encoding cell cycle related targets of E2F transcription factors.	12		1.35 e-18	6.73 e-17			HALLMARK_COMPLEMENT [200]	Genes encoding components of the complement system, which is part of the innate immune system.	16		1.71 e-17	8.56 e-16
STMN1	3.62986e-20	1.14415	0.323	0.051	4.93879e-16	3	1		IGHD	ECM1		HALLMARK_G2M_CHECKPOINT [200]	Genes involved in the G2/M checkpoint, as in progression through the cell division cycle.	7		1.43 e-9	3.58 e-8			HALLMARK_COAGULATION [138]	Genes encoding components of blood coagulation system; also up-regulated in platelets.	12		7.6 e-14	1.9 e-12
EBF1.3	6.92321e-20	1.60212	0.573	0.199	9.41972e-16	3	1		STMN1	WFDC17		HALLMARK_MYC_TARGETS_V1 [200]	A subgroup of genes regulated by MYC - version 1 (v1).	5		1.98 e-6	3.3 e-5			HALLMARK_APOPTOSIS [161]	Genes mediating programmed cell death (apoptosis) by activation of caspases.	8		1 e-7	1.26 e-6
CD79A.3	4.26064e-18	1.05578	0.677	0.261	5.79703e-14	3	1		EBF1	ITM2B		HALLMARK_ALLOGRAFT_REJECTION [200]	Genes up-regulated during transplant rejection.	4		5.43 e-5	6.78 e-4			HALLMARK_KRAS_SIGNALING_UP [200]	Genes up-regulated by KRAS activation.	8		5.27 e-7	4.39 e-6
TOP2A	4.92257e-18	0.819571	0.281	0.041	6.69764e-14	3	1		CD79A	FTL1		HALLMARK_DNA_REPAIR [150]	Genes involved in DNA repair.	3		5.04 e-4	5.04 e-3			HALLMARK_ADIPOGENESIS [200]	Genes up-regulated during adipocyte differentiation (adipogenesis).	6		7.3 e-5	3.04 e-4
H2.EB1.3	1.52678e-17	1.02678	0.771	0.374	2.07733e-13	3	1		TOP2A	PRDX5		HALLMARK_INTERFERON_ALPHA_RESPONSE [97]	Genes up-regulated in response to alpha interferon proteins.	2		4.53 e-3	3.78 e-2			HALLMARK_ALLOGRAFT_REJECTION [200]	Genes up-regulated during transplant rejection.	6		7.3 e-5	3.04 e-4
H3F3A.2	1.1925e-16	0.490954	0.979	0.967	1.62251e-12	3	1		H2-EB1	TYROBP										HALLMARK_EPITHELIAL_MESENCHYMAL_TRANSITION [200]	Genes defining epithelial-mesenchymal transition, as in wound healing, fibrosis and metastasis.	6		7.3 e-5	3.04 e-4
LTB.3	1.53771e-16	1.2213	0.583	0.231	2.09221e-12	3	1		H3F3A	ALOX5AP										HALLMARK_HYPOXIA [200]	Genes up-regulated in response to low oxygen levels (hypoxia).	6		7.3 e-5	3.04 e-4
LY6D.3	1.56404e-16	1.17349	0.594	0.224	2.12804e-12	3	1		LTB	FABP4		Functional Classification								HALLMARK_MTORC1_SIGNALING [200]	Genes up-regulated through activation of mTORC1 complex.	6		7.3 e-5	3.04 e-4
CD74.3	1.8118e-16	1.01487	0.896	0.556	2.46513e-12	3	1		LY6D	NPC2		REACTOME_CELL_CYCLE_MITOTIC [559]	Cell Cycle, Mitotic	12		2.97 e-13	4.43 e-10			HALLMARK_P53_PATHWAY [200]	Genes involved in p53 pathways and networks.	6		7.3 e-5	3.04 e-4
IGKC.3	2.76101e-16	1.1833	0.729	0.363	3.75663e-12	3	1		CD74	PRG4		REACTOME_DNA_STRAND_ELONGATION [32]	DNA strand elongation	6		7.29 e-13	7.25 e-10
CD79B.3	3.61298e-15	1.0653	0.615	0.246	4.91582e-11	3	1		IGKC	JUNB		KEGG_DNA_REPLICATION [36]	DNA replication	6		1.56 e-12	1.17 e-9
H2.AA.3	4.30806e-15	0.970788	0.792	0.439	5.86154e-11	3	1		CD79B	C1QA		REACTOME_CELL_CYCLE [691]	Cell Cycle	12		3.54 e-12	2.08 e-9			Functional Classification
LIG1	2.90834e-13	0.62681	0.312	0.074	3.95708e-09	3	1		H2-AA	CTSB		WP_DNA_REPLICATION [42]	DNA replication	6		4.19 e-12	2.08 e-9			REACTOME_INNATE_IMMUNE_SYSTEM [1117]	Innate Immune System	41		1.88 e-30	5.61 e-27
IGHM.3	3.72721e-13	0.70168	0.729	0.311	5.07124e-09	3	1		LIG1	IFITM3		REACTOME_DNA_REPLICATION [189]	DNA Replication	8		1.89 e-11	8.05 e-9			REACTOME_HEMOSTASIS [678]	Hemostasis	26		9.17 e-20	9.12 e-17
SMC2	7.96459e-13	0.565039	0.302	0.071	1.08366e-08	3	1		IGHM	TIMP2		REACTOME_CD22_MEDIATED_BCR_REGULATION [61]	CD22 mediated BCR regulation	6		4.37 e-11	1.63 e-8			WP_MICROGLIA_PATHOGEN_PHAGOCYTOSIS_PATHWAY [40]	Microglia pathogen phagocytosis pathway	10		1.37 e-16	8.15 e-14
PTMA.3	8.38915e-13	0.600386	0.875	0.905	1.14143e-08	3	1		SMC2	TRF		REACTOME_MITOTIC_G1_PHASE_AND_G1_S_TRANSITION [149]	Mitotic G1 phase and G1/S transition	7		1.83 e-10	6.05 e-8			KEGG_LYSOSOME [121]	Lysosome	13		4.08 e-16	2.03 e-13
IGLC2.3	3.34558e-12	0.869563	0.562	0.227	4.552e-08	3	1		PTMA	ALOX15		REACTOME_ACTIVATION_OF_THE_PRE_REPLICATIVE_COMPLEX [33]	Activation of the pre-replicative complex	5		2.1 e-10	6.27 e-8			REACTOME_EXTRACELLULAR_MATRIX_ORGANIZATION [301]	Extracellular matrix organization	17		5.65 e-16	2.41 e-13
MCM4	4.61062e-12	0.393753	0.26	0.055	6.2732e-08	3	1		IGLC2	CTSD		REACTOME_S_PHASE [162]	S Phase	7		3.29 e-10	8.83 e-8			NABA_MATRISOME [1026]	Ensemble of genes encoding extracellular matrix and extracellular matrix-associated proteins	25		1.76 e-14	5.83 e-12
DNAJC9	1.25121e-11	0.729534	0.417	0.147	1.70239e-07	3	1		MCM4	FN1										WP_COMPLEMENT_SYSTEM [99]	Complement system	10		2.11 e-12	5.73 e-10
CKS1B	2.07496e-11	0.405999	0.271	0.065	2.82319e-07	3	1		DNAJC9	LYZ2										NABA_MATRISOME_ASSOCIATED [751]	Ensemble of genes encoding ECM-associated proteins including ECM-affilaited proteins, ECM regulators and secreted factors	19		1.69 e-11	3.88 e-9
LY6E.3	2.4963e-11	0.755261	0.938	0.859	3.39646e-07	3	1		CKS1B	CFP		GO Classification								WP_TYROBP_CAUSAL_NETWORK_IN_MICROGLIA [63]	TYROBP causal network in microglia	8		5.51 e-11	1.17 e-8
H2.AB1.3	3.57062e-11	0.804318	0.74	0.452	4.85818e-07	3	1		LY6E	FCGR3		GOBP_DNA_CONFORMATION_CHANGE [352]	A cellular process that results in a change in the spatial configuration of a DNA molecule. A conformation change can bend DNA, or alter the, twist, writhe, or linking number of a DNA molecule. [GOC:mah]	10		2.32 e-12	1.4 e-8			WP_COMPLEMENT_SYSTEM_IN_NEURONAL_DEVELOPMENT_AND_PLASTICITY [109]	Complement system in neuronal development and plasticity	9		1.73 e-10	3.44 e-8
CENPQ	4.19778e-11	0.291346	0.26	0.057	5.7115e-07	3	1		H2-AB1	SMPDL3A		GOBP_DNA_STRAND_ELONGATION_INVOLVED_IN_DNA_REPLICATION [15]	The process in which an existing DNA strand is extended by activities including the addition of nucleotides to the 3' end of the strand, complementary to an existing template, as part of DNA replication. [GOC:mah, ISBN:071673706X, ISBN:0815316194]	5		2.7 e-12	1.4 e-8
TMSB10.1.3	6.96978e-11	0.662966	0.833	0.548	9.48308e-07	3	1		CENPQ	CD14		GOBP_DNA_DEPENDENT_DNA_REPLICATION [160]	A DNA replication process that uses parental DNA as a template for the DNA-dependent DNA polymerases that synthesize the new strands. [GOC:mah, ISBN:0198506732]	8		4.95 e-12	1.72 e-8
RRM1	2.01594e-10	0.344379	0.271	0.073	2.74289e-06	3	1		TMSB10	CD9		GOBP_DNA_REPLICATION [282]	The cellular metabolic process in which a cell duplicates one or more molecules of DNA. DNA replication begins when specific sequences, known as origins of replication, are recognized and bound by initiation proteins, and ends when the original DNA molecule has been completely duplicated and the copies topologically separated. The unit of replication usually corresponds to the genome of the cell,…	9		1.16 e-11	3.02 e-8			GO Classification
RFC3	8.41041e-10	0.270711	0.271	0.068	1.14432e-05	3	1		RRM1	ITGB1		GOMF_SINGLE_STRANDED_DNA_HELICASE_ACTIVITY [23]	Catalysis of the reaction: ATP + H2O = ADP + phosphate, in the presence of single-stranded DNA; drives the unwinding of a DNA helix. [GOC:jl]	5		3 e-11	6.25 e-8			GOCC_SECRETORY_VESICLE [1024]	A cytoplasmic, membrane bound vesicle that is capable of fusing to the plasma membrane to release its contents into the extracellular space. [GOC:dos]	45		6.12 e-37	2.12 e-33
ETS1.3	1.7222e-09	1.04081	0.427	0.193	2.34322e-05	3	1		RFC3	ITGB2		GOBP_B_CELL_RECEPTOR_SIGNALING_PATHWAY [124]	A series of molecular signals initiated by the cross-linking of an antigen receptor on a B cell. [GOC:add]	7		5 e-11	8.66 e-8			GOBP_IMMUNE_RESPONSE [1882]	Any immune system process that functions in the calibrated response of an organism to a potential internal or invasive threat. [GO_REF:0000022, GOC:add]	51		5.49 e-32	1.14 e-28
CORO1A.3	1.73869e-09	0.810612	0.698	0.406	2.36567e-05	3	1		ETS1	FAM46A		GOCC_MCM_COMPLEX [8]	A hexameric protein complex required for the initiation and regulation of DNA replication. [GOC:jl, PMID:11282021]	4		6.78 e-11	1.01 e-7			GOBP_REGULATION_OF_IMMUNE_SYSTEM_PROCESS [1435]	Any process that modulates the frequency, rate, or extent of an immune system process. [GOC:add]	45		1.21 e-30	2.09 e-27
IGLC3.3	2.07864e-09	0.875208	0.469	0.207	2.8282e-05	3	1		CORO1A	FCER1G		GOCC_CHROMOSOMAL_REGION [366]	Any subdivision of a chromosome along its length. [GOC:dos]	9		1.17 e-10	1.53 e-7			GOBP_INFLAMMATORY_RESPONSE [815]	The immediate defensive reaction (by vertebrate tissue) to infection or injury caused by chemical or physical agents. The process is characterized by local vasodilation, extravasation of plasma into intercellular spaces and accumulation of white blood cells and macrophages. [GO_REF:0000022, ISBN:0198506732]	33		9.49 e-26	1.41 e-22
MCM7	4.76107e-09	0.515426	0.292	0.093	6.47791e-05	3	1		IGLC3	C1QC		GOCC_CHROMOSOME [1852]	A structure composed of a very long molecule of DNA and associated proteins (e.g. histones) that carries hereditary information. [ISBN:0198547684]	15		2.1 e-10	2.43 e-7			GOBP_DEFENSE_RESPONSE_TO_OTHER_ORGANISM [1116]	Reactions triggered in response to the presence of another organism that act to protect the cell or organism from damage caused by that organism. [GOC:dos]	35		1.19 e-23	1.54 e-20
CBX5	5.28186e-09	0.355915	0.281	0.084	7.1865e-05	3	1		MCM7	C4B		GOCC_IMMUNOGLOBULIN_COMPLEX [157]	A protein complex that in its canonical form is composed of two identical immunoglobulin heavy chains and two identical immunoglobulin light chains, held together by disulfide bonds and sometimes complexed with additional proteins. An immunoglobulin complex may be embedded in the plasma membrane or present in the extracellular space, in mucosal areas or other tissues, or circulating in the blood …	7		2.64 e-10	2.74 e-7			GOBP_LEUKOCYTE_MIGRATION [385]	The movement of a leukocyte within or between different tissues and organs of the body. [GOC:add, ISBN:0781735149, PMID:14680625, PMID:14708592, PMID:7507411, PMID:8600538]	23		7.8 e-22	9.02 e-19
MCM3	7.85714e-09	0.39661	0.302	0.101	0.000106904	3	1		CBX5	EMILIN2										GOBP_CELL_ACTIVATION [1095]	A change in the morphology or behavior of a cell resulting from exposure to an activating factor such as a cellular or soluble ligand. [GOC:mgi_curators]	32		1.04 e-20	1.08 e-17
X4930523C07RIK.3	8.84605e-09	0.835638	0.531	0.278	0.000120359	3	1		MCM3	GPX1										GOCC_VESICLE_LUMEN [327]	The volume enclosed by the membrane or protein that forms a vesicle. [GOC:mah, GOC:vesicles]	21		1.18 e-20	1.12 e-17
MCM6	9.76669e-09	0.594555	0.333	0.13	0.000132886	3	1		MCM6	ADGRE1										GOBP_REGULATION_OF_IMMUNE_RESPONSE [887]	Any process that modulates the frequency, rate or extent of the immune response, the immunological reaction of an organism to an immunogenic stimulus. [GOC:ai]	29		4.21 e-20	3.65 e-17
DUT	1.94087e-08	0.387185	0.271	0.084	0.000264075	3	1		DUT	CEBPB										GOCC_COLLAGEN_CONTAINING_EXTRACELLULAR_MATRIX [427]	An extracellular matrix consisting mainly of proteins (especially collagen) and glycosaminoglycans (mostly as proteoglycans) that provides not only essential physical scaffolding for the cellular constituents but can also initiate crucial biochemical and biomechanical cues required for tissue morphogenesis, differentiation and homeostasis. The components are secreted by cells in the vicinity and …	22		1.55 e-19	1.15 e-16
H2.OB.1	5.43561e-08	0.86636	0.344	0.147	0.00073957	3	1		H2-OB	C1QB
GM43603.1	1.91528e-07	1.00775	0.354	0.163	0.00260592	3	1		JUND	PF4
MT.RNR1.2	5.38567e-07	0.679557	1	0.972	0.00732775	3	1		HAT1	GRN
JUND.3	6.29626e-07	0.854877	0.792	0.665	0.0085667	3	1		CCDC34	PLXDC2
HAT1	8.18669e-07	0.432738	0.281	0.107	0.0111388	3	1		CD55	LTC4S
CCDC34	9.63445e-07	0.276165	0.312	0.123	0.0131086	3	1		FCMR	ICAM2
CD55.1	1.24632e-06	0.82645	0.292	0.125	0.0169575	3	1		PGAP1	TCN2
RPS15A.2	1.45553e-06	0.285148	0.979	0.978	0.019804	3	1		VPS41	LAPTM5
FCMR.2	1.51341e-06	0.809244	0.354	0.172	0.0205915	3	1		GMNN	CSF1R
RPS24.2	1.59032e-06	0.27924	0.99	0.992	0.0216379	3	1			COMT
PGAP1	1.88021e-06	1.05623	0.312	0.137	0.0255821	3	1			HEXA
BE692007.1	2.3833e-06	0.999357	0.271	0.115	0.0324272	3	1			NUPR1
GMNN.VPS41	3.0597e-06	0.291414	0.281	0.114	0.0416303	3	1			MAFB
FXYD5.3	2.27727e-17	-0.845585	0.521	0.907	3.09845e-13	3	0			APOE
CST3.3	3.17156e-16	-0.890943	0.594	0.869	4.31522e-12	3	0			S100A6
ECM1.3	2.82122e-15	-1.0588	0.333	0.724	3.83856e-11	3	0			MGST1
WFDC17.3	9.59886e-15	-1.03515	0.552	0.806	1.30602e-10	3	0			SELPLG
ITM2B.3	1.27196e-14	-0.649303	0.688	0.956	1.73063e-10	3	0			TXN1
FTL1.3	3.23912e-14	-0.764711	0.771	0.959	4.40715e-10	3	0			TGFB2
PRDX5.3	3.75308e-14	-0.835401	0.427	0.79	5.10644e-10	3	0			PYCARD
TYROBP.3	8.85567e-14	-0.843347	0.542	0.831	1.2049e-09	3	0			EDNRB
ALOX5AP.2	9.69845e-14	-0.837611	0.385	0.722	1.31957e-09	3	0			IFITM2
FABP4.3	1.25787e-13	-1.08957	0.292	0.694	1.71146e-09	3	0			LTBP1
NPC2.3	1.28372e-13	-0.687031	0.479	0.859	1.74662e-09	3	0			F10
PRG4.2	1.30098e-13	-1.03195	0.396	0.744	1.77012e-09	3	0			CYBA
JUNB.3	2.68383e-13	-0.77673	0.354	0.742	3.65162e-09	3	0			LAMTOR4
C1QA.3	7.91448e-13	-0.945313	0.406	0.757	1.07684e-08	3	0			PTGIS
CTSB.2	1.52098e-12	-0.783372	0.385	0.771	2.06945e-08	3	0			PMP22
IFITM3.3	2.00024e-12	-0.887268	0.385	0.73	2.72152e-08	3	0			CFH
TIMP2.3	2.09862e-12	-0.841044	0.417	0.724	2.85539e-08	3	0			THBS1
TRF.2	2.88839e-12	-0.917337	0.396	0.712	3.92995e-08	3	0			MAN2B1
ALOX15.3	3.19209e-12	-0.919921	0.344	0.724	4.34316e-08	3	0			SEPP1
CTSD.3	3.59146e-12	-0.798615	0.396	0.755	4.88655e-08	3	0			CYBB
FN1.2	3.78999e-12	-0.851962	0.438	0.79	5.15666e-08	3	0			FGFR1
LYZ2.3	4.12468e-12	-0.979919	0.844	0.97	5.61205e-08	3	0			FLNB
CFP.3	4.89954e-12	-0.777026	0.365	0.75	6.66632e-08	3	0			ZEB2
FCGR3.3	5.33196e-12	-0.860347	0.333	0.684	7.25467e-08	3	0			CD5L
SMPDL3A.3	7.52111e-12	-0.79185	0.385	0.739	1.02332e-07	3	0			CREG1
CD14.3	1.32513e-11	-0.830964	0.292	0.599	1.80297e-07	3	0			GDA
CD9.3	1.37358e-11	-0.730057	0.344	0.763	1.8689e-07	3	0			ITGA6
ITGB1.2	1.48946e-11	-0.665324	0.365	0.749	2.02656e-07	3	0			APP
ITGB2.2	1.70394e-11	-0.748843	0.375	0.727	2.31839e-07	3	0			CALR
FAM46A.2	2.06978e-11	-0.788957	0.354	0.725	2.81614e-07	3	0			DERL1
FCER1G.3	2.19958e-11	-0.767982	0.365	0.72	2.99275e-07	3	0			LAMP1
C1QC.3	3.19386e-11	-0.806212	0.427	0.738	4.34556e-07	3	0			CCL24
C4B.2	3.80307e-11	-1.0771	0.302	0.611	5.17445e-07	3	0			PIRB
EMILIN2.2	4.71626e-11	-0.834804	0.333	0.684	6.41694e-07	3	0			PRTN3
GPX1.3	5.32717e-11	-0.609916	0.615	0.885	7.24815e-07	3	0			MT1
ADGRE1.2	8.31748e-11	-0.781276	0.312	0.66	1.13168e-06	3	0			HGSNAT
CEBPB.3	1.03882e-10	-0.805234	0.406	0.724	1.41341e-06	3	0			HCST
C1QB.3	1.14978e-10	-0.815209	0.458	0.769	1.5644e-06	3	0			ITM2C
PF4.3	1.47332e-10	-0.773166	0.396	0.758	2.00459e-06	3	0			IL6RA
GRN.1.2	1.78549e-10	-0.704703	0.385	0.75	2.42934e-06	3	0			CKB
PLXDC2.2	1.83725e-10	-0.788638	0.292	0.616	2.49976e-06	3	0			CCDC12
LTC4S.3	1.97533e-10	-0.751177	0.354	0.692	2.68764e-06	3	0			PLIN2
ICAM2.3	2.10013e-10	-0.706258	0.396	0.736	2.85744e-06	3	0			S100A1
TCN2.2	3.00175e-10	-0.67123	0.333	0.657	4.08418e-06	3	0			SDC3
LAPTM5.2	3.89805e-10	-0.650848	0.646	0.834	5.30369e-06	3	0			NUCB1
CSF1R.2	4.33756e-10	-0.681085	0.292	0.613	5.90168e-06	3	0			IFI27
COMT.2	5.79996e-10	-0.705728	0.344	0.668	7.89142e-06	3	0			IFITM6
HEXA.3	5.81454e-10	-0.572672	0.375	0.708	7.91126e-06	3	0			BSG
NUPR1.3	6.92351e-10	-0.735709	0.271	0.585	9.42013e-06	3	0			EVI5
MAFB.2	6.94405e-10	-0.857148	0.323	0.618	9.44807e-06	3	0			MXD4
APOE.3	8.30917e-10	-1.0239	0.802	0.916	1.13055e-05	3	0			CTSA
S100A6.2	8.7044e-10	-0.79179	0.573	0.874	1.18432e-05	3	0			ACTB
MGST1.3	1.0271e-09	-0.662919	0.292	0.611	1.39747e-05	3	0			FYB
SELPLG.2	1.22488e-09	-0.589509	0.406	0.755	1.66657e-05	3	0			PPP1R14B
TXN1.3	1.30843e-09	-0.574958	0.438	0.812	1.78025e-05	3	0			PSAP
TGFB2.2	1.3169e-09	-0.981848	0.104	0.433	1.79178e-05	3	0			FCNA
RGS10.3	2.05186e-09	-0.63565	0.333	0.681	2.79175e-05	3	0			PRR13
PYCARD.3	2.15196e-09	-0.569074	0.438	0.828	2.92795e-05	3	0			PDCD4
EDNRB.2	2.57817e-09	-0.711625	0.323	0.645	3.50786e-05	3	0			GAPDH
IFITM2.3	3.22161e-09	-0.664407	0.385	0.7	4.38332e-05	3	0			FERMT3
LTBP1.2	3.34048e-09	-0.75937	0.25	0.561	4.54506e-05	3	0			KHK
F10.2	3.47148e-09	-0.775015	0.302	0.616	4.7233e-05	3	0			ITGAM
CYBA.3	5.7804e-09	-0.465648	0.74	0.943	7.86481e-05	3	0			ENGASE
LAMTOR4.3	6.05367e-09	-0.560705	0.385	0.75	8.23663e-05	3	0			AHNAK
PTGIS.3	1.04967e-08	-0.720475	0.229	0.558	0.000142818	3	0			CALML4
PMP22.2	1.49675e-08	-0.624751	0.302	0.597	0.000203648	3	0			VSIR
CFH.2	1.52039e-08	-0.661682	0.281	0.581	0.000206864	3	0			BRI3
THBS1.2	1.61353e-08	-0.650565	0.365	0.656	0.000219537	3	0			DPEP2
MAN2B1.2	1.80987e-08	-0.546995	0.438	0.73	0.00024625	3	0			NINJ1
SEPP1.2	1.92359e-08	-0.729065	0.344	0.633	0.000261724	3	0			DUSP1
CYBB.2	1.94577e-08	-0.578163	0.49	0.788	0.000264742	3	0			CALD1
FGFR1.2	2.26822e-08	-0.688329	0.333	0.603	0.000308613	3	0			CD68
FLNB.2	2.69692e-08	-0.638334	0.312	0.615	0.000366944	3	0			H2-D1
ZEB2.2	2.79232e-08	-0.578884	0.344	0.665	0.000379922	3	0			OSTF1
CD5L.2	3.04982e-08	-0.639747	0.312	0.673	0.000414958	3	0			SAA3
CREG1.2	3.05229e-08	-0.511231	0.354	0.67	0.000415294	3	0			ANXA3
GDA.2	3.08908e-08	-0.643668	0.323	0.643	0.0004203	3	0			CAMK1
ITGA6.2	3.18685e-08	-0.653178	0.354	0.673	0.000433603	3	0			ATP1B3
MRPL52.1	3.27277e-08	-0.436167	0.406	0.703	0.000445294	3	0			CMTM7
APP.2	3.27405e-08	-0.597915	0.333	0.654	0.000445468	3	0			HACD4
CALR.2	3.35119e-08	-0.489852	0.448	0.791	0.000455964	3	0			SCN1B
DERL1.3	3.77415e-08	-0.497372	0.333	0.641	0.000513511	3	0			CTSS
LAMP1.2	3.8698e-08	-0.547479	0.396	0.758	0.000526526	3	0			REEP3
CCL24.3	4.04535e-08	-0.61424	0.344	0.668	0.000550411	3	0			SELK
PIRB.2	4.24514e-08	-0.497238	0.24	0.532	0.000577594	3	0			CCND1
PRTN3.3	4.42353e-08	-0.684086	0.344	0.622	0.000601865	3	0			PADI4
MT1.3	5.44359e-08	-0.574637	0.333	0.665	0.000740654	3	0			MCEMP1
HGSNAT.2	6.60418e-08	-0.709958	0.333	0.597	0.000898565	3	0			LYZ1
HCST.1	7.3559e-08	-0.510675	0.354	0.626	0.00100084	3	0			MSRB1
ITM2C.3	8.26419e-08	-0.560138	0.24	0.498	0.00112443	3	0			TNFAIP8
IL6RA.2	8.95733e-08	-0.284714	0.156	0.434	0.00121873	3	0			SELP
CKB.2	9.6582e-08	-0.602783	0.271	0.561	0.0013141	3	0			LAMP2
CCDC12.3	1.00509e-07	-0.426508	0.406	0.746	0.00136753	3	0			F5
PLIN2.3	1.34642e-07	-0.573998	0.302	0.58	0.00183193	3	0			SMDT1
S100A1.3	1.36687e-07	-0.560563	0.292	0.583	0.00185976	3	0			KLF2
SDC3.2	1.3911e-07	-0.5803	0.281	0.603	0.00189273	3	0			PLEK
NUCB1.2	1.43569e-07	-0.494305	0.302	0.585	0.00195341	3	0			ARPC1B
IFI27.2	1.48878e-07	-0.543189	0.365	0.648	0.00202563	3	0			DHRS3
IFITM6.2	1.68978e-07	-0.603977	0.323	0.577	0.00229911	3	0			PYGL
BSG.3	1.71424e-07	-0.469515	0.438	0.776	0.00233239	3	0			MS4A8A
EVI5.2	1.97819e-07	-0.533178	0.312	0.583	0.00269153	3	0
MXD4	2.21209e-07	-0.416501	0.26	0.532	0.00300977	3	0
CTSA.2	2.47483e-07	-0.539423	0.365	0.627	0.00336726	3	0
X4930455G09RIK.3	2.52568e-07	-0.555842	0.24	0.482	0.00343644	3	0
ACTB.1	2.59283e-07	-0.295908	0.979	0.998	0.0035278	3	0
FYB.2	2.64895e-07	-0.567258	0.281	0.539	0.00360417	3	0
PPP1R14B	2.93674e-07	-0.378935	0.365	0.714	0.00399573	3	0
PSAP.2	3.16295e-07	-0.485242	0.469	0.826	0.0043035	3	0
FCNA.2	3.22811e-07	-0.595288	0.333	0.646	0.00439217	3	0
PRR13.1	3.45381e-07	-0.478144	0.385	0.657	0.00469926	3	0
PDCD4.1	3.48054e-07	-0.407701	0.385	0.682	0.00473563	3	0
GAPDH.3	3.4861e-07	-0.436543	0.646	0.912	0.00474319	3	0
FERMT3.2	4.32992e-07	-0.466821	0.375	0.671	0.00589129	3	0
KHK.3	4.44765e-07	-0.569594	0.312	0.597	0.00605147	3	0
ITGAM.2	4.80456e-07	-0.517988	0.344	0.67	0.00653708	3	0
ENGASE.2	4.94043e-07	-0.51528	0.167	0.395	0.00672195	3	0
AHNAK.2	4.9992e-07	-0.383284	0.562	0.859	0.00680191	3	0
CALML4.2	5.12313e-07	-0.500245	0.219	0.498	0.00697053	3	0
VSIR.2	5.24525e-07	-0.457154	0.354	0.618	0.00713669	3	0
BRI3.2	5.89256e-07	-0.459641	0.458	0.78	0.00801742	3	0
DPEP2.3	6.14865e-07	-0.546332	0.302	0.536	0.00836585	3	0
NINJ1.3	6.96693e-07	-0.545687	0.344	0.64	0.00947921	3	0
DUSP1.2	7.07332e-07	-0.486831	0.198	0.433	0.00962396	3	0
CALD1.2	7.14741e-07	-0.478669	0.062	0.302	0.00972477	3	0
CD68.2	7.45316e-07	-0.527966	0.333	0.645	0.0101408	3	0
H2.D1.2	7.76898e-07	-0.296754	0.896	0.979	0.0105705	3	0
OSTF1.2	7.84274e-07	-0.334574	0.469	0.782	0.0106708	3	0
SAA3.2	8.36277e-07	-0.764374	0.354	0.615	0.0113784	3	0
ANXA3.2	8.56201e-07	-0.53836	0.333	0.626	0.0116495	3	0
CAMK1.2	8.69585e-07	-0.491333	0.281	0.523	0.0118316	3	0
ATP1B3.2	8.80549e-07	-0.474415	0.333	0.596	0.0119807	3	0
CMTM7	8.91496e-07	-0.423044	0.344	0.6	0.0121297	3	0
HACD4.2	8.97462e-07	-0.540297	0.302	0.566	0.0122109	3	0
SCN1B.2	9.62775e-07	-0.639656	0.177	0.404	0.0130995	3	0
CTSS.2	1.10684e-06	-0.382344	0.677	0.875	0.0150597	3	0
REEP3.2	1.18446e-06	-0.474037	0.302	0.555	0.0161158	3	0
SELK.2	1.19927e-06	-0.384772	0.427	0.667	0.0163172	3	0
CCND1.2	1.22088e-06	-0.657378	0.302	0.573	0.0166113	3	0
PADI4.2	1.25305e-06	-0.527458	0.292	0.521	0.0170491	3	0
MCEMP1.3	1.32137e-06	-0.532319	0.333	0.607	0.0179785	3	0
LYZ1.3	1.43435e-06	-0.550146	0.375	0.648	0.0195157	3	0
MSRB1.3	1.48383e-06	-0.454162	0.354	0.638	0.020189	3	0
TNFAIP8.2	1.69639e-06	-0.394437	0.427	0.738	0.0230811	3	0
SELP.2	1.737e-06	-0.536973	0.323	0.573	0.0236336	3	0
LAMP2.2	1.82865e-06	-0.463069	0.385	0.667	0.0248807	3	0
F5.2	2.06364e-06	-0.555649	0.333	0.586	0.0280779	3	0
SMDT1.1	2.32664e-06	-0.351008	0.385	0.717	0.0316563	3	0
KLF2	2.48017e-06	-0.347139	0.854	0.945	0.0337452	3	0
PLEK.2	2.52363e-06	-0.460698	0.427	0.675	0.0343365	3	0
ARPC1B.1	2.64032e-06	-0.400182	0.635	0.934	0.0359242	3	0
DHRS3.3	2.72847e-06	-0.445242	0.292	0.539	0.0371235	3	0
PYGL.2	2.81781e-06	-0.482307	0.302	0.562	0.0383391	3	0
MS4A8A.3	2.84096e-06	-0.48081	0.292	0.534	0.038654	3	0

## Sheet: Cluster4
Large Peritoneal Macrophages (Adgre1- Itgam+ Fcer1g+ Lyz2-)
Genes	p_val	avg_logFC	pct.1	pct.2	p_val_adj	cluster	up?		Genes Up - no RPs	Genes Down - no RPs		All Genes Analysis - Up								All Genes Analysis - Down
AIF1	8.25889e-14	0.388078	0.338	0.067	1.1237e-09	4	1		AIF1	LTB		Hallmark								Hallmark
SGPP1.1	1.12771e-13	0.343602	0.676	0.224	1.53436e-09	4	1		SGPP1	EBF1		HALLMARK_COMPLEMENT [200]	Genes encoding components of the complement system, which is part of the innate immune system.	14		2.13 e-13	1.07 e-11			HALLMARK_ALLOGRAFT_REJECTION [200]	Genes up-regulated during transplant rejection.	2		4.94 e-4	2.47 e-2
BCAM.2	4.4217e-13	0.398226	0.716	0.263	6.01616e-09	4	1		BCAM	CD79A		HALLMARK_COAGULATION [138]	Genes encoding components of blood coagulation system; also up-regulated in platelets.	11		2.1 e-11	5.24 e-10
HAL.2	8.76711e-13	0.42541	0.662	0.238	1.19285e-08	4	1		HAL	IGLC3		HALLMARK_MTORC1_SIGNALING [200]	Genes up-regulated through activation of mTORC1 complex.	12		7.07 e-11	8.84 e-10
CARHSP1.1	1.96702e-12	0.364859	0.689	0.263	2.67633e-08	4	1		CARHSP1	PTPRCAP		HALLMARK_APOPTOSIS [161]	Genes mediating programmed cell death (apoptosis) by activation of caspases.	10		2.03 e-9	2.03 e-8
HMOX1.2	2.14329e-12	0.33299	0.716	0.278	2.91617e-08	4	1		HMOX1	LY6D		HALLMARK_KRAS_SIGNALING_UP [200]	Genes up-regulated by KRAS activation.	10		1.63 e-8	1.36 e-7
IFITM3.4	6.00968e-12	0.56005	1	0.649	8.17678e-08	4	1		IFITM3	IGLC2		HALLMARK_ADIPOGENESIS [200]	Genes up-regulated during adipocyte differentiation (adipogenesis).	8		2.46 e-6	1.76 e-5
GDA.3	7.0429e-12	0.499087	0.973	0.559	9.58257e-08	4	1		GDA			HALLMARK_ANGIOGENESIS [36]	Genes up-regulated during formation of blood vessels (angiogenesis).	4		1.66 e-5	9.67 e-5
APP.3	1.65695e-11	0.506412	0.959	0.573	2.25444e-07	4	1		APP			HALLMARK_EPITHELIAL_MESENCHYMAL_TRANSITION [200]	Genes defining epithelial-mesenchymal transition, as in wound healing, fibrosis and metastasis.	7		2.51 e-5	9.67 e-5
MSR1.3	1.76546e-11	0.470022	0.905	0.508	2.40209e-07	4	1		MSR1			HALLMARK_HYPOXIA [200]	Genes up-regulated in response to low oxygen levels (hypoxia).	7		2.51 e-5	9.67 e-5
ID2.3	2.39178e-11	0.54055	0.905	0.487	3.25426e-07	4	1		ID2			HALLMARK_P53_PATHWAY [200]	Genes involved in p53 pathways and networks.	7		2.51 e-5	9.67 e-5
MERTK.2	2.88948e-11	0.331167	0.581	0.198	3.93142e-07	4	1		MERTK
LGALS3.3	3.00255e-11	0.493402	0.986	0.623	4.08527e-07	4	1		LGALS3
IFITM6.3	3.44214e-11	0.481687	0.919	0.501	4.68338e-07	4	1		IFITM6			Functional Classification								Functional Classification
SNX10.2	3.61771e-11	0.331424	0.716	0.293	4.92225e-07	4	1		SNX10			REACTOME_INNATE_IMMUNE_SYSTEM [1117]	Innate Immune System	45		5.79 e-31	1.73 e-27			REACTOME_CD22_MEDIATED_BCR_REGULATION [61]	CD22 mediated BCR regulation	3		1.11 e-7	3.31 e-4
SHTN1.2	4.77297e-11	0.32259	0.608	0.223	6.4941e-07	4	1		SHTN1			WP_MICROGLIA_PATHOGEN_PHAGOCYTOSIS_PATHWAY [40]	Microglia pathogen phagocytosis pathway	10		1.1 e-15	1.09 e-12			REACTOME_ANTIGEN_ACTIVATES_B_CELL_RECEPTOR_BCR_LEADING_TO_GENERATION_OF_SECOND_MESSENGERS [86]	Antigen activates B Cell Receptor (BCR) leading to generation of second messengers	3		3.15 e-7	4.69 e-4
CD36.3	4.96091e-11	0.406359	0.892	0.438	6.74981e-07	4	1		CD36			KEGG_LYSOSOME [121]	Lysosome	11		4.95 e-12	3.69 e-9			REACTOME_SIGNALING_BY_THE_B_CELL_RECEPTOR_BCR [166]	Signaling by the B Cell Receptor (BCR)	3		2.29 e-6	2.28 e-3
CYBA.4	5.9248e-11	0.3738	1	0.907	8.06128e-07	4	1		CYBA			REACTOME_HEMOSTASIS [678]	Hemostasis	20		1.39 e-11	8.31 e-9			REACTOME_FCGR_ACTIVATION [69]	FCGR activation	2		5.89 e-5	2.54 e-2
PID1.3	6.34144e-11	0.34011	0.838	0.357	8.62816e-07	4	1		PID1			REACTOME_SIGNALING_BY_INTERLEUKINS [463]	Signaling by Interleukins	17		1.77 e-11	8.81 e-9			REACTOME_SCAVENGING_OF_HEME_FROM_PLASMA [69]	Scavenging of heme from plasma	2		5.89 e-5	2.54 e-2
CCDC109B.1.2	7.49988e-11	0.316863	0.676	0.29	1.02043e-06	4	1		CCDC109B			NABA_MATRISOME [1026]	Ensemble of genes encoding extracellular matrix and extracellular matrix-associated proteins	23		9.03 e-11	3.36 e-8			REACTOME_CREATION_OF_C4_AND_C2_ACTIVATORS [71]	Creation of C4 and C2 activators	2		6.24 e-5	2.54 e-2
PILRA.3	1.18562e-10	0.356448	0.838	0.38	1.61316e-06	4	1		PILRA			WP_TYROBP_CAUSAL_NETWORK_IN_MICROGLIA [63]	TYROBP causal network in microglia	8		2.83 e-10	7.86 e-8			REACTOME_ROLE_OF_LAT2_NTAL_LAB_ON_CALCIUM_MOBILIZATION [71]	Role of LAT2/NTAL/LAB on calcium mobilization	2		6.24 e-5	2.54 e-2
SLC31A2.1	1.39419e-10	0.250442	0.635	0.227	1.89693e-06	4	1		SLC31A2			REACTOME_EXTRACELLULAR_MATRIX_ORGANIZATION [301]	Extracellular matrix organization	13		6.52 e-10	1.62 e-7			REACTOME_INITIAL_TRIGGERING_OF_COMPLEMENT [80]	Initial triggering of complement	2		7.93 e-5	2.54 e-2
CYBB.3	1.50074e-10	0.469115	0.986	0.722	2.0419e-06	4	1		CYBB			WP_VEGFAVEGFR2_SIGNALING_PATHWAY [438]	VEGFA-VEGFR2 signaling pathway	14		6.74 e-9	1.34 e-6			REACTOME_ROLE_OF_PHOSPHOLIPIDS_IN_PHAGOCYTOSIS [82]	Role of phospholipids in phagocytosis	2		8.33 e-5	2.54 e-2
FN1.3	1.59676e-10	0.49026	0.959	0.719	2.17255e-06	4	1		FN1			REACTOME_DETOXIFICATION_OF_REACTIVE_OXYGEN_SPECIES [37]	Detoxification of Reactive Oxygen Species	6		1.11 e-8	2.07 e-6			REACTOME_FCERI_MEDIATED_CA_2_MOBILIZATION [86]	FCERI mediated Ca+2 mobilization	2		9.17 e-5	2.54 e-2
CKB.3	1.91448e-10	0.375586	0.905	0.479	2.60484e-06	4	1		CKB
CD68.3	2.00082e-10	0.379976	0.959	0.563	2.72231e-06	4	1		CD68
ATP1A3.3	2.22915e-10	0.404146	0.797	0.388	3.03298e-06	4	1		ATP1A3			GO Classification								GO Classification
CCL6.2	2.37347e-10	0.61602	0.973	0.621	3.22934e-06	4	1		CCL6			GOCC_SECRETORY_GRANULE [864]	A small subcellular vesicle, surrounded by a membrane, that is formed from the Golgi apparatus and contains a highly concentrated protein destined for secretion. Secretory granules move towards the periphery of the cell and upon stimulation, their membranes fuse with the cell membrane, and their protein load is exteriorized. Processing of the contained protein may take place in secretory granules…	43		2.62 e-33	2.72 e-29			GOBP_B_CELL_RECEPTOR_SIGNALING_PATHWAY [124]	A series of molecular signals initiated by the cross-linking of an antigen receptor on a B cell. [GOC:add]	3		9.51 e-7	9.9 e-3
DNAJC10.2	2.43301e-10	0.310339	0.689	0.276	3.31036e-06	4	1		DNAJC10			GOCC_SECRETORY_VESICLE [1024]	A cytoplasmic, membrane bound vesicle that is capable of fusing to the plasma membrane to release its contents into the extracellular space. [GOC:dos]	45		1.43 e-32	7.43 e-29			GOCC_IMMUNOGLOBULIN_COMPLEX [157]	A protein complex that in its canonical form is composed of two identical immunoglobulin heavy chains and two identical immunoglobulin light chains, held together by disulfide bonds and sometimes complexed with additional proteins. An immunoglobulin complex may be embedded in the plasma membrane or present in the extracellular space, in mucosal areas or other tissues, or circulating in the blood …	3		1.94 e-6	1.01 e-2
IDH1.3	3.73748e-10	0.345706	0.878	0.47	5.08522e-06	4	1		IDH1			GOBP_DEFENSE_RESPONSE [1739]	Reactions, triggered in response to the presence of a foreign body or the occurrence of an injury, which result in restriction of damage to the organism attacked or prevention/recovery from the infection caused by the attack. [GOC:go_curators]	54		9.47 e-32	3.28 e-28			GOBP_LYMPHOCYTE_ACTIVATION [792]	A change in morphology and behavior of a lymphocyte resulting from exposure to a specific antigen, mitogen, cytokine, chemokine, cellular ligand, or soluble factor. [GOC:mgi_curators, ISBN:0781735149]	4		4.71 e-6	1.63 e-2
GPX1.4	5.69898e-10	0.4047	1	0.832	7.75404e-06	4	1		GPX1			GOBP_VESICLE_MEDIATED_TRANSPORT [1575]	A cellular transport process in which transported substances are moved in membrane-bounded vesicles; transported substances are enclosed in the vesicle lumen or located in the vesicle membrane. The process begins with a step that directs a substance to the forming vesicle, and includes vesicle budding and coating. Vesicles are then targeted to, and fuse with, an acceptor membrane. [GOC:ai, GOC:ma…	43		7.09 e-23	1.48 e-19			GOBP_ANTIGEN_RECEPTOR_MEDIATED_SIGNALING_PATHWAY [237]	A series of molecular signals initiated by the cross-linking of an antigen receptor on a B or T cell. [GOC:add]	3		6.67 e-6	1.73 e-2
TSPO.2	5.80343e-10	0.371127	0.986	0.757	7.89614e-06	4	1		TSPO			GOBP_REGULATION_OF_IMMUNE_SYSTEM_PROCESS [1435]	Any process that modulates the frequency, rate, or extent of an immune system process. [GOC:add]	41		1.6 e-22	2.38 e-19			GOCC_CELL_SURFACE [932]	The external part of the cell wall and/or plasma membrane. [GOC:jl, GOC:mtg_sensu, GOC:sm]	4		8.97 e-6	1.87 e-2
ITGAM.3	5.87885e-10	0.431491	0.973	0.588	7.99877e-06	4	1		ITGAM			GOCC_ENDOPLASMIC_RETICULUM [1993]	The irregular network of unit membranes, visible only by electron microscopy, that occurs in the cytoplasm of many eukaryotic cells. The membranes form a complex meshwork of tubular channels, which are often expanded into slitlike cavities called cisternae. The ER takes two forms, rough (or granular), with ribosomes adhering to the outer surface, and smooth (with no ribosomes attached). [ISBN:019…	47		2.07 e-22	2.69 e-19			GOBP_IMMUNE_RESPONSE_REGULATING_CELL_SURFACE_RECEPTOR_SIGNALING_PATHWAY [321]	A series of molecular signals initiated by the binding of an extracellular ligand to a receptor on the surface of the target cell capable of activating, perpetuating, or inhibiting an immune response. [GOC:add, ISBN:0781735149, PMID:15771571]	3		1.65 e-5	2.31 e-2
LPL.RGPD5.2	6.76131e-10	0.448179	0.622	0.273	9.19944e-06	4	1		LPL			GOBP_INFLAMMATORY_RESPONSE [815]	The immediate defensive reaction (by vertebrate tissue) to infection or injury caused by chemical or physical agents. The process is characterized by local vasodilation, extravasation of plasma into intercellular spaces and accumulation of white blood cells and macrophages. [GO_REF:0000022, ISBN:0198506732]	31		1.37 e-20	1.42 e-17			GOBP_CELL_ACTIVATION [1095]	A change in the morphology or behavior of a cell resulting from exposure to an activating factor such as a cellular or soluble ligand. [GOC:mgi_curators]	4		1.7 e-5	2.31 e-2
PLTP.3	6.87284e-10	0.581711	0.851	0.479	9.35119e-06	4	1		RGPD5			GOBP_RESPONSE_TO_LIPID [887]	Any process that results in a change in state or activity of a cell or an organism (in terms of movement, secretion, enzyme production, gene expression, etc.) as a result of a lipid stimulus. [GOC:sl]	30		1.56 e-18	1.16 e-15			GOBP_B_CELL_ACTIVATION [329]	The change in morphology and behavior of a mature or immature B cell resulting from exposure to a mitogen, cytokine, chemokine, cellular ligand, or an antigen for which it is specific. [GOC:mgi_curators, ISBN:0781735149]	3		1.78 e-5	2.31 e-2
PTPN12	7.94237e-10	0.252315	0.486	0.165	1.08064e-05	4	1		PLTP			GOBP_REGULATION_OF_VESICLE_MEDIATED_TRANSPORT [534]	Any process that modulates the rate, frequency, or extent of vesicle-mediated transport, the directed movement of substances, either within a vesicle or in the vesicle membrane, into, out of or within a cell. [GOC:dph, GOC:tb]	24		9.9 e-18	6.06 e-15			GOBP_ACTIVATION_OF_IMMUNE_RESPONSE [379]	Any process that initiates an immune response. [GO_REF:0000022, GOC:add, ISBN:0781735149]	3		2.71 e-5	3.13 e-2
LAMP2.3	9.64267e-10	0.390347	0.946	0.594	1.31198e-05	4	1		PTPN12			GOCC_VESICLE_LUMEN [327]	The volume enclosed by the membrane or protein that forms a vesicle. [GOC:mah, GOC:vesicles]	20		1.68 e-17	9.49 e-15			GOCC_EXTERNAL_SIDE_OF_PLASMA_MEMBRANE [448]	The leaflet of the plasma membrane that faces away from the cytoplasm and any proteins embedded or anchored in it or attached to its surface. [GOC:dos, GOC:tb]	3		4.46 e-5	4.64 e-2
ZSWIM6	9.92237e-10	0.251535	0.459	0.151	1.35004e-05	4	1		LAMP2
SLC25A39.1	1.05939e-09	0.289437	0.527	0.192	1.4414e-05	4	1		ZSWIM6
PSMA7.1	1.07589e-09	0.360943	0.986	0.753	1.46385e-05	4	1		SLC25A39
MAFB.3	1.1875e-09	0.377184	0.932	0.539	1.61571e-05	4	1		PSMA7
GBP2.3	1.29624e-09	0.552262	0.649	0.287	1.76367e-05	4	1		MAFB
NIN.2	1.46938e-09	0.307918	0.743	0.339	1.99924e-05	4	1		GBP2
H2.DMB1	1.61949e-09	0.50531	0.541	0.209	2.20348e-05	4	1		NIN
ADD3.2	1.99492e-09	0.366864	0.973	0.685	2.71429e-05	4	1		H2-DMB1
FCGR4.1	2.04591e-09	0.348931	0.635	0.273	2.78367e-05	4	1		ADD3
NFIC.3	2.26897e-09	0.358155	0.878	0.452	3.08717e-05	4	1		FCGR4
SDC3.3	2.42859e-09	0.376863	0.932	0.519	3.30434e-05	4	1		NFIC
CCND1.3	2.44812e-09	0.464273	0.892	0.498	3.33091e-05	4	1		SDC3
DBI.4	2.56729e-09	0.392493	0.973	0.684	3.49305e-05	4	1		CCND1
SLC11A1.3	2.88703e-09	0.304001	0.838	0.4	3.9281e-05	4	1		DBI
DLEU2.1	3.186e-09	0.284929	0.743	0.331	4.33487e-05	4	1		SLC11A1
TLN1.3	3.20916e-09	0.376605	0.986	0.724	4.36639e-05	4	1		DLEU2
C3AR1.3	3.3377e-09	0.302297	0.784	0.368	4.54128e-05	4	1		TLN1
PADI4.3	4.23489e-09	0.353486	0.851	0.45	5.76199e-05	4	1		C3AR1
WARS.1	4.34456e-09	0.277049	0.554	0.224	5.91121e-05	4	1		PADI4
ZEB2.3	4.38765e-09	0.39691	0.959	0.585	5.96984e-05	4	1		WARS
MPEG1.3	4.51848e-09	0.382244	0.851	0.398	6.14784e-05	4	1		ZEB2
COMT.3	4.56553e-09	0.396525	0.973	0.586	6.21186e-05	4	1		MPEG1
FES.1	4.67553e-09	0.303078	0.608	0.263	6.36152e-05	4	1		COMT
DHRS7.3	4.87243e-09	0.337661	0.905	0.53	6.62943e-05	4	1		FES
CERS6.3	5.8009e-09	0.26864	0.608	0.243	7.8927e-05	4	1		DHRS7
ITSN1.3	6.0325e-09	0.326631	0.743	0.365	8.20782e-05	4	1		CERS6
ANXA1.4	6.84687e-09	0.300918	0.919	0.473	9.31585e-05	4	1		ITSN1
FCER1G.4	7.03281e-09	0.442169	0.986	0.638	9.56885e-05	4	1		ANXA1
SAMSN1.3	7.37709e-09	0.261593	0.838	0.4	0.000100373	4	1		FCER1G
GM2A	7.60757e-09	0.614421	0.838	0.498	0.000103509	4	1		SAMSN1
ATP8A1.1	7.73629e-09	0.285392	0.554	0.22	0.00010526	4	1		GM2A
ITGB2.3	8.02092e-09	0.420342	1	0.644	0.000109133	4	1		ATP8A1
FGFR1.3	8.45385e-09	0.364646	0.932	0.527	0.000115023	4	1		ITGB2
S100A1.4	8.88303e-09	0.348941	0.892	0.505	0.000120863	4	1		FGFR1
FCNA.3	9.32492e-09	0.533626	0.905	0.571	0.000126875	4	1		S100A1
RAB1B	9.70138e-09	0.256091	0.811	0.371	0.000131997	4	1		FCNA
EVI5.3	9.73307e-09	0.35927	0.878	0.51	0.000132428	4	1		RAB1B
P4HB.3	1.21474e-08	0.367434	0.959	0.566	0.000165278	4	1		EVI5
REEP3.3	1.29577e-08	0.288262	0.878	0.481	0.000176303	4	1		P4HB
ATOX1.2	1.40016e-08	0.410262	1	0.673	0.000190505	4	1		REEP3
RAMP3	1.92841e-08	0.260155	0.459	0.165	0.00026238	4	1		ATOX1
PLD4	2.04181e-08	0.361659	0.851	0.467	0.000277809	4	1		RAMP3
CSF1R.3	2.11463e-08	0.344232	0.932	0.53	0.000287717	4	1		PLD4
X4930455G09RIK.4	2.21481e-08	0.317714	0.784	0.412	0.000301348	4	1		CSF1R
USMG5.1	2.39571e-08	0.309605	0.959	0.525	0.00032596	4	1		USMG5
TYROBP.4	2.42556e-08	0.432372	1	0.769	0.000330021	4	1		TYROBP
X2610507B11RIK.3	2.44495e-08	0.289468	0.797	0.385	0.00033266	4	1		EFHD2
EFHD2.1	2.71686e-08	0.37785	0.689	0.315	0.000369656	4	1		CTSL
CTSL.4	2.73215e-08	0.306103	0.878	0.46	0.000371736	4	1		BST1
BST1.3	2.81091e-08	0.300426	0.757	0.371	0.000382453	4	1		CD302
CD302.2	2.8751e-08	0.259157	0.716	0.319	0.000391186	4	1		GNGT2
GNGT2.4	2.8877e-08	0.461913	0.919	0.631	0.000392901	4	1		PLOD3
PLOD3.ABCB5.3	2.94209e-08	0.311544	0.797	0.403	0.000400301	4	1		ABCB5
RRBP1.3	3.01373e-08	0.341766	0.946	0.595	0.000410049	4	1		RRBP1
KLRA2	3.05534e-08	0.251318	0.459	0.169	0.000415709	4	1		KLRA2
TMEM256.1	3.83512e-08	0.382314	0.824	0.478	0.000521806	4	1		TMEM256
TIAM1	3.90277e-08	0.261599	0.338	0.107	0.000531011	4	1		TIAM1
FRRS1.3	4.48983e-08	0.256274	0.622	0.272	0.000610886	4	1		FRRS1
LRP1.3	4.6735e-08	0.334625	0.865	0.485	0.000635877	4	1		LRP1
LAPTM5.3	4.71561e-08	0.404559	1	0.788	0.000641606	4	1		LAPTM5
STRN3	5.2206e-08	0.316181	0.5	0.202	0.000710315	4	1		STRN3
CCL24.4	5.49479e-08	0.472418	0.919	0.592	0.000747621	4	1		CCL24
ASAH1.3	5.69462e-08	0.270384	0.77	0.388	0.000774809	4	1		ASAH1
CANX.2	7.09876e-08	0.318715	0.905	0.551	0.000965857	4	1		CANX
TGFBI.3	7.3359e-08	0.276086	0.838	0.45	0.000998123	4	1		TGFBI
TMEM176A.4	7.4919e-08	0.459476	0.797	0.469	0.00101935	4	1		TMEM176A
STARD3NL	9.13942e-08	0.26425	0.365	0.124	0.00124351	4	1		STARD3NL
PITPNA.2	9.69086e-08	0.264024	0.986	0.67	0.00131854	4	1		PITPNA
PIRB.3	9.71449e-08	0.300223	0.851	0.453	0.00132175	4	1		PIRB
SPI1.4	1.25286e-07	0.297289	0.959	0.605	0.00170465	4	1		SPI1
RPN1.2	1.27297e-07	0.267473	0.77	0.411	0.001732	4	1		RPN1
F10.3	1.31327e-07	0.368728	0.878	0.54	0.00178683	4	1		F10
CYFIP1.3	1.35045e-07	0.309242	0.865	0.485	0.00183742	4	1		CYFIP1
ADAM15.3	1.9233e-07	0.259626	0.838	0.447	0.00261684	4	1		ADAM15
CNDP2.3	2.117e-07	0.281494	0.73	0.373	0.00288039	4	1		CNDP2
CALR.3	2.13209e-07	0.321565	0.986	0.719	0.00290093	4	1		CALR
IFITM2.4	2.2387e-07	0.381776	0.986	0.621	0.00304598	4	1		IFITM2
PYCARD.4	2.27146e-07	0.357156	0.986	0.753	0.00309054	4	1		PYCARD
GAPDH.4	2.31762e-07	0.308913	1	0.863	0.00315336	4	1		GAPDH
LTC4S.4	2.33711e-07	0.41333	0.919	0.617	0.00317988	4	1		LTC4S
PTPRE.2	2.3894e-07	0.318131	0.716	0.386	0.00325101	4	1		PTPRE
C1QB.4	2.44067e-07	0.411119	0.932	0.705	0.00332077	4	1		C1QB
CD5L.3	2.50265e-07	0.420629	0.892	0.595	0.00340511	4	1		CD5L
PTGS1.3	2.68397e-07	0.309614	0.919	0.515	0.00365182	4	1		PTGS1
NDUFB8.1	2.69308e-07	0.251335	0.932	0.566	0.00366421	4	1		NDUFB8
EMILIN2.3	2.72129e-07	0.354143	0.973	0.6	0.00370259	4	1		EMILIN2
TMEM261	2.96242e-07	0.285894	0.689	0.344	0.00403067	4	1		TMEM261
EMP3.3	3.16132e-07	0.324478	1	0.806	0.00430129	4	1		EMP3
CTSA.3	3.20364e-07	0.283077	0.959	0.551	0.00435888	4	1		CTSA
CFP.4	3.31714e-07	0.36743	0.973	0.669	0.0045133	4	1		CFP
CCL9.4	3.41093e-07	0.42427	0.811	0.479	0.00464091	4	1		CCL9
BLVRB.3	3.53043e-07	0.33468	0.919	0.631	0.0048035	4	1		BLVRB
TMCC1.3	3.93824e-07	0.332001	0.878	0.53	0.00535837	4	1		TMCC1
ALOX5AP.3	3.98282e-07	0.382159	1	0.641	0.00541902	4	1		ALOX5AP
FABP7.3	3.98862e-07	0.272594	0.838	0.429	0.00542692	4	1		FABP7
DPEP2.4	4.16046e-07	0.283614	0.851	0.466	0.00566072	4	1		DPEP2
GRN.1.3	4.51423e-07	0.327688	0.986	0.67	0.00614206	4	1		GRN
CREG1.3	4.53599e-07	0.274773	0.959	0.591	0.00617167	4	1		CREG1
CTSB.3	4.57113e-07	0.30995	0.986	0.69	0.00621949	4	1		CTSB
MCEMP1.4	4.66068e-07	0.311786	0.919	0.531	0.00634132	4	1		MCEMP1
FTL1.4	4.75093e-07	0.347494	1	0.927	0.00646412	4	1		FTL1
ADSSL1.3	4.78076e-07	0.256364	0.689	0.342	0.0065047	4	1		ADSSL1
ANXA2.2	4.84601e-07	0.288598	0.905	0.519	0.00659347	4	1		ANXA2
LMAN1.2	4.93405e-07	0.271316	0.77	0.38	0.00671327	4	1		LMAN1
PRDX5.4	5.16454e-07	0.382707	0.973	0.716	0.00702688	4	1		PRDX5
F5.3	5.31893e-07	0.363372	0.865	0.518	0.00723694	4	1		F5
NUPR1.4	5.41122e-07	0.273145	0.892	0.504	0.00736251	4	1		NUPR1
ST3GAL5.3	5.60756e-07	0.265905	0.865	0.51	0.00762964	4	1		ST3GAL5
SLC9A3R2.2	5.82085e-07	0.316643	0.514	0.24	0.00791985	4	1		SLC9A3R2
RAB11A.2	6.26298e-07	0.298252	0.811	0.443	0.00852141	4	1		RAB11A
UNC119.2	6.31877e-07	0.281909	0.811	0.437	0.00859732	4	1		UNC119
THBS1.3	6.41285e-07	0.311965	0.932	0.582	0.00872533	4	1		THBS1
SLPI.4	6.43508e-07	0.739544	0.905	0.762	0.00875557	4	1		SLPI
ARPC1B.2	6.50064e-07	0.26738	1	0.882	0.00884477	4	1		ARPC1B
CRYL1.3	6.63295e-07	0.268759	0.797	0.421	0.00902479	4	1		CRYL1
PPT1.2	7.33688e-07	0.331871	0.743	0.388	0.00998256	4	1		PPT1
SEPP1.3	7.40823e-07	0.316424	0.919	0.559	0.0100796	4	1		SEPP1
NINJ1.4	8.2963e-07	0.304889	0.919	0.565	0.0112879	4	1		NINJ1
LRG1.4	9.20727e-07	0.327725	0.851	0.521	0.0125274	4	1		LRG1
ZFP36L2.2	9.2956e-07	0.285334	0.959	0.608	0.0126476	4	1		ZFP36L2
SMPDL3A.4	9.57132e-07	0.346757	0.986	0.66	0.0130227	4	1		SMPDL3A
RAP1B.3	1.00173e-06	0.302854	0.986	0.708	0.0136296	4	1		RAP1B
CLEC4A1	1.04212e-06	0.304321	0.297	0.098	0.0141791	4	1		CLEC4A1
XDH.3	1.05046e-06	0.251028	0.716	0.35	0.0142926	4	1		XDH
C1QA.4	1.06073e-06	0.400402	0.932	0.685	0.0144323	4	1		C1QA
X1110008F13RIK.3	1.13804e-06	0.26911	0.932	0.589	0.0154842	4	1		KLF10
KLF10.2	1.15556e-06	0.266572	0.527	0.243	0.0157225	4	1		ZYX
ZYX.3	1.29705e-06	0.275418	0.77	0.417	0.0176476	4	1		BNIP3L
BNIP3L.2	1.40068e-06	0.266147	0.662	0.362	0.0190577	4	1		NPC2
NPC2.4	1.49742e-06	0.284254	1	0.788	0.020374	4	1		PDIA3
PDIA3.3	1.56767e-06	0.305018	0.973	0.656	0.0213297	4	1		TREM2
TREM2.1	1.68126e-06	0.251813	0.514	0.227	0.0228753	4	1		LYZ1
LYZ1.4	1.851e-06	0.434655	0.878	0.582	0.0251846	4	1		SEPT2
SEPT2	1.89129e-06	0.2804	0.676	0.362	0.0257328	4	1		TCN2
TCN2.3	1.95682e-06	0.306343	0.932	0.579	0.0266245	4	1		PGD
PGD.2	2.28364e-06	0.267527	0.73	0.389	0.0310713	4	1		KLF9
KLF9.3	2.28552e-06	0.250234	0.73	0.392	0.0310968	4	1		ATP1A1
ATP1A1.3	2.29641e-06	0.282472	0.892	0.534	0.0312449	4	1		ICAM2
ICAM2.4	2.36804e-06	0.331384	0.932	0.664	0.0322195	4	1		HSP90B1
HSP90B1.3	2.52912e-06	0.308379	0.986	0.71	0.0344112	4	1		SDF2L1
SDF2L1.1	2.58451e-06	0.296386	0.797	0.441	0.0351649	4	1		COTL1
COTL1.4	2.65436e-06	0.285089	0.986	0.756	0.0361153	4	1		ATP1B3
ATP1B3.3	2.66235e-06	0.262415	0.878	0.525	0.036224	4	1		SSH2
SSH2.2	3.06293e-06	0.289777	0.905	0.539	0.0416743	4	1		FERMT3
FERMT3.3	3.06344e-06	0.298024	0.878	0.605	0.0416812	4	1		CST3
CST3.4	3.24958e-06	0.427993	1	0.814	0.0442138	4	1		PF4
PF4.4	3.65572e-06	0.478063	0.932	0.685	0.0497398	4	1
MT.RNR1.3	1.9858e-13	-0.990114	1	0.973	2.70187e-09	4	0
MT.RNR2.3	3.13245e-13	-0.682649	1	0.977	4.26201e-09	4	0
RN18S.RS5.1	1.11095e-09	-0.800659	0.946	0.91	1.51156e-05	4	0
GM42418	2.44005e-09	-0.416536	1	1	3.31993e-05	4	0
RPS27.3	5.7947e-08	-0.566806	1	0.974	0.000788427	4	0
RPL8.2	5.85271e-08	-0.331517	1	0.991	0.00079632	4	0
LTB.4	1.02677e-07	-1.45857	0.014	0.307	0.00139702	4	0
RPL18A.3	2.3201e-07	-0.358176	1	0.983	0.00315673	4	0
EBF1.4	8.20894e-07	-1.40365	0.014	0.275	0.0111691	4	0
CD79A.4	8.27336e-07	-2.14819	0.081	0.342	0.0112567	4	0
IGLC3.4	1.455e-06	-1.39398	0.014	0.267	0.0197967	4	0
PTPRCAP.4	2.90892e-06	-0.977418	0.027	0.27	0.0395788	4	0
LY6D.4	3.03283e-06	-1.83681	0.054	0.298	0.0412647	4	0
IGLC2.4	3.52712e-06	-1.79566	0.054	0.296	0.04799	4	0
RPL21.2	3.5334e-06	-0.31371	1	0.971	0.0480755	4	0
RPS19.2	3.61961e-06	-0.280375	1	0.986	0.0492484	4	0

## Sheet: Cluster5
Large Peritoneal Macrophages (Adgre1- Itgam- Fcer1g- Lyz2+)
Genes	p_val	avg_logFC	pct.1	pct.2	p_val_adj	cluster	up?		Genes Up - no RPs	Genes Down - no RPs		All Genes Analysis - Up								All Genes Analysis - Down
FTL1.5	7.62292e-15	0.748384	0.942	0.934	1.03717e-10	5	1		FTL1	MALAT1		Hallmark								Hallmark
WFDC17.5	4.48402e-13	0.708802	0.981	0.756	6.10095e-09	5	1		WFDC17	HNRNPU										HALLMARK_MYC_TARGETS_V1 [200]	A subgroup of genes regulated by MYC - version 1 (v1).	19		1.79 e-16	8.96 e-15
LYZ2.5	2.99668e-12	0.733533	1	0.95	4.07728e-08	5	1		LYZ2	IRF2										HALLMARK_MTORC1_SIGNALING [200]	Genes up-regulated through activation of mTORC1 complex.	11		1.35 e-7	3.38 e-6
CTSD.5	6.09815e-11	0.843368	0.904	0.693	8.29714e-07	5	1		CTSD	NEAT1		Functional Classification								HALLMARK_INTERFERON_GAMMA_RESPONSE [200]	Genes up-regulated in response to IFNG [GeneID=3458].	10		1.2 e-6	2.01 e-5
APOE.5	5.2051e-10	0.610696	1	0.894	7.08206e-06	5	1		APOE	SRRM2		REACTOME_INNATE_IMMUNE_SYSTEM [1117]	Innate Immune System	4		2.74 e-6	7.7 e-3			HALLMARK_APOPTOSIS [161]	Genes mediating programmed cell death (apoptosis) by activation of caspases.	9		1.65 e-6	2.06 e-5
ACTB.2	1.23846e-09	0.508676	1	0.996	1.68505e-05	5	1		ACTB	KLF3		REACTOME_RHO_GTPASES_ACTIVATE_WASPS_AND_WAVES [36]	RHO GTPases Activate WASPs and WAVEs	2		7.56 e-6	7.7 e-3			HALLMARK_TNFA_SIGNALING_VIA_NFKB [200]	Genes regulated by NF-kB in response to TNF [GeneID=7124].	9		9.68 e-6	9.27 e-5
GM42418.1	4.35315e-09	0.425362	1	1	5.92289e-05	5	1		C1QB	DAZAP2		WP_MICROGLIA_PATHOGEN_PHAGOCYTOSIS_PATHWAY [40]	Microglia pathogen phagocytosis pathway	2		9.36 e-6	7.7 e-3			HALLMARK_UNFOLDED_PROTEIN_RESPONSE [113]	Genes up-regulated during unfolded protein response, a cellular stress response related to the endoplasmic reticulum.	7		1.23 e-5	9.27 e-5
C1QB.5	8.23729e-09	0.590376	0.962	0.71	0.000112077	5	1		H2-D1	NSA2		REACTOME_EPHB_MEDIATED_FORWARD_SIGNALING [42]	EPHB-mediated forward signaling	2		1.03 e-5	7.7 e-3			HALLMARK_INTERFERON_ALPHA_RESPONSE [97]	Genes up-regulated in response to alpha interferon proteins.	6		5.26 e-5	3.29 e-4
H2.D1.3	7.26094e-07	0.437641	0.923	0.972	0.00987923	5	1		RN18S	TMSB10		WP_PATHOGENIC_ESCHERICHIA_COLI_INFECTION [55]	Pathogenic Escherichia coli infection	2		1.78 e-5	9.18 e-3			HALLMARK_PI3K_AKT_MTOR_SIGNALING [105]	Genes up-regulated by activation of the PI3K/AKT/mTOR pathway.	6		8.19 e-5	4.55 e-4
RN18S.RS5.2	1.1122e-06	0.952412	0.769	0.925	0.0151327	5	1		ARPC1B	PTBP3		KEGG_PATHOGENIC_ESCHERICHIA_COLI_INFECTION [56]	Pathogenic Escherichia coli infection	2		1.85 e-5	9.18 e-3			HALLMARK_MITOTIC_SPINDLE [199]	Genes important for mitotic spindle assembly.	7		4.31 e-4	1.59 e-3
ARPC1B.3	1.9179e-06	0.572044	0.808	0.901	0.026095	5	1			IQGAP1		REACTOME_EPH_EPHRIN_SIGNALING [92]	EPH-Ephrin signaling	2		5.01 e-5	2.13 e-2			HALLMARK_E2F_TARGETS [200]	Genes encoding cell cycle related targets of E2F transcription factors.	7		4.44 e-4	1.59 e-3
MALAT1.3	1.56445e-17	-1.21465	0.673	0.997	2.12859e-13	5	0			SAMHD1		REACTOME_PARASITE_INFECTION [116]	Parasite infection	2		7.97 e-5	2.97 e-2
MT.ND1.1	9.42677e-17	-1.0326	0.5	0.978	1.28261e-12	5	0			CD52		REACTOME_FCGAMMA_RECEPTOR_FCGR_DEPENDENT_PHAGOCYTOSIS [143]	Fcgamma receptor (FCGR) dependent phagocytosis	2		1.21 e-4	4.02 e-2
HNRNPU.1	1.45712e-16	-1.12758	0	0.668	1.98256e-12	5	0			AKAP13										Functional Classification
RPL27.2	5.04642e-15	-1.01571	0.212	0.849	6.86615e-11	5	0			DDX5										REACTOME_METABOLISM_OF_RNA [672]	Metabolism of RNA	41		8.57 e-27	2.55 e-23
IRF2.3	7.04247e-15	-1.11047	0.096	0.73	9.58198e-11	5	0			ATP2B1		GO Classification								REACTOME_MRNA_SPLICING [188]	mRNA Splicing	25		5.68 e-25	8.46 e-22
NEAT1.3	6.07011e-14	-1.20555	0.019	0.613	8.25899e-10	5	0			SERP1		GOCC_BLOOD_MICROPARTICLE [147]	A phospholipid microvesicle that is derived from any of several cell types, such as platelets, blood cells, endothelial cells, or others, and contains membrane receptors as well as other proteins characteristic of the parental cell. Microparticles are heterogeneous in size, and are characterized as microvesicles free of nucleic acids. [GOC:BHF, GOC:mah, PMID:16373184]	3		4.56 e-7	4.75 e-3			REACTOME_PROCESSING_OF_CAPPED_INTRON_CONTAINING_PRE_MRNA [242]	Processing of Capped Intron-Containing Pre-mRNA	26		1.73 e-23	1.72 e-20
MT.CO1.3	1.09502e-13	-0.783489	0.519	0.987	1.48988e-09	5	0			NCL		GOBP_LIPOPROTEIN_CATABOLIC_PROCESS [16]	The chemical reactions and pathways resulting in the breakdown of any conjugated, water-soluble protein in which the covalently attached nonprotein group consists of a lipid or lipids. [ISBN:0198506732]	2		1.44 e-6	7.5 e-3			KEGG_SPLICEOSOME [127]	Spliceosome	19		2.91 e-20	2.17 e-17
SRRM2.1	2.75981e-13	-0.772867	0.135	0.774	3.755e-09	5	0			RBM39		GOBP_SYNAPSE_ORGANIZATION [418]	A process that is carried out at the cellular level which results in the assembly, arrangement of constituent parts, or disassembly of a synapse, the junction between a neuron and a target (neuron, muscle, or secretory cell). [GOC:ai, GOC:pr]	3		1.05 e-5	2.33 e-2			WP_MRNA_PROCESSING [133]	mRNA processing	19		7.22 e-20	4.31 e-17
KLF3	4.822e-13	-0.970926	0	0.569	6.56082e-09	5	0			ZEB2		GOMF_TAU_PROTEIN_BINDING [43]	Binding to tau protein. tau is a microtubule-associated protein, implicated in Alzheimer's disease, Down Syndrome and ALS. [GOC:jid]	2		1.08 e-5	2.33 e-2			REACTOME_INFECTIOUS_DISEASE [934]	Infectious disease	33		1.1 e-14	5.47 e-12
RPS26.3	7.02486e-13	-0.837565	0.635	0.988	9.55802e-09	5	0			JUND		GOCC_COLLAGEN_CONTAINING_EXTRACELLULAR_MATRIX [427]	An extracellular matrix consisting mainly of proteins (especially collagen) and glycosaminoglycans (mostly as proteoglycans) that provides not only essential physical scaffolding for the cellular constituents but can also initiate crucial biochemical and biomechanical cues required for tissue morphogenesis, differentiation and homeostasis. The components are secreted by cells in the vicinity and …	3		1.12 e-5	2.33 e-2			WP_VEGFAVEGFR2_SIGNALING_PATHWAY [438]	VEGFA-VEGFR2 signaling pathway	23		4.65 e-14	1.98 e-11
DAZAP2	9.90652e-13	-0.873034	0.038	0.619	1.34788e-08	5	0			LY6E		GOCC_EXTERNAL_ENCAPSULATING_STRUCTURE [570]	A structure that lies outside the plasma membrane and surrounds the entire cell or cells. This does not include the periplasmic space. [GOC:go_curators]	3		2.66 e-5	4.61 e-2			REACTOME_SIGNALING_BY_RHO_GTPASES_MIRO_GTPASES_AND_RHOBTB3 [719]	Signaling by Rho GTPases, Miro GTPases and RHOBTB3	27		8.15 e-13	3.04 e-10
NSA2.1	1.4978e-12	-0.825324	0.192	0.818	2.0379e-08	5	0			EIF5										REACTOME_RNA_POLYMERASE_II_TRANSCRIPTION [1375]	RNA Polymerase II Transcription	36		4.37 e-12	1.18 e-9
RPL23A.1	1.87684e-12	-0.794518	0.346	0.935	2.55363e-08	5	0			ZFP706										REACTOME_RHO_GTPASE_CYCLE [450]	RHO GTPase cycle	20		4.42 e-11	1.1 e-8
TMSB10.1.4	2.15479e-12	-1.52843	0.058	0.626	2.93181e-08	5	0			TPR
PTBP3.1	3.10908e-12	-0.671559	0.077	0.682	4.23022e-08	5	0			MEF2A
IQGAP1.2	3.14535e-12	-0.929312	0.173	0.744	4.27957e-08	5	0			ZBTB7A										GO Classification
RPS26.PS1.2	5.97848e-12	-0.437065	0.058	0.648	8.13431e-08	5	0			MBNL1										GOMF_RNA_BINDING [1972]	Binding to an RNA molecule or a portion thereof. [GOC:jl, GOC:mah]	86		1.37 e-45	1.43 e-41
SAMHD1.2	1.85663e-11	-0.872533	0.115	0.703	2.52613e-07	5	0			CD47										GOBP_MRNA_METABOLIC_PROCESS [725]	The chemical reactions and pathways involving mRNA, messenger RNA, which is responsible for carrying the coded genetic 'message', transcribed from DNA, to sites of protein assembly at the ribosomes. [ISBN:0198506732]	48		6.19 e-33	3.22 e-29
CD52.3	2.22221e-11	-0.789964	0.308	0.905	3.02355e-07	5	0			BTG1										GOBP_RNA_SPLICING [434]	The process of removing sections of the primary RNA transcript to remove sequences not present in the mature form of the RNA and joining the remaining sections to form the mature form of the RNA. [GOC:krc, GOC:mah]	37		2.22 e-29	7.71 e-26
AKAP13.2	2.34838e-11	-0.743026	0.192	0.824	3.1952e-07	5	0			PRRC2C										GOBP_POSITIVE_REGULATION_OF_NUCLEOBASE_CONTAINING_COMPOUND_METABOLIC_PROCESS [1928]	Any cellular process that activates or increases the frequency, rate or extent of the chemical reactions and pathways involving nucleobases, nucleosides, nucleotides and nucleic acids. [GOC:go_curators]	65		1.78 e-27	4.63 e-24
DDX5.5	3.44139e-11	-0.679841	0.231	0.888	4.68235e-07	5	0			DDX6										GOBP_MRNA_PROCESSING [496]	Any process involved in the conversion of a primary mRNA transcript into one or more mature mRNA(s) prior to translation into polypeptide. [GOC:mah]	37		2.67 e-27	5.55 e-24
ATP2B1.1	4.12442e-11	-0.709894	0.154	0.737	5.61169e-07	5	0			CSDE1										GOBP_RNA_SPLICING_VIA_TRANSESTERIFICATION_REACTIONS [322]	Splicing of RNA via a series of two transesterification reactions. [GOC:krc]	31		2.39 e-26	4.15 e-23
SERP1.1	4.16039e-11	-0.611568	0.115	0.694	5.66063e-07	5	0			TMEM256										GOBP_REGULATION_OF_MRNA_METABOLIC_PROCESS [293]	Any process that modulates the frequency, rate or extent of mRNA metabolic process. [GO_REF:0000058, GOC:TermGenie, GOC:vw]	28		8.43 e-24	1.25 e-20
NCL.2	4.73132e-11	-0.590919	0.154	0.775	6.43744e-07	5	0			MACF1										GOBP_POSITIVE_REGULATION_OF_RNA_METABOLIC_PROCESS [1745]	Any process that activates or increases the frequency, rate or extent of the chemical reactions and pathways involving RNA. [GOC:ai]	57		2.39 e-23	3.11 e-20
RBM39.1	4.86553e-11	-0.618729	0.192	0.821	6.62004e-07	5	0			FOXP1										GOBP_RNA_PROCESSING [1392]	Any process involved in the conversion of one or more primary RNA transcripts into one or more mature RNA molecules. [GOC:mah]	51		4.67 e-23	5.4 e-20
ZEB2.4	5.31203e-11	-1.02879	0.135	0.66	7.22755e-07	5	0			SNRNP70										GOCC_NUCLEAR_PROTEIN_CONTAINING_COMPLEX [1250]	A stable assembly of two or more macromolecules, i.e. proteins, nucleic acids, carbohydrates or lipids, in which at least one component is a protein and the constituent parts function together in the nucleus. [GOC:pg]	48		1.47 e-22	1.53 e-19
JUND.4	5.83765e-11	-0.928568	0.154	0.722	7.9427e-07	5	0			EIF5B
LY6E.4	6.04375e-11	-0.801886	0.346	0.91	8.22312e-07	5	0			LUC7L2
EIF5	7.23468e-11	-0.34623	0.077	0.634	9.84351e-07	5	0			PRELID1
ZFP706.1	7.45712e-11	-0.705083	0.115	0.678	1.01462e-06	5	0			PPP3CA
GM6472.2	8.14778e-11	-0.712157	0.115	0.674	1.10859e-06	5	0			ATP6V1F
TPR.1	8.67942e-11	-0.691447	0.115	0.671	1.18092e-06	5	0			MYL12B
MEF2A.2	9.67524e-11	-0.577954	0.019	0.532	1.31641e-06	5	0			NDUFA1
ZBTB7A	1.04315e-10	-0.79325	0.019	0.524	1.41931e-06	5	0			KMT2E
MBNL1.1	1.0834e-10	-0.341632	0.154	0.755	1.47407e-06	5	0			BOLA2
CD47.2	1.1783e-10	-0.781131	0.173	0.739	1.60319e-06	5	0			MIR703
GM7536.2	1.18653e-10	-0.555305	0.231	0.83	1.61439e-06	5	0			IFI203
BTG1.4	1.42096e-10	-0.708154	0.077	0.617	1.93336e-06	5	0			CORO1A
MT.ND5.2	1.45017e-10	-0.775682	0.346	0.935	1.9731e-06	5	0			IMP3
GM8995.2	1.8606e-10	-0.655081	0.096	0.645	2.53154e-06	5	0			DNAJC7
RPS27.4	2.01974e-10	-0.826143	0.731	0.996	2.74806e-06	5	0			MIF
PRRC2C.2	2.24088e-10	-0.719114	0.096	0.629	3.04894e-06	5	0			CTSH
DDX6.2	3.18137e-10	-0.813831	0.019	0.507	4.32858e-06	5	0			H2-AB1
CSDE1.1.2	3.40355e-10	-0.389479	0.058	0.579	4.63087e-06	5	0			NUCKS1
TMEM256.2	3.57793e-10	-0.642304	0.038	0.549	4.86814e-06	5	0			S100A11
MACF1.2	3.84857e-10	-0.541984	0.058	0.576	5.23637e-06	5	0			G3BP1
FOXP1.4	3.87089e-10	-0.753802	0.077	0.591	5.26673e-06	5	0			MYCBP2
SNRNP70	3.98327e-10	-0.822197	0.019	0.502	5.41964e-06	5	0			ZFP36L2
EIF5B.1	4.49112e-10	-0.689857	0.096	0.626	6.11062e-06	5	0			TAOK3
LUC7L2.1	4.49145e-10	-0.626929	0.077	0.603	6.11107e-06	5	0			PTPRC
PRELID1	4.59013e-10	-0.436463	0.096	0.65	6.24533e-06	5	0			YIPF1
PPP3CA.2	5.28913e-10	-0.551648	0.115	0.647	7.19639e-06	5	0			DOCK2
ATP6V1F	6.0845e-10	-0.521401	0.173	0.73	8.27857e-06	5	0			SH3KBP1
MYL12B	6.78302e-10	-0.380047	0.212	0.767	9.22898e-06	5	0			RASGRP2
NDUFA1.4	7.06242e-10	-0.470885	0.173	0.753	9.60913e-06	5	0			NDUFB9
KMT2E.2	7.67485e-10	-0.579898	0.077	0.601	1.04424e-05	5	0			YWHAZ
MT.ND4.1	7.82717e-10	-0.692571	0.481	0.984	1.06496e-05	5	0			CHD4
RPS12.1	8.17574e-10	-0.477269	0.885	0.993	1.11239e-05	5	0			SERINC3
BOLA2.1	8.26203e-10	-0.579434	0.115	0.635	1.12413e-05	5	0			MAN1A
MIR703	9.14235e-10	-0.250181	0.173	0.774	1.24391e-05	5	0			PLD4
IFI203.2	9.43005e-10	-0.866209	0	0.458	1.28305e-05	5	0			SSB
MT.CYTB.3	9.49324e-10	-0.689547	0.654	0.987	1.29165e-05	5	0			RASSF4
CORO1A.5	9.9794e-10	-1.61989	0.019	0.477	1.3578e-05	5	0			SOD1
IMP3	1.18781e-09	-0.698932	0.019	0.487	1.61613e-05	5	0			PLEK
DNAJC7.3	1.19818e-09	-1.06232	0.019	0.482	1.63025e-05	5	0			PAIP2
MIF	1.23231e-09	-0.618282	0.096	0.622	1.67668e-05	5	0			ADD3
CTSH	1.34472e-09	-0.652875	0.212	0.793	1.82963e-05	5	0			NAP1L1
H2.AB1.4	1.48502e-09	-1.80926	0.058	0.523	2.02052e-05	5	0			SF3B2
NUCKS1.3	1.48612e-09	-0.756143	0.038	0.517	2.02201e-05	5	0			SPTBN1
MT.ATP8.1	1.60501e-09	-0.502641	0.154	0.727	2.18378e-05	5	0			PNRC1
S100A11.2	1.88063e-09	-0.598428	0.135	0.659	2.55878e-05	5	0			RTF1
G3BP1.1	1.97026e-09	-0.452029	0.038	0.521	2.68074e-05	5	0			SRRM1
MYCBP2.1.2	2.13106e-09	-0.765527	0	0.445	2.89952e-05	5	0			XRN2
RPS20.1.4	2.81029e-09	-0.617274	0.769	0.993	3.82369e-05	5	0			CSNK1A1
ZFP36L2.3	2.87717e-09	-0.594251	0.173	0.679	3.91467e-05	5	0			H2AFJ
TAOK3.1	3.04298e-09	-0.642852	0.038	0.51	4.14028e-05	5	0			NKTR
PTPRC.2	3.4468e-09	-0.620193	0.135	0.643	4.68972e-05	5	0			ATRX
YIPF1.NAP1L1.3	3.64392e-09	-0.6083	0.077	0.572	4.95792e-05	5	0			DDX21
DOCK2.2	3.95094e-09	-0.671557	0.135	0.659	5.37564e-05	5	0			AP2M1
SH3KBP1.1	3.97077e-09	-0.660467	0.019	0.468	5.40262e-05	5	0			RAB11A
RASGRP2	5.25424e-09	-0.60022	0.077	0.564	7.14892e-05	5	0			PABPC1
NDUFB9	5.26513e-09	-0.519246	0.192	0.722	7.16374e-05	5	0			PAPOLA
YWHAZ	5.27735e-09	-0.402884	0.212	0.765	7.18037e-05	5	0			MRPS16
CHD4.1	5.48007e-09	-0.675951	0.038	0.496	7.45619e-05	5	0			CD74
SERINC3.2	5.538e-09	-0.483032	0.25	0.827	7.53501e-05	5	0			JAK1
MAN1A.2	6.01844e-09	-0.53083	0.058	0.533	8.18869e-05	5	0			TAX1BP1
PLD4.1	6.11411e-09	-0.694498	0.077	0.539	8.31885e-05	5	0			ARHGAP15
SSB	6.47336e-09	-0.38694	0.115	0.644	8.80765e-05	5	0			G3BP2
GM5805.1	6.61161e-09	-0.323847	0.192	0.749	8.99576e-05	5	0			HNRNPA2B1
RASSF4.3	7.16159e-09	-0.270649	0.115	0.632	9.74406e-05	5	0			POLD4
GM4332.2	7.29189e-09	-0.627446	0.308	0.879	9.92134e-05	5	0			ACTR3
SOD1.1	7.53641e-09	-0.663948	0.019	0.452	0.00010254	5	0			ARHGAP30
RPS27RT.3	7.54256e-09	-0.544447	0.288	0.846	0.000102624	5	0			USMG5
PLEK.4	7.64784e-09	-0.558142	0.173	0.678	0.000104057	5	0			D8ERTD738E
PAIP2	7.99227e-09	-0.559125	0.077	0.557	0.000108743	5	0			ZFAS1
ADD3.3	8.08314e-09	-0.623743	0.25	0.75	0.000109979	5	0			HMGB2
GM14303	8.32442e-09	-0.287844	0.288	0.877	0.000113262	5	0			ITGA4
SF3B2.1	8.68868e-09	-0.403947	0.115	0.625	0.000118218	5	0			PBRM1
SPTBN1.3	9.97389e-09	-0.612672	0.135	0.622	0.000135705	5	0			LSM6
PNRC1	1.1079e-08	-0.507101	0.058	0.52	0.000150741	5	0			NARS
RTF1.1	1.22114e-08	-0.659398	0	0.415	0.000166148	5	0			U2SURP
SRRM1.2	1.22746e-08	-0.571276	0.038	0.48	0.000167008	5	0			SH3BGRL
XRN2	1.32942e-08	-0.71922	0	0.414	0.000180881	5	0			OSTM1
CSNK1A1	1.68714e-08	-0.553905	0.058	0.516	0.000229552	5	0			HNRNPA1
H2AFJ	1.77717e-08	-0.437409	0.154	0.693	0.000241802	5	0			EIF3A
MT.ND3.1	1.97235e-08	-0.584809	0.115	0.601	0.000268358	5	0			MORF4L1
RPL22L1	2.00144e-08	-0.518889	0.327	0.879	0.000272315	5	0			BANF1
NKTR.1	2.02647e-08	-0.677115	0	0.406	0.000275721	5	0			CLK1
ATRX.1	2.03342e-08	-0.509881	0.019	0.445	0.000276667	5	0			ARPC5L
DDX21.1	2.03342e-08	-0.426354	0.019	0.445	0.000276667	5	0			KHDRBS1
AP2M1	2.06149e-08	-0.476998	0.058	0.516	0.000280487	5	0			ROCK1
RAB11A.3	2.10774e-08	-0.481901	0.058	0.513	0.00028678	5	0			NMT1
PABPC1.1	2.1711e-08	-0.391009	0.346	0.885	0.0002954	5	0			SLC38A2
PAPOLA	2.31235e-08	-0.600079	0.038	0.473	0.000314618	5	0			MAN2A1
MRPS16.1	2.35747e-08	-0.425199	0.038	0.476	0.000320758	5	0			MBNL2
CD74.4	2.40403e-08	-2.45229	0.212	0.631	0.000327092	5	0			TTC14
JAK1.1	2.44558e-08	-0.515524	0.096	0.575	0.000332745	5	0			VPS4B
TAX1BP1.1	2.51946e-08	-0.478259	0.096	0.57	0.000342797	5	0			H2-EB1
ARHGAP15.2	2.95261e-08	-0.697574	0.058	0.501	0.000401732	5	0			PCBP1
G3BP2	3.2948e-08	-0.325411	0.077	0.542	0.00044829	5	0			MYH9
HNRNPA2B1	3.36216e-08	-0.401955	0.231	0.749	0.000457456	5	0			MIER1
POLD4.1	3.50156e-08	-0.273703	0.096	0.57	0.000476422	5	0			HNRNPK
MT.ND2.2	3.79117e-08	-0.53773	0.596	0.99	0.000515827	5	0			SNRPE
ACTR3	3.95921e-08	-0.354143	0.212	0.712	0.00053869	5	0			EMC7
ARHGAP30.2	3.97003e-08	-0.64002	0.096	0.551	0.000540162	5	0			ELF1
USMG5.2	4.10032e-08	-0.385317	0.115	0.604	0.00055789	5	0			CCNL1
D8ERTD738E	4.12287e-08	-0.41337	0.173	0.705	0.000560958	5	0			SNRPG
ZFAS1.1	4.74583e-08	-0.583003	0.038	0.459	0.000645718	5	0			HSP90B1
RPS15A.PS7.OSTM1.1	4.8248e-08	-0.601872	0.058	0.492	0.000656462	5	0			GSK3B
HMGB2.1	4.86464e-08	-0.400606	0.058	0.496	0.000661883	5	0			CCT4
ITGA4.1	5.0131e-08	-0.524449	0.154	0.654	0.000682083	5	0			ARPP19
PBRM1.1	5.04005e-08	-0.670114	0.019	0.424	0.000685749	5	0			CDV3
LSM6	5.45367e-08	-0.611782	0	0.388	0.000742026	5	0			CYTIP
NARS.1	5.64391e-08	-0.378953	0.038	0.462	0.000767911	5	0			BCLAF1
U2SURP	5.91461e-08	-0.610475	0	0.387	0.000804741	5	0			DYNC1I2
SH3BGRL.3	5.98099e-08	-0.263664	0.154	0.671	0.000813774	5	0			SSH2
X2410015M20RIK	6.47554e-08	-0.389349	0.192	0.699	0.000881062	5	0			NCOR1
X2410006H16RIK.1	6.59821e-08	-0.598057	0.096	0.539	0.000897753	5	0			KLF6
RPL15	6.60279e-08	-0.290081	0.192	0.725	0.000898376	5	0			TOR1AIP1
HNRNPA1	6.69645e-08	-0.333868	0.135	0.622	0.000911119	5	0			ADRBK1
EIF3A.2	6.95973e-08	-0.369506	0.115	0.609	0.00094694	5	0			NOL7
MORF4L1.1	7.20314e-08	-0.327498	0.135	0.64	0.00098006	5	0			SCAF11
BANF1	7.47722e-08	-0.460613	0.038	0.455	0.00101735	5	0			HDLBP
CLK1.1.1	7.92238e-08	-0.657074	0.019	0.415	0.00107792	5	0			GSPT1
ARPC5L.2	8.04098e-08	-0.737422	0.038	0.442	0.00109406	5	0			ARGLU1
KHDRBS1.1	8.5711e-08	-0.534342	0.019	0.418	0.00116618	5	0			HNRNPD
ROCK1.1	8.8853e-08	-0.527905	0.077	0.518	0.00120893	5	0			SNRPD2
NMT1	9.01444e-08	-0.455378	0.077	0.521	0.0012265	5	0			KMT2A
SLC38A2.2	9.03621e-08	-0.677225	0.038	0.448	0.00122947	5	0			H2-AA
MAN2A1.4	9.13544e-08	-0.63387	0.173	0.648	0.00124297	5	0			TRA2B
GM9385.1	9.57133e-08	-0.276286	0.365	0.879	0.00130228	5	0			CSNK2B
RPS15.PS2	9.61674e-08	-0.361115	0.135	0.62	0.00130845	5	0			POU2F2
MBNL2.2	9.93173e-08	-0.343591	0.135	0.594	0.00135131	5	0			ROCK2
TTC14.1	1.0321e-07	-0.463969	0.019	0.415	0.00140428	5	0			SNX5
VPS4B	1.03775e-07	-0.535708	0	0.377	0.00141196	5	0			ZCCHC7
RPS15.1	1.10906e-07	-0.477872	0.673	0.991	0.00150899	5	0			CHURC1
H2.EB1.4	1.11493e-07	-1.69804	0.058	0.455	0.00151697	5	0			SMIM11
RPL27A	1.13274e-07	-0.278656	0.173	0.682	0.00154121	5	0			JMJD1C
RPS21.3	1.14325e-07	-0.461924	0.846	0.994	0.00155551	5	0			PURB
PCBP1	1.14407e-07	-0.344562	0.135	0.612	0.00155663	5	0			DNAJC3
GM1966.2	1.15041e-07	-0.761599	0.019	0.402	0.00156524	5	0			BRD4
MYH9.1	1.16248e-07	-0.45714	0.077	0.518	0.00158167	5	0			MEF2C
RPS14.2	1.16707e-07	-0.34306	0.904	0.994	0.00158792	5	0			CGNL1
MIER1.1	1.20995e-07	-0.567955	0.077	0.51	0.00164626	5	0			BANK1
HNRNPK	1.22801e-07	-0.43411	0.192	0.705	0.00167082	5	0			NIPBL
SNRPE	1.25833e-07	-0.251459	0.25	0.775	0.00171209	5	0			NCF1
EMC7.1	1.41789e-07	-0.467547	0.038	0.442	0.00192919	5	0			SMAP1
ELF1.2	1.42453e-07	-0.660958	0	0.371	0.00193822	5	0			SRSF3
CCNL1	1.42453e-07	-0.558522	0	0.371	0.00193822	5	0			IGKC
SNRPG	1.42623e-07	-0.458625	0.135	0.6	0.00194052	5	0			PPDPF
HSP90B1.4	1.49847e-07	-0.476489	0.288	0.773	0.00203881	5	0			SMC6
GSK3B.2	1.52122e-07	-0.616339	0.019	0.405	0.00206977	5	0			HMGN1
GM26740	1.54116e-07	-0.674223	0	0.369	0.00209691	5	0			MDH2
CCT4	1.60923e-07	-0.305599	0.135	0.609	0.00218951	5	0			LIMS1
ARPP19	1.66352e-07	-0.474627	0.135	0.597	0.00226338	5	0			BOD1L
CDV3	1.74718e-07	-0.580198	0.038	0.43	0.00237721	5	0			FAM104A
CYTIP.2	1.74935e-07	-0.666483	0.038	0.437	0.00238016	5	0			BCL10
GM12254.2	1.89489e-07	-0.252148	0.327	0.873	0.00257819	5	0			RDX
BCLAF1.2	1.95797e-07	-0.467026	0.019	0.403	0.00266401	5	0			TPM3
DYNC1I2	2.01098e-07	-0.457119	0.135	0.607	0.00273613	5	0			DOCK8
RPS25.PS1.1	2.03321e-07	-0.293234	0.231	0.743	0.00276639	5	0			WHSC1L1
X9930111J21RIK2	2.11944e-07	-0.318225	0.077	0.502	0.00288371	5	0			CD79A
SSH2.3	2.16143e-07	-0.407194	0.154	0.609	0.00294085	5	0			ZCCHC6
NCOR1.1	2.17623e-07	-0.321453	0.115	0.558	0.00296097	5	0			HP1BP3
KLF6	2.19151e-07	-0.465873	0.115	0.554	0.00298177	5	0			CRLF3
TOR1AIP1	2.27739e-07	-0.587146	0	0.362	0.00309862	5	0			USE1
ADRBK1	2.33113e-07	-0.332895	0.077	0.502	0.00317174	5	0			IFI30
NOL7.1	2.33359e-07	-0.400222	0.154	0.623	0.00317509	5	0			PSMD11
RPS10.PS2.1	2.36654e-07	-0.272103	0.154	0.629	0.00321991	5	0			SPCS1
SCAF11.1	2.3905e-07	-0.347337	0.058	0.474	0.00325251	5	0			PCBP2
HDLBP.2	2.42095e-07	-0.458285	0.077	0.499	0.00329395	5	0			BPTF
GSPT1	2.67232e-07	-0.466478	0.019	0.397	0.00363596	5	0			CEBPZ
ARGLU1	2.72179e-07	-0.392979	0.038	0.431	0.00370327	5	0			UBE2B
HNRNPD	2.76912e-07	-0.360468	0.058	0.455	0.00376766	5	0			EIF1A
SNRPD2	2.79194e-07	-0.451711	0.192	0.691	0.00379871	5	0			DENR
MT.ATP6.1	2.80528e-07	-0.43963	0.077	0.487	0.00381686	5	0			STAG2
KMT2A.2	2.87186e-07	-0.671604	0	0.357	0.00390745	5	0			NADK
H2.AA.4	2.93378e-07	-1.7118	0.135	0.513	0.0039917	5	0			DUSP11
TRA2B	3.1096e-07	-0.492124	0.038	0.428	0.00423092	5	0			MRPS33
CSNK2B	3.11204e-07	-0.329125	0.058	0.467	0.00423424	5	0			TCF4
POU2F2.4	3.12288e-07	-0.847326	0.019	0.393	0.00424899	5	0			MRPL34
ROCK2.2	3.38152e-07	-0.310749	0.019	0.393	0.0046009	5	0			ACIN1
SNX5.2	3.53545e-07	-0.59666	0.038	0.421	0.00481034	5	0			MCL1
ZCCHC7.2	3.61514e-07	-0.661143	0	0.353	0.00491876	5	0			ZFP106
CHURC1	3.65147e-07	-0.536759	0.019	0.386	0.00496819	5	0			SNRPF
SMIM11	3.74138e-07	-0.289271	0.058	0.464	0.00509053	5	0			RBM25
JMJD1C	3.81174e-07	-0.516656	0.019	0.39	0.00518625	5	0			CNBP
PURB.2	3.84697e-07	-0.516319	0.038	0.424	0.00523419	5	0			DNAJA2
DNAJC3.2	3.92279e-07	-0.367769	0.096	0.532	0.00533735	5	0			RTFDC1
BRD4.1	3.95395e-07	-0.563699	0.019	0.386	0.00537974	5	0			INPP5D
MEF2C.3	3.99992e-07	-0.76428	0.038	0.417	0.00544229	5	0			HERC1
CGNL1.3	4.51929e-07	-0.399572	0.077	0.48	0.00614894	5	0			STK10
BANK1.3	4.54289e-07	-0.989106	0	0.349	0.00618105	5	0			ETNK1
NIPBL.1	4.58967e-07	-0.477482	0.019	0.387	0.00624471	5	0			POLR2I
NCF1.1	4.67961e-07	-0.40102	0.096	0.508	0.00636708	5	0			TLE4
SMAP1.1	4.76894e-07	-0.282998	0.058	0.459	0.00648862	5	0			PTP4A2
SRSF3	4.98503e-07	-0.310436	0.192	0.669	0.00678264	5	0			GTF2A2
IGKC.5	5.11929e-07	-2.93115	0.077	0.437	0.00696531	5	0			TM9SF2
PPDPF.1	5.37225e-07	-0.307236	0.077	0.489	0.00730949	5	0			CAST
SMC6	5.84431e-07	-0.329799	0.058	0.446	0.00795177	5	0			AP2A2
HMGN1.1	5.94537e-07	-0.392347	0.135	0.569	0.00808927	5	0			CDC42SE1
MDH2	6.10328e-07	-0.265649	0.135	0.586	0.00830413	5	0			CHD1
LIMS1	6.26411e-07	-0.350903	0.038	0.414	0.00852294	5	0			PTS
BOD1L.2	6.51381e-07	-0.599894	0.019	0.375	0.0088627	5	0			STK24
FAM104A	6.56299e-07	-0.544268	0.038	0.409	0.0089296	5	0			RASA3
BCL10.1	6.6501e-07	-0.557717	0.019	0.375	0.00904812	5	0			DUSP1
RDX	6.84877e-07	-0.430734	0.077	0.479	0.00931844	5	0			IGHM
TPM3.1	6.96055e-07	-0.329617	0.308	0.839	0.00947053	5	0			FXR1
DOCK8	7.06772e-07	-0.547033	0.058	0.436	0.00961634	5	0			HSP90AB1
WHSC1L1	7.13681e-07	-0.612684	0	0.34	0.00971034	5	0			TACC1
CD79A.5	7.13681e-07	-2.1907	0	0.34	0.00971034	5	0			POLR2L
ZCCHC6	7.2531e-07	-0.518774	0.019	0.375	0.00986857	5	0			DOK3
HP1BP3	7.61697e-07	-0.488055	0.019	0.377	0.0103637	5	0			NDUFA2
CRLF3.1	7.65587e-07	-0.37522	0.038	0.414	0.0104166	5	0			BAZ1B
USE1	7.88232e-07	-0.504868	0.135	0.557	0.0107247	5	0			RHEB
RPL34.PS1.2	8.06653e-07	-0.316622	0.308	0.846	0.0109753	5	0			CHCHD2
IFI30.1	8.23335e-07	-0.458602	0.25	0.744	0.0112023	5	0			IK
PSMD11	8.28395e-07	-0.541015	0	0.337	0.0112711	5	0			ACAP2
SPCS1	8.29055e-07	-0.492348	0.115	0.527	0.0112801	5	0			MYADM
PCBP2	8.47126e-07	-0.344427	0.212	0.716	0.011526	5	0			ARID1A
BPTF.1	8.48484e-07	-0.600733	0.019	0.374	0.0115445	5	0			PNP
CEBPZ.1	8.79676e-07	-0.562607	0.038	0.406	0.0119689	5	0			PEAK1
X4930523C07RIK.5	8.92242e-07	-1.06375	0	0.335	0.0121398	5	0			PSMB7
UBE2B	9.16897e-07	-0.3286	0.038	0.411	0.0124753	5	0			CAMK2D
EIF1A	9.20329e-07	-0.481987	0.038	0.402	0.012522	5	0			RTCB
DENR	9.56957e-07	-0.362606	0.058	0.445	0.0130204	5	0			TRAPPC5
STAG2	9.6083e-07	-0.507599	0	0.334	0.0130731	5	0			FCHO2
NADK.1	9.68112e-07	-0.484993	0.019	0.366	0.0131721	5	0			GLS
DUSP11	1.00361e-06	-0.331181	0.077	0.464	0.0136551	5	0			FAS
MRPS33	1.0045e-06	-0.318806	0.096	0.508	0.0136673	5	0			IKZF1
TCF4.2	1.0125e-06	-0.624527	0.058	0.43	0.013776	5	0			PPT1
MRPL34	1.01395e-06	-0.482909	0.058	0.436	0.0137958	5	0			CNOT6L
ACIN1.1	1.01546e-06	-0.468191	0.038	0.406	0.0138164	5	0			SUPT5
MCL1.2	1.05043e-06	-0.263388	0.308	0.848	0.0142921	5	0			ZFP36L1
ZFP106.1	1.05418e-06	-0.534057	0.038	0.402	0.0143432	5	0			TMOD3
SNRPF.1	1.08096e-06	-0.395372	0.135	0.563	0.0147076	5	0			RAB1A
RBM25.2	1.08843e-06	-0.348398	0.115	0.544	0.0148091	5	0			DDX46
CNBP	1.09362e-06	-0.371748	0.096	0.495	0.0148798	5	0			DNAJC15
DNAJA2	1.15762e-06	-0.396119	0.038	0.403	0.0157506	5	0			PFDN5
RTFDC1.1	1.1689e-06	-0.452413	0.019	0.368	0.0159041	5	0			NIPA2
INPP5D	1.1689e-06	-0.45431	0.019	0.368	0.0159041	5	0			CD38
RPL7L1	1.18298e-06	-0.307589	0.038	0.402	0.0160956	5	0			CNOT3
HERC1	1.19855e-06	-0.498761	0	0.329	0.0163074	5	0			CD24A
STK10	1.19855e-06	-0.556301	0	0.329	0.0163074	5	0			UBXN4
ETNK1.2	1.19855e-06	-0.633403	0	0.329	0.0163074	5	0			LUC7L3
POLR2I	1.24777e-06	-0.483533	0.019	0.365	0.0169771	5	0			AP2B1
TLE4	1.26314e-06	-0.51649	0.019	0.366	0.0171863	5	0			USP7
PTP4A2	1.2725e-06	-0.382422	0.25	0.721	0.0173136	5	0			SUPT16
GTF2A2	1.28972e-06	-0.505775	0	0.328	0.017548	5	0			CDC5L
TM9SF2	1.3358e-06	-0.534274	0.038	0.39	0.0181749	5	0			DYNC1H1
CAST	1.40979e-06	-0.339416	0.019	0.365	0.0191816	5	0			PPP1R11
AP2A2.2	1.42358e-06	-0.51233	0.038	0.39	0.0193692	5	0			POLR3E
CDC42SE1.1	1.49167e-06	-0.413799	0.058	0.434	0.0202957	5	0			LAMTOR5
CHD1.2	1.49598e-06	-0.585724	0.019	0.357	0.0203543	5	0			PTPRE
PTS.1	1.49826e-06	-0.399003	0.019	0.363	0.0203853	5	0
STK24	1.49942e-06	-0.268621	0.077	0.471	0.0204011	5	0
RASA3.1	1.50917e-06	-0.608952	0.019	0.359	0.0205337	5	0
DUSP1.3	1.52583e-06	-0.477028	0.058	0.428	0.0207604	5	0
IGHM.5	1.54876e-06	-2.32762	0.058	0.39	0.0210724	5	0
FXR1	1.57414e-06	-0.384569	0.038	0.397	0.0214178	5	0
HSP90AB1	1.58682e-06	-0.343787	0.558	0.956	0.0215903	5	0
TACC1	1.59108e-06	-0.509656	0.019	0.359	0.0216482	5	0
POLR2L	1.59537e-06	-0.569388	0.038	0.391	0.0217065	5	0
DOK3.1	1.60499e-06	-0.425728	0.019	0.362	0.0218375	5	0
GM8692	1.68642e-06	-0.501573	0.058	0.421	0.0229454	5	0
NDUFA2	1.71301e-06	-0.320814	0.269	0.781	0.0233072	5	0
BAZ1B	1.72612e-06	-0.551608	0	0.322	0.0234856	5	0
RHEB.1	1.79236e-06	-0.330839	0.077	0.464	0.0243868	5	0
CHCHD2.1	1.92473e-06	-0.437804	0.404	0.913	0.0261879	5	0
IK	1.93069e-06	-0.479949	0.019	0.356	0.026269	5	0
ACAP2.1	1.99473e-06	-0.435004	0	0.319	0.0271403	5	0
MYADM.1	2.02037e-06	-0.517565	0.096	0.479	0.0274892	5	0
ARID1A.1	2.05121e-06	-0.500604	0.019	0.356	0.0279088	5	0
PNP.2	2.08118e-06	-0.469447	0.077	0.452	0.0283165	5	0
PEAK1.3	2.11702e-06	-0.317489	0.038	0.391	0.0288042	5	0
PSMB7	2.16148e-06	-0.357237	0.019	0.356	0.0294092	5	0
CAMK2D.2	2.1702e-06	-0.345739	0.019	0.356	0.0295277	5	0
RTCB	2.26416e-06	-0.396174	0.038	0.386	0.0308061	5	0
TRAPPC5	2.28566e-06	-0.410091	0.019	0.355	0.0310987	5	0
FCHO2	2.30348e-06	-0.45619	0	0.316	0.0313411	5	0
GLS.FAS.1	2.30348e-06	-0.514928	0	0.316	0.0313411	5	0
IKZF1.1	2.31297e-06	-0.401398	0.038	0.388	0.0314703	5	0
PPT1.3	2.3703e-06	-0.475231	0.077	0.451	0.0322503	5	0
CNOT6L	2.57069e-06	-0.439893	0.058	0.418	0.0349768	5	0
SUPT5	2.59274e-06	-0.386388	0.038	0.387	0.0352769	5	0
ZFP36L1.1	2.66183e-06	-0.431084	0.135	0.538	0.0362169	5	0
TMOD3.2	2.72282e-06	-0.532438	0.077	0.446	0.0370467	5	0
RAB1A.2	2.78826e-06	-0.250266	0.058	0.424	0.037937	5	0
DDX46	2.85464e-06	-0.490393	0	0.312	0.0388402	5	0
DNAJC15.1	2.87368e-06	-0.297458	0.058	0.424	0.0390993	5	0
PFDN5.1	2.90677e-06	-0.279251	0.385	0.905	0.0395496	5	0
NIPA2	2.93233e-06	-0.443145	0.019	0.347	0.0398972	5	0
CD38.1	2.98106e-06	-0.47682	0.077	0.443	0.0405604	5	0
CNOT3	3.1028e-06	-0.41314	0.038	0.38	0.0422167	5	0
CD24A.1	3.12816e-06	-0.400775	0.212	0.645	0.0425618	5	0
UBXN4	3.14902e-06	-0.423609	0.058	0.417	0.0428455	5	0
LUC7L3	3.21993e-06	-0.379443	0.038	0.383	0.0438104	5	0
AP2B1.1.1	3.26329e-06	-0.426872	0.038	0.38	0.0444003	5	0
USP7	3.29062e-06	-0.4707	0	0.309	0.0447721	5	0
SUPT16.1	3.29274e-06	-0.42065	0.019	0.347	0.044801	5	0
CDC5L	3.37941e-06	-0.453443	0.019	0.344	0.0459803	5	0
DYNC1H1	3.43733e-06	-0.4419	0.019	0.346	0.0467684	5	0
PPP1R11.1	3.47644e-06	-0.476288	0.038	0.377	0.0473005	5	0
POLR3E.RPL30.3	3.56318e-06	-0.339247	0.596	0.976	0.0484806	5	0
RPL17.PS5.1	3.60847e-06	-0.397826	0.038	0.38	0.0490968	5	0
LAMTOR5.1	3.61365e-06	-0.286918	0.115	0.521	0.0491673	5	0
PTPRE.3	3.63424e-06	-0.257573	0.077	0.446	0.0494474	5	0

## Sheet: Cluster6
Conventional T Cells
Genes	p_val	avg_logFC	pct.1	pct.2	p_val_adj	cluster	up?		Genes Up - no RPs	Genes Down - no RPs		All Genes Analysis - Up								All Genes Analysis - Down
FTH1.1	7.8525e-19	-1.20589	0.919	0.973	1.06841e-14	6	0		IL7R	FTH1		Hallmark								Hallmark
ALDH2.4	1.92417e-18	-2.12413	0	0.851	2.61802e-14	6	0		CD3D	ALDH2		HALLMARK_IL2_STAT5_SIGNALING [199]	Genes up-regulated by STAT5 in response to IL2 stimulation.	11		2.92 e-13	7.31 e-12			HALLMARK_COMPLEMENT [200]	Genes encoding components of the complement system, which is part of the innate immune system.	30		2.89 e-33	1.44 e-31
CYBA.5	1.15274e-16	-1.59447	0.568	0.935	1.56841e-12	6	0		TRBC2	CYBA		HALLMARK_IL6_JAK_STAT3_SIGNALING [87]	Genes up-regulated by IL6 [GeneID=3569] via STAT3 [GeneID=6774], e.g., during acute phase response.	5		9.42 e-7	1.57 e-5			HALLMARK_COAGULATION [138]	Genes encoding components of blood coagulation system; also up-regulated in platelets.	16		2.07 e-16	4.2 e-15
GPX1.5	2.91173e-16	-1.96192	0.297	0.879	3.9617e-12	6	0		MS4A4B	GPX1		HALLMARK_HYPOXIA [200]	Genes up-regulated in response to low oxygen levels (hypoxia).	6		3.31 e-6	3.31 e-5			HALLMARK_KRAS_SIGNALING_UP [200]	Genes up-regulated by KRAS activation.	18		2.52 e-16	4.2 e-15
CTSS.4	3.1121e-16	-1.66078	0.162	0.886	4.23432e-12	6	0		TRBC1	CTSS		HALLMARK_INFLAMMATORY_RESPONSE [200]	Genes defining inflammatory response.	6		3.31 e-6	3.31 e-5			HALLMARK_IL2_STAT5_SIGNALING [199]	Genes up-regulated by STAT5 in response to IL2 stimulation.	15		1.1 e-12	1.19 e-11
WFDC17.6	1.56514e-15	-3.21229	0.108	0.808	2.12953e-11	6	0		THY1	WFDC17		HALLMARK_INTERFERON_GAMMA_RESPONSE [200]	Genes up-regulated in response to IFNG [GeneID=3458].	5		5.42 e-5	3.87 e-4			HALLMARK_MTORC1_SIGNALING [200]	Genes up-regulated through activation of mTORC1 complex.	15		1.19 e-12	1.19 e-11
CYBB.4	8.72883e-15	-2.07874	0.081	0.785	1.18764e-10	6	0		CD3E	CYBB		HALLMARK_KRAS_SIGNALING_UP [200]	Genes up-regulated by KRAS activation.	5		5.42 e-5	3.87 e-4			HALLMARK_ALLOGRAFT_REJECTION [200]	Genes up-regulated during transplant rejection.	14		1.73 e-11	1.23 e-10
CST3.6	1.16462e-14	-2.18084	0.324	0.86	1.58458e-10	6	0		CD3G	CST3		HALLMARK_WNT_BETA_CATENIN_SIGNALING [42]	Genes up-regulated by activation of WNT signaling through accumulation of beta catenin CTNNB1 [GeneID=1499].	3		8.5 e-5	5.31 e-4			HALLMARK_ADIPOGENESIS [200]	Genes up-regulated during adipocyte differentiation (adipogenesis).	11		3.26 e-8	1.63 e-7
APOE.6	3.92174e-14	-3.19003	0.649	0.915	5.33592e-10	6	0		LCK	APOE		HALLMARK_APOPTOSIS [161]	Genes mediating programmed cell death (apoptosis) by activation of caspases.	4		3.22 e-4	1.79 e-3			HALLMARK_EPITHELIAL_MESENCHYMAL_TRANSITION [200]	Genes defining epithelial-mesenchymal transition, as in wound healing, fibrosis and metastasis.	11		3.26 e-8	1.63 e-7
PF4.6	4.43975e-14	-3.61957	0.054	0.746	6.04072e-10	6	0		SKAP1	PF4		HALLMARK_P53_PATHWAY [200]	Genes involved in p53 pathways and networks.	4		7.28 e-4	3.31 e-3			HALLMARK_INTERFERON_GAMMA_RESPONSE [200]	Genes up-regulated in response to IFNG [GeneID=3458].	11		3.26 e-8	1.63 e-7
TYROBP.5	1.5633e-13	-2.22116	0.27	0.821	2.12702e-09	6	0		NKG7	TYROBP		HALLMARK_TNFA_SIGNALING_VIA_NFKB [200]	Genes regulated by NF-kB in response to TNF [GeneID=7124].	4		7.28 e-4	3.31 e-3			HALLMARK_APOPTOSIS [161]	Genes mediating programmed cell death (apoptosis) by activation of caspases.	10		4.43 e-8	2.01 e-7
CTSH.1	1.63358e-13	-1.29852	0.081	0.788	2.22265e-09	6	0		MS4A6B	CTSH
FN1.4	2.01556e-13	-3.29335	0.189	0.773	2.74236e-09	6	0		TXK	FN1
C1QA.6	2.24601e-13	-3.02625	0.108	0.743	3.05593e-09	6	0		LEF1	C1QA		Functional Classification								Functional Classification
SSR4.5	2.37887e-13	-1.35956	0.378	0.854	3.23669e-09	6	0		IL2RB	SSR4		BIOCARTA_TCYTOTOXIC_PATHWAY [12]	T Cytotoxic Cell Surface Molecules	7		8.02 e-17	1.2 e-13			REACTOME_INNATE_IMMUNE_SYSTEM [1117]	Innate Immune System	76		9.75 e-59	2.91 e-55
C1QB.6	2.42924e-13	-3.17552	0.162	0.759	3.30523e-09	6	0		ARHGEF1	C1QB		BIOCARTA_THELPER_PATHWAY [12]	T Helper Cell Surface Molecules	7		8.02 e-17	1.2 e-13			KEGG_LYSOSOME [121]	Lysosome	23		3.12 e-28	3.1 e-25
TIMP2.6	3.51278e-13	-2.24527	0.054	0.717	4.77949e-09	6	0		TRAC	TIMP2		PID_CD8_TCR_PATHWAY [53]	TCR signaling in naïve CD8+ T cells	8		1.55 e-13	1.21 e-10			REACTOME_HEMOSTASIS [678]	Hemostasis	37		9.3 e-25	6.93 e-22
GRN.1.5	3.68723e-13	-1.92708	0.081	0.736	5.01685e-09	6	0		KLRD1	GRN		BIOCARTA_TCRA_PATHWAY [14]	Lck and Fyn tyrosine kinases in initiation of TCR Activation	6		1.62 e-13	1.21 e-10			WP_MICROGLIA_PATHOGEN_PHAGOCYTOSIS_PATHWAY [40]	Microglia pathogen phagocytosis pathway	14		7.76 e-22	4.63 e-19
LYZ2.6	4.06426e-13	-3.61017	0.811	0.961	5.52984e-09	6	0		PRKCQ	LYZ2		WP_MODULATORS_OF_TCR_SIGNALING_AND_T_CELL_ACTIVATION [61]	Modulators of TCR signaling and T cell activation	8		5.08 e-13	2.89 e-10			NABA_MATRISOME [1026]	Ensemble of genes encoding extracellular matrix and extracellular matrix-associated proteins	37		1.07 e-18	4 e-16
IFI30.2	4.48497e-13	-1.42267	0.054	0.744	6.10225e-09	6	0		CD247	IFI30		PID_IL12_2PATHWAY [62]	IL12-mediated signaling events	8		5.82 e-13	2.89 e-10			NABA_MATRISOME_ASSOCIATED [751]	Ensemble of genes encoding ECM-associated proteins including ECM-affilaited proteins, ECM regulators and secreted factors	29		1.37 e-15	4.09 e-13
UNC93B1	5.79397e-13	-1.25753	0.027	0.707	7.88327e-09	6	0		IL18R1	UNC93B1		PID_TCR_PATHWAY [64]	TCR signaling in naïve CD4+ T cells	8		7.59 e-13	3.23 e-10			REACTOME_EXTRACELLULAR_MATRIX_ORGANIZATION [301]	Extracellular matrix organization	20		1.92 e-15	5.2 e-13
CTSZ.2	6.58527e-13	-1.3001	0.189	0.822	8.95991e-09	6	0		BCL11B	CTSZ		BIOCARTA_TCAPOPTOSIS_PATHWAY [9]	HIV Induced T Cell Apoptosis	5		3.63 e-12	1.19 e-9			WP_VEGFAVEGFR2_SIGNALING_PATHWAY [438]	VEGFA-VEGFR2 signaling pathway	22		2.33 e-14	5.79 e-12
CTSB.5	8.1849e-13	-1.90514	0.162	0.75	1.11364e-08	6	0		TCF7	CTSB		BIOCARTA_CSK_PATHWAY [22]	Activation of Csk by cAMP-dependent Protein Kinase Inhibits Signaling through the T Cell Receptor	6		3.98 e-12	1.19 e-9			WP_TYROBP_CAUSAL_NETWORK_IN_MICROGLIA [63]	TYROBP causal network in microglia	11		1.05 e-13	2.4 e-1
FTL1.6	9.56194e-13	-1.60403	0.838	0.939	1.301e-08	6	0		INPP4B	FTL1		BIOCARTA_CTLA4_PATHWAY [22]	The Co-Stimulatory Signal During T-cell Activation	6		3.98 e-12	1.19 e-9			REACTOME_TOLL_LIKE_RECEPTOR_CASCADES [155]	Toll-like Receptor Cascades	14		5.35 e-13	1.06 e-10
C1QC.6	9.63693e-13	-2.97709	0.135	0.727	1.3112e-08	6	0		DAPL1	C1QC
ALOX5AP.5	1.18887e-12	-2.09993	0.081	0.71	1.61757e-08	6	0		CD28	ALOX5AP
EMILIN2.5	1.63878e-12	-2.21331	0	0.672	2.22972e-08	6	0		CTLA2A	EMILIN2		GO Classification								GO Classification
CEBPB.5	2.5935e-12	-2.02709	0.108	0.712	3.52872e-08	6	0		BCL2	CEBPB		GOBP_LYMPHOCYTE_ACTIVATION [792]	A change in morphology and behavior of a lymphocyte resulting from exposure to a specific antigen, mitogen, cytokine, chemokine, cellular ligand, or soluble factor. [GOC:mgi_curators, ISBN:0781735149]	29		6.55 e-29	6.82 e-25			GOCC_SECRETORY_GRANULE [864]	A small subcellular vesicle, surrounded by a membrane, that is formed from the Golgi apparatus and contains a highly concentrated protein destined for secretion. Secretory granules move towards the periphery of the cell and upon stimulation, their membranes fuse with the cell membrane, and their protein load is exteriorized. Processing of the contained protein may take place in secretory granules…	70		4.91 e-59	5.11 e-55
PRG4.4	2.79715e-12	-3.09134	0.162	0.727	3.8058e-08	6	0		GALNT6	PRG4		GOBP_T_CELL_ACTIVATION [507]	The change in morphology and behavior of a mature or immature T cell resulting from exposure to a mitogen, cytokine, chemokine, cellular ligand, or an antigen for which it is specific. [GOC:mgi_curators, ISBN:0781735149]	25		5.01 e-28	2.61 e-24			GOCC_SECRETORY_VESICLE [1024]	A cytoplasmic, membrane bound vesicle that is capable of fusing to the plasma membrane to release its contents into the extracellular space. [GOC:dos]	71		3.33 e-55	1.73 e-51
CFP.5	3.34875e-12	-1.94232	0.162	0.728	4.55632e-08	6	0		FLT4	CFP		GOBP_CELL_ACTIVATION [1095]	A change in the morphology or behavior of a cell resulting from exposure to an activating factor such as a cellular or soluble ligand. [GOC:mgi_curators]	31		1.31 e-27	4.56 e-24			GOBP_DEFENSE_RESPONSE [1739]	Reactions, triggered in response to the presence of a foreign body or the occurrence of an injury, which result in restriction of damage to the organism attacked or prevention/recovery from the infection caused by the attack. [GOC:go_curators]	78		6.45 e-47	2.24 e-43
LY86.2	3.50939e-12	-1.1407	0.054	0.736	4.77487e-08	6	0		TNFSF8	LY86		GOBP_T_CELL_DIFFERENTIATION [263]	The process in which a precursor cell type acquires characteristics of a more mature T-cell. A T cell is a type of lymphocyte whose definin characteristic is the expression of a T cell receptor complex. [GO_REF:0000022, GOC:jid, GOC:mah]	20		3.23 e-26	8.39 e-23			GOBP_IMMUNE_RESPONSE [1882]	Any immune system process that functions in the calibrated response of an organism to a potential internal or invasive threat. [GO_REF:0000022, GOC:add]	79		1.86 e-45	4.83 e-42
ALOX15.6	3.7287e-12	-2.76174	0.108	0.704	5.07327e-08	6	0		SATB1	ALOX15		GOBP_REGULATION_OF_IMMUNE_SYSTEM_PROCESS [1435]	Any process that modulates the frequency, rate, or extent of an immune system process. [GOC:add]	31		4.16 e-24	8.66 e-21			GOBP_REGULATION_OF_IMMUNE_SYSTEM_PROCESS [1435]	Any process that modulates the frequency, rate, or extent of an immune system process. [GOC:add]	63		7.84 e-37	1.36 e-33
PRDX5.6	4.01696e-12	-1.74983	0.243	0.769	5.46547e-08	6	0		CCL5	PRDX5		GOBP_POSITIVE_REGULATION_OF_IMMUNE_SYSTEM_PROCESS [917]	Any process that activates or increases the frequency, rate, or extent of an immune system process. [GOC:add]	25		1.02 e-21	1.52 e-18			GOCC_VACUOLE [827]	A closed structure, found only in eukaryotic cells, that is completely surrounded by unit membrane and contains liquid material. Cells contain one or several vacuoles, that may have different functions from each other. Vacuoles have a diverse array of functions. They can act as a storage organelle for nutrients or waste products, as a degradative compartment, as a cost-effective way of increasing…	51		1.13 e-36	1.68 e-33
IFITM3.6	4.58623e-12	-2.32344	0.108	0.715	6.24003e-08	6	0		GIMAP3	IFITM3		GOBP_REGULATION_OF_LYMPHOCYTE_ACTIVATION [525]	Any process that modulates the frequency, rate or extent of lymphocyte activation. [GOC:ai]	21		1.2 e-21	1.55 e-18			GOCC_VESICLE_MEMBRANE [1189]	The lipid bilayer surrounding any membrane-bounded vesicle in the cell. [GOC:mah, GOC:vesicle]	53		3.98 e-31	5.18 e-28
PYCARD.5	4.9032e-12	-1.69494	0.351	0.799	6.67129e-08	6	0		CCND2	PYCARD		GOBP_IMMUNE_SYSTEM_DEVELOPMENT [965]	The process whose specific outcome is the progression of an organismal system whose objective is to provide calibrated responses by an organism to a potential internal or invasive threat, over time, from its formation to the mature structure. A system is a regularly interacting or interdependent group of organs or tissues that work together to carry out a given biological process. [GOC:add, GOC:d…	25		3.48 e-21	4.02 e-18			GOBP_CELL_ACTIVATION [1095]	A change in the morphology or behavior of a cell resulting from exposure to an activating factor such as a cellular or soluble ligand. [GOC:mgi_curators]	51		7.95 e-31	9.19 e-28
GNGT2.5	5.97559e-12	-1.66754	0.054	0.692	8.13039e-08	6	0		LY6C2	GNGT2		GOBP_REGULATION_OF_CELL_ACTIVATION [674]	Any process that modulates the frequency, rate or extent of cell activation, the change in the morphology or behavior of a cell resulting from exposure to an activating factor such as a cellular or soluble ligand. [GOC:ai]	22		9.03 e-21	9.39 e-18			GOBP_DEFENSE_RESPONSE_TO_OTHER_ORGANISM [1116]	Reactions triggered in response to the presence of another organism that act to protect the cell or organism from damage caused by that organism. [GOC:dos]	51		1.94 e-30	2.02 e-27
FCGR3.5	7.09505e-12	-1.87536	0.027	0.671	9.65353e-08	6	0		TMSB10	FCGR3		GOBP_POSITIVE_REGULATION_OF_LEUKOCYTE_CELL_CELL_ADHESION [245]	Any process that activates or increases the frequency, rate or extent of leukocyte cell-cell adhesion. [GO_REF:0000058, GOC:BHF, GOC:rl, GOC:TermGenie, PMID:21106532]	16		5.14 e-20	4.86 e-17			GOCC_VESICLE_LUMEN [327]	The volume enclosed by the membrane or protein that forms a vesicle. [GOC:mah, GOC:vesicles]	32		2.31 e-29	2.19 e-26
IFITM2.5	7.40344e-12	-1.90848	0.054	0.691	1.00731e-07	6	0		ARL4C	IFITM2
LTC4S.5	8.3812e-12	-2.03674	0.054	0.679	1.14035e-07	6	0		TNFRSF18	LTC4S
CCL6.3	8.83111e-12	-2.06933	0.081	0.688	1.20156e-07	6	0		SPN	CCL6
APP.4	9.55058e-12	-1.6802	0	0.645	1.29945e-07	6	0		GIMAP4	APP
CD5L.5	9.89453e-12	-2.07983	0.027	0.658	1.34625e-07	6	0		LTB	CD5L
BLVRB.4	1.04537e-11	-1.32609	0.054	0.692	1.42233e-07	6	0		EMB	BLVRB
LAMP2.4	1.28221e-11	-1.53449	0.027	0.662	1.74457e-07	6	0		FAM102A	LAMP2
LYN.2	1.48551e-11	-1.19126	0.027	0.673	2.02119e-07	6	0		KBTBD11	LYN
ITM2B.5	1.62903e-11	-1.03725	0.784	0.928	2.21645e-07	6	0		KLK8	ITM2B
ICAM2.5	1.68099e-11	-1.71128	0.162	0.72	2.28715e-07	6	0		TES	ICAM2
HEXA.4	1.94952e-11	-1.40305	0.081	0.695	2.65251e-07	6	0		H2-Q7	HEXA
NINJ1.5	1.95817e-11	-1.55966	0	0.633	2.66428e-07	6	0		SOCS1	NINJ1
FABP4.5	2.38318e-11	-2.41921	0.081	0.671	3.24255e-07	6	0		MYO6	FABP4
PSAP.4	2.54262e-11	-1.25329	0.243	0.808	3.4595e-07	6	0		SLAMF6	PSAP
SNX2.1	2.78916e-11	-1.12075	0	0.627	3.79493e-07	6	0		LIMD2	SNX2
PLEK.5	3.60495e-11	-1.26182	0.054	0.673	4.90489e-07	6	0		IFNGR1	PLEK
CAPG.1	3.63873e-11	-1.11662	0.216	0.816	4.95086e-07	6	0		GLIPR2	CAPG
ITGAM.4	3.66306e-11	-1.74295	0.054	0.658	4.98396e-07	6	0		CDK6	ITGAM
ATP6V0B.3	3.73814e-11	-1.07448	0.135	0.775	5.08611e-07	6	0		BTG1	ATP6V0B
CD68.4	4.59071e-11	-1.47542	0.027	0.634	6.24612e-07	6	0		WHSC1L1	CD68
ANXA3.3	4.71064e-11	-1.36281	0	0.618	6.4093e-07	6	0		PIM1	ANXA3
COMT.4	5.43124e-11	-1.50831	0.054	0.656	7.38974e-07	6	0		PTPRC	COMT
TRF.4	5.72e-11	-1.81844	0.135	0.699	7.78263e-07	6	0		AW112010	TRF
EDNRB.4	5.80517e-11	-1.66836	0.027	0.633	7.89851e-07	6	0		ETS1	EDNRB
CCL24.5	6.16527e-11	-1.64399	0.054	0.656	8.38847e-07	6	0		CORO1A	CCL24
LYZ1.5	7.11022e-11	-1.90282	0.054	0.642	9.67417e-07	6	0		PTPRCAP	LYZ1
F10.4	1.01909e-10	-1.60683	0	0.605	1.38658e-06	6	0		SARAF	F10
TCN2.4	1.07303e-10	-1.46628	0.054	0.645	1.45996e-06	6	0		GIMAP6	TCN2
PLXDC2.4	1.10915e-10	-1.446	0	0.604	1.50911e-06	6	0		RPS4X	PLXDC2
ADGRE1.4	1.1331e-10	-1.54767	0.054	0.645	1.54169e-06	6	0		NPM1	ADGRE1
GDA.5	1.66441e-10	-1.60991	0.054	0.63	2.26459e-06	6	0		HIST1H4D	GDA
THBS1.4	1.78557e-10	-1.54535	0.054	0.647	2.42945e-06	6	0		TECPR1	THBS1
SERPINB1A.3	2.17168e-10	-1.20964	0.054	0.663	2.95479e-06	6	0		DNAJC15	SERPINB1A
FAM46A.3	2.41121e-10	-1.56436	0.162	0.704	3.28069e-06	6	0		CYTIP	FAM46A
PRTN3.4	2.51209e-10	-1.63978	0.027	0.616	3.41795e-06	6	0		GIMAP1	PRTN3
FCNA.4	2.63686e-10	-1.76678	0.054	0.634	3.58771e-06	6	0		PTPN22	FCNA
SPI1.5	2.69018e-10	-1.03788	0.054	0.672	3.66026e-06	6	0		SSBP2	SPI1
PMP22.3	2.77684e-10	-1.22378	0	0.588	3.77816e-06	6	0		CCR7	PMP22
CD24A.2	2.83133e-10	-1.18963	0.054	0.645	3.8523e-06	6	0		SLFN2	CD24A
SRGN.4	3.17777e-10	-0.933595	0.703	0.921	4.32368e-06	6	0		RNF138	SRGN
PTGS1.4	3.27226e-10	-1.28292	0	0.585	4.45224e-06	6	0		SLFN1	PTGS1
ZEB2.5	3.49246e-10	-1.26576	0.054	0.653	4.75184e-06	6	0		CD27	ZEB2
LRG1.5	3.55111e-10	-1.43126	0	0.584	4.83164e-06	6	0		EEF1B2	LRG1
NCF2.3	4.56375e-10	-1.04277	0.054	0.64	6.20944e-06	6	0		PHC3	NCF2
FGFR1.4	4.60228e-10	-1.38843	0.027	0.597	6.26186e-06	6	0		PNRC1	FGFR1
MSR1.4	4.91521e-10	-1.3266	0	0.578	6.68764e-06	6	0		TTC39B	MSR1
MGST1.4	5.97539e-10	-1.21535	0.027	0.598	8.13012e-06	6	0		RPL5	MGST1
S100A1.6	6.25897e-10	-1.11986	0	0.574	8.51595e-06	6	0		A930005H10RIK	S100A1
LGALS3.4	6.47581e-10	-1.3577	0.135	0.688	8.81099e-06	6	0		FAM169B	LGALS3
CSF1R.4	7.23029e-10	-1.21837	0.027	0.6	9.83753e-06	6	0		TBC1D10C	CSF1R
KHK.4	9.07265e-10	-1.22325	0.027	0.588	1.23442e-05	6	0		RN18S	KHK
CCND1.4	9.32595e-10	-1.64075	0	0.566	1.26889e-05	6	0		SEPT1	CCND1
LAMP1.5	9.71025e-10	-1.2436	0.27	0.734	1.32118e-05	6	0		FAM107B	LAMP1
C4B.3	1.06617e-09	-1.87074	0.054	0.598	1.45063e-05	6	0		GAS5	C4B
MAFB.4	1.11551e-09	-1.4672	0.054	0.607	1.51776e-05	6	0		SHISA5	MAFB
CTSD.6	1.12687e-09	-1.52996	0.351	0.727	1.53322e-05	6	0			CTSD
MCEMP1.5	1.3338e-09	-1.22917	0.054	0.598	1.81477e-05	6	0			MCEMP1
TLN1.4	1.36452e-09	-1.11759	0.351	0.772	1.85657e-05	6	0			TLN1
GPX4.3	1.3752e-09	-0.972259	0.324	0.819	1.87109e-05	6	0			GPX4
HACD4.3	1.38269e-09	-1.17662	0	0.559	1.88129e-05	6	0			HACD4
HGSNAT.4	1.5725e-09	-1.363	0.027	0.591	2.13955e-05	6	0			HGSNAT
PYGL.3	1.61636e-09	-1.11162	0	0.556	2.19922e-05	6	0			PYGL
FLNB.3	1.69539e-09	-1.29227	0.054	0.603	2.30674e-05	6	0			FLNB
CREG1.4	1.76298e-09	-1.13784	0.135	0.655	2.39872e-05	6	0			CREG1
TMED3.4	1.97546e-09	-1.08486	0.054	0.598	2.6878e-05	6	0			TMED3
LRP1.4	2.03996e-09	-1.20196	0	0.552	2.77557e-05	6	0			LRP1
ITGB2.4	2.07377e-09	-1.34444	0.216	0.705	2.82157e-05	6	0			ITGB2
EVI5.4	2.2563e-09	-1.06296	0.027	0.575	3.06993e-05	6	0			EVI5
CRIP1.1	2.32787e-09	-0.751241	0.919	0.973	3.16731e-05	6	0			CRIP1
CFH.4	2.33482e-09	-1.24935	0.027	0.569	3.17675e-05	6	0			CFH
F5.5	2.37603e-09	-1.38432	0.027	0.581	3.23282e-05	6	0			F5
SELP.3	2.45359e-09	-1.19738	0.027	0.568	3.33835e-05	6	0			SELP
FERMT3.4	2.59465e-09	-0.982922	0.081	0.662	3.53028e-05	6	0			FERMT3
CD14.4	2.62849e-09	-1.10914	0.027	0.587	3.57633e-05	6	0			CD14
PTGIS.4	3.48769e-09	-1.54312	0	0.542	4.74535e-05	6	0			PTGIS
SMPDL3A.5	4.00668e-09	-1.41381	0.324	0.712	5.45148e-05	6	0			SMPDL3A
PTPN6.1	4.58163e-09	-0.898603	0.027	0.572	6.23377e-05	6	0			PTPN6
MAN2B1.3	4.75822e-09	-1.00954	0.216	0.717	6.47403e-05	6	0			MAN2B1
MSRB1.4	4.82999e-09	-1.01667	0.081	0.629	6.57168e-05	6	0			MSRB1
PDIA6.3	5.06658e-09	-1.03177	0.108	0.649	6.89359e-05	6	0			PDIA6
DHRS3.4	5.48198e-09	-0.921058	0	0.533	7.45878e-05	6	0			DHRS3
RASSF4.4	5.63459e-09	-0.780393	0.054	0.624	7.66642e-05	6	0			RASSF4
TMCC1.4	6.12534e-09	-1.03567	0.054	0.592	8.33414e-05	6	0			TMCC1
NUPR1.5	6.16427e-09	-1.13733	0.027	0.571	8.38711e-05	6	0			NUPR1
LAPTM5.4	6.25852e-09	-1.36586	0.676	0.816	8.51535e-05	6	0			LAPTM5
TXN1.5	6.3668e-09	-1.10891	0.378	0.783	8.66266e-05	6	0			TXN1
LAPTM4A.2	6.3939e-09	-0.798808	0.135	0.717	8.69954e-05	6	0			LAPTM4A
COTL1.6	6.47335e-09	-1.13722	0.486	0.795	8.80764e-05	6	0			COTL1
SDC3.4	6.49025e-09	-1.31859	0.054	0.588	8.83063e-05	6	0			SDC3
TAGLN2.1	7.0917e-09	-0.666337	0.784	0.925	9.64897e-05	6	0			TAGLN2
MAN2A1.5	7.23551e-09	-1.0907	0.108	0.642	9.84463e-05	6	0			MAN2A1
DSTN.3	7.70537e-09	-0.991309	0.054	0.605	0.000104839	6	0			DSTN
TMED10.2	7.96747e-09	-0.956311	0.189	0.705	0.000108405	6	0			TMED10
GARNL3.3	9.91343e-09	-1.16919	0	0.522	0.000134882	6	0			GARNL3
DBI.5	9.99274e-09	-1.1163	0.324	0.734	0.000135961	6	0			DBI
ST3GAL5.4	1.02846e-08	-1.1355	0.054	0.572	0.000139932	6	0			ST3GAL5
PDIA3.4	1.05324e-08	-0.88996	0.189	0.715	0.000143304	6	0			PDIA3
H3F3A.3	1.09381e-08	-0.619659	0.865	0.974	0.000148824	6	0			H3F3A
CD81.2	1.10293e-08	-1.02162	0.108	0.632	0.000150064	6	0			CD81
PADI4.4	1.23417e-08	-1.02422	0	0.517	0.000167921	6	0			PADI4
CAMK1.3	1.23417e-08	-0.962133	0	0.517	0.000167921	6	0			CAMK1
TGFBI.4	1.32719e-08	-1.03894	0	0.516	0.000180577	6	0			TGFBI
CCDC12.4	1.35581e-08	-0.94592	0.216	0.727	0.000184472	6	0			CCDC12
BIN1.2	1.37133e-08	-0.917341	0.054	0.597	0.000186583	6	0			BIN1
ARPC1B.4	1.41239e-08	-0.756586	0.649	0.908	0.000192169	6	0			ARPC1B
GAPDH.5	1.84696e-08	-0.845801	0.622	0.89	0.000251298	6	0			GAPDH
SERPINB2.4	2.21996e-08	-1.23875	0.081	0.588	0.000302047	6	0			SERPINB2
DPEP2.5	2.32372e-08	-0.987645	0.027	0.53	0.000316165	6	0			DPEP2
LAT2.1	2.37943e-08	-0.834003	0.027	0.536	0.000323746	6	0			LAT2
NUCB1.3	2.38383e-08	-0.896756	0.054	0.574	0.000324344	6	0			NUCB1
LTBP1.3	2.451e-08	-1.17518	0.027	0.546	0.000333483	6	0			LTBP1
CCDC50.3	2.58924e-08	-0.90477	0.081	0.616	0.000352292	6	0			CCDC50
PLTP.4	3.26549e-08	-1.09121	0.027	0.543	0.000444303	6	0			PLTP
PLAUR.1.3	3.35737e-08	-0.858511	0	0.497	0.000456803	6	0			PLAUR
FABP7.4	3.6013e-08	-1.13087	0	0.496	0.000489992	6	0			FABP7
CCR1.3	4.14141e-08	-0.941694	0	0.493	0.00056348	6	0			CCR1
CCL9.5	4.52123e-08	-1.082	0.027	0.539	0.000615158	6	0			CCL9
PIRB.4	4.7739e-08	-0.88108	0.027	0.519	0.000649537	6	0			PIRB
NOP58.PDLIM1.1	4.93337e-08	-0.781664	0.054	0.577	0.000671234	6	0			NOP58
ADAM15.4	6.03417e-08	-0.925842	0.027	0.512	0.000821009	6	0			PDLIM1
SLC25A5.1	6.18138e-08	-0.81218	0.27	0.805	0.000841039	6	0			ADAM15
CNPY2.2	6.21368e-08	-0.774619	0.054	0.558	0.000845433	6	0			SLC25A5
CRYL1.4	6.27169e-08	-0.829423	0	0.484	0.000853327	6	0			CNPY2
NPC2.5	7.10978e-08	-0.808622	0.541	0.824	0.000967357	6	0			CRYL1
EMP3.4	7.28819e-08	-0.893709	0.514	0.842	0.000991631	6	0			NPC2
CTSL.5	7.58284e-08	-0.862447	0.027	0.527	0.00103172	6	0			EMP3
PLD4.2	7.68675e-08	-0.712814	0.027	0.532	0.00104586	6	0			CTSL
MS4A8A.4	7.80202e-08	-0.855851	0.027	0.527	0.00106154	6	0			PLD4
LRPAP1.2	8.82077e-08	-0.823009	0	0.477	0.00120015	6	0			MS4A8A
CGNL1.4	9.43859e-08	-0.888093	0	0.475	0.00128421	6	0			LRPAP1
FCER1G.5	9.54872e-08	-1.1217	0.243	0.697	0.0012992	6	0			CGNL1
X4930455G09RIK.5	1.00979e-07	-0.842257	0	0.474	0.00137393	6	0			FCER1G
FUCA1.2	1.06074e-07	-0.738137	0.054	0.555	0.00144324	6	0			FUCA1
CSF2RA.3	1.07727e-07	-0.876944	0.027	0.503	0.00146573	6	0			CSF2RA
CKB.4	1.08211e-07	-0.924075	0.054	0.548	0.00147232	6	0			CKB
HSPA5.3	1.25844e-07	-0.923426	0.243	0.718	0.00171224	6	0			HSPA5
CD36.4	1.31856e-07	-0.912097	0.027	0.509	0.00179403	6	0			CD36
SLC11A1.4	1.32068e-07	-0.773462	0	0.468	0.00179692	6	0			SLC11A1
CLEC4D.3	1.32068e-07	-0.804908	0	0.468	0.00179692	6	0			CLEC4D
MPEG1.4	1.32068e-07	-0.860568	0	0.468	0.00179692	6	0			MPEG1
XBP1.2	1.65482e-07	-0.790604	0.027	0.497	0.00225155	6	0			XBP1
CTSC.1	1.78507e-07	-0.700701	0.081	0.59	0.00242876	6	0			CTSC
CTSA.4	1.93144e-07	-0.877761	0.108	0.618	0.00262791	6	0			CTSA
MT1.4	2.16013e-07	-0.911272	0.162	0.646	0.00293908	6	0			MT1
TMEM176B.5	2.29808e-07	-0.966624	0.054	0.553	0.00312677	6	0			TMEM176B
SLPI.5	2.31731e-07	-3.49369	0.514	0.79	0.00315293	6	0			SLPI
NCF1.2	2.33489e-07	-0.742127	0.027	0.503	0.00317685	6	0			NCF1
ATP1A3.4	2.72482e-07	-0.747124	0	0.452	0.00370739	6	0			ATP1A3
BRI3.3	2.81222e-07	-0.869708	0.297	0.762	0.00382631	6	0			BRI3
FKBP2.3	2.81418e-07	-0.820246	0.135	0.618	0.00382898	6	0			FKBP2
IFITM6.4	2.84777e-07	-0.898332	0.081	0.568	0.00387467	6	0			IFITM6
AB124611.1	3.08057e-07	-0.687955	0.081	0.588	0.00419143	6	0			AB124611
PLIN2.4	3.62312e-07	-0.851022	0.081	0.568	0.00492962	6	0			PLIN2
SH3GLB1.2	3.91015e-07	-0.698157	0.297	0.76	0.00532015	6	0			SH3GLB1
CALM1	4.29376e-07	-0.498538	0.892	0.955	0.00584209	6	0			CALM1
SCPEP1.3	4.32289e-07	-0.752592	0.027	0.475	0.00588172	6	0			SCPEP1
CD9.4	4.37976e-07	-1.11496	0.432	0.723	0.0059591	6	0			CD9
AHNAK.3	4.70031e-07	-0.7715	0.351	0.845	0.00639525	6	0			AHNAK
IDH1.4	4.74896e-07	-0.788359	0.054	0.536	0.00646143	6	0			IDH1
ARG1.5	4.80337e-07	-1.32509	0.027	0.475	0.00653547	6	0			ARG1
CD38.2	4.85584e-07	-0.833544	0	0.439	0.00660685	6	0			CD38
CALML4.3	4.93585e-07	-0.791089	0.027	0.484	0.00671572	6	0			CALML4
NENF.2	5.60021e-07	-0.719278	0.027	0.481	0.00761965	6	0			NENF
DHRS7.4	5.60126e-07	-0.711487	0.108	0.592	0.00762107	6	0			DHRS7
ITGA6.4	5.62081e-07	-1.12173	0.27	0.65	0.00764768	6	0			ITGA6
SH3BGRL.4	5.64635e-07	-0.759539	0.162	0.659	0.00768242	6	0			SH3BGRL
RPN2.3	5.67445e-07	-0.770077	0.189	0.665	0.00772065	6	0			RPN2
LGMN.3	6.03193e-07	-0.924251	0.081	0.532	0.00820704	6	0			LGMN
SMAGP.2	6.25129e-07	-0.724242	0	0.434	0.0085055	6	0			SMAGP
X1110008F13RIK.4	6.26262e-07	-0.580021	0.162	0.649	0.00852093	6	0			BST1
BST1.4	6.65616e-07	-0.707103	0	0.432	0.00905637	6	0			C3AR1
C3AR1.4	6.65616e-07	-0.733484	0	0.432	0.00905637	6	0			CYFIP1
CYFIP1.5	6.87922e-07	-0.731481	0.081	0.548	0.00935986	6	0			ABI3
ABI3.4	7.08612e-07	-0.702615	0	0.431	0.00964137	6	0			TALDO1
TALDO1.3	7.28546e-07	-0.788917	0.297	0.76	0.00991259	6	0			SEPP1
SEPP1.4	7.37577e-07	-1.03825	0.189	0.617	0.0100355	6	0			ACTB
ACTB.3	7.4288e-07	-0.449231	1	0.996	0.0101076	6	0			UQCR11
UQCR11.3	8.27524e-07	-0.733515	0.324	0.756	0.0112593	6	0			H2-AB1
H2.AB1.5	8.2754e-07	-0.891089	0.054	0.513	0.0112595	6	0			DUSP3
DUSP3.3	8.38279e-07	-0.703032	0.027	0.468	0.0114056	6	0			BSG
BSG.4	9.10706e-07	-0.744995	0.324	0.753	0.0123911	6	0			ABCB5
PLOD3.ABCB5.4	9.58958e-07	-0.71515	0.027	0.465	0.0130476	6	0			PLOD3
TMEM256.3	1.03569e-06	-0.637307	0.081	0.536	0.0140916	6	0			TMEM256
CD37.4	1.10723e-06	-0.789585	0.378	0.853	0.0150649	6	0			MYO16
IRF8.MYO16.1	1.16263e-06	-0.806112	0	0.419	0.0158187	6	0			CD37
NUCB2.2	1.18792e-06	-0.695784	0.027	0.462	0.0161628	6	0			IRF8
ASAH1.4	1.3511e-06	-0.716144	0.027	0.448	0.0183831	6	0			NUCB2
PILRA.4	1.35715e-06	-0.790987	0.027	0.448	0.0184654	6	0			ASAH1
SDF2L1.2	1.36925e-06	-0.76878	0.054	0.5	0.01863	6	0			PILRA
CARD19.3	1.37789e-06	-0.619565	0.054	0.516	0.0187476	6	0			SDF2L1
S100A6.3	1.53239e-06	-0.966288	0.514	0.851	0.0208498	6	0			CARD19
SDCBP.3	1.55569e-06	-0.766808	0.162	0.62	0.0211667	6	0			S100A6
ANK.4	1.57635e-06	-0.640032	0	0.412	0.0214478	6	0			SDCBP
TGFB2.3	1.67454e-06	-1.31828	0	0.41	0.0227839	6	0			ANK
CLIC1	1.68747e-06	-0.574734	0.649	0.889	0.0229598	6	0			TGFB2
CD74.5	1.71892e-06	-1.75885	0.189	0.623	0.0233876	6	0			CLIC1
SELENOF.2	1.84133e-06	-0.672939	0.216	0.707	0.0250532	6	0			CD74
ITGB1.3	1.85136e-06	-0.598409	0.243	0.723	0.0251896	6	0			SELENOF
RASSF3.2	2.00555e-06	-0.65306	0	0.406	0.0272874	6	0			ITGB1
ACACA.2	2.00555e-06	-0.645572	0	0.406	0.0272875	6	0			RASSF3
SMIM14.1	2.17842e-06	-0.738075	0.081	0.529	0.0296395	6	0			ACACA
EHD1.2	2.23987e-06	-0.709706	0.081	0.538	0.0304757	6	0			SMIM14
MYOF.3	2.26011e-06	-0.605919	0	0.403	0.0307511	6	0			EHD1
GM45050.2	2.39873e-06	-0.746712	0	0.402	0.0326371	6	0			MYOF
HSP90B1.5	2.47341e-06	-0.779564	0.432	0.754	0.0336533	6	0			HSP90B1
RAB32.4	2.54546e-06	-0.671585	0	0.4	0.0346335	6	0			RAB32
CRLF2.3	2.58683e-06	-0.70489	0.189	0.652	0.0351964	6	0			CRLF2
UNC119.3	2.66052e-06	-0.617522	0.054	0.497	0.036199	6	0			UNC119
LAMTOR4.5	2.67358e-06	-0.762305	0.351	0.721	0.0363768	6	0			LAMTOR4
VAMP8.1	2.92565e-06	-0.673016	0.243	0.744	0.0398064	6	0			VAMP8
COPE.1	3.13739e-06	-0.606072	0.108	0.565	0.0426873	6	0			COPE
SCN1B.3	3.22305e-06	-0.79371	0	0.395	0.0438528	6	0			SCN1B
PGD.3	3.28402e-06	-0.581464	0.027	0.445	0.0446824	6	0			PGD
FCGRT.3	3.62354e-06	-0.731522	0	0.392	0.0493019	6	0			FCGRT
LMO2.1	3.62354e-06	-0.620924	0	0.392	0.0493019	6	0			LMO2
IL7R	2.19381e-126	2.36517	0.865	0.004	2.9849e-122	6	1
CD3D	2.59472e-117	2.33031	0.811	0.004	3.53037e-113	6	1
TRBC2	9.54336e-116	2.28635	0.865	0.009	1.29847e-111	6	1
MS4A4B	1.75259e-103	3.01304	0.973	0.027	2.38458e-99	6	1
TRBC1	2.28304e-94	2.21438	0.622	0.001	3.10631e-90	6	1
THY1	1.53044e-87	1.6097	0.649	0.006	2.08231e-83	6	1
CD3E	4.49443e-86	1.68631	0.595	0.003	6.11512e-82	6	1
CD3G	6.07483e-77	1.77511	0.649	0.012	8.26541e-73	6	1
LCK	6.33558e-77	1.52953	0.649	0.012	8.62019e-73	6	1
SKAP1	7.54659e-73	1.39791	0.486	0.001	1.02679e-68	6	1
NKG7	7.9539e-73	1.82891	0.486	0.001	1.08221e-68	6	1
MS4A6B	9.90737e-72	2.03087	0.757	0.027	1.348e-67	6	1
TXK	1.64699e-68	1.62556	0.622	0.014	2.2409e-64	6	1
LEF1	1.32134e-60	1.18689	0.432	0.003	1.79781e-56	6	1
IL2RB	3.07108e-54	1.13346	0.432	0.006	4.17851e-50	6	1
ARHGEF1.TRAC	6.66174e-48	1.09444	0.351	0.003	9.06396e-44	6	1
KLRD1	4.51647e-46	1.1706	0.378	0.006	6.14511e-42	6	1
PRKCQ	4.6418e-45	1.1967	0.351	0.004	6.31563e-41	6	1
CD247	9.89595e-44	0.881213	0.324	0.003	1.34644e-39	6	1
IL18R1	4.51004e-43	1.17074	0.297	0.001	6.13636e-39	6	1
BCL11B	7.61498e-40	0.819191	0.297	0.003	1.03609e-35	6	1
TCF7	2.96816e-39	1.02056	0.378	0.01	4.03847e-35	6	1
INPP4B	2.21894e-38	1.3412	0.514	0.029	3.01908e-34	6	1
DAPL1	5.39053e-38	1.08892	0.324	0.006	7.33435e-34	6	1
CD28	6.29611e-37	0.984924	0.297	0.004	8.56649e-33	6	1
CTLA2A	6.57305e-37	1.45241	0.297	0.004	8.94329e-33	6	1
BCL2.2	4.01011e-36	2.13699	0.892	0.16	5.45615e-32	6	1
FLT4.GALNT6	3.75851e-32	0.837102	0.297	0.007	5.11383e-28	6	1
TNFSF8	3.22091e-31	0.961987	0.405	0.022	4.38237e-27	6	1
SATB1	2.99586e-30	0.993377	0.432	0.026	4.07616e-26	6	1
CCL5	2.03503e-29	3.86442	0.378	0.02	2.76887e-25	6	1
GIMAP3.3	2.2609e-29	1.74636	0.892	0.188	3.07618e-25	6	1
CCND2.2	2.51357e-29	1.36455	0.865	0.158	3.41996e-25	6	1
LY6C2	8.12398e-25	1.17588	0.27	0.01	1.10535e-20	6	1
TMSB10.1.5	1.531e-22	1.75788	1	0.564	2.08308e-18	6	1
ARL4C	1.44411e-21	1.20497	0.486	0.064	1.96485e-17	6	1
TNFRSF18	5.72091e-21	1.16173	0.351	0.029	7.78387e-17	6	1
SPN	3.09228e-20	0.861853	0.378	0.036	4.20735e-16	6	1
RPS15A.5	3.07295e-17	0.761652	1	0.977	4.18105e-13	6	1
MT.RNR1.5	4.29008e-16	1.02931	1	0.974	5.83709e-12	6	1
GM11346	8.18983e-16	0.737276	0.324	0.035	1.11431e-11	6	1
RPS24.5	8.13585e-15	0.621159	1	0.991	1.10696e-10	6	1
GIMAP4.2	3.21091e-14	1.27849	0.649	0.173	4.36877e-10	6	1
RPS16.3	3.34033e-14	0.626292	1	0.977	4.54485e-10	6	1
RPS23.1	4.00758e-14	0.566782	1	0.98	5.45272e-10	6	1
RPS13.4	7.0873e-14	0.604624	1	0.977	9.64298e-10	6	1
LTB.6	7.32889e-14	0.852509	0.838	0.247	9.97169e-10	6	1
EMB	7.38883e-14	1.07693	0.568	0.15	1.00532e-09	6	1
RPL12.3	1.24312e-13	0.640698	1	0.983	1.69138e-09	6	1
RPS21.4	1.60625e-13	0.593153	1	0.983	2.18546e-09	6	1
FAM102A	2.08636e-13	0.941799	0.324	0.045	2.8387e-09	6	1
KBTBD11	2.95838e-13	0.837722	0.405	0.075	4.02517e-09	6	1
RPLP2.3	6.70353e-13	0.53071	1	0.981	9.12082e-09	6	1
KLK8	8.13202e-13	0.997058	0.405	0.078	1.10644e-08	6	1
TES	9.472e-13	1.01856	0.405	0.077	1.28876e-08	6	1
RPS3.3	9.68882e-13	0.579372	1	0.987	1.31826e-08	6	1
H2.Q7.2	9.72623e-13	1.39539	0.649	0.227	1.32335e-08	6	1
SOCS1	1.08349e-12	0.879972	0.297	0.039	1.4742e-08	6	1
RPS14.3	1.38866e-12	0.49913	1	0.987	1.88941e-08	6	1
RPS18.3	2.0085e-12	0.484336	1	0.991	2.73277e-08	6	1
MYO6	3.84411e-12	0.897215	0.297	0.042	5.2303e-08	6	1
RPLP0.3	4.0034e-12	0.567458	1	0.965	5.44703e-08	6	1
SLAMF6	4.13881e-12	1.16842	0.405	0.079	5.63127e-08	6	1
RPSA.3	5.68772e-12	0.463949	1	0.994	7.73871e-08	6	1
LIMD2.3	5.71914e-12	1.18231	0.703	0.298	7.78146e-08	6	1
IFNGR1.1	7.92362e-12	1.37607	0.73	0.386	1.07809e-07	6	1
RPL19.3	2.99129e-11	0.523646	1	0.965	4.06996e-07	6	1
RPL18A.5	3.59079e-11	0.487831	1	0.984	4.88563e-07	6	1
RPL18.4	4.00752e-11	0.62473	0.946	0.962	5.45264e-07	6	1
GLIPR2	6.31279e-11	0.86504	0.405	0.092	8.58919e-07	6	1
GM11478.4	6.95103e-11	0.608274	1	0.957	9.45757e-07	6	1
CDK6	7.04001e-11	0.977778	0.405	0.092	9.57863e-07	6	1
RPS27.5	8.27676e-11	0.584585	1	0.975	1.12614e-06	6	1
BTG1.5	1.07544e-10	1.20841	0.838	0.565	1.46324e-06	6	1
RPLP1.2	1.35448e-10	0.433665	1	0.991	1.84291e-06	6	1
RPL38.3	1.44421e-10	0.544298	1	0.955	1.965e-06	6	1
RPS10.3	1.55278e-10	0.470921	1	0.987	2.11271e-06	6	1
MT.RNR2.5	1.99587e-10	0.549972	1	0.978	2.71559e-06	6	1
WHSC1L1.1	2.31061e-10	1.152	0.649	0.298	3.14381e-06	6	1
PIM1.3	2.54044e-10	1.26002	0.703	0.348	3.45653e-06	6	1
RPL36.4	2.95965e-10	0.516101	1	0.962	4.0269e-06	6	1
PTPRC.3	4.4897e-10	0.944475	0.838	0.594	6.10869e-06	6	1
RPL9.3	6.80501e-10	0.473324	1	0.978	9.2589e-06	6	1
AW112010	6.86476e-10	1.62579	0.541	0.205	9.34019e-06	6	1
ETS1.4	7.33941e-10	1.03021	0.595	0.204	9.986e-06	6	1
CORO1A.6	1.10917e-09	0.732635	0.892	0.421	1.50913e-05	6	1
PTPRCAP.6	1.12206e-09	0.825356	0.649	0.224	1.52668e-05	6	1
RPL8.3	1.43464e-09	0.494845	1	0.991	1.95198e-05	6	1
SARAF.1	1.56385e-09	1.00817	0.595	0.262	2.12777e-05	6	1
RPS5.4	2.01402e-09	0.407387	1	0.981	2.74028e-05	6	1
RPL32.3	2.5193e-09	0.448825	1	0.991	3.42776e-05	6	1
RPL37.2	3.42678e-09	0.355374	1	0.986	4.66247e-05	6	1
RPL23A.2	5.03555e-09	0.563061	0.919	0.892	6.85137e-05	6	1
RPS7.3	5.82733e-09	0.490726	1	0.971	7.92866e-05	6	1
GIMAP6.6	1.08774e-08	0.738963	0.649	0.254	0.000147997	6	1
RPS4X.2	1.09696e-08	0.376206	1	0.993	0.000149253	6	1
NPM1.3	1.40186e-08	0.737845	0.946	0.9	0.000190737	6	1
RPL39.3	1.43643e-08	0.417308	1	0.973	0.000195441	6	1
RPL3.3	1.58843e-08	0.540725	1	0.981	0.000216122	6	1
HIST1H4D.1	1.67444e-08	0.905492	0.541	0.217	0.000227825	6	1
TECPR1	1.77177e-08	0.757224	0.351	0.09	0.000241066	6	1
DNAJC15.2	1.78794e-08	1.0354	0.649	0.384	0.000243267	6	1
CYTIP.3	2.82714e-08	0.949659	0.703	0.393	0.000384661	6	1
GIMAP1.6	3.51387e-08	0.797646	0.622	0.244	0.000478098	6	1
PTPN22.1	4.70012e-08	0.778723	0.486	0.163	0.000639498	6	1
SSBP2	6.87281e-08	0.660016	0.324	0.079	0.000935114	6	1
CCR7.1	8.28737e-08	0.696445	0.351	0.085	0.00112758	6	1
SLFN2	9.10917e-08	0.839286	0.838	0.695	0.00123939	6	1
RNF138	9.39054e-08	0.968315	0.378	0.113	0.00127768	6	1
RPS16.PS2.3	9.6552e-08	0.556777	0.892	0.912	0.00131369	6	1
RPL11.2	9.69088e-08	0.414139	1	0.98	0.00131854	6	1
SLFN1	1.25467e-07	1.06213	0.459	0.173	0.0017071	6	1
CD27	1.33539e-07	0.717845	0.324	0.084	0.00181693	6	1
EEF1B2.3	1.59704e-07	0.473794	1	0.947	0.00217293	6	1
RPL13.2	2.01196e-07	0.418646	1	0.975	0.00273747	6	1
PHC3	3.0337e-07	0.977087	0.405	0.142	0.00412765	6	1
RPS3A1.2	3.34575e-07	0.335303	0.973	0.988	0.00455223	6	1
PNRC1.1	3.41423e-07	0.790347	0.703	0.475	0.0046454	6	1
RPL17.2	3.80558e-07	0.473859	1	0.977	0.00517788	6	1
RPL34.3	4.41758e-07	0.377912	1	0.97	0.00601055	6	1
RPS20.1.5	4.81433e-07	0.425762	1	0.975	0.00655038	6	1
TTC39B	5.06786e-07	0.601093	0.297	0.075	0.00689533	6	1
RPL5	5.75737e-07	0.430111	1	0.964	0.00783347	6	1
A930005H10RIK	7.07459e-07	0.769545	0.297	0.078	0.00962568	6	1
FAM169B.MRPS34.1	8.21139e-07	0.618535	0.27	0.061	0.0111724	6	1
TBC1D10C.1	9.03971e-07	0.621993	0.351	0.101	0.0122994	6	1
RPS15.2	1.01357e-06	0.40149	1	0.967	0.0137906	6	1
GM42418.2	1.069e-06	0.326266	1	1	0.0145448	6	1
RPS27A.2	1.37058e-06	0.370456	1	0.978	0.0186481	6	1
RN18S.RS5.3	1.67536e-06	0.544393	0.919	0.913	0.0227949	6	1
GM12254.3	2.11709e-06	0.506855	0.892	0.831	0.0288052	6	1
SEPT1.1	2.25288e-06	0.683329	0.405	0.136	0.0306527	6	1
FAM107B.1	2.32877e-06	0.503352	0.378	0.118	0.0316853	6	1
GAS5.3	2.51312e-06	0.531739	0.892	0.858	0.0341935	6	1
SHISA5.4	3.28338e-06	0.505237	0.892	0.738	0.0446737	6	1
GM8369.2	3.47597e-06	1.23981	0.378	0.13	0.0472941	6	1
